# Supplementary material for: Differential nucleosome organization in human interphase and metaphase chromosomes
Source: Mol Syst Biol. 2026 Feb 2;22(5):738–65. doi: 10.1038/s44320-026-00192-y (PMC13144420; doi:10.1038/s44320-026-00192-y)
Supplement: Supplementary file 3 — Source data Fig. 1 [file 44320_2026_192_MOESM3_ESM.zip]

Archive with 20 entries (13 files):
- Figure 1/
- Figure 1/1A/
- Figure 1/1A/Fig1A.tif
- Figure 1/1B/
- Figure 1/1B/fig1b.csv
- Figure 1/1B/Figure1B.pdf
- Figure 1/1B/README.txt
- Figure 1/1C/
- Figure 1/1C/fig1c.csv
- Figure 1/1C/Figure1C.pdf
- Figure 1/1C/README.txt
- Figure 1/1D/
- Figure 1/1D/Figure1D.svg
- Figure 1/1D/README.txt
- Figure 1/1E/
- Figure 1/1E/Figure1E.svg
- Figure 1/1E/README.txt
- Figure 1/1F/
- Figure 1/1F/Figure1F.svg
- Figure 1/1F/README.txt
