# Supplementary material for: Differential nucleosome organization in human interphase and metaphase chromosomes
Source: Mol Syst Biol. 2026 Feb 2;22(5):738–65. doi: 10.1038/s44320-026-00192-y (PMC13144420; doi:10.1038/s44320-026-00192-y)
Supplement: Supplementary file 3 — Source data Fig. 1 [file 44320_2026_192_MOESM3_ESM.zip › Figure 1/1B/fig1b.csv]

colour	x	y	PANEL	group	flipped_aes	linewidth	linetype	alpha
#E41A1C	-74	0.00563840420640706	1	1	FALSE	0.3	1
#E41A1C	-73	0.00511304678434047	1	1	FALSE	0.3	1
#E41A1C	-72	0.00491278292372077	1	1	FALSE	0.3	1
#E41A1C	-71	0.00495096766532041	1	1	FALSE	0.3	1
#E41A1C	-70	0.00531135496874601	1	1	FALSE	0.3	1
#E41A1C	-69	0.00536693803385627	1	1	FALSE	0.3	1
#E41A1C	-68	0.00520433565698627	1	1	FALSE	0.3	1
#E41A1C	-67	0.00528434832296579	1	1	FALSE	0.3	1
#E41A1C	-66	0.00544782061601132	1	1	FALSE	0.3	1
#E41A1C	-65	0.00580009742276279	1	1	FALSE	0.3	1
#E41A1C	-64	0.0056144259154334	1	1	FALSE	0.3	1
#E41A1C	-63	0.00499148744507542	1	1	FALSE	0.3	1
#E41A1C	-62	0.00461226285905185	1	1	FALSE	0.3	1
#E41A1C	-61	0.00433869057365504	1	1	FALSE	0.3	1
#E41A1C	-60	0.00420066169356301	1	1	FALSE	0.3	1
#E41A1C	-59	0.00437924305702567	1	1	FALSE	0.3	1
#E41A1C	-58	0.00534935002937504	1	1	FALSE	0.3	1
#E41A1C	-57	0.0058864349680035	1	1	FALSE	0.3	1
#E41A1C	-56	0.00585580476161242	1	1	FALSE	0.3	1
#E41A1C	-55	0.005467063423443	1	1	FALSE	0.3	1
#E41A1C	-54	0.00478671702622308	1	1	FALSE	0.3	1
#E41A1C	-53	0.00474551701126314	1	1	FALSE	0.3	1
#E41A1C	-52	0.0044073550850139	1	1	FALSE	0.3	1
#E41A1C	-51	0.00454921028813364	1	1	FALSE	0.3	1
#E41A1C	-50	0.00512028082411594	1	1	FALSE	0.3	1
#E41A1C	-49	0.00496562542584196	1	1	FALSE	0.3	1
#E41A1C	-48	0.00458497496217729	1	1	FALSE	0.3	1
#E41A1C	-47	0.0049261456210637	1	1	FALSE	0.3	1
#E41A1C	-46	0.00612327455233427	1	1	FALSE	0.3	1
#E41A1C	-45	0.0064738703932428	1	1	FALSE	0.3	1
#E41A1C	-44	0.0064540847057918	1	1	FALSE	0.3	1
#E41A1C	-43	0.0056850395622833	1	1	FALSE	0.3	1
#E41A1C	-42	0.00444132760092149	1	1	FALSE	0.3	1
#E41A1C	-41	0.00412256545945892	1	1	FALSE	0.3	1
#E41A1C	-40	0.00423350266437011	1	1	FALSE	0.3	1
#E41A1C	-39	0.00489997618784339	1	1	FALSE	0.3	1
#E41A1C	-38	0.0056425314026985	1	1	FALSE	0.3	1
#E41A1C	-37	0.00666178536860383	1	1	FALSE	0.3	1
#E41A1C	-36	0.00635354725064824	1	1	FALSE	0.3	1
#E41A1C	-35	0.00586097193288062	1	1	FALSE	0.3	1
#E41A1C	-34	0.00581949720754945	1	1	FALSE	0.3	1
#E41A1C	-33	0.00628480425061189	1	1	FALSE	0.3	1
#E41A1C	-32	0.00550571255638447	1	1	FALSE	0.3	1
#E41A1C	-31	0.00458746043696452	1	1	FALSE	0.3	1
#E41A1C	-30	0.00511069866473885	1	1	FALSE	0.3	1
#E41A1C	-29	0.0053517897191004	1	1	FALSE	0.3	1
#E41A1C	-28	0.00520929352511449	1	1	FALSE	0.3	1
#E41A1C	-27	0.00600527336644884	1	1	FALSE	0.3	1
#E41A1C	-26	0.00815212837681347	1	1	FALSE	0.3	1
#E41A1C	-25	0.00843634895945663	1	1	FALSE	0.3	1
#E41A1C	-24	0.00615518019973459	1	1	FALSE	0.3	1
#E41A1C	-23	0.00555939227106557	1	1	FALSE	0.3	1
#E41A1C	-22	0.0052098887309188	1	1	FALSE	0.3	1
#E41A1C	-21	0.00577385604158812	1	1	FALSE	0.3	1
#E41A1C	-20	0.00506435110068008	1	1	FALSE	0.3	1
#E41A1C	-19	0.00578536771428688	1	1	FALSE	0.3	1
#E41A1C	-18	0.00641078511870896	1	1	FALSE	0.3	1
#E41A1C	-17	0.00626058395288262	1	1	FALSE	0.3	1
#E41A1C	-16	0.00594484362550347	1	1	FALSE	0.3	1
#E41A1C	-15	0.00562094701638832	1	1	FALSE	0.3	1
#E41A1C	-14	0.00651618887185699	1	1	FALSE	0.3	1
#E41A1C	-13	0.00994750454864779	1	1	FALSE	0.3	1
#E41A1C	-12	0.0234088032926837	1	1	FALSE	0.3	1
#E41A1C	-11	0.00669868812847111	1	1	FALSE	0.3	1
#E41A1C	-10	0.00404753682450012	1	1	FALSE	0.3	1
#E41A1C	-9	0.00338700881834681	1	1	FALSE	0.3	1
#E41A1C	-8	0.00393376748647611	1	1	FALSE	0.3	1
#E41A1C	-7	0.00966111898665048	1	1	FALSE	0.3	1
#E41A1C	-6	0.0647896169212275	1	1	FALSE	0.3	1
#E41A1C	-5	0.0742868319271062	1	1	FALSE	0.3	1
#E41A1C	-4	0.0092222103021177	1	1	FALSE	0.3	1
#E41A1C	-3	0.00402196913780724	1	1	FALSE	0.3	1
#E41A1C	-2	0.00422285436712375	1	1	FALSE	0.3	1
#E41A1C	-1	0.00424937045866965	1	1	FALSE	0.3	1
#E41A1C	0	0.00519597661283342	1	1	FALSE	0.3	1
#E41A1C	1	0.00980223508805717	1	1	FALSE	0.3	1
#E41A1C	2	0.0118591093704009	1	1	FALSE	0.3	1
#E41A1C	3	0.0046043616655177	1	1	FALSE	0.3	1
#E41A1C	4	0.00562650663104397	1	1	FALSE	0.3	1
#E41A1C	5	0.00552576641348356	1	1	FALSE	0.3	1
#E41A1C	6	0.00572506878780399	1	1	FALSE	0.3	1
#E41A1C	7	0.0071922510954305	1	1	FALSE	0.3	1
#E41A1C	8	0.00608718938285753	1	1	FALSE	0.3	1
#E41A1C	9	0.00492925246454774	1	1	FALSE	0.3	1
#E41A1C	10	0.0054166671517703	1	1	FALSE	0.3	1
#E41A1C	11	0.00495710940433412	1	1	FALSE	0.3	1
#E41A1C	12	0.00463792211586847	1	1	FALSE	0.3	1
#E41A1C	13	0.0053957760821113	1	1	FALSE	0.3	1
#E41A1C	14	0.00695676544078646	1	1	FALSE	0.3	1
#E41A1C	15	0.00706795119317637	1	1	FALSE	0.3	1
#E41A1C	16	0.00571172571263043	1	1	FALSE	0.3	1
#E41A1C	17	0.0055314045168167	1	1	FALSE	0.3	1
#E41A1C	18	0.00532618932879191	1	1	FALSE	0.3	1
#E41A1C	19	0.0058102224621592	1	1	FALSE	0.3	1
#E41A1C	20	0.00434574801390615	1	1	FALSE	0.3	1
#E41A1C	21	0.00449582490599313	1	1	FALSE	0.3	1
#E41A1C	22	0.00524505819915814	1	1	FALSE	0.3	1
#E41A1C	23	0.00523293823920882	1	1	FALSE	0.3	1
#E41A1C	24	0.00546655978776243	1	1	FALSE	0.3	1
#E41A1C	25	0.00585904896028207	1	1	FALSE	0.3	1
#E41A1C	26	0.0064322517720029	1	1	FALSE	0.3	1
#E41A1C	27	0.00597967297614035	1	1	FALSE	0.3	1
#E41A1C	28	0.00531491966284875	1	1	FALSE	0.3	1
#E41A1C	29	0.00435235414426169	1	1	FALSE	0.3	1
#E41A1C	30	0.00386999543601422	1	1	FALSE	0.3	1
#E41A1C	31	0.00395940712112335	1	1	FALSE	0.3	1
#E41A1C	32	0.00487014394967348	1	1	FALSE	0.3	1
#E41A1C	33	0.00564991587910583	1	1	FALSE	0.3	1
#E41A1C	34	0.0061467034225655	1	1	FALSE	0.3	1
#E41A1C	35	0.006123418448243	1	1	FALSE	0.3	1
#E41A1C	36	0.00501479858229041	1	1	FALSE	0.3	1
#E41A1C	37	0.0046573938486095	1	1	FALSE	0.3	1
#E41A1C	38	0.00503136623396426	1	1	FALSE	0.3	1
#E41A1C	39	0.00531230991432215	1	1	FALSE	0.3	1
#E41A1C	40	0.00458027872297404	1	1	FALSE	0.3	1
#E41A1C	41	0.00415912156100061	1	1	FALSE	0.3	1
#E41A1C	42	0.00435474150820206	1	1	FALSE	0.3	1
#E41A1C	43	0.00458749968130327	1	1	FALSE	0.3	1
#E41A1C	44	0.0049663383646625	1	1	FALSE	0.3	1
#E41A1C	45	0.00583987810080476	1	1	FALSE	0.3	1
#E41A1C	46	0.0060862409780045	1	1	FALSE	0.3	1
#E41A1C	47	0.00558180732921253	1	1	FALSE	0.3	1
#E41A1C	48	0.00529867250660799	1	1	FALSE	0.3	1
#E41A1C	49	0.00451227482465074	1	1	FALSE	0.3	1
#E41A1C	50	0.00448932342720758	1	1	FALSE	0.3	1
#E41A1C	51	0.00470243980876652	1	1	FALSE	0.3	1
#E41A1C	52	0.00485691860751615	1	1	FALSE	0.3	1
#E41A1C	53	0.00510044935160307	1	1	FALSE	0.3	1
#E41A1C	54	0.0056966166422133	1	1	FALSE	0.3	1
#E41A1C	55	0.00589549386953065	1	1	FALSE	0.3	1
#E41A1C	56	0.00537420477724737	1	1	FALSE	0.3	1
#E41A1C	57	0.0057640514976248	1	1	FALSE	0.3	1
#E41A1C	58	0.00602927782031501	1	1	FALSE	0.3	1
#E41A1C	59	0.00579718026024936	1	1	FALSE	0.3	1
#E41A1C	60	0.0054464405234321	1	1	FALSE	0.3	1
#E41A1C	61	0.00482803477419926	1	1	FALSE	0.3	1
#E41A1C	62	0.00530971978796493	1	1	FALSE	0.3	1
#E41A1C	63	0.00566476332059798	1	1	FALSE	0.3	1
#E41A1C	64	0.00618898919756407	1	1	FALSE	0.3	1
#E41A1C	65	0.00653590915207675	1	1	FALSE	0.3	1
#E41A1C	66	0.00736471688277194	1	1	FALSE	0.3	1
#E41A1C	67	0.00688167793931954	1	1	FALSE	0.3	1
#E41A1C	68	0.00729431253906202	1	1	FALSE	0.3	1
#E41A1C	69	0.00878223547971567	1	1	FALSE	0.3	1
#E41A1C	70	0.00793858030752832	1	1	FALSE	0.3	1
#E41A1C	71	0.00777758694854689	1	1	FALSE	0.3	1
#E41A1C	72	0.00842386271901235	1	1	FALSE	0.3	1
#E41A1C	73	0.00868855270240637	1	1	FALSE	0.3	1
#E41A1C	74	0.00835354994542617	1	1	FALSE	0.3	1
#E41A1C	75	0.00872348016389011	1	1	FALSE	0.3	1
#377EB8	-74	0.00557648996151893	1	2	FALSE	0.3	1
#377EB8	-73	0.00521368827541461	1	2	FALSE	0.3	1
#377EB8	-72	0.00497147019257635	1	2	FALSE	0.3	1
#377EB8	-71	0.00485099939524147	1	2	FALSE	0.3	1
#377EB8	-70	0.00497620804168547	1	2	FALSE	0.3	1
#377EB8	-69	0.00496587145609777	1	2	FALSE	0.3	1
#377EB8	-68	0.00494743065492868	1	2	FALSE	0.3	1
#377EB8	-67	0.00510603579415316	1	2	FALSE	0.3	1
#377EB8	-66	0.00527848637714015	1	2	FALSE	0.3	1
#377EB8	-65	0.00564179865851187	1	2	FALSE	0.3	1
#377EB8	-64	0.00557589030893745	1	2	FALSE	0.3	1
#377EB8	-63	0.00489934564247906	1	2	FALSE	0.3	1
#377EB8	-62	0.00451066390090272	1	2	FALSE	0.3	1
#377EB8	-61	0.00427194873908499	1	2	FALSE	0.3	1
#377EB8	-60	0.00404478134232646	1	2	FALSE	0.3	1
#377EB8	-59	0.00416684923416053	1	2	FALSE	0.3	1
#377EB8	-58	0.00500390486636475	1	2	FALSE	0.3	1
#377EB8	-57	0.00563337383659978	1	2	FALSE	0.3	1
#377EB8	-56	0.00571303263546835	1	2	FALSE	0.3	1
#377EB8	-55	0.00532766976313011	1	2	FALSE	0.3	1
#377EB8	-54	0.00479269060313532	1	2	FALSE	0.3	1
#377EB8	-53	0.00472362962464242	1	2	FALSE	0.3	1
#377EB8	-52	0.00442117911171385	1	2	FALSE	0.3	1
#377EB8	-51	0.00435494421865447	1	2	FALSE	0.3	1
#377EB8	-50	0.00467660736280751	1	2	FALSE	0.3	1
#377EB8	-49	0.00464382239691705	1	2	FALSE	0.3	1
#377EB8	-48	0.00435943270728416	1	2	FALSE	0.3	1
#377EB8	-47	0.00473140135958458	1	2	FALSE	0.3	1
#377EB8	-46	0.00579830798227831	1	2	FALSE	0.3	1
#377EB8	-45	0.00607205829145562	1	2	FALSE	0.3	1
#377EB8	-44	0.00603138284753756	1	2	FALSE	0.3	1
#377EB8	-43	0.00538029669859787	1	2	FALSE	0.3	1
#377EB8	-42	0.00429439118223347	1	2	FALSE	0.3	1
#377EB8	-41	0.00396221333786457	1	2	FALSE	0.3	1
#377EB8	-40	0.00406407709371074	1	2	FALSE	0.3	1
#377EB8	-39	0.00451080045545098	1	2	FALSE	0.3	1
#377EB8	-38	0.00500774026802452	1	2	FALSE	0.3	1
#377EB8	-37	0.00579408666559086	1	2	FALSE	0.3	1
#377EB8	-36	0.00587687434476081	1	2	FALSE	0.3	1
#377EB8	-35	0.00560254813161911	1	2	FALSE	0.3	1
#377EB8	-34	0.00563567151530307	1	2	FALSE	0.3	1
#377EB8	-33	0.00614522778070479	1	2	FALSE	0.3	1
#377EB8	-32	0.00537941206261133	1	2	FALSE	0.3	1
#377EB8	-31	0.00426798272003123	1	2	FALSE	0.3	1
#377EB8	-30	0.00439589277166904	1	2	FALSE	0.3	1
#377EB8	-29	0.00463521352322253	1	2	FALSE	0.3	1
#377EB8	-28	0.00475522715967846	1	2	FALSE	0.3	1
#377EB8	-27	0.00558096657584008	1	2	FALSE	0.3	1
#377EB8	-26	0.00732238735823115	1	2	FALSE	0.3	1
#377EB8	-25	0.00743484893445299	1	2	FALSE	0.3	1
#377EB8	-24	0.00618776749106429	1	2	FALSE	0.3	1
#377EB8	-23	0.00574071164868481	1	2	FALSE	0.3	1
#377EB8	-22	0.0054574975155978	1	2	FALSE	0.3	1
#377EB8	-21	0.0059534873834878	1	2	FALSE	0.3	1
#377EB8	-20	0.00494950272176963	1	2	FALSE	0.3	1
#377EB8	-19	0.00525900063681917	1	2	FALSE	0.3	1
#377EB8	-18	0.00575993615421782	1	2	FALSE	0.3	1
#377EB8	-17	0.00614691393251807	1	2	FALSE	0.3	1
#377EB8	-16	0.00622904258756382	1	2	FALSE	0.3	1
#377EB8	-15	0.0063340945952541	1	2	FALSE	0.3	1
#377EB8	-14	0.00798210612948245	1	2	FALSE	0.3	1
#377EB8	-13	0.0147603889216026	1	2	FALSE	0.3	1
#377EB8	-12	0.0317704784028295	1	2	FALSE	0.3	1
#377EB8	-11	0.00864082152166177	1	2	FALSE	0.3	1
#377EB8	-10	0.00446824293362867	1	2	FALSE	0.3	1
#377EB8	-9	0.00371865345816081	1	2	FALSE	0.3	1
#377EB8	-8	0.00459041769423964	1	2	FALSE	0.3	1
#377EB8	-7	0.0125558819802974	1	2	FALSE	0.3	1
#377EB8	-6	0.0668949977456625	1	2	FALSE	0.3	1
#377EB8	-5	0.0678581941575315	1	2	FALSE	0.3	1
#377EB8	-4	0.0102814353616671	1	2	FALSE	0.3	1
#377EB8	-3	0.00493147752139958	1	2	FALSE	0.3	1
#377EB8	-2	0.00490220141368393	1	2	FALSE	0.3	1
#377EB8	-1	0.00486116380335528	1	2	FALSE	0.3	1
#377EB8	0	0.00589269092374165	1	2	FALSE	0.3	1
#377EB8	1	0.00991831900638636	1	2	FALSE	0.3	1
#377EB8	2	0.0111681374778945	1	2	FALSE	0.3	1
#377EB8	3	0.00529224276358857	1	2	FALSE	0.3	1
#377EB8	4	0.00617372018405653	1	2	FALSE	0.3	1
#377EB8	5	0.00588862397306527	1	2	FALSE	0.3	1
#377EB8	6	0.00592327320539716	1	2	FALSE	0.3	1
#377EB8	7	0.00719418638603401	1	2	FALSE	0.3	1
#377EB8	8	0.0064365045692933	1	2	FALSE	0.3	1
#377EB8	9	0.00494782250711063	1	2	FALSE	0.3	1
#377EB8	10	0.00512131802924951	1	2	FALSE	0.3	1
#377EB8	11	0.00457704128566463	1	2	FALSE	0.3	1
#377EB8	12	0.00444491585449365	1	2	FALSE	0.3	1
#377EB8	13	0.00503458807964289	1	2	FALSE	0.3	1
#377EB8	14	0.00639122783081438	1	2	FALSE	0.3	1
#377EB8	15	0.00651144926766983	1	2	FALSE	0.3	1
#377EB8	16	0.00551511166065411	1	2	FALSE	0.3	1
#377EB8	17	0.00539762131476382	1	2	FALSE	0.3	1
#377EB8	18	0.00521292238251351	1	2	FALSE	0.3	1
#377EB8	19	0.00543238335302687	1	2	FALSE	0.3	1
#377EB8	20	0.00417009685754736	1	2	FALSE	0.3	1
#377EB8	21	0.00407314906543848	1	2	FALSE	0.3	1
#377EB8	22	0.00451747975400707	1	2	FALSE	0.3	1
#377EB8	23	0.00463634158253422	1	2	FALSE	0.3	1
#377EB8	24	0.0049658239588636	1	2	FALSE	0.3	1
#377EB8	25	0.00539211163559932	1	2	FALSE	0.3	1
#377EB8	26	0.00579119527146035	1	2	FALSE	0.3	1
#377EB8	27	0.00565715213945948	1	2	FALSE	0.3	1
#377EB8	28	0.0053867978825258	1	2	FALSE	0.3	1
#377EB8	29	0.00439439660879247	1	2	FALSE	0.3	1
#377EB8	30	0.00373392975610289	1	2	FALSE	0.3	1
#377EB8	31	0.00374228333216371	1	2	FALSE	0.3	1
#377EB8	32	0.00441699341795203	1	2	FALSE	0.3	1
#377EB8	33	0.00488317877139617	1	2	FALSE	0.3	1
#377EB8	34	0.00561303314606361	1	2	FALSE	0.3	1
#377EB8	35	0.00591865409937348	1	2	FALSE	0.3	1
#377EB8	36	0.00499455978554049	1	2	FALSE	0.3	1
#377EB8	37	0.00469466818610319	1	2	FALSE	0.3	1
#377EB8	38	0.00503620892275917	1	2	FALSE	0.3	1
#377EB8	39	0.00527362384779131	1	2	FALSE	0.3	1
#377EB8	40	0.00449015697004694	1	2	FALSE	0.3	1
#377EB8	41	0.00388006093420173	1	2	FALSE	0.3	1
#377EB8	42	0.00401747043267487	1	2	FALSE	0.3	1
#377EB8	43	0.00433616499969186	1	2	FALSE	0.3	1
#377EB8	44	0.00483602589216727	1	2	FALSE	0.3	1
#377EB8	45	0.00572764990928622	1	2	FALSE	0.3	1
#377EB8	46	0.00592622990822466	1	2	FALSE	0.3	1
#377EB8	47	0.00561202382983736	1	2	FALSE	0.3	1
#377EB8	48	0.00552671286010177	1	2	FALSE	0.3	1
#377EB8	49	0.00459322596821034	1	2	FALSE	0.3	1
#377EB8	50	0.00445670110572374	1	2	FALSE	0.3	1
#377EB8	51	0.00451531862985204	1	2	FALSE	0.3	1
#377EB8	52	0.00465237783622313	1	2	FALSE	0.3	1
#377EB8	53	0.00485393828660615	1	2	FALSE	0.3	1
#377EB8	54	0.00536095938713369	1	2	FALSE	0.3	1
#377EB8	55	0.00572218179020163	1	2	FALSE	0.3	1
#377EB8	56	0.00528477976066856	1	2	FALSE	0.3	1
#377EB8	57	0.00560445395814045	1	2	FALSE	0.3	1
#377EB8	58	0.00579191960428154	1	2	FALSE	0.3	1
#377EB8	59	0.00582012702422822	1	2	FALSE	0.3	1
#377EB8	60	0.00548568118692738	1	2	FALSE	0.3	1
#377EB8	61	0.00496962373759773	1	2	FALSE	0.3	1
#377EB8	62	0.00542514002481493	1	2	FALSE	0.3	1
#377EB8	63	0.00567914335888328	1	2	FALSE	0.3	1
#377EB8	64	0.0061251067648767	1	2	FALSE	0.3	1
#377EB8	65	0.00685066263985115	1	2	FALSE	0.3	1
#377EB8	66	0.00752831161700415	1	2	FALSE	0.3	1
#377EB8	67	0.00718164711621137	1	2	FALSE	0.3	1
#377EB8	68	0.00786342835273774	1	2	FALSE	0.3	1
#377EB8	69	0.00912094731333676	1	2	FALSE	0.3	1
#377EB8	70	0.00840848286353225	1	2	FALSE	0.3	1
#377EB8	71	0.00820650087519591	1	2	FALSE	0.3	1
#377EB8	72	0.00847726479577436	1	2	FALSE	0.3	1
#377EB8	73	0.00851264429808172	1	2	FALSE	0.3	1
#377EB8	74	0.00861098138429027	1	2	FALSE	0.3	1
#377EB8	75	0.00921850663233567	1	2	FALSE	0.3	1
