# Supplementary material for: Differential nucleosome organization in human interphase and metaphase chromosomes
Source: Mol Syst Biol. 2026 Feb 2;22(5):738–65. doi: 10.1038/s44320-026-00192-y (PMC13144420; doi:10.1038/s44320-026-00192-y)
Supplement: Supplementary file 3 — Source data Fig. 1 [file 44320_2026_192_MOESM3_ESM.zip › Figure 1/1C/fig1c.csv]

colour	x	y	PANEL	group	flipped_aes	linewidth	linetype	alpha
#E41A1C	-300	0.330761316562466	1	1	FALSE	0.3	1
#E41A1C	-299	0.330999062073539	1	1	FALSE	0.3	1
#E41A1C	-298	0.330481123669243	1	1	FALSE	0.3	1
#E41A1C	-297	0.329277532834958	1	1	FALSE	0.3	1
#E41A1C	-296	0.328439565271855	1	1	FALSE	0.3	1
#E41A1C	-295	0.327460865220925	1	1	FALSE	0.3	1
#E41A1C	-294	0.327772391512961	1	1	FALSE	0.3	1
#E41A1C	-293	0.327483360994431	1	1	FALSE	0.3	1
#E41A1C	-292	0.327156770568351	1	1	FALSE	0.3	1
#E41A1C	-291	0.327108565339409	1	1	FALSE	0.3	1
#E41A1C	-290	0.326835937989061	1	1	FALSE	0.3	1
#E41A1C	-289	0.326499237855245	1	1	FALSE	0.3	1
#E41A1C	-288	0.326238594860425	1	1	FALSE	0.3	1
#E41A1C	-287	0.326205453765528	1	1	FALSE	0.3	1
#E41A1C	-286	0.325682962645166	1	1	FALSE	0.3	1
#E41A1C	-285	0.325626053694332	1	1	FALSE	0.3	1
#E41A1C	-284	0.326007008906385	1	1	FALSE	0.3	1
#E41A1C	-283	0.325730498357039	1	1	FALSE	0.3	1
#E41A1C	-282	0.325662609326279	1	1	FALSE	0.3	1
#E41A1C	-281	0.325214367648828	1	1	FALSE	0.3	1
#E41A1C	-280	0.324770812590858	1	1	FALSE	0.3	1
#E41A1C	-279	0.324634900625925	1	1	FALSE	0.3	1
#E41A1C	-278	0.323841322044472	1	1	FALSE	0.3	1
#E41A1C	-277	0.322990901463892	1	1	FALSE	0.3	1
#E41A1C	-276	0.323085102515449	1	1	FALSE	0.3	1
#E41A1C	-275	0.323971944824563	1	1	FALSE	0.3	1
#E41A1C	-274	0.324325115078268	1	1	FALSE	0.3	1
#E41A1C	-273	0.32416135120328	1	1	FALSE	0.3	1
#E41A1C	-272	0.323350566033163	1	1	FALSE	0.3	1
#E41A1C	-271	0.322585709733955	1	1	FALSE	0.3	1
#E41A1C	-270	0.321743122503078	1	1	FALSE	0.3	1
#E41A1C	-269	0.322221559400324	1	1	FALSE	0.3	1
#E41A1C	-268	0.323064883099977	1	1	FALSE	0.3	1
#E41A1C	-267	0.32233564510882	1	1	FALSE	0.3	1
#E41A1C	-266	0.322192301504425	1	1	FALSE	0.3	1
#E41A1C	-265	0.32269403759566	1	1	FALSE	0.3	1
#E41A1C	-264	0.323180843456264	1	1	FALSE	0.3	1
#E41A1C	-263	0.32307398853211	1	1	FALSE	0.3	1
#E41A1C	-262	0.323095078319772	1	1	FALSE	0.3	1
#E41A1C	-261	0.323079009910125	1	1	FALSE	0.3	1
#E41A1C	-260	0.322865367013523	1	1	FALSE	0.3	1
#E41A1C	-259	0.323809586935419	1	1	FALSE	0.3	1
#E41A1C	-258	0.325353761102518	1	1	FALSE	0.3	1
#E41A1C	-257	0.326082396528313	1	1	FALSE	0.3	1
#E41A1C	-256	0.326595112699473	1	1	FALSE	0.3	1
#E41A1C	-255	0.326425724881109	1	1	FALSE	0.3	1
#E41A1C	-254	0.326186305577365	1	1	FALSE	0.3	1
#E41A1C	-253	0.325394802498825	1	1	FALSE	0.3	1
#E41A1C	-252	0.325121371727995	1	1	FALSE	0.3	1
#E41A1C	-251	0.326004531693231	1	1	FALSE	0.3	1
#E41A1C	-250	0.327156034099576	1	1	FALSE	0.3	1
#E41A1C	-249	0.328374153454249	1	1	FALSE	0.3	1
#E41A1C	-248	0.329325202450245	1	1	FALSE	0.3	1
#E41A1C	-247	0.329963252216654	1	1	FALSE	0.3	1
#E41A1C	-246	0.32999043460964	1	1	FALSE	0.3	1
#E41A1C	-245	0.329239169506925	1	1	FALSE	0.3	1
#E41A1C	-244	0.328121343809133	1	1	FALSE	0.3	1
#E41A1C	-243	0.327002580787445	1	1	FALSE	0.3	1
#E41A1C	-242	0.327648798662091	1	1	FALSE	0.3	1
#E41A1C	-241	0.328106011868261	1	1	FALSE	0.3	1
#E41A1C	-240	0.330024579980141	1	1	FALSE	0.3	1
#E41A1C	-239	0.332203858038547	1	1	FALSE	0.3	1
#E41A1C	-238	0.333343710847897	1	1	FALSE	0.3	1
#E41A1C	-237	0.333576836691196	1	1	FALSE	0.3	1
#E41A1C	-236	0.333641578991733	1	1	FALSE	0.3	1
#E41A1C	-235	0.333185972626527	1	1	FALSE	0.3	1
#E41A1C	-234	0.332230437866171	1	1	FALSE	0.3	1
#E41A1C	-233	0.330978240092704	1	1	FALSE	0.3	1
#E41A1C	-232	0.330578806209557	1	1	FALSE	0.3	1
#E41A1C	-231	0.332244296869492	1	1	FALSE	0.3	1
#E41A1C	-230	0.334167551600852	1	1	FALSE	0.3	1
#E41A1C	-229	0.335412451638271	1	1	FALSE	0.3	1
#E41A1C	-228	0.336598300270237	1	1	FALSE	0.3	1
#E41A1C	-227	0.336886326513164	1	1	FALSE	0.3	1
#E41A1C	-226	0.336799222342534	1	1	FALSE	0.3	1
#E41A1C	-225	0.337027594614646	1	1	FALSE	0.3	1
#E41A1C	-224	0.337307653604456	1	1	FALSE	0.3	1
#E41A1C	-223	0.336008589636184	1	1	FALSE	0.3	1
#E41A1C	-222	0.335557335131924	1	1	FALSE	0.3	1
#E41A1C	-221	0.336175701096515	1	1	FALSE	0.3	1
#E41A1C	-220	0.337391410189742	1	1	FALSE	0.3	1
#E41A1C	-219	0.339279381371585	1	1	FALSE	0.3	1
#E41A1C	-218	0.34082917948206	1	1	FALSE	0.3	1
#E41A1C	-217	0.341875099046681	1	1	FALSE	0.3	1
#E41A1C	-216	0.342164263468625	1	1	FALSE	0.3	1
#E41A1C	-215	0.341542014305036	1	1	FALSE	0.3	1
#E41A1C	-214	0.340817262078239	1	1	FALSE	0.3	1
#E41A1C	-213	0.340256742388378	1	1	FALSE	0.3	1
#E41A1C	-212	0.339870230184655	1	1	FALSE	0.3	1
#E41A1C	-211	0.340195481576598	1	1	FALSE	0.3	1
#E41A1C	-210	0.341157510652519	1	1	FALSE	0.3	1
#E41A1C	-209	0.341997821525362	1	1	FALSE	0.3	1
#E41A1C	-208	0.343258789972429	1	1	FALSE	0.3	1
#E41A1C	-207	0.345225429409836	1	1	FALSE	0.3	1
#E41A1C	-206	0.345406533776902	1	1	FALSE	0.3	1
#E41A1C	-205	0.344239096864324	1	1	FALSE	0.3	1
#E41A1C	-204	0.344098565231617	1	1	FALSE	0.3	1
#E41A1C	-203	0.343091678512097	1	1	FALSE	0.3	1
#E41A1C	-202	0.342518638853053	1	1	FALSE	0.3	1
#E41A1C	-201	0.342938091296553	1	1	FALSE	0.3	1
#E41A1C	-200	0.342981342099186	1	1	FALSE	0.3	1
#E41A1C	-199	0.344184196464695	1	1	FALSE	0.3	1
#E41A1C	-198	0.345699849204671	1	1	FALSE	0.3	1
#E41A1C	-197	0.346742019473707	1	1	FALSE	0.3	1
#E41A1C	-196	0.346205736301731	1	1	FALSE	0.3	1
#E41A1C	-195	0.344176162259872	1	1	FALSE	0.3	1
#E41A1C	-194	0.342620807157727	1	1	FALSE	0.3	1
#E41A1C	-193	0.341820868164122	1	1	FALSE	0.3	1
#E41A1C	-192	0.343472232013909	1	1	FALSE	0.3	1
#E41A1C	-191	0.345241230012656	1	1	FALSE	0.3	1
#E41A1C	-190	0.346167372973698	1	1	FALSE	0.3	1
#E41A1C	-189	0.346340710942768	1	1	FALSE	0.3	1
#E41A1C	-188	0.344944366144423	1	1	FALSE	0.3	1
#E41A1C	-187	0.344410894944135	1	1	FALSE	0.3	1
#E41A1C	-186	0.344894554074517	1	1	FALSE	0.3	1
#E41A1C	-185	0.34466330287901	1	1	FALSE	0.3	1
#E41A1C	-184	0.344161098125828	1	1	FALSE	0.3	1
#E41A1C	-183	0.343379436948197	1	1	FALSE	0.3	1
#E41A1C	-182	0.34270804523177	1	1	FALSE	0.3	1
#E41A1C	-181	0.343722564445872	1	1	FALSE	0.3	1
#E41A1C	-180	0.345816947739975	1	1	FALSE	0.3	1
#E41A1C	-179	0.347153638567504	1	1	FALSE	0.3	1
#E41A1C	-178	0.346811515345432	1	1	FALSE	0.3	1
#E41A1C	-177	0.345356052189927	1	1	FALSE	0.3	1
#E41A1C	-176	0.343478726329475	1	1	FALSE	0.3	1
#E41A1C	-175	0.34238379811543	1	1	FALSE	0.3	1
#E41A1C	-174	0.340533319889431	1	1	FALSE	0.3	1
#E41A1C	-173	0.340421711394089	1	1	FALSE	0.3	1
#E41A1C	-172	0.338953192655746	1	1	FALSE	0.3	1
#E41A1C	-171	0.33812339320088	1	1	FALSE	0.3	1
#E41A1C	-170	0.337944899950382	1	1	FALSE	0.3	1
#E41A1C	-169	0.33824015697765	1	1	FALSE	0.3	1
#E41A1C	-168	0.340076977055449	1	1	FALSE	0.3	1
#E41A1C	-167	0.339286210445685	1	1	FALSE	0.3	1
#E41A1C	-166	0.33819704007843	1	1	FALSE	0.3	1
#E41A1C	-165	0.338147897525592	1	1	FALSE	0.3	1
#E41A1C	-164	0.33824015697765	1	1	FALSE	0.3	1
#E41A1C	-163	0.338197977402326	1	1	FALSE	0.3	1
#E41A1C	-162	0.337458361896605	1	1	FALSE	0.3	1
#E41A1C	-161	0.334789198199079	1	1	FALSE	0.3	1
#E41A1C	-160	0.334174112868125	1	1	FALSE	0.3	1
#E41A1C	-159	0.335711926623072	1	1	FALSE	0.3	1
#E41A1C	-158	0.338298404962621	1	1	FALSE	0.3	1
#E41A1C	-157	0.339121777053628	1	1	FALSE	0.3	1
#E41A1C	-156	0.337785822694875	1	1	FALSE	0.3	1
#E41A1C	-155	0.335345432979701	1	1	FALSE	0.3	1
#E41A1C	-154	0.334322076140293	1	1	FALSE	0.3	1
#E41A1C	-153	0.332764243824994	1	1	FALSE	0.3	1
#E41A1C	-152	0.332835011779149	1	1	FALSE	0.3	1
#E41A1C	-151	0.331783736077978	1	1	FALSE	0.3	1
#E41A1C	-150	0.330213049034961	1	1	FALSE	0.3	1
#E41A1C	-149	0.330595142426031	1	1	FALSE	0.3	1
#E41A1C	-148	0.331593124568538	1	1	FALSE	0.3	1
#E41A1C	-147	0.333564718432254	1	1	FALSE	0.3	1
#E41A1C	-146	0.333862184865848	1	1	FALSE	0.3	1
#E41A1C	-145	0.332641387442899	1	1	FALSE	0.3	1
#E41A1C	-144	0.330577467175419	1	1	FALSE	0.3	1
#E41A1C	-143	0.327767035376412	1	1	FALSE	0.3	1
#E41A1C	-142	0.326480893087564	1	1	FALSE	0.3	1
#E41A1C	-141	0.325240411862798	1	1	FALSE	0.3	1
#E41A1C	-140	0.325278842142538	1	1	FALSE	0.3	1
#E41A1C	-139	0.325926265147907	1	1	FALSE	0.3	1
#E41A1C	-138	0.325936174000523	1	1	FALSE	0.3	1
#E41A1C	-137	0.326386156422353	1	1	FALSE	0.3	1
#E41A1C	-136	0.328110698487742	1	1	FALSE	0.3	1
#E41A1C	-135	0.329135662168115	1	1	FALSE	0.3	1
#E41A1C	-134	0.326916280037297	1	1	FALSE	0.3	1
#E41A1C	-133	0.326584199571255	1	1	FALSE	0.3	1
#E41A1C	-132	0.325628129197244	1	1	FALSE	0.3	1
#E41A1C	-131	0.322946579433949	1	1	FALSE	0.3	1
#E41A1C	-130	0.322573323668185	1	1	FALSE	0.3	1
#E41A1C	-129	0.321749683770351	1	1	FALSE	0.3	1
#E41A1C	-128	0.322013406543686	1	1	FALSE	0.3	1
#E41A1C	-127	0.325077518359999	1	1	FALSE	0.3	1
#E41A1C	-126	0.324056772637159	1	1	FALSE	0.3	1
#E41A1C	-125	0.326026625756496	1	1	FALSE	0.3	1
#E41A1C	-124	0.327128383044641	1	1	FALSE	0.3	1
#E41A1C	-123	0.324767732812342	1	1	FALSE	0.3	1
#E41A1C	-122	0.322348633739951	1	1	FALSE	0.3	1
#E41A1C	-121	0.320951552472831	1	1	FALSE	0.3	1
#E41A1C	-120	0.320657902286528	1	1	FALSE	0.3	1
#E41A1C	-119	0.320045695878969	1	1	FALSE	0.3	1
#E41A1C	-118	0.320091089136222	1	1	FALSE	0.3	1
#E41A1C	-117	0.319375040631317	1	1	FALSE	0.3	1
#E41A1C	-116	0.320229009652361	1	1	FALSE	0.3	1
#E41A1C	-115	0.322408957227835	1	1	FALSE	0.3	1
#E41A1C	-114	0.324407331774296	1	1	FALSE	0.3	1
#E41A1C	-113	0.323960629986103	1	1	FALSE	0.3	1
#E41A1C	-112	0.322987219120015	1	1	FALSE	0.3	1
#E41A1C	-111	0.315242982138825	1	1	FALSE	0.3	1
#E41A1C	-110	0.31362676793514	1	1	FALSE	0.3	1
#E41A1C	-109	0.313580705160818	1	1	FALSE	0.3	1
#E41A1C	-108	0.315528397265183	1	1	FALSE	0.3	1
#E41A1C	-107	0.313674102791893	1	1	FALSE	0.3	1
#E41A1C	-106	0.312273941746257	1	1	FALSE	0.3	1
#E41A1C	-105	0.310837358972088	1	1	FALSE	0.3	1
#E41A1C	-104	0.310227964536217	1	1	FALSE	0.3	1
#E41A1C	-103	0.311457532632764	1	1	FALSE	0.3	1
#E41A1C	-102	0.311717640013929	1	1	FALSE	0.3	1
#E41A1C	-101	0.310974409116037	1	1	FALSE	0.3	1
#E41A1C	-100	0.310268068608628	1	1	FALSE	0.3	1
#E41A1C	-99	0.310389117294637	1	1	FALSE	0.3	1
#E41A1C	-98	0.311183834055106	1	1	FALSE	0.3	1
#E41A1C	-97	0.310124992811061	1	1	FALSE	0.3	1
#E41A1C	-96	0.309522896111237	1	1	FALSE	0.3	1
#E41A1C	-95	0.312302931835329	1	1	FALSE	0.3	1
#E41A1C	-94	0.311506407378774	1	1	FALSE	0.3	1
#E41A1C	-93	0.314063360015597	1	1	FALSE	0.3	1
#E41A1C	-92	0.321195792299469	1	1	FALSE	0.3	1
#E41A1C	-91	0.316626940871399	1	1	FALSE	0.3	1
#E41A1C	-90	0.314259997178655	1	1	FALSE	0.3	1
#E41A1C	-89	0.312962607003055	1	1	FALSE	0.3	1
#E41A1C	-88	0.313305131935368	1	1	FALSE	0.3	1
#E41A1C	-87	0.314179052565057	1	1	FALSE	0.3	1
#E41A1C	-86	0.313567047012618	1	1	FALSE	0.3	1
#E41A1C	-85	0.310561718794931	1	1	FALSE	0.3	1
#E41A1C	-84	0.314456165679765	1	1	FALSE	0.3	1
#E41A1C	-83	0.31642200169669	1	1	FALSE	0.3	1
#E41A1C	-82	0.311596658279626	1	1	FALSE	0.3	1
#E41A1C	-81	0.306666535441321	1	1	FALSE	0.3	1
#E41A1C	-80	0.298701625634309	1	1	FALSE	0.3	1
#E41A1C	-79	0.294685661401517	1	1	FALSE	0.3	1
#E41A1C	-78	0.28876492110846	1	1	FALSE	0.3	1
#E41A1C	-77	0.291158310725416	1	1	FALSE	0.3	1
#E41A1C	-76	0.292837191726724	1	1	FALSE	0.3	1
#E41A1C	-75	0.294506565585658	1	1	FALSE	0.3	1
#E41A1C	-74	0.300888134477056	1	1	FALSE	0.3	1
#E41A1C	-73	0.30510575725092	1	1	FALSE	0.3	1
#E41A1C	-72	0.307251291649067	1	1	FALSE	0.3	1
#E41A1C	-71	0.298326093510512	1	1	FALSE	0.3	1
#E41A1C	-70	0.291054401676364	1	1	FALSE	0.3	1
#E41A1C	-69	0.324133566244931	1	1	FALSE	0.3	1
#E41A1C	-68	0.367483122646355	1	1	FALSE	0.3	1
#E41A1C	-67	0.364967278357546	1	1	FALSE	0.3	1
#E41A1C	-66	0.354842439535411	1	1	FALSE	0.3	1
#E41A1C	-65	0.351209305162465	1	1	FALSE	0.3	1
#E41A1C	-64	0.332296318345725	1	1	FALSE	0.3	1
#E41A1C	-63	0.308751880254998	1	1	FALSE	0.3	1
#E41A1C	-62	0.283466496930699	1	1	FALSE	0.3	1
#E41A1C	-61	0.270800171316028	1	1	FALSE	0.3	1
#E41A1C	-60	0.272091669741424	1	1	FALSE	0.3	1
#E41A1C	-59	0.292169013692227	1	1	FALSE	0.3	1
#E41A1C	-58	0.324937187582413	1	1	FALSE	0.3	1
#E41A1C	-57	0.364286647305572	1	1	FALSE	0.3	1
#E41A1C	-56	0.377548374449381	1	1	FALSE	0.3	1
#E41A1C	-55	0.353807031388768	1	1	FALSE	0.3	1
#E41A1C	-54	0.322641882216013	1	1	FALSE	0.3	1
#E41A1C	-53	0.309454203659995	1	1	FALSE	0.3	1
#E41A1C	-52	0.288453863478373	1	1	FALSE	0.3	1
#E41A1C	-51	0.276672304669902	1	1	FALSE	0.3	1
#E41A1C	-50	0.293323595877087	1	1	FALSE	0.3	1
#E41A1C	-49	0.31737552790584	1	1	FALSE	0.3	1
#E41A1C	-48	0.340084877356859	1	1	FALSE	0.3	1
#E41A1C	-47	0.365125886951106	1	1	FALSE	0.3	1
#E41A1C	-46	0.345592860377103	1	1	FALSE	0.3	1
#E41A1C	-45	0.313899730044023	1	1	FALSE	0.3	1
#E41A1C	-44	0.305735772812505	1	1	FALSE	0.3	1
#E41A1C	-43	0.335830899806168	1	1	FALSE	0.3	1
#E41A1C	-42	0.369012366582823	1	1	FALSE	0.3	1
#E41A1C	-41	0.338810183809886	1	1	FALSE	0.3	1
#E41A1C	-40	0.297093713442276	1	1	FALSE	0.3	1
#E41A1C	-39	0.295448107439279	1	1	FALSE	0.3	1
#E41A1C	-38	0.300086923401021	1	1	FALSE	0.3	1
#E41A1C	-37	0.327152552610819	1	1	FALSE	0.3	1
#E41A1C	-36	0.368982506121562	1	1	FALSE	0.3	1
#E41A1C	-35	0.394580152206671	1	1	FALSE	0.3	1
#E41A1C	-34	0.363631658757327	1	1	FALSE	0.3	1
#E41A1C	-33	0.308016951368757	1	1	FALSE	0.3	1
#E41A1C	-32	0.2945528292151	1	1	FALSE	0.3	1
#E41A1C	-31	0.291243741103374	1	1	FALSE	0.3	1
#E41A1C	-30	0.296615611303564	1	1	FALSE	0.3	1
#E41A1C	-29	0.333712815607835	1	1	FALSE	0.3	1
#E41A1C	-28	0.366149444645634	1	1	FALSE	0.3	1
#E41A1C	-27	0.372646237424545	1	1	FALSE	0.3	1
#E41A1C	-26	0.365360954393903	1	1	FALSE	0.3	1
#E41A1C	-25	0.373430978380691	1	1	FALSE	0.3	1
#E41A1C	-24	0.366166450379178	1	1	FALSE	0.3	1
#E41A1C	-23	0.34801289677339	1	1	FALSE	0.3	1
#E41A1C	-22	0.333386024326635	1	1	FALSE	0.3	1
#E41A1C	-21	0.32952190656501	1	1	FALSE	0.3	1
#E41A1C	-20	0.331500396454532	1	1	FALSE	0.3	1
#E41A1C	-19	0.312755927083967	1	1	FALSE	0.3	1
#E41A1C	-18	0.331152917095911	1	1	FALSE	0.3	1
#E41A1C	-17	0.340002861515951	1	1	FALSE	0.3	1
#E41A1C	-16	0.346232583936183	1	1	FALSE	0.3	1
#E41A1C	-15	0.396417240091298	1	1	FALSE	0.3	1
#E41A1C	-14	0.420889026273791	1	1	FALSE	0.3	1
#E41A1C	-13	0.378024200230059	1	1	FALSE	0.3	1
#E41A1C	-12	0.327979406190583	1	1	FALSE	0.3	1
#E41A1C	-11	0.310379476248849	1	1	FALSE	0.3	1
#E41A1C	-10	0.304209139992605	1	1	FALSE	0.3	1
#E41A1C	-9	0.358185137403984	1	1	FALSE	0.3	1
#E41A1C	-8	0.407891289710145	1	1	FALSE	0.3	1
#E41A1C	-7	0.313089748294389	1	1	FALSE	0.3	1
#E41A1C	-6	0.281206207306989	1	1	FALSE	0.3	1
#E41A1C	-5	0.356535916008816	1	1	FALSE	0.3	1
#E41A1C	-4	0.376251385984022	1	1	FALSE	0.3	1
#E41A1C	-3	0.402004962594416	1	1	FALSE	0.3	1
#E41A1C	-2	0.382428015700711	1	1	FALSE	0.3	1
#E41A1C	-1	0.321033367458618	1	1	FALSE	0.3	1
#E41A1C	0	0.31373904594755	1	1	FALSE	0.3	1
#E41A1C	1	0.313755315212318	1	1	FALSE	0.3	1
#E41A1C	2	0.321100118310361	1	1	FALSE	0.3	1
#E41A1C	3	0.382228633517671	1	1	FALSE	0.3	1
#E41A1C	4	0.401925022256421	1	1	FALSE	0.3	1
#E41A1C	5	0.376371564297842	1	1	FALSE	0.3	1
#E41A1C	6	0.356387216267872	1	1	FALSE	0.3	1
#E41A1C	7	0.281252537888138	1	1	FALSE	0.3	1
#E41A1C	8	0.312932010073018	1	1	FALSE	0.3	1
#E41A1C	9	0.408007383969847	1	1	FALSE	0.3	1
#E41A1C	10	0.358406278891754	1	1	FALSE	0.3	1
#E41A1C	11	0.304149084311548	1	1	FALSE	0.3	1
#E41A1C	12	0.310199175302265	1	1	FALSE	0.3	1
#E41A1C	13	0.327877773499564	1	1	FALSE	0.3	1
#E41A1C	14	0.378134067981022	1	1	FALSE	0.3	1
#E41A1C	15	0.421099589391877	1	1	FALSE	0.3	1
#E41A1C	16	0.396487606335212	1	1	FALSE	0.3	1
#E41A1C	17	0.34630522653813	1	1	FALSE	0.3	1
#E41A1C	18	0.340231702450011	1	1	FALSE	0.3	1
#E41A1C	19	0.331285682330621	1	1	FALSE	0.3	1
#E41A1C	20	0.312720978292985	1	1	FALSE	0.3	1
#E41A1C	21	0.331489751133141	1	1	FALSE	0.3	1
#E41A1C	22	0.329246735049801	1	1	FALSE	0.3	1
#E41A1C	23	0.333444740973554	1	1	FALSE	0.3	1
#E41A1C	24	0.34816146261092	1	1	FALSE	0.3	1
#E41A1C	25	0.366032814772278	1	1	FALSE	0.3	1
#E41A1C	26	0.373322851374107	1	1	FALSE	0.3	1
#E41A1C	27	0.365198931263294	1	1	FALSE	0.3	1
#E41A1C	28	0.372791790435266	1	1	FALSE	0.3	1
#E41A1C	29	0.366327536185891	1	1	FALSE	0.3	1
#E41A1C	30	0.333846719021562	1	1	FALSE	0.3	1
#E41A1C	31	0.296801335338403	1	1	FALSE	0.3	1
#E41A1C	32	0.291279560266545	1	1	FALSE	0.3	1
#E41A1C	33	0.29455028505024	1	1	FALSE	0.3	1
#E41A1C	34	0.308224233853207	1	1	FALSE	0.3	1
#E41A1C	35	0.363787120620664	1	1	FALSE	0.3	1
#E41A1C	36	0.394106870590854	1	1	FALSE	0.3	1
#E41A1C	37	0.368758887420638	1	1	FALSE	0.3	1
#E41A1C	38	0.32721421513284	1	1	FALSE	0.3	1
#E41A1C	39	0.300011000165438	1	1	FALSE	0.3	1
#E41A1C	40	0.29545982398798	1	1	FALSE	0.3	1
#E41A1C	41	0.297039147801182	1	1	FALSE	0.3	1
#E41A1C	42	0.338861468817343	1	1	FALSE	0.3	1
#E41A1C	43	0.368752125298245	1	1	FALSE	0.3	1
#E41A1C	44	0.335365853250294	1	1	FALSE	0.3	1
#E41A1C	45	0.305485373428836	1	1	FALSE	0.3	1
#E41A1C	46	0.313665532973414	1	1	FALSE	0.3	1
#E41A1C	47	0.345322643288202	1	1	FALSE	0.3	1
#E41A1C	48	0.364972567542388	1	1	FALSE	0.3	1
#E41A1C	49	0.340062381583353	1	1	FALSE	0.3	1
#E41A1C	50	0.317409874131461	1	1	FALSE	0.3	1
#E41A1C	51	0.293350242656419	1	1	FALSE	0.3	1
#E41A1C	52	0.276415745729201	1	1	FALSE	0.3	1
#E41A1C	53	0.288500127107815	1	1	FALSE	0.3	1
#E41A1C	54	0.309443893097138	1	1	FALSE	0.3	1
#E41A1C	55	0.32254995752249	1	1	FALSE	0.3	1
#E41A1C	56	0.353967916340361	1	1	FALSE	0.3	1
#E41A1C	57	0.377694663928877	1	1	FALSE	0.3	1
#E41A1C	58	0.364285776933383	1	1	FALSE	0.3	1
#E41A1C	59	0.324981978274305	1	1	FALSE	0.3	1
#E41A1C	60	0.292105342618999	1	1	FALSE	0.3	1
#E41A1C	61	0.272021772159458	1	1	FALSE	0.3	1
#E41A1C	62	0.271034234483222	1	1	FALSE	0.3	1
#E41A1C	63	0.283295100561129	1	1	FALSE	0.3	1
#E41A1C	64	0.308966594378909	1	1	FALSE	0.3	1
#E41A1C	65	0.332507550980879	1	1	FALSE	0.3	1
#E41A1C	66	0.351503156203889	1	1	FALSE	0.3	1
#E41A1C	67	0.354860985158213	1	1	FALSE	0.3	1
#E41A1C	68	0.36503784545658	1	1	FALSE	0.3	1
#E41A1C	69	0.367591316604646	1	1	FALSE	0.3	1
#E41A1C	70	0.324201455275691	1	1	FALSE	0.3	1
#E41A1C	71	0.291180739547215	1	1	FALSE	0.3	1
#E41A1C	72	0.298250036371515	1	1	FALSE	0.3	1
#E41A1C	73	0.307196993814801	1	1	FALSE	0.3	1
#E41A1C	74	0.305585533182304	1	1	FALSE	0.3	1
#E41A1C	75	0.301068435423639	1	1	FALSE	0.3	1
#E41A1C	76	0.294458895970371	1	1	FALSE	0.3	1
#E41A1C	77	0.292996268982232	1	1	FALSE	0.3	1
#E41A1C	78	0.291275810970961	1	1	FALSE	0.3	1
#E41A1C	79	0.289050403186526	1	1	FALSE	0.3	1
#E41A1C	80	0.294576262312503	1	1	FALSE	0.3	1
#E41A1C	81	0.298365260259027	1	1	FALSE	0.3	1
#E41A1C	82	0.306396050545593	1	1	FALSE	0.3	1
#E41A1C	83	0.311802802585059	1	1	FALSE	0.3	1
#E41A1C	84	0.316585497764851	1	1	FALSE	0.3	1
#E41A1C	85	0.314430590127743	1	1	FALSE	0.3	1
#E41A1C	86	0.310749920042924	1	1	FALSE	0.3	1
#E41A1C	87	0.313653079955938	1	1	FALSE	0.3	1
#E41A1C	88	0.314155418612534	1	1	FALSE	0.3	1
#E41A1C	89	0.313417276044365	1	1	FALSE	0.3	1
#E41A1C	90	0.31293026932864	1	1	FALSE	0.3	1
#E41A1C	91	0.314283831986298	1	1	FALSE	0.3	1
#E41A1C	92	0.316543786851475	1	1	FALSE	0.3	1
#E41A1C	93	0.321276268251119	1	1	FALSE	0.3	1
#E41A1C	94	0.314114511119641	1	1	FALSE	0.3	1
#E41A1C	95	0.311106437881972	1	1	FALSE	0.3	1
#E41A1C	96	0.31213769502279	1	1	FALSE	0.3	1
#E41A1C	97	0.309459091134596	1	1	FALSE	0.3	1
#E41A1C	98	0.309860801375777	1	1	FALSE	0.3	1
#E41A1C	99	0.311361858643656	1	1	FALSE	0.3	1
#E41A1C	100	0.310385836661001	1	1	FALSE	0.3	1
#E41A1C	101	0.310010840150858	1	1	FALSE	0.3	1
#E41A1C	102	0.310846330500807	1	1	FALSE	0.3	1
#E41A1C	103	0.311582397566064	1	1	FALSE	0.3	1
#E41A1C	104	0.311329989631189	1	1	FALSE	0.3	1
#E41A1C	105	0.310121176563769	1	1	FALSE	0.3	1
#E41A1C	106	0.310751326028768	1	1	FALSE	0.3	1
#E41A1C	107	0.312352074388167	1	1	FALSE	0.3	1
#E41A1C	108	0.313678186846012	1	1	FALSE	0.3	1
#E41A1C	109	0.315689550023604	1	1	FALSE	0.3	1
#E41A1C	110	0.313651673970094	1	1	FALSE	0.3	1
#E41A1C	111	0.313513619550541	1	1	FALSE	0.3	1
#E41A1C	112	0.315479924229414	1	1	FALSE	0.3	1
#E41A1C	113	0.322779601877031	1	1	FALSE	0.3	1
#E41A1C	114	0.323800414551579	1	1	FALSE	0.3	1
#E41A1C	115	0.324176147530496	1	1	FALSE	0.3	1
#E41A1C	116	0.322404136704941	1	1	FALSE	0.3	1
#E41A1C	117	0.320614785387308	1	1	FALSE	0.3	1
#E41A1C	118	0.319661794791813	1	1	FALSE	0.3	1
#E41A1C	119	0.319970241305333	1	1	FALSE	0.3	1
#E41A1C	120	0.319703773512017	1	1	FALSE	0.3	1
#E41A1C	121	0.320449481623062	1	1	FALSE	0.3	1
#E41A1C	122	0.320929726216394	1	1	FALSE	0.3	1
#E41A1C	123	0.322446115425144	1	1	FALSE	0.3	1
#E41A1C	124	0.32476713024698	1	1	FALSE	0.3	1
#E41A1C	125	0.327199217950503	1	1	FALSE	0.3	1
#E41A1C	126	0.326055950604102	1	1	FALSE	0.3	1
#E41A1C	127	0.323974087279182	1	1	FALSE	0.3	1
#E41A1C	128	0.32504143139	1	1	FALSE	0.3	1
#E41A1C	129	0.321955359413835	1	1	FALSE	0.3	1
#E41A1C	130	0.321471633331747	1	1	FALSE	0.3	1
#E41A1C	131	0.322293264678375	1	1	FALSE	0.3	1
#E41A1C	132	0.3227100390536	1	1	FALSE	0.3	1
#E41A1C	133	0.325439593190717	1	1	FALSE	0.3	1
#E41A1C	134	0.326671236790177	1	1	FALSE	0.3	1
#E41A1C	135	0.327176119611635	1	1	FALSE	0.3	1
#E41A1C	136	0.329217410202195	1	1	FALSE	0.3	1
#E41A1C	137	0.327919618316353	1	1	FALSE	0.3	1
#E41A1C	138	0.32611660885052	1	1	FALSE	0.3	1
#E41A1C	139	0.325731234825814	1	1	FALSE	0.3	1
#E41A1C	140	0.325679748963236	1	1	FALSE	0.3	1
#E41A1C	141	0.325144269211742	1	1	FALSE	0.3	1
#E41A1C	142	0.325258756630479	1	1	FALSE	0.3	1
#E41A1C	143	0.326686836537876	1	1	FALSE	0.3	1
#E41A1C	144	0.327810219227339	1	1	FALSE	0.3	1
#E41A1C	145	0.330432382826646	1	1	FALSE	0.3	1
#E41A1C	146	0.332720323505291	1	1	FALSE	0.3	1
#E41A1C	147	0.333915411472804	1	1	FALSE	0.3	1
#E41A1C	148	0.333422044344927	1	1	FALSE	0.3	1
#E41A1C	149	0.331233995612922	1	1	FALSE	0.3	1
#E41A1C	150	0.330627547052153	1	1	FALSE	0.3	1
#E41A1C	151	0.330122061665334	1	1	FALSE	0.3	1
#E41A1C	152	0.331820559516753	1	1	FALSE	0.3	1
#E41A1C	153	0.332980832596697	1	1	FALSE	0.3	1
#E41A1C	154	0.332621971447909	1	1	FALSE	0.3	1
#E41A1C	155	0.334650072552217	1	1	FALSE	0.3	1
#E41A1C	156	0.335826213186688	1	1	FALSE	0.3	1
#E41A1C	157	0.337770222947175	1	1	FALSE	0.3	1
#E41A1C	158	0.339244030870361	1	1	FALSE	0.3	1
#E41A1C	159	0.338406130258965	1	1	FALSE	0.3	1
#E41A1C	160	0.33589510649305	1	1	FALSE	0.3	1
#E41A1C	161	0.334465620599808	1	1	FALSE	0.3	1
#E41A1C	162	0.334901610114903	1	1	FALSE	0.3	1
#E41A1C	163	0.337262862912564	1	1	FALSE	0.3	1
#E41A1C	164	0.338142273582216	1	1	FALSE	0.3	1
#E41A1C	165	0.338645817369536	1	1	FALSE	0.3	1
#E41A1C	166	0.338527647606922	1	1	FALSE	0.3	1
#E41A1C	167	0.338383098871803	1	1	FALSE	0.3	1
#E41A1C	168	0.339405652290729	1	1	FALSE	0.3	1
#E41A1C	169	0.339834277118069	1	1	FALSE	0.3	1
#E41A1C	170	0.33829907447969	1	1	FALSE	0.3	1
#E41A1C	171	0.337983531085242	1	1	FALSE	0.3	1
#E41A1C	172	0.338081816190918	1	1	FALSE	0.3	1
#E41A1C	173	0.338961293812276	1	1	FALSE	0.3	1
#E41A1C	174	0.340408856666371	1	1	FALSE	0.3	1
#E41A1C	175	0.340787937230632	1	1	FALSE	0.3	1
#E41A1C	176	0.34271273185125	1	1	FALSE	0.3	1
#E41A1C	177	0.343584242219492	1	1	FALSE	0.3	1
#E41A1C	178	0.34551138014985	1	1	FALSE	0.3	1
#E41A1C	179	0.347075773732422	1	1	FALSE	0.3	1
#E41A1C	180	0.347228356672364	1	1	FALSE	0.3	1
#E41A1C	181	0.346010572076224	1	1	FALSE	0.3	1
#E41A1C	182	0.344029805828668	1	1	FALSE	0.3	1
#E41A1C	183	0.342615785779712	1	1	FALSE	0.3	1
#E41A1C	184	0.343145775491243	1	1	FALSE	0.3	1
#E41A1C	185	0.343881440846259	1	1	FALSE	0.3	1
#E41A1C	186	0.344567361083075	1	1	FALSE	0.3	1
#E41A1C	187	0.344990562822159	1	1	FALSE	0.3	1
#E41A1C	188	0.344506836740071	1	1	FALSE	0.3	1
#E41A1C	189	0.344993843455795	1	1	FALSE	0.3	1
#E41A1C	190	0.346064401248542	1	1	FALSE	0.3	1
#E41A1C	191	0.346305494344958	1	1	FALSE	0.3	1
#E41A1C	192	0.345419187649499	1	1	FALSE	0.3	1
#E41A1C	193	0.343522914456005	1	1	FALSE	0.3	1
#E41A1C	194	0.341924509406347	1	1	FALSE	0.3	1
#E41A1C	195	0.342872277768706	1	1	FALSE	0.3	1
#E41A1C	196	0.344458832366249	1	1	FALSE	0.3	1
#E41A1C	197	0.346152777501602	1	1	FALSE	0.3	1
#E41A1C	198	0.346679821338031	1	1	FALSE	0.3	1
#E41A1C	199	0.345762582954002	1	1	FALSE	0.3	1
#E41A1C	200	0.344081291691246	1	1	FALSE	0.3	1
#E41A1C	201	0.342965608448074	1	1	FALSE	0.3	1
#E41A1C	202	0.343186682984137	1	1	FALSE	0.3	1
#E41A1C	203	0.342966679675383	1	1	FALSE	0.3	1
#E41A1C	204	0.343143833891744	1	1	FALSE	0.3	1
#E41A1C	205	0.344007377006869	1	1	FALSE	0.3	1
#E41A1C	206	0.344389001735991	1	1	FALSE	0.3	1
#E41A1C	207	0.345278388209965	1	1	FALSE	0.3	1
#E41A1C	208	0.345031805073587	1	1	FALSE	0.3	1
#E41A1C	209	0.343091678512097	1	1	FALSE	0.3	1
#E41A1C	210	0.341868403875995	1	1	FALSE	0.3	1
#E41A1C	211	0.341311834336839	1	1	FALSE	0.3	1
#E41A1C	212	0.340358174224276	1	1	FALSE	0.3	1
#E41A1C	213	0.339659466211449	1	1	FALSE	0.3	1
#E41A1C	214	0.339975411316137	1	1	FALSE	0.3	1
#E41A1C	215	0.340433628797911	1	1	FALSE	0.3	1
#E41A1C	216	0.341493072607318	1	1	FALSE	0.3	1
#E41A1C	217	0.342054127910834	1	1	FALSE	0.3	1
#E41A1C	218	0.341581114101844	1	1	FALSE	0.3	1
#E41A1C	219	0.340762696437145	1	1	FALSE	0.3	1
#E41A1C	220	0.339186452402458	1	1	FALSE	0.3	1
#E41A1C	221	0.337392883127293	1	1	FALSE	0.3	1
#E41A1C	222	0.336005911567909	1	1	FALSE	0.3	1
#E41A1C	223	0.335811885521419	1	1	FALSE	0.3	1
#E41A1C	224	0.336257047420354	1	1	FALSE	0.3	1
#E41A1C	225	0.337207560802695	1	1	FALSE	0.3	1
#E41A1C	226	0.337099902458058	1	1	FALSE	0.3	1
#E41A1C	227	0.336842740951996	1	1	FALSE	0.3	1
#E41A1C	228	0.336788844827971	1	1	FALSE	0.3	1
#E41A1C	229	0.336531549418494	1	1	FALSE	0.3	1
#E41A1C	230	0.335242862964786	1	1	FALSE	0.3	1
#E41A1C	231	0.333876847289651	1	1	FALSE	0.3	1
#E41A1C	232	0.331948638131983	1	1	FALSE	0.3	1
#E41A1C	233	0.330527521202099	1	1	FALSE	0.3	1
#E41A1C	234	0.330945165949513	1	1	FALSE	0.3	1
#E41A1C	235	0.332208410754613	1	1	FALSE	0.3	1
#E41A1C	236	0.332956328271985	1	1	FALSE	0.3	1
#E41A1C	237	0.333547244036762	1	1	FALSE	0.3	1
#E41A1C	238	0.3334354346863	1	1	FALSE	0.3	1
#E41A1C	239	0.33308387127356	1	1	FALSE	0.3	1
#E41A1C	240	0.331751398403563	1	1	FALSE	0.3	1
#E41A1C	241	0.329952071281608	1	1	FALSE	0.3	1
#E41A1C	242	0.328199342547629	1	1	FALSE	0.3	1
#E41A1C	243	0.327595103393186	1	1	FALSE	0.3	1
#E41A1C	244	0.326998095023085	1	1	FALSE	0.3	1
#E41A1C	245	0.327866927323052	1	1	FALSE	0.3	1
#E41A1C	246	0.329184269107297	1	1	FALSE	0.3	1
#E41A1C	247	0.329850036880348	1	1	FALSE	0.3	1
#E41A1C	248	0.329623405352615	1	1	FALSE	0.3	1
#E41A1C	249	0.329216941540247	1	1	FALSE	0.3	1
#E41A1C	250	0.328278747271969	1	1	FALSE	0.3	1
#E41A1C	251	0.327043287425217	1	1	FALSE	0.3	1
#E41A1C	252	0.326228016490741	1	1	FALSE	0.3	1
#E41A1C	253	0.325418302547934	1	1	FALSE	0.3	1
#E41A1C	254	0.325715367271287	1	1	FALSE	0.3	1
#E41A1C	255	0.326550656766116	1	1	FALSE	0.3	1
#E41A1C	256	0.32640242568712	1	1	FALSE	0.3	1
#E41A1C	257	0.326240871218459	1	1	FALSE	0.3	1
#E41A1C	258	0.325887901819875	1	1	FALSE	0.3	1
#E41A1C	259	0.324892798600763	1	1	FALSE	0.3	1
#E41A1C	260	0.323878480241781	1	1	FALSE	0.3	1
#E41A1C	261	0.323292050241364	1	1	FALSE	0.3	1
#E41A1C	262	0.323192961715206	1	1	FALSE	0.3	1
#E41A1C	263	0.322924686225804	1	1	FALSE	0.3	1
#E41A1C	264	0.32284621882536	1	1	FALSE	0.3	1
#E41A1C	265	0.323194836362999	1	1	FALSE	0.3	1
#E41A1C	266	0.322790782812077	1	1	FALSE	0.3	1
#E41A1C	267	0.322171747330418	1	1	FALSE	0.3	1
#E41A1C	268	0.322473900383493	1	1	FALSE	0.3	1
#E41A1C	269	0.323116636769382	1	1	FALSE	0.3	1
#E41A1C	270	0.322170073537746	1	1	FALSE	0.3	1
#E41A1C	271	0.32205558611901	1	1	FALSE	0.3	1
#E41A1C	272	0.322688614507404	1	1	FALSE	0.3	1
#E41A1C	273	0.323093672333928	1	1	FALSE	0.3	1
#E41A1C	274	0.323809653887126	1	1	FALSE	0.3	1
#E41A1C	275	0.323886983108553	1	1	FALSE	0.3	1
#E41A1C	276	0.32383389040501	1	1	FALSE	0.3	1
#E41A1C	277	0.323187672530364	1	1	FALSE	0.3	1
#E41A1C	278	0.322925288791166	1	1	FALSE	0.3	1
#E41A1C	279	0.323823044228498	1	1	FALSE	0.3	1
#E41A1C	280	0.324512780712606	1	1	FALSE	0.3	1
#E41A1C	281	0.324607316522697	1	1	FALSE	0.3	1
#E41A1C	282	0.325073635161001	1	1	FALSE	0.3	1
#E41A1C	283	0.325588359883367	1	1	FALSE	0.3	1
#E41A1C	284	0.325355167088362	1	1	FALSE	0.3	1
#E41A1C	285	0.325601281562792	1	1	FALSE	0.3	1
#E41A1C	286	0.325435776943426	1	1	FALSE	0.3	1
#E41A1C	287	0.325526630409639	1	1	FALSE	0.3	1
#E41A1C	288	0.326040484759816	1	1	FALSE	0.3	1
#E41A1C	289	0.326098933599908	1	1	FALSE	0.3	1
#E41A1C	290	0.326724597300547	1	1	FALSE	0.3	1
#E41A1C	291	0.327058686317796	1	1	FALSE	0.3	1
#E41A1C	292	0.326960468163827	1	1	FALSE	0.3	1
#E41A1C	293	0.327077365844011	1	1	FALSE	0.3	1
#E41A1C	294	0.32778926334309	1	1	FALSE	0.3	1
#E41A1C	295	0.328106748337037	1	1	FALSE	0.3	1
#E41A1C	296	0.327941712379618	1	1	FALSE	0.3	1
#E41A1C	297	0.328742521745412	1	1	FALSE	0.3	1
#E41A1C	298	0.329419001791561	1	1	FALSE	0.3	1
#E41A1C	299	0.330407610695107	1	1	FALSE	0.3	1
#E41A1C	300	0.330940613233447	1	1	FALSE	0.3	1
#377EB8	-300	0.332316062626061	1	2	FALSE	0.3	1
#377EB8	-299	0.33274698575588	1	2	FALSE	0.3	1
#377EB8	-298	0.331929024836818	1	2	FALSE	0.3	1
#377EB8	-297	0.330792105531273	1	2	FALSE	0.3	1
#377EB8	-296	0.329822797312093	1	2	FALSE	0.3	1
#377EB8	-295	0.328417525533472	1	2	FALSE	0.3	1
#377EB8	-294	0.328095677300674	1	2	FALSE	0.3	1
#377EB8	-293	0.327531485211648	1	2	FALSE	0.3	1
#377EB8	-292	0.327343712406796	1	2	FALSE	0.3	1
#377EB8	-291	0.326969645323113	1	2	FALSE	0.3	1
#377EB8	-290	0.326385291515599	1	2	FALSE	0.3	1
#377EB8	-289	0.325855038319362	1	2	FALSE	0.3	1
#377EB8	-288	0.325203814812196	1	2	FALSE	0.3	1
#377EB8	-287	0.324790835611832	1	2	FALSE	0.3	1
#377EB8	-286	0.323915749823719	1	2	FALSE	0.3	1
#377EB8	-285	0.323764940169428	1	2	FALSE	0.3	1
#377EB8	-284	0.323845721454837	1	2	FALSE	0.3	1
#377EB8	-283	0.323512985894055	1	2	FALSE	0.3	1
#377EB8	-282	0.323610568611538	1	2	FALSE	0.3	1
#377EB8	-281	0.323141136599406	1	2	FALSE	0.3	1
#377EB8	-280	0.322482251639215	1	2	FALSE	0.3	1
#377EB8	-279	0.322107579703978	1	2	FALSE	0.3	1
#377EB8	-278	0.32070412248002	1	2	FALSE	0.3	1
#377EB8	-277	0.319889454641644	1	2	FALSE	0.3	1
#377EB8	-276	0.320357072099112	1	2	FALSE	0.3	1
#377EB8	-275	0.321630284621636	1	2	FALSE	0.3	1
#377EB8	-274	0.322129287154216	1	2	FALSE	0.3	1
#377EB8	-273	0.322082511967324	1	2	FALSE	0.3	1
#377EB8	-272	0.321321944740224	1	2	FALSE	0.3	1
#377EB8	-271	0.320367085752628	1	2	FALSE	0.3	1
#377EB8	-270	0.31943393421527	1	2	FALSE	0.3	1
#377EB8	-269	0.319495293045202	1	2	FALSE	0.3	1
#377EB8	-268	0.319909078714306	1	2	FALSE	0.3	1
#377EB8	-267	0.319845838123982	1	2	FALSE	0.3	1
#377EB8	-266	0.32015982328657	1	2	FALSE	0.3	1
#377EB8	-265	0.320885779563598	1	2	FALSE	0.3	1
#377EB8	-264	0.321844469277708	1	2	FALSE	0.3	1
#377EB8	-263	0.322260405530117	1	2	FALSE	0.3	1
#377EB8	-262	0.323267214545685	1	2	FALSE	0.3	1
#377EB8	-261	0.324237598056518	1	2	FALSE	0.3	1
#377EB8	-260	0.325230764309242	1	2	FALSE	0.3	1
#377EB8	-259	0.326678241285232	1	2	FALSE	0.3	1
#377EB8	-258	0.328077934988404	1	2	FALSE	0.3	1
#377EB8	-257	0.328752277266103	1	2	FALSE	0.3	1
#377EB8	-256	0.328990857601546	1	2	FALSE	0.3	1
#377EB8	-255	0.328618336249614	1	2	FALSE	0.3	1
#377EB8	-254	0.328245344457584	1	2	FALSE	0.3	1
#377EB8	-253	0.32729196399601	1	2	FALSE	0.3	1
#377EB8	-252	0.32708201330082	1	2	FALSE	0.3	1
#377EB8	-251	0.328407175851315	1	2	FALSE	0.3	1
#377EB8	-250	0.330529667162287	1	2	FALSE	0.3	1
#377EB8	-249	0.332953307341742	1	2	FALSE	0.3	1
#377EB8	-248	0.334956306867807	1	2	FALSE	0.3	1
#377EB8	-247	0.335822655911241	1	2	FALSE	0.3	1
#377EB8	-246	0.335006845575484	1	2	FALSE	0.3	1
#377EB8	-245	0.332740466800236	1	2	FALSE	0.3	1
#377EB8	-244	0.329685428803461	1	2	FALSE	0.3	1
#377EB8	-243	0.32721198917934	1	2	FALSE	0.3	1
#377EB8	-242	0.327309504691094	1	2	FALSE	0.3	1
#377EB8	-241	0.329110147769267	1	2	FALSE	0.3	1
#377EB8	-240	0.332969033482163	1	2	FALSE	0.3	1
#377EB8	-239	0.337175507221793	1	2	FALSE	0.3	1
#377EB8	-238	0.339634699231516	1	2	FALSE	0.3	1
#377EB8	-237	0.33981689396092	1	2	FALSE	0.3	1
#377EB8	-236	0.339203843307425	1	2	FALSE	0.3	1
#377EB8	-235	0.337032291814799	1	2	FALSE	0.3	1
#377EB8	-234	0.334693129235809	1	2	FALSE	0.3	1
#377EB8	-233	0.333148203953794	1	2	FALSE	0.3	1
#377EB8	-232	0.332791408742282	1	2	FALSE	0.3	1
#377EB8	-231	0.335101336829465	1	2	FALSE	0.3	1
#377EB8	-230	0.338098309076994	1	2	FALSE	0.3	1
#377EB8	-229	0.339762591732459	1	2	FALSE	0.3	1
#377EB8	-228	0.341312288621183	1	2	FALSE	0.3	1
#377EB8	-227	0.341878362470601	1	2	FALSE	0.3	1
#377EB8	-226	0.342032532411307	1	2	FALSE	0.3	1
#377EB8	-225	0.341917072970098	1	2	FALSE	0.3	1
#377EB8	-224	0.341289304262107	1	2	FALSE	0.3	1
#377EB8	-223	0.33858528178421	1	2	FALSE	0.3	1
#377EB8	-222	0.336832758007495	1	2	FALSE	0.3	1
#377EB8	-221	0.337489694001566	1	2	FALSE	0.3	1
#377EB8	-220	0.339913266975293	1	2	FALSE	0.3	1
#377EB8	-219	0.342547462701493	1	2	FALSE	0.3	1
#377EB8	-218	0.345084411738851	1	2	FALSE	0.3	1
#377EB8	-217	0.346692375994006	1	2	FALSE	0.3	1
#377EB8	-216	0.346625842322996	1	2	FALSE	0.3	1
#377EB8	-215	0.345494299475715	1	2	FALSE	0.3	1
#377EB8	-214	0.343821481692756	1	2	FALSE	0.3	1
#377EB8	-213	0.342585837172349	1	2	FALSE	0.3	1
#377EB8	-212	0.341918148261751	1	2	FALSE	0.3	1
#377EB8	-211	0.343037795695124	1	2	FALSE	0.3	1
#377EB8	-210	0.345307736373971	1	2	FALSE	0.3	1
#377EB8	-209	0.34740435347955	1	2	FALSE	0.3	1
#377EB8	-208	0.349807495911876	1	2	FALSE	0.3	1
#377EB8	-207	0.351812578815518	1	2	FALSE	0.3	1
#377EB8	-206	0.351672051637656	1	2	FALSE	0.3	1
#377EB8	-205	0.350274777340702	1	2	FALSE	0.3	1
#377EB8	-204	0.349044106044188	1	2	FALSE	0.3	1
#377EB8	-203	0.348500344496563	1	2	FALSE	0.3	1
#377EB8	-202	0.348056517866912	1	2	FALSE	0.3	1
#377EB8	-201	0.347948585467272	1	2	FALSE	0.3	1
#377EB8	-200	0.347916662746333	1	2	FALSE	0.3	1
#377EB8	-199	0.34893529997008	1	2	FALSE	0.3	1
#377EB8	-198	0.350978354110208	1	2	FALSE	0.3	1
#377EB8	-197	0.352024075242458	1	2	FALSE	0.3	1
#377EB8	-196	0.350741252300788	1	2	FALSE	0.3	1
#377EB8	-195	0.34796639498527	1	2	FALSE	0.3	1
#377EB8	-194	0.345549139350002	1	2	FALSE	0.3	1
#377EB8	-193	0.344619952950614	1	2	FALSE	0.3	1
#377EB8	-192	0.345821053726679	1	2	FALSE	0.3	1
#377EB8	-191	0.346534912972614	1	2	FALSE	0.3	1
#377EB8	-190	0.345912117488517	1	2	FALSE	0.3	1
#377EB8	-189	0.344625329408877	1	2	FALSE	0.3	1
#377EB8	-188	0.343367170969491	1	2	FALSE	0.3	1
#377EB8	-187	0.343834250781132	1	2	FALSE	0.3	1
#377EB8	-186	0.344786287128141	1	2	FALSE	0.3	1
#377EB8	-185	0.344245617044018	1	2	FALSE	0.3	1
#377EB8	-184	0.343256617546448	1	2	FALSE	0.3	1
#377EB8	-183	0.34278900008898	1	2	FALSE	0.3	1
#377EB8	-182	0.34316044614926	1	2	FALSE	0.3	1
#377EB8	-181	0.346007482416965	1	2	FALSE	0.3	1
#377EB8	-180	0.349276839481269	1	2	FALSE	0.3	1
#377EB8	-179	0.350870824944938	1	2	FALSE	0.3	1
#377EB8	-178	0.350599044979719	1	2	FALSE	0.3	1
#377EB8	-177	0.349888882048839	1	2	FALSE	0.3	1
#377EB8	-176	0.34897152385763	1	2	FALSE	0.3	1
#377EB8	-175	0.348080779134826	1	2	FALSE	0.3	1
#377EB8	-174	0.347406100828485	1	2	FALSE	0.3	1
#377EB8	-173	0.347332779378917	1	2	FALSE	0.3	1
#377EB8	-172	0.345826295773486	1	2	FALSE	0.3	1
#377EB8	-171	0.345592352633295	1	2	FALSE	0.3	1
#377EB8	-170	0.346834986549446	1	2	FALSE	0.3	1
#377EB8	-169	0.348433945237009	1	2	FALSE	0.3	1
#377EB8	-168	0.35018660342518	1	2	FALSE	0.3	1
#377EB8	-167	0.349098341066921	1	2	FALSE	0.3	1
#377EB8	-166	0.347656442166379	1	2	FALSE	0.3	1
#377EB8	-165	0.346743788376151	1	2	FALSE	0.3	1
#377EB8	-164	0.345936916402257	1	2	FALSE	0.3	1
#377EB8	-163	0.345195099573351	1	2	FALSE	0.3	1
#377EB8	-162	0.343141897368251	1	2	FALSE	0.3	1
#377EB8	-161	0.340148688641506	1	2	FALSE	0.3	1
#377EB8	-160	0.339749217792528	1	2	FALSE	0.3	1
#377EB8	-159	0.3422726584785	1	2	FALSE	0.3	1
#377EB8	-158	0.34559295748485	1	2	FALSE	0.3	1
#377EB8	-157	0.346410783992456	1	2	FALSE	0.3	1
#377EB8	-156	0.344645759950279	1	2	FALSE	0.3	1
#377EB8	-155	0.342038043281027	1	2	FALSE	0.3	1
#377EB8	-154	0.340433506518015	1	2	FALSE	0.3	1
#377EB8	-153	0.337589091273713	1	2	FALSE	0.3	1
#377EB8	-152	0.33558992247416	1	2	FALSE	0.3	1
#377EB8	-151	0.333589409560042	1	2	FALSE	0.3	1
#377EB8	-150	0.332117066464584	1	2	FALSE	0.3	1
#377EB8	-149	0.334081355491152	1	2	FALSE	0.3	1
#377EB8	-148	0.337926195206834	1	2	FALSE	0.3	1
#377EB8	-147	0.341148306644147	1	2	FALSE	0.3	1
#377EB8	-146	0.341341321495806	1	2	FALSE	0.3	1
#377EB8	-145	0.338967077526646	1	2	FALSE	0.3	1
#377EB8	-144	0.336063050801348	1	2	FALSE	0.3	1
#377EB8	-143	0.332714794212028	1	2	FALSE	0.3	1
#377EB8	-142	0.330985792440216	1	2	FALSE	0.3	1
#377EB8	-141	0.330375430015853	1	2	FALSE	0.3	1
#377EB8	-140	0.330175627385635	1	2	FALSE	0.3	1
#377EB8	-139	0.330669320665681	1	2	FALSE	0.3	1
#377EB8	-138	0.331513827847419	1	2	FALSE	0.3	1
#377EB8	-137	0.333090541438918	1	2	FALSE	0.3	1
#377EB8	-136	0.335464785408077	1	2	FALSE	0.3	1
#377EB8	-135	0.336790754427312	1	2	FALSE	0.3	1
#377EB8	-134	0.334327530073891	1	2	FALSE	0.3	1
#377EB8	-133	0.332362367372856	1	2	FALSE	0.3	1
#377EB8	-132	0.330531078482581	1	2	FALSE	0.3	1
#377EB8	-131	0.326430050530643	1	2	FALSE	0.3	1
#377EB8	-130	0.325003877770523	1	2	FALSE	0.3	1
#377EB8	-129	0.324944333495254	1	2	FALSE	0.3	1
#377EB8	-128	0.326243890663269	1	2	FALSE	0.3	1
#377EB8	-127	0.330022331119397	1	2	FALSE	0.3	1
#377EB8	-126	0.331855367358608	1	2	FALSE	0.3	1
#377EB8	-125	0.33465253697592	1	2	FALSE	0.3	1
#377EB8	-124	0.335185343989832	1	2	FALSE	0.3	1
#377EB8	-123	0.331404954567584	1	2	FALSE	0.3	1
#377EB8	-122	0.327721408599806	1	2	FALSE	0.3	1
#377EB8	-121	0.325622439293738	1	2	FALSE	0.3	1
#377EB8	-120	0.324397883718498	1	2	FALSE	0.3	1
#377EB8	-119	0.324002243596033	1	2	FALSE	0.3	1
#377EB8	-118	0.325349718448322	1	2	FALSE	0.3	1
#377EB8	-117	0.326826228298934	1	2	FALSE	0.3	1
#377EB8	-116	0.328718405579043	1	2	FALSE	0.3	1
#377EB8	-115	0.331121010365543	1	2	FALSE	0.3	1
#377EB8	-114	0.332284946373861	1	2	FALSE	0.3	1
#377EB8	-113	0.330152441409374	1	2	FALSE	0.3	1
#377EB8	-112	0.327352785180115	1	2	FALSE	0.3	1
#377EB8	-111	0.321134776786926	1	2	FALSE	0.3	1
#377EB8	-110	0.320070372462211	1	2	FALSE	0.3	1
#377EB8	-109	0.32025196234006	1	2	FALSE	0.3	1
#377EB8	-108	0.321374701236935	1	2	FALSE	0.3	1
#377EB8	-107	0.319280973977673	1	2	FALSE	0.3	1
#377EB8	-106	0.316417069072166	1	2	FALSE	0.3	1
#377EB8	-105	0.313784889517815	1	2	FALSE	0.3	1
#377EB8	-104	0.313246504428454	1	2	FALSE	0.3	1
#377EB8	-103	0.314449083730542	1	2	FALSE	0.3	1
#377EB8	-102	0.31372796626595	1	2	FALSE	0.3	1
#377EB8	-101	0.312961417729032	1	2	FALSE	0.3	1
#377EB8	-100	0.313361157400923	1	2	FALSE	0.3	1
#377EB8	-99	0.314695863164836	1	2	FALSE	0.3	1
#377EB8	-98	0.315480355631208	1	2	FALSE	0.3	1
#377EB8	-97	0.313873869902076	1	2	FALSE	0.3	1
#377EB8	-96	0.311486655227356	1	2	FALSE	0.3	1
#377EB8	-95	0.311448213550772	1	2	FALSE	0.3	1
#377EB8	-94	0.310065926131227	1	2	FALSE	0.3	1
#377EB8	-93	0.311690826229912	1	2	FALSE	0.3	1
#377EB8	-92	0.316920439977086	1	2	FALSE	0.3	1
#377EB8	-91	0.314445454621214	1	2	FALSE	0.3	1
#377EB8	-90	0.31331283648228	1	2	FALSE	0.3	1
#377EB8	-89	0.313443013977985	1	2	FALSE	0.3	1
#377EB8	-88	0.3142829511702	1	2	FALSE	0.3	1
#377EB8	-87	0.314394512679167	1	2	FALSE	0.3	1
#377EB8	-86	0.311760921804522	1	2	FALSE	0.3	1
#377EB8	-85	0.308267702459273	1	2	FALSE	0.3	1
#377EB8	-84	0.310393755673844	1	2	FALSE	0.3	1
#377EB8	-83	0.312420613233453	1	2	FALSE	0.3	1
#377EB8	-82	0.309612623493886	1	2	FALSE	0.3	1
#377EB8	-81	0.305913821825786	1	2	FALSE	0.3	1
#377EB8	-80	0.301143021585673	1	2	FALSE	0.3	1
#377EB8	-79	0.298228241943848	1	2	FALSE	0.3	1
#377EB8	-78	0.294674335825949	1	2	FALSE	0.3	1
#377EB8	-77	0.296895350734599	1	2	FALSE	0.3	1
#377EB8	-76	0.301412516556131	1	2	FALSE	0.3	1
#377EB8	-75	0.306818276517163	1	2	FALSE	0.3	1
#377EB8	-74	0.314517230339031	1	2	FALSE	0.3	1
#377EB8	-73	0.319958071690232	1	2	FALSE	0.3	1
#377EB8	-72	0.320885981180783	1	2	FALSE	0.3	1
#377EB8	-71	0.310220297689118	1	2	FALSE	0.3	1
#377EB8	-70	0.300732865025897	1	2	FALSE	0.3	1
#377EB8	-69	0.330899500285087	1	2	FALSE	0.3	1
#377EB8	-68	0.373121431879871	1	2	FALSE	0.3	1
#377EB8	-67	0.369397696886574	1	2	FALSE	0.3	1
#377EB8	-66	0.358475421924283	1	2	FALSE	0.3	1
#377EB8	-65	0.357919025699739	1	2	FALSE	0.3	1
#377EB8	-64	0.338802625109512	1	2	FALSE	0.3	1
#377EB8	-63	0.311759644895685	1	2	FALSE	0.3	1
#377EB8	-62	0.288668025476885	1	2	FALSE	0.3	1
#377EB8	-61	0.277431832557734	1	2	FALSE	0.3	1
#377EB8	-60	0.276380197321395	1	2	FALSE	0.3	1
#377EB8	-59	0.292476641305017	1	2	FALSE	0.3	1
#377EB8	-58	0.321641776801174	1	2	FALSE	0.3	1
#377EB8	-57	0.361524814639881	1	2	FALSE	0.3	1
#377EB8	-56	0.378817789410044	1	2	FALSE	0.3	1
#377EB8	-55	0.358662321054668	1	2	FALSE	0.3	1
#377EB8	-54	0.329417277947569	1	2	FALSE	0.3	1
#377EB8	-53	0.319559138487081	1	2	FALSE	0.3	1
#377EB8	-52	0.303488703120308	1	2	FALSE	0.3	1
#377EB8	-51	0.291368217228269	1	2	FALSE	0.3	1
#377EB8	-50	0.306940120502559	1	2	FALSE	0.3	1
#377EB8	-49	0.329044017332626	1	2	FALSE	0.3	1
#377EB8	-48	0.35260298538598	1	2	FALSE	0.3	1
#377EB8	-47	0.375403872824181	1	2	FALSE	0.3	1
#377EB8	-46	0.358148130027493	1	2	FALSE	0.3	1
#377EB8	-45	0.326708752685877	1	2	FALSE	0.3	1
#377EB8	-44	0.317359091765658	1	2	FALSE	0.3	1
#377EB8	-43	0.345288179507038	1	2	FALSE	0.3	1
#377EB8	-42	0.371274349643447	1	2	FALSE	0.3	1
#377EB8	-41	0.33917843954213	1	2	FALSE	0.3	1
#377EB8	-40	0.298789544186557	1	2	FALSE	0.3	1
#377EB8	-39	0.299380484155443	1	2	FALSE	0.3	1
#377EB8	-38	0.305498624836388	1	2	FALSE	0.3	1
#377EB8	-37	0.332637978064588	1	2	FALSE	0.3	1
#377EB8	-36	0.374790217319131	1	2	FALSE	0.3	1
#377EB8	-35	0.400874642230305	1	2	FALSE	0.3	1
#377EB8	-34	0.365302986273096	1	2	FALSE	0.3	1
#377EB8	-33	0.307405990611091	1	2	FALSE	0.3	1
#377EB8	-32	0.293995961204552	1	2	FALSE	0.3	1
#377EB8	-31	0.290724655174129	1	2	FALSE	0.3	1
#377EB8	-30	0.295820731139183	1	2	FALSE	0.3	1
#377EB8	-29	0.329170968953373	1	2	FALSE	0.3	1
#377EB8	-28	0.364558884449428	1	2	FALSE	0.3	1
#377EB8	-27	0.373749872645145	1	2	FALSE	0.3	1
#377EB8	-26	0.369119666788623	1	2	FALSE	0.3	1
#377EB8	-25	0.378364419566975	1	2	FALSE	0.3	1
#377EB8	-24	0.371030863289839	1	2	FALSE	0.3	1
#377EB8	-23	0.351962649206798	1	2	FALSE	0.3	1
#377EB8	-22	0.337554009883543	1	2	FALSE	0.3	1
#377EB8	-21	0.331699651686151	1	2	FALSE	0.3	1
#377EB8	-20	0.333211578955575	1	2	FALSE	0.3	1
#377EB8	-19	0.318623365926319	1	2	FALSE	0.3	1
#377EB8	-18	0.336908767686196	1	2	FALSE	0.3	1
#377EB8	-17	0.350116171821929	1	2	FALSE	0.3	1
#377EB8	-16	0.358870457195193	1	2	FALSE	0.3	1
#377EB8	-15	0.408478970386737	1	2	FALSE	0.3	1
#377EB8	-14	0.436947988949228	1	2	FALSE	0.3	1
#377EB8	-13	0.393645926889308	1	2	FALSE	0.3	1
#377EB8	-12	0.339312783792989	1	2	FALSE	0.3	1
#377EB8	-11	0.318956101487101	1	2	FALSE	0.3	1
#377EB8	-10	0.315666448292854	1	2	FALSE	0.3	1
#377EB8	-9	0.367791681597539	1	2	FALSE	0.3	1
#377EB8	-8	0.417800606518257	1	2	FALSE	0.3	1
#377EB8	-7	0.319553022765806	1	2	FALSE	0.3	1
#377EB8	-6	0.284209194227512	1	2	FALSE	0.3	1
#377EB8	-5	0.352168903586931	1	2	FALSE	0.3	1
#377EB8	-4	0.36289708840591	1	2	FALSE	0.3	1
#377EB8	-3	0.379743077877192	1	2	FALSE	0.3	1
#377EB8	-2	0.369371822681181	1	2	FALSE	0.3	1
#377EB8	-1	0.315207029934238	1	2	FALSE	0.3	1
#377EB8	0	0.309802143647674	1	2	FALSE	0.3	1
#377EB8	1	0.309684197594519	1	2	FALSE	0.3	1
#377EB8	2	0.315253939532587	1	2	FALSE	0.3	1
#377EB8	3	0.369692662828055	1	2	FALSE	0.3	1
#377EB8	4	0.379759543280623	1	2	FALSE	0.3	1
#377EB8	5	0.362773967511676	1	2	FALSE	0.3	1
#377EB8	6	0.35198778414918	1	2	FALSE	0.3	1
#377EB8	7	0.284281642002612	1	2	FALSE	0.3	1
#377EB8	8	0.319599865158427	1	2	FALSE	0.3	1
#377EB8	9	0.417862435788287	1	2	FALSE	0.3	1
#377EB8	10	0.368137589481067	1	2	FALSE	0.3	1
#377EB8	11	0.315544604307457	1	2	FALSE	0.3	1
#377EB8	12	0.318692789443647	1	2	FALSE	0.3	1
#377EB8	13	0.339200617432467	1	2	FALSE	0.3	1
#377EB8	14	0.393691357961634	1	2	FALSE	0.3	1
#377EB8	15	0.436840594195414	1	2	FALSE	0.3	1
#377EB8	16	0.40860605641894	1	2	FALSE	0.3	1
#377EB8	17	0.359047073849149	1	2	FALSE	0.3	1
#377EB8	18	0.350436541528705	1	2	FALSE	0.3	1
#377EB8	19	0.336899896530061	1	2	FALSE	0.3	1
#377EB8	20	0.318909998357492	1	2	FALSE	0.3	1
#377EB8	21	0.333374216818045	1	2	FALSE	0.3	1
#377EB8	22	0.331644811811864	1	2	FALSE	0.3	1
#377EB8	23	0.337984059338895	1	2	FALSE	0.3	1
#377EB8	24	0.352350493464781	1	2	FALSE	0.3	1
#377EB8	25	0.371260169234777	1	2	FALSE	0.3	1
#377EB8	26	0.378414420628825	1	2	FALSE	0.3	1
#377EB8	27	0.369026116414838	1	2	FALSE	0.3	1
#377EB8	28	0.373819497779657	1	2	FALSE	0.3	1
#377EB8	29	0.364845584086329	1	2	FALSE	0.3	1
#377EB8	30	0.32953502238354	1	2	FALSE	0.3	1
#377EB8	31	0.296212473329407	1	2	FALSE	0.3	1
#377EB8	32	0.290708929033708	1	2	FALSE	0.3	1
#377EB8	33	0.293972708022563	1	2	FALSE	0.3	1
#377EB8	34	0.307754653929479	1	2	FALSE	0.3	1
#377EB8	35	0.365494925833102	1	2	FALSE	0.3	1
#377EB8	36	0.401136811776379	1	2	FALSE	0.3	1
#377EB8	37	0.374708763976439	1	2	FALSE	0.3	1
#377EB8	38	0.333003308403592	1	2	FALSE	0.3	1
#377EB8	39	0.305916644466374	1	2	FALSE	0.3	1
#377EB8	40	0.299521750596316	1	2	FALSE	0.3	1
#377EB8	41	0.298821735730409	1	2	FALSE	0.3	1
#377EB8	42	0.339112645134131	1	2	FALSE	0.3	1
#377EB8	43	0.371455737904111	1	2	FALSE	0.3	1
#377EB8	44	0.344940591480303	1	2	FALSE	0.3	1
#377EB8	45	0.316774872369601	1	2	FALSE	0.3	1
#377EB8	46	0.326352427914464	1	2	FALSE	0.3	1
#377EB8	47	0.358162848081989	1	2	FALSE	0.3	1
#377EB8	48	0.375466172534309	1	2	FALSE	0.3	1
#377EB8	49	0.35262899400283	1	2	FALSE	0.3	1
#377EB8	50	0.329151949732266	1	2	FALSE	0.3	1
#377EB8	51	0.306761890911124	1	2	FALSE	0.3	1
#377EB8	52	0.291246440448601	1	2	FALSE	0.3	1
#377EB8	53	0.303504698083642	1	2	FALSE	0.3	1
#377EB8	54	0.319344685008096	1	2	FALSE	0.3	1
#377EB8	55	0.329788992830762	1	2	FALSE	0.3	1
#377EB8	56	0.359088203754865	1	2	FALSE	0.3	1
#377EB8	57	0.379008317649757	1	2	FALSE	0.3	1
#377EB8	58	0.361614534287153	1	2	FALSE	0.3	1
#377EB8	59	0.32164547311623	1	2	FALSE	0.3	1
#377EB8	60	0.292575568137065	1	2	FALSE	0.3	1
#377EB8	61	0.276513264663416	1	2	FALSE	0.3	1
#377EB8	62	0.277415031125661	1	2	FALSE	0.3	1
#377EB8	63	0.288780191837407	1	2	FALSE	0.3	1
#377EB8	64	0.311960724434739	1	2	FALSE	0.3	1
#377EB8	65	0.338758134917381	1	2	FALSE	0.3	1
#377EB8	66	0.358160697498683	1	2	FALSE	0.3	1
#377EB8	67	0.358550490722787	1	2	FALSE	0.3	1
#377EB8	68	0.369440708552682	1	2	FALSE	0.3	1
#377EB8	69	0.373167064569382	1	2	FALSE	0.3	1
#377EB8	70	0.331140567232476	1	2	FALSE	0.3	1
#377EB8	71	0.300791737243882	1	2	FALSE	0.3	1
#377EB8	72	0.310305380141137	1	2	FALSE	0.3	1
#377EB8	73	0.321064681212316	1	2	FALSE	0.3	1
#377EB8	74	0.320249341316657	1	2	FALSE	0.3	1
#377EB8	75	0.314866431303245	1	2	FALSE	0.3	1
#377EB8	76	0.307234145563844	1	2	FALSE	0.3	1
#377EB8	77	0.301697939284195	1	2	FALSE	0.3	1
#377EB8	78	0.2968708878495	1	2	FALSE	0.3	1
#377EB8	79	0.294781528962577	1	2	FALSE	0.3	1
#377EB8	80	0.298265877151692	1	2	FALSE	0.3	1
#377EB8	81	0.301262042930482	1	2	FALSE	0.3	1
#377EB8	82	0.306149445109184	1	2	FALSE	0.3	1
#377EB8	83	0.309631575509265	1	2	FALSE	0.3	1
#377EB8	84	0.312768066848732	1	2	FALSE	0.3	1
#377EB8	85	0.310600480494075	1	2	FALSE	0.3	1
#377EB8	86	0.30838282587184	1	2	FALSE	0.3	1
#377EB8	87	0.311568579010146	1	2	FALSE	0.3	1
#377EB8	88	0.313944032682415	1	2	FALSE	0.3	1
#377EB8	89	0.314396663262473	1	2	FALSE	0.3	1
#377EB8	90	0.313691271938302	1	2	FALSE	0.3	1
#377EB8	91	0.313498055469458	1	2	FALSE	0.3	1
#377EB8	92	0.314493909951314	1	2	FALSE	0.3	1
#377EB8	93	0.31725740949875	1	2	FALSE	0.3	1
#377EB8	94	0.311561522408675	1	2	FALSE	0.3	1
#377EB8	95	0.309823783892185	1	2	FALSE	0.3	1
#377EB8	96	0.310921925492504	1	2	FALSE	0.3	1
#377EB8	97	0.311244176959672	1	2	FALSE	0.3	1
#377EB8	98	0.313961774994684	1	2	FALSE	0.3	1
#377EB8	99	0.315440569840058	1	2	FALSE	0.3	1
#377EB8	100	0.314545927185013	1	2	FALSE	0.3	1
#377EB8	101	0.313281787435808	1	2	FALSE	0.3	1
#377EB8	102	0.312982453121988	1	2	FALSE	0.3	1
#377EB8	103	0.313806126527956	1	2	FALSE	0.3	1
#377EB8	104	0.314529327370124	1	2	FALSE	0.3	1
#377EB8	105	0.313304435766243	1	2	FALSE	0.3	1
#377EB8	106	0.313714659531748	1	2	FALSE	0.3	1
#377EB8	107	0.316123716068164	1	2	FALSE	0.3	1
#377EB8	108	0.318929891253067	1	2	FALSE	0.3	1
#377EB8	109	0.321272615735657	1	2	FALSE	0.3	1
#377EB8	110	0.320149406398684	1	2	FALSE	0.3	1
#377EB8	111	0.319738040135799	1	2	FALSE	0.3	1
#377EB8	112	0.321114413451253	1	2	FALSE	0.3	1
#377EB8	113	0.327241761316974	1	2	FALSE	0.3	1
#377EB8	114	0.329685832037831	1	2	FALSE	0.3	1
#377EB8	115	0.331774182838829	1	2	FALSE	0.3	1
#377EB8	116	0.331008507976379	1	2	FALSE	0.3	1
#377EB8	117	0.328498508436066	1	2	FALSE	0.3	1
#377EB8	118	0.326550214372832	1	2	FALSE	0.3	1
#377EB8	119	0.325330363198573	1	2	FALSE	0.3	1
#377EB8	120	0.323990415387854	1	2	FALSE	0.3	1
#377EB8	121	0.324473019722731	1	2	FALSE	0.3	1
#377EB8	122	0.325492665032403	1	2	FALSE	0.3	1
#377EB8	123	0.327666299902605	1	2	FALSE	0.3	1
#377EB8	124	0.331420143062178	1	2	FALSE	0.3	1
#377EB8	125	0.335088030095263	1	2	FALSE	0.3	1
#377EB8	126	0.334830094510072	1	2	FALSE	0.3	1
#377EB8	127	0.332270295525093	1	2	FALSE	0.3	1
#377EB8	128	0.330362996956118	1	2	FALSE	0.3	1
#377EB8	129	0.326270302514489	1	2	FALSE	0.3	1
#377EB8	130	0.324907639167606	1	2	FALSE	0.3	1
#377EB8	131	0.325015504361517	1	2	FALSE	0.3	1
#377EB8	132	0.32634550572445	1	2	FALSE	0.3	1
#377EB8	133	0.329907543735472	1	2	FALSE	0.3	1
#377EB8	134	0.332174527362275	1	2	FALSE	0.3	1
#377EB8	135	0.334539362529473	1	2	FALSE	0.3	1
#377EB8	136	0.336941026435776	1	2	FALSE	0.3	1
#377EB8	137	0.3352035567422	1	2	FALSE	0.3	1
#377EB8	138	0.332786099489747	1	2	FALSE	0.3	1
#377EB8	139	0.331613292325294	1	2	FALSE	0.3	1
#377EB8	140	0.330837603809328	1	2	FALSE	0.3	1
#377EB8	141	0.330118368105129	1	2	FALSE	0.3	1
#377EB8	142	0.330110236212006	1	2	FALSE	0.3	1
#377EB8	143	0.330906288063644	1	2	FALSE	0.3	1
#377EB8	144	0.3328667463637	1	2	FALSE	0.3	1
#377EB8	145	0.336033547486627	1	2	FALSE	0.3	1
#377EB8	146	0.339055184236439	1	2	FALSE	0.3	1
#377EB8	147	0.341133118149552	1	2	FALSE	0.3	1
#377EB8	148	0.340938490360414	1	2	FALSE	0.3	1
#377EB8	149	0.337697090879081	1	2	FALSE	0.3	1
#377EB8	150	0.334317113186006	1	2	FALSE	0.3	1
#377EB8	151	0.332406051096246	1	2	FALSE	0.3	1
#377EB8	152	0.333576371648753	1	2	FALSE	0.3	1
#377EB8	153	0.335800545226633	1	2	FALSE	0.3	1
#377EB8	154	0.33775697118299	1	2	FALSE	0.3	1
#377EB8	155	0.340671885236273	1	2	FALSE	0.3	1
#377EB8	156	0.342256797926623	1	2	FALSE	0.3	1
#377EB8	157	0.344683327952395	1	2	FALSE	0.3	1
#377EB8	158	0.346302918798544	1	2	FALSE	0.3	1
#377EB8	159	0.345395574260851	1	2	FALSE	0.3	1
#377EB8	160	0.342055987210481	1	2	FALSE	0.3	1
#377EB8	161	0.339593233297159	1	2	FALSE	0.3	1
#377EB8	162	0.340098620373927	1	2	FALSE	0.3	1
#377EB8	163	0.343231415398338	1	2	FALSE	0.3	1
#377EB8	164	0.345398128078526	1	2	FALSE	0.3	1
#377EB8	165	0.346309639371374	1	2	FALSE	0.3	1
#377EB8	166	0.347218865669459	1	2	FALSE	0.3	1
#377EB8	167	0.347800396836384	1	2	FALSE	0.3	1
#377EB8	168	0.349423549586134	1	2	FALSE	0.3	1
#377EB8	169	0.350156092024535	1	2	FALSE	0.3	1
#377EB8	170	0.348572590654479	1	2	FALSE	0.3	1
#377EB8	171	0.346884181142557	1	2	FALSE	0.3	1
#377EB8	172	0.345523533967522	1	2	FALSE	0.3	1
#377EB8	173	0.345975089255928	1	2	FALSE	0.3	1
#377EB8	174	0.347402942159256	1	2	FALSE	0.3	1
#377EB8	175	0.347642732197807	1	2	FALSE	0.3	1
#377EB8	176	0.348371981555522	1	2	FALSE	0.3	1
#377EB8	177	0.348968432394129	1	2	FALSE	0.3	1
#377EB8	178	0.349864083135099	1	2	FALSE	0.3	1
#377EB8	179	0.350578614438317	1	2	FALSE	0.3	1
#377EB8	180	0.350939979639353	1	2	FALSE	0.3	1
#377EB8	181	0.349602182411938	1	2	FALSE	0.3	1
#377EB8	182	0.3462168282606	1	2	FALSE	0.3	1
#377EB8	183	0.342968372177796	1	2	FALSE	0.3	1
#377EB8	184	0.342539196396913	1	2	FALSE	0.3	1
#377EB8	185	0.342868302848367	1	2	FALSE	0.3	1
#377EB8	186	0.344014563750144	1	2	FALSE	0.3	1
#377EB8	187	0.344560207058161	1	2	FALSE	0.3	1
#377EB8	188	0.343752326998342	1	2	FALSE	0.3	1
#377EB8	189	0.34366260735107	1	2	FALSE	0.3	1
#377EB8	190	0.344684201626863	1	2	FALSE	0.3	1
#377EB8	191	0.346090683108593	1	2	FALSE	0.3	1
#377EB8	192	0.346871143231268	1	2	FALSE	0.3	1
#377EB8	193	0.345772127956481	1	2	FALSE	0.3	1
#377EB8	194	0.344550999873384	1	2	FALSE	0.3	1
#377EB8	195	0.345890342832549	1	2	FALSE	0.3	1
#377EB8	196	0.348234747458347	1	2	FALSE	0.3	1
#377EB8	197	0.350756575206839	1	2	FALSE	0.3	1
#377EB8	198	0.35183925948965	1	2	FALSE	0.3	1
#377EB8	199	0.350714302803742	1	2	FALSE	0.3	1
#377EB8	200	0.348809087612344	1	2	FALSE	0.3	1
#377EB8	201	0.347848516137843	1	2	FALSE	0.3	1
#377EB8	202	0.348114852439071	1	2	FALSE	0.3	1
#377EB8	203	0.347819416057492	1	2	FALSE	0.3	1
#377EB8	204	0.34841774865649	1	2	FALSE	0.3	1
#377EB8	205	0.349117427493756	1	2	FALSE	0.3	1
#377EB8	206	0.350197490753164	1	2	FALSE	0.3	1
#377EB8	207	0.35161123045355	1	2	FALSE	0.3	1
#377EB8	208	0.351684417491662	1	2	FALSE	0.3	1
#377EB8	209	0.349879338835422	1	2	FALSE	0.3	1
#377EB8	210	0.34773204861071	1	2	FALSE	0.3	1
#377EB8	211	0.345259953101155	1	2	FALSE	0.3	1
#377EB8	212	0.342996800200865	1	2	FALSE	0.3	1
#377EB8	213	0.342103568866113	1	2	FALSE	0.3	1
#377EB8	214	0.342449678366826	1	2	FALSE	0.3	1
#377EB8	215	0.343587471346838	1	2	FALSE	0.3	1
#377EB8	216	0.345399472193092	1	2	FALSE	0.3	1
#377EB8	217	0.346570061568512	1	2	FALSE	0.3	1
#377EB8	218	0.346339008274638	1	2	FALSE	0.3	1
#377EB8	219	0.345038577432155	1	2	FALSE	0.3	1
#377EB8	220	0.342895924402696	1	2	FALSE	0.3	1
#377EB8	221	0.340239013140333	1	2	FALSE	0.3	1
#377EB8	222	0.337653205538505	1	2	FALSE	0.3	1
#377EB8	223	0.336862798968043	1	2	FALSE	0.3	1
#377EB8	224	0.3386085349662	1	2	FALSE	0.3	1
#377EB8	225	0.341088157517324	1	2	FALSE	0.3	1
#377EB8	226	0.342123058527318	1	2	FALSE	0.3	1
#377EB8	227	0.342300884884383	1	2	FALSE	0.3	1
#377EB8	228	0.342016739065158	1	2	FALSE	0.3	1
#377EB8	229	0.341494147321946	1	2	FALSE	0.3	1
#377EB8	230	0.33972630063918	1	2	FALSE	0.3	1
#377EB8	231	0.337692050449459	1	2	FALSE	0.3	1
#377EB8	232	0.334823306731514	1	2	FALSE	0.3	1
#377EB8	233	0.332909220383981	1	2	FALSE	0.3	1
#377EB8	234	0.33297703096383	1	2	FALSE	0.3	1
#377EB8	235	0.334957046130818	1	2	FALSE	0.3	1
#377EB8	236	0.337332163774446	1	2	FALSE	0.3	1
#377EB8	237	0.339338254764012	1	2	FALSE	0.3	1
#377EB8	238	0.340051441952665	1	2	FALSE	0.3	1
#377EB8	239	0.339843036989226	1	2	FALSE	0.3	1
#377EB8	240	0.337037332244421	1	2	FALSE	0.3	1
#377EB8	241	0.333127975029577	1	2	FALSE	0.3	1
#377EB8	242	0.329271710340085	1	2	FALSE	0.3	1
#377EB8	243	0.327360245015956	1	2	FALSE	0.3	1
#377EB8	244	0.327199556119606	1	2	FALSE	0.3	1
#377EB8	245	0.329730322229961	1	2	FALSE	0.3	1
#377EB8	246	0.332988119908998	1	2	FALSE	0.3	1
#377EB8	247	0.335241595184414	1	2	FALSE	0.3	1
#377EB8	248	0.335748393581477	1	2	FALSE	0.3	1
#377EB8	249	0.334964505966659	1	2	FALSE	0.3	1
#377EB8	250	0.332864999014764	1	2	FALSE	0.3	1
#377EB8	251	0.330474692876542	1	2	FALSE	0.3	1
#377EB8	252	0.328340574974576	1	2	FALSE	0.3	1
#377EB8	253	0.327281412696668	1	2	FALSE	0.3	1
#377EB8	254	0.327496336615751	1	2	FALSE	0.3	1
#377EB8	255	0.328665447465148	1	2	FALSE	0.3	1
#377EB8	256	0.328958195617595	1	2	FALSE	0.3	1
#377EB8	257	0.329237099390014	1	2	FALSE	0.3	1
#377EB8	258	0.328745153458904	1	2	FALSE	0.3	1
#377EB8	259	0.327812673978829	1	2	FALSE	0.3	1
#377EB8	260	0.326846658840336	1	2	FALSE	0.3	1
#377EB8	261	0.325418940348464	1	2	FALSE	0.3	1
#377EB8	262	0.324235380267484	1	2	FALSE	0.3	1
#377EB8	263	0.323262913379074	1	2	FALSE	0.3	1
#377EB8	264	0.322274182704418	1	2	FALSE	0.3	1
#377EB8	265	0.321568388145877	1	2	FALSE	0.3	1
#377EB8	266	0.320624080457623	1	2	FALSE	0.3	1
#377EB8	267	0.319870502626265	1	2	FALSE	0.3	1
#377EB8	268	0.319615591298847	1	2	FALSE	0.3	1
#377EB8	269	0.319913111058004	1	2	FALSE	0.3	1
#377EB8	270	0.319490790261406	1	2	FALSE	0.3	1
#377EB8	271	0.319735956758221	1	2	FALSE	0.3	1
#377EB8	272	0.320660909196728	1	2	FALSE	0.3	1
#377EB8	273	0.321527191034433	1	2	FALSE	0.3	1
#377EB8	274	0.322080831824117	1	2	FALSE	0.3	1
#377EB8	275	0.322131168914609	1	2	FALSE	0.3	1
#377EB8	276	0.321399164122034	1	2	FALSE	0.3	1
#377EB8	277	0.320036366363694	1	2	FALSE	0.3	1
#377EB8	278	0.319851752228072	1	2	FALSE	0.3	1
#377EB8	279	0.320629456915886	1	2	FALSE	0.3	1
#377EB8	280	0.321695944618179	1	2	FALSE	0.3	1
#377EB8	281	0.322361214122558	1	2	FALSE	0.3	1
#377EB8	282	0.323126485750638	1	2	FALSE	0.3	1
#377EB8	283	0.32334463554468	1	2	FALSE	0.3	1
#377EB8	284	0.323496520490623	1	2	FALSE	0.3	1
#377EB8	285	0.323632343267505	1	2	FALSE	0.3	1
#377EB8	286	0.32365694056406	1	2	FALSE	0.3	1
#377EB8	287	0.323851030707373	1	2	FALSE	0.3	1
#377EB8	288	0.324700981553103	1	2	FALSE	0.3	1
#377EB8	289	0.325180158395837	1	2	FALSE	0.3	1
#377EB8	290	0.325823518832792	1	2	FALSE	0.3	1
#377EB8	291	0.326504581683321	1	2	FALSE	0.3	1
#377EB8	292	0.326866618941639	1	2	FALSE	0.3	1
#377EB8	293	0.32689061138664	1	2	FALSE	0.3	1
#377EB8	294	0.327546875323428	1	2	FALSE	0.3	1
#377EB8	295	0.328345279375557	1	2	FALSE	0.3	1
#377EB8	296	0.328574518114766	1	2	FALSE	0.3	1
#377EB8	297	0.329946254234969	1	2	FALSE	0.3	1
#377EB8	298	0.330929474039906	1	2	FALSE	0.3	1
#377EB8	299	0.331931511448765	1	2	FALSE	0.3	1
#377EB8	300	0.332654309056563	1	2	FALSE	0.3	1
