# Supplementary material for: Differential nucleosome organization in human interphase and metaphase chromosomes
Source: Mol Syst Biol. 2026 Feb 2;22(5):738–65. doi: 10.1038/s44320-026-00192-y (PMC13144420; doi:10.1038/s44320-026-00192-y)
Supplement: Supplementary file 3 — Source data Fig. 1 [file 44320_2026_192_MOESM3_ESM.zip › Figure 1/1D/README.txt]

center-weighted occupancy bigwig tracks for:
clone1-2 experiment is available in GSE264401
clone2 experiment is available in GSE296340
