# Supplementary material for: Differential nucleosome organization in human interphase and metaphase chromosomes
Source: Mol Syst Biol. 2026 Feb 2;22(5):738–65. doi: 10.1038/s44320-026-00192-y (PMC13144420; doi:10.1038/s44320-026-00192-y)
Supplement: Supplementary file 4 — Source data Fig. 2 [file 44320_2026_192_MOESM4_ESM.zip]

Archive with 13 entries (13 files):
- Figure 2/2A/fig2a.csv
- Figure 2/2A/Figure2A.pdf
- Figure 2/2A/README.txt
- Figure 2/2B/fig2b.csv
- Figure 2/2B/Figure2B.pdf
- Figure 2/2B/README.txt
- Figure 2/2C/README.txt
- Figure 2/2D/fig2d.csv
- Figure 2/2D/Figure2D.pdf
- Figure 2/2D/README.txt
- Figure 2/2E/fig2e.csv
- Figure 2/2E/Figure2E.pdf
- Figure 2/2E/README.txt
