# Supplementary material for: Differential nucleosome organization in human interphase and metaphase chromosomes
Source: Mol Syst Biol. 2026 Feb 2;22(5):738–65. doi: 10.1038/s44320-026-00192-y (PMC13144420; doi:10.1038/s44320-026-00192-y)
Supplement: Supplementary file 4 — Source data Fig. 2 [file 44320_2026_192_MOESM4_ESM.zip › Figure 2/2A/fig2a.csv]

x	y	PANEL	group	flipped_aes	colour	linewidth	linetype	alpha
-0.99	0	1	-1	FALSE	black	0.5	1
-0.98	0	1	-1	FALSE	black	0.5	1
-0.97	0	1	-1	FALSE	black	0.5	1
-0.96	0	1	-1	FALSE	black	0.5	1
-0.95	0	1	-1	FALSE	black	0.5	1
-0.94	1.26756096893293e-08	1	-1	FALSE	black	0.5	1
-0.93	5.21510798646693e-08	1	-1	FALSE	black	0.5	1
-0.92	1.85426061741046e-07	1	-1	FALSE	black	0.5	1
-0.91	3.44776583549758e-07	1	-1	FALSE	black	0.5	1
-0.9	4.90727175115464e-07	1	-1	FALSE	black	0.5	1
-0.89	8.33330797004195e-07	1	-1	FALSE	black	0.5	1
-0.88	1.53302445185517e-06	1	-1	FALSE	black	0.5	1
-0.87	2.37396061467297e-06	1	-1	FALSE	black	0.5	1
-0.86	3.65709447550993e-06	1	-1	FALSE	black	0.5	1
-0.85	5.29912917069334e-06	1	-1	FALSE	black	0.5	1
-0.84	7.55538769539396e-06	1	-1	FALSE	black	0.5	1
-0.83	1.07637655879016e-05	1	-1	FALSE	black	0.5	1
-0.82	1.46073726059831e-05	1	-1	FALSE	black	0.5	1
-0.81	1.92357809439725e-05	1	-1	FALSE	black	0.5	1
-0.8	2.5209614710415e-05	1	-1	FALSE	black	0.5	1
-0.79	3.25285117450338e-05	1	-1	FALSE	black	0.5	1
-0.78	4.17559934385887e-05	1	-1	FALSE	black	0.5	1
-0.77	5.28529464811813e-05	1	-1	FALSE	black	0.5	1
-0.76	6.60250779100555e-05	1	-1	FALSE	black	0.5	1
-0.75	8.14306517661895e-05	1	-1	FALSE	black	0.5	1
-0.74	9.9345634180534e-05	1	-1	FALSE	black	0.5	1
-0.73	0.000120009413096079	1	-1	FALSE	black	0.5	1
-0.72	0.000143862737569735	1	-1	FALSE	black	0.5	1
-0.71	0.000171283702930523	1	-1	FALSE	black	0.5	1
-0.7	0.000202264703812628	1	-1	FALSE	black	0.5	1
-0.69	0.000237327975335251	1	-1	FALSE	black	0.5	1
-0.68	0.000276095422169373	1	-1	FALSE	black	0.5	1
-0.67	0.000320165981937233	1	-1	FALSE	black	0.5	1
-0.66	0.000369311131504147	1	-1	FALSE	black	0.5	1
-0.65	0.000422517908575799	1	-1	FALSE	black	0.5	1
-0.64	0.000480561336144622	1	-1	FALSE	black	0.5	1
-0.63	0.000543966908772309	1	-1	FALSE	black	0.5	1
-0.62	0.000612678129455672	1	-1	FALSE	black	0.5	1
-0.61	0.000688762209054902	1	-1	FALSE	black	0.5	1
-0.6	0.000771155482836927	1	-1	FALSE	black	0.5	1
-0.59	0.000861232711212623	1	-1	FALSE	black	0.5	1
-0.58	0.000957999764222071	1	-1	FALSE	black	0.5	1
-0.57	0.00106237290736567	1	-1	FALSE	black	0.5	1
-0.56	0.00117610463422304	1	-1	FALSE	black	0.5	1
-0.55	0.00129808564786622	1	-1	FALSE	black	0.5	1
-0.54	0.00143016694947014	1	-1	FALSE	black	0.5	1
-0.53	0.00157348246286158	1	-1	FALSE	black	0.5	1
-0.52	0.00172660600087034	1	-1	FALSE	black	0.5	1
-0.51	0.00189142478069902	1	-1	FALSE	black	0.5	1
-0.5	0.00206930523307215	1	-1	FALSE	black	0.5	1
-0.49	0.002259431410886	1	-1	FALSE	black	0.5	1
-0.48	0.00246124703595535	1	-1	FALSE	black	0.5	1
-0.47	0.00267942397585141	1	-1	FALSE	black	0.5	1
-0.46	0.0029146014434628	1	-1	FALSE	black	0.5	1
-0.45	0.00316475097907894	1	-1	FALSE	black	0.5	1
-0.44	0.00343212232233956	1	-1	FALSE	black	0.5	1
-0.43	0.00371597775276074	1	-1	FALSE	black	0.5	1
-0.42	0.0040187437441973	1	-1	FALSE	black	0.5	1
-0.41	0.00434262186897212	1	-1	FALSE	black	0.5	1
-0.4	0.00468822924819694	1	-1	FALSE	black	0.5	1
-0.39	0.00505743607754136	1	-1	FALSE	black	0.5	1
-0.38	0.00544978132697296	1	-1	FALSE	black	0.5	1
-0.37	0.0058661551864522	1	-1	FALSE	black	0.5	1
-0.36	0.00631007604306857	1	-1	FALSE	black	0.5	1
-0.35	0.00677985948937449	1	-1	FALSE	black	0.5	1
-0.34	0.00727977793015583	1	-1	FALSE	black	0.5	1
-0.33	0.00780922003886527	1	-1	FALSE	black	0.5	1
-0.32	0.00837239339359913	1	-1	FALSE	black	0.5	1
-0.31	0.00896767261903495	1	-1	FALSE	black	0.5	1
-0.3	0.00959585519210233	1	-1	FALSE	black	0.5	1
-0.29	0.0102606731744541	1	-1	FALSE	black	0.5	1
-0.28	0.0109608608159227	1	-1	FALSE	black	0.5	1
-0.27	0.0117020678168268	1	-1	FALSE	black	0.5	1
-0.26	0.0124847573801604	1	-1	FALSE	black	0.5	1
-0.25	0.0133131425164241	1	-1	FALSE	black	0.5	1
-0.24	0.0142084925365163	1	-1	FALSE	black	0.5	1
-0.23	0.0151405609005962	1	-1	FALSE	black	0.5	1
-0.22	0.0161173748912	1	-1	FALSE	black	0.5	1
-0.21	0.0171366257365628	1	-1	FALSE	black	0.5	1
-0.2	0.0182070563479279	1	-1	FALSE	black	0.5	1
-0.19	0.0193293631595075	1	-1	FALSE	black	0.5	1
-0.18	0.0205042255839809	1	-1	FALSE	black	0.5	1
-0.17	0.0217334019094924	1	-1	FALSE	black	0.5	1
-0.16	0.0230788349433113	1	-1	FALSE	black	0.5	1
-0.15	0.024528687114629	1	-1	FALSE	black	0.5	1
-0.14	0.0259283051204273	1	-1	FALSE	black	0.5	1
-0.13	0.0273821334494243	1	-1	FALSE	black	0.5	1
-0.12	0.0288997682624756	1	-1	FALSE	black	0.5	1
-0.11	0.0304869534215716	1	-1	FALSE	black	0.5	1
-0.1	0.0321458857909517	1	-1	FALSE	black	0.5	1
-0.09	0.0338731530964875	1	-1	FALSE	black	0.5	1
-0.08	0.0356779723172246	1	-1	FALSE	black	0.5	1
-0.07	0.0375624019721765	1	-1	FALSE	black	0.5	1
-0.06	0.0395178454628519	1	-1	FALSE	black	0.5	1
-0.0499999999999999	0.0415424148477277	1	-1	FALSE	black	0.5	1
-0.0399999999999999	0.0436404028125651	1	-1	FALSE	black	0.5	1
-0.03	0.04581889429886	1	-1	FALSE	black	0.5	1
-0.02	0.0480727712575802	1	-1	FALSE	black	0.5	1
-0.01	0.0503710519635228	1	-1	FALSE	black	0.5	1
0	0.0527231348380323	1	-1	FALSE	black	0.5	1
0.01	0.0551290202432688	1	-1	FALSE	black	0.5	1
0.02	0.0576174387161542	1	-1	FALSE	black	0.5	1
0.03	0.0601891794039317	1	-1	FALSE	black	0.5	1
0.04	0.062847898314596	1	-1	FALSE	black	0.5	1
0.05	0.0655996699624705	1	-1	FALSE	black	0.5	1
0.0600000000000001	0.0684472130847535	1	-1	FALSE	black	0.5	1
0.0700000000000001	0.0713904704601211	1	-1	FALSE	black	0.5	1
0.0800000000000001	0.0744327381092528	1	-1	FALSE	black	0.5	1
0.0900000000000001	0.0775800782330228	1	-1	FALSE	black	0.5	1
0.1	0.0808315191554082	1	-1	FALSE	black	0.5	1
0.11	0.084189763678555	1	-1	FALSE	black	0.5	1
0.12	0.0876636778482005	1	-1	FALSE	black	0.5	1
0.13	0.0912518278718088	1	-1	FALSE	black	0.5	1
0.14	0.094954452050842	1	-1	FALSE	black	0.5	1
0.15	0.098782335156184	1	-1	FALSE	black	0.5	1
0.16	0.102730196890999	1	-1	FALSE	black	0.5	1
0.17	0.106807651161995	1	-1	FALSE	black	0.5	1
0.18	0.111017775607205	1	-1	FALSE	black	0.5	1
0.19	0.115365610411202	1	-1	FALSE	black	0.5	1
0.2	0.11984619035659	1	-1	FALSE	black	0.5	1
0.21	0.124467921545555	1	-1	FALSE	black	0.5	1
0.22	0.129229495130857	1	-1	FALSE	black	0.5	1
0.23	0.13414267697557	1	-1	FALSE	black	0.5	1
0.24	0.139211216162878	1	-1	FALSE	black	0.5	1
0.25	0.144439746171365	1	-1	FALSE	black	0.5	1
0.26	0.149823303594436	1	-1	FALSE	black	0.5	1
0.27	0.15537217016235	1	-1	FALSE	black	0.5	1
0.28	0.161084102292193	1	-1	FALSE	black	0.5	1
0.29	0.166970787258259	1	-1	FALSE	black	0.5	1
0.3	0.173029648290177	1	-1	FALSE	black	0.5	1
0.31	0.179270623065944	1	-1	FALSE	black	0.5	1
0.32	0.185697538895365	1	-1	FALSE	black	0.5	1
0.33	0.192308820743398	1	-1	FALSE	black	0.5	1
0.34	0.199105970488709	1	-1	FALSE	black	0.5	1
0.35	0.206092323627449	1	-1	FALSE	black	0.5	1
0.36	0.213286389809206	1	-1	FALSE	black	0.5	1
0.37	0.220684914661733	1	-1	FALSE	black	0.5	1
0.38	0.228294171887505	1	-1	FALSE	black	0.5	1
0.39	0.2361170363148	1	-1	FALSE	black	0.5	1
0.4	0.244161116206714	1	-1	FALSE	black	0.5	1
0.41	0.252427887366375	1	-1	FALSE	black	0.5	1
0.42	0.260918173346252	1	-1	FALSE	black	0.5	1
0.43	0.269646676404944	1	-1	FALSE	black	0.5	1
0.44	0.27860578212263	1	-1	FALSE	black	0.5	1
0.45	0.287810673344597	1	-1	FALSE	black	0.5	1
0.46	0.297262249676972	1	-1	FALSE	black	0.5	1
0.47	0.306966247376379	1	-1	FALSE	black	0.5	1
0.48	0.316923548665253	1	-1	FALSE	black	0.5	1
0.49	0.327138154690333	1	-1	FALSE	black	0.5	1
0.5	0.337611066462624	1	-1	FALSE	black	0.5	1
0.51	0.348339930664647	1	-1	FALSE	black	0.5	1
0.52	0.359342848067038	1	-1	FALSE	black	0.5	1
0.53	0.370622760497726	1	-1	FALSE	black	0.5	1
0.54	0.382162906092618	1	-1	FALSE	black	0.5	1
0.55	0.393967639466883	1	-1	FALSE	black	0.5	1
0.56	0.406055915727251	1	-1	FALSE	black	0.5	1
0.57	0.418428936883679	1	-1	FALSE	black	0.5	1
0.58	0.431094233696965	1	-1	FALSE	black	0.5	1
0.59	0.444025335510315	1	-1	FALSE	black	0.5	1
0.6	0.457242286446409	1	-1	FALSE	black	0.5	1
0.61	0.470750514925638	1	-1	FALSE	black	0.5	1
0.62	0.484549081142084	1	-1	FALSE	black	0.5	1
0.63	0.498639840442844	1	-1	FALSE	black	0.5	1
0.64	0.513006999742566	1	-1	FALSE	black	0.5	1
0.65	0.527649713034844	1	-1	FALSE	black	0.5	1
0.66	0.542562481640194	1	-1	FALSE	black	0.5	1
0.67	0.557759432344535	1	-1	FALSE	black	0.5	1
0.68	0.573218314382619	1	-1	FALSE	black	0.5	1
0.69	0.588925992201203	1	-1	FALSE	black	0.5	1
0.7	0.604863965204707	1	-1	FALSE	black	0.5	1
0.71	0.621037359409689	1	-1	FALSE	black	0.5	1
0.72	0.637437834989293	1	-1	FALSE	black	0.5	1
0.73	0.654045388020629	1	-1	FALSE	black	0.5	1
0.74	0.670868297849785	1	-1	FALSE	black	0.5	1
0.75	0.687870576247891	1	-1	FALSE	black	0.5	1
0.76	0.705018070414362	1	-1	FALSE	black	0.5	1
0.77	0.722279461452777	1	-1	FALSE	black	0.5	1
0.78	0.739600488337497	1	-1	FALSE	black	0.5	1
0.79	0.756982190830678	1	-1	FALSE	black	0.5	1
0.8	0.774345622700054	1	-1	FALSE	black	0.5	1
0.81	0.791663492995801	1	-1	FALSE	black	0.5	1
0.82	0.808854988187266	1	-1	FALSE	black	0.5	1
0.83	0.825871621894427	1	-1	FALSE	black	0.5	1
0.84	0.842688281199365	1	-1	FALSE	black	0.5	1
0.85	0.859190509692509	1	-1	FALSE	black	0.5	1
0.86	0.875294831603012	1	-1	FALSE	black	0.5	1
0.87	0.890922697626268	1	-1	FALSE	black	0.5	1
0.88	0.905925218964385	1	-1	FALSE	black	0.5	1
0.89	0.920227186516994	1	-1	FALSE	black	0.5	1
0.9	0.9336880791994	1	-1	FALSE	black	0.5	1
0.91	0.946176346274803	1	-1	FALSE	black	0.5	1
0.92	0.957569138631377	1	-1	FALSE	black	0.5	1
0.93	0.967665897702375	1	-1	FALSE	black	0.5	1
0.94	0.976373414659504	1	-1	FALSE	black	0.5	1
0.95	0.9835768984571	1	-1	FALSE	black	0.5	1
0.96	0.98920175204566	1	-1	FALSE	black	0.5	1
0.97	0.993302469682039	1	-1	FALSE	black	0.5	1
0.98	0.996026337242743	1	-1	FALSE	black	0.5	1
0.99	0.997761889326772	1	-1	FALSE	black	0.5	1
1	1	1	-1	FALSE	black	0.5	1
