# Supplementary material for: Differential nucleosome organization in human interphase and metaphase chromosomes
Source: Mol Syst Biol. 2026 Feb 2;22(5):738–65. doi: 10.1038/s44320-026-00192-y (PMC13144420; doi:10.1038/s44320-026-00192-y)
Supplement: Supplementary file 4 — Source data Fig. 2 [file 44320_2026_192_MOESM4_ESM.zip › Figure 2/2B/fig2b.csv]

fill	x	y	PANEL	group	flipped_aes	ymin	ymax	xmin	xmax	colour	linewidth	linetype	alpha
#FD2A9D	1	0.00582235229428882	1	1	FALSE	0	0.00582235229428882	0.55	1.45		0.5	1
#FA55B1	1	0.00793745686658524	1	1	FALSE	0.00582235229428882	0.00793745686658524	0.55	1.45		0.5	1
#FF1493	1	0.0142864047837705	1	1	FALSE	0.00793745686658524	0.0142864047837705	0.55	1.45		0.5	1
#FC3BA4	1	0.0176320495763068	1	1	FALSE	0.0142864047837705	0.0176320495763068	0.55	1.45		0.5	1
#D3EEF6	1	0.0437942940874832	1	1	FALSE	0.0176320495763068	0.0437942940874832	0.55	1.45		0.5	1
#F0FBFD	1	0.163379108508862	1	1	FALSE	0.0437942940874832	0.163379108508862	0.55	1.45		0.5	1
#F3CBE6	1	0.165934678157039	1	1	FALSE	0.163379108508862	0.165934678157039	0.55	1.45		0.5	1
#F78FCB	1	0.166807249648119	1	1	FALSE	0.165934678157039	0.166807249648119	0.55	1.45		0.5	1
#FC41A7	1	0.174725445253135	1	1	FALSE	0.166807249648119	0.174725445253135	0.55	1.45		0.5	1
#F78AC9	1	0.176700633114034	1	1	FALSE	0.174725445253135	0.176700633114034	0.55	1.45		0.5	1
#F87DC3	1	0.198579245736265	1	1	FALSE	0.176700633114034	0.198579245736265	0.55	1.45		0.5	1
#F0F0F8	1	0.199752729011857	1	1	FALSE	0.198579245736265	0.199752729011857	0.55	1.45		0.5	1
#7BBAD9	1	0.21404676561625	1	1	FALSE	0.199752729011857	0.21404676561625	0.55	1.45		0.5	1
#F5A7D6	1	0.214163786865782	1	1	FALSE	0.21404676561625	0.214163786865782	0.55	1.45		0.5	1
#F3D1E9	1	0.21426663473416	1	1	FALSE	0.214163786865782	0.21426663473416	0.55	1.45		0.5	1
#B7DDED	1	0.228558490818375	1	1	FALSE	0.21426663473416	0.228558490818375	0.55	1.45		0.5	1
#CCE9F3	1	0.355140957909782	1	1	FALSE	0.228558490818375	0.355140957909782	0.55	1.45		0.5	1
#A3D2E6	1	1	1	1	FALSE	0.355140957909782	1	0.55	1.45		0.5	1
