# Supplementary material for: Differential nucleosome organization in human interphase and metaphase chromosomes
Source: Mol Syst Biol. 2026 Feb 2;22(5):738–65. doi: 10.1038/s44320-026-00192-y (PMC13144420; doi:10.1038/s44320-026-00192-y)
Supplement: Supplementary file 4 — Source data Fig. 2 [file 44320_2026_192_MOESM4_ESM.zip › Figure 2/2C/README.txt]

entire figure 2c is simply a datatable, no source file is needed
