# Supplementary material for: Differential nucleosome organization in human interphase and metaphase chromosomes
Source: Mol Syst Biol. 2026 Feb 2;22(5):738–65. doi: 10.1038/s44320-026-00192-y (PMC13144420; doi:10.1038/s44320-026-00192-y)
Supplement: Supplementary file 4 — Source data Fig. 2 [file 44320_2026_192_MOESM4_ESM.zip › Figure 2/2D/fig2d.csv]

colour	x	y	PANEL	group	flipped_aes	linewidth	linetype	alpha
#E41A1C	1	0.0108403333944357	1	1	FALSE	0.3	1
#E41A1C	2	0.0113054057907359	1	1	FALSE	0.3	1
#E41A1C	3	0.0116471773749769	1	1	FALSE	0.3	1
#E41A1C	4	0.0109482901054386	1	1	FALSE	0.3	1
#E41A1C	5	0.0104433047796053	1	1	FALSE	0.3	1
#E41A1C	6	0.0101732303342283	1	1	FALSE	0.3	1
#E41A1C	7	0.00996745497899183	1	1	FALSE	0.3	1
#E41A1C	8	0.00987173701525998	1	1	FALSE	0.3	1
#E41A1C	9	0.00993402675883357	1	1	FALSE	0.3	1
#E41A1C	10	0.00986324295931813	1	1	FALSE	0.3	1
#E41A1C	11	0.0101296640473007	1	1	FALSE	0.3	1
#E41A1C	12	0.0104009258338309	1	1	FALSE	0.3	1
#E41A1C	13	0.0110534154644609	1	1	FALSE	0.3	1
#E41A1C	14	0.0111661215400765	1	1	FALSE	0.3	1
#E41A1C	15	0.0110269286233519	1	1	FALSE	0.3	1
#E41A1C	16	0.0107893690587846	1	1	FALSE	0.3	1
#E41A1C	17	0.0103613782400371	1	1	FALSE	0.3	1
#E41A1C	18	0.0100621682694402	1	1	FALSE	0.3	1
#E41A1C	19	0.00974049015086813	1	1	FALSE	0.3	1
#E41A1C	20	0.00984324082758409	1	1	FALSE	0.3	1
#E41A1C	21	0.010398916487264	1	1	FALSE	0.3	1
#E41A1C	22	0.0116348472937709	1	1	FALSE	0.3	1
#E41A1C	23	0.013686024802826	1	1	FALSE	0.3	1
#E41A1C	24	0.0145260230017208	1	1	FALSE	0.3	1
#E41A1C	25	0.0145156109331469	1	1	FALSE	0.3	1
#E41A1C	26	0.0136470252126414	1	1	FALSE	0.3	1
#E41A1C	27	0.0128460266039312	1	1	FALSE	0.3	1
#E41A1C	28	0.0126050876837742	1	1	FALSE	0.3	1
#E41A1C	29	0.0127758821419598	1	1	FALSE	0.3	1
#E41A1C	30	0.0132553852999676	1	1	FALSE	0.3	1
#E41A1C	31	0.0138263137267689	1	1	FALSE	0.3	1
#E41A1C	32	0.0145891347507081	1	1	FALSE	0.3	1
#E41A1C	33	0.0161639144555406	1	1	FALSE	0.3	1
#E41A1C	34	0.0176411495179441	1	1	FALSE	0.3	1
#E41A1C	35	0.0179685816744122	1	1	FALSE	0.3	1
#E41A1C	36	0.0168650850734503	1	1	FALSE	0.3	1
#E41A1C	37	0.0151728499283896	1	1	FALSE	0.3	1
#E41A1C	38	0.0142079069066082	1	1	FALSE	0.3	1
#E41A1C	39	0.0139669679864512	1	1	FALSE	0.3	1
#E41A1C	40	0.0146311483607431	1	1	FALSE	0.3	1
#E41A1C	41	0.0154183555452896	1	1	FALSE	0.3	1
#E41A1C	42	0.0156524444203323	1	1	FALSE	0.3	1
#E41A1C	43	0.0154474910705095	1	1	FALSE	0.3	1
#E41A1C	44	0.0151252649483283	1	1	FALSE	0.3	1
#E41A1C	45	0.0143833593954716	1	1	FALSE	0.3	1
#E41A1C	46	0.0134965068879944	1	1	FALSE	0.3	1
#E41A1C	47	0.0123974856498405	1	1	FALSE	0.3	1
#E41A1C	48	0.0114659708482173	1	1	FALSE	0.3	1
#E41A1C	49	0.0108015164721208	1	1	FALSE	0.3	1
#E41A1C	50	0.0103595515613399	1	1	FALSE	0.3	1
#E41A1C	51	0.010199260505663	1	1	FALSE	0.3	1
#E41A1C	52	0.0101866564226525	1	1	FALSE	0.3	1
#E41A1C	53	0.0100754116899947	1	1	FALSE	0.3	1
#E41A1C	54	0.00992041800253963	1	1	FALSE	0.3	1
#E41A1C	55	0.00954613153748897	1	1	FALSE	0.3	1
#E41A1C	56	0.00909274988485074	1	1	FALSE	0.3	1
#E41A1C	57	0.00844226960078759	1	1	FALSE	0.3	1
#E41A1C	58	0.00789956335985762	1	1	FALSE	0.3	1
#E41A1C	59	0.00758044259146157	1	1	FALSE	0.3	1
#E41A1C	60	0.00721254950185102	1	1	FALSE	0.3	1
#E41A1C	61	0.00707134723855958	1	1	FALSE	0.3	1
#E41A1C	62	0.00720378144410459	1	1	FALSE	0.3	1
#E41A1C	63	0.00728753466236995	1	1	FALSE	0.3	1
#E41A1C	64	0.00728972667680656	1	1	FALSE	0.3	1
#E41A1C	65	0.00702631960867428	1	1	FALSE	0.3	1
#E41A1C	66	0.00671751957491725	1	1	FALSE	0.3	1
#E41A1C	67	0.00632204363697939	1	1	FALSE	0.3	1
#E41A1C	68	0.005937893106964	1	1	FALSE	0.3	1
#E41A1C	69	0.00568307142870843	1	1	FALSE	0.3	1
#E41A1C	70	0.00550460491999467	1	1	FALSE	0.3	1
#E41A1C	71	0.00543309044900036	1	1	FALSE	0.3	1
#E41A1C	72	0.00546597066554947	1	1	FALSE	0.3	1
#E41A1C	73	0.00553419711488887	1	1	FALSE	0.3	1
#E41A1C	74	0.0055520072321863	1	1	FALSE	0.3	1
#E41A1C	75	0.00548085809693143	1	1	FALSE	0.3	1
#E41A1C	76	0.00526531001066506	1	1	FALSE	0.3	1
#E41A1C	77	0.00502994246053438	1	1	FALSE	0.3	1
#E41A1C	78	0.00487458343733985	1	1	FALSE	0.3	1
#E41A1C	79	0.004716849731839	1	1	FALSE	0.3	1
#E41A1C	80	0.00466588539618789	1	1	FALSE	0.3	1
#E41A1C	81	0.00459491892880273	1	1	FALSE	0.3	1
#E41A1C	82	0.00457829615265846	1	1	FALSE	0.3	1
#E41A1C	83	0.00463337051537821	1	1	FALSE	0.3	1
#E41A1C	84	0.00462834714896099	1	1	FALSE	0.3	1
#E41A1C	85	0.00460505699557204	1	1	FALSE	0.3	1
#E41A1C	86	0.00453719588197208	1	1	FALSE	0.3	1
#E41A1C	87	0.0043691414418322	1	1	FALSE	0.3	1
#E41A1C	88	0.00417734017862908	1	1	FALSE	0.3	1
#E41A1C	89	0.0040700228051702	1	1	FALSE	0.3	1
#E41A1C	90	0.00398946627462489	1	1	FALSE	0.3	1
#E41A1C	91	0.00392324917185238	1	1	FALSE	0.3	1
#E41A1C	92	0.00389776700402682	1	1	FALSE	0.3	1
#E41A1C	93	0.00397284349848061	1	1	FALSE	0.3	1
#E41A1C	94	0.00400143102009137	1	1	FALSE	0.3	1
#E41A1C	95	0.00368824695746113	1	1	FALSE	0.3	1
#E41A1C	96	0.00344548135860689	1	1	FALSE	0.3	1
#E41A1C	97	0.00315704879232335	1	1	FALSE	0.3	1
#E41A1C	98	0.00287692761411193	1	1	FALSE	0.3	1
#E41A1C	99	0.00270247979853195	1	1	FALSE	0.3	1
#E41A1C	100	0.00252191260931645	1	1	FALSE	0.3	1
#E41A1C	101	0.00234746479373647	1	1	FALSE	0.3	1
#E41A1C	102	0.00223055735711742	1	1	FALSE	0.3	1
#E41A1C	103	0.002117120610023	1	1	FALSE	0.3	1
#E41A1C	104	0.00204113077622063	1	1	FALSE	0.3	1
#E41A1C	105	0.00191006657969849	1	1	FALSE	0.3	1
#E41A1C	106	0.0018153532892501	1	1	FALSE	0.3	1
#E41A1C	107	0.00171607330205877	1	1	FALSE	0.3	1
#E41A1C	108	0.00159825252609114	1	1	FALSE	0.3	1
#E41A1C	109	0.00146819300285245	1	1	FALSE	0.3	1
#E41A1C	110	0.00139576519250956	1	1	FALSE	0.3	1
#E41A1C	111	0.00131785734607515	1	1	FALSE	0.3	1
#E41A1C	112	0.00127392572340815	1	1	FALSE	0.3	1
#E41A1C	113	0.00122972009893657	1	1	FALSE	0.3	1
#E41A1C	114	0.00119309519105826	1	1	FALSE	0.3	1
#E41A1C	115	0.00112843076517835	1	1	FALSE	0.3	1
#E41A1C	116	0.00106157432486184	1	1	FALSE	0.3	1
#E41A1C	117	0.00102138739352404	1	1	FALSE	0.3	1
#E41A1C	118	0.000968961714915188	1	1	FALSE	0.3	1
#E41A1C	119	0.000919276054352094	1	1	FALSE	0.3	1
#E41A1C	120	0.000877262444317125	1	1	FALSE	0.3	1
#E41A1C	121	0.000815794706157268	1	1	FALSE	0.3	1
#E41A1C	122	0.000819904733225907	1	1	FALSE	0.3	1
#E41A1C	123	0.000796431911967239	1	1	FALSE	0.3	1
#E41A1C	124	0.000787298518481376	1	1	FALSE	0.3	1
#E41A1C	125	0.000759898338023788	1	1	FALSE	0.3	1
#E41A1C	126	0.000704823975304035	1	1	FALSE	0.3	1
#E41A1C	127	0.000687744529485471	1	1	FALSE	0.3	1
#E41A1C	128	0.000652215628825465	1	1	FALSE	0.3	1
#E41A1C	129	0.000638058868922377	1	1	FALSE	0.3	1
#E41A1C	130	0.000586729197531828	1	1	FALSE	0.3	1
#E41A1C	131	0.000574947119935065	1	1	FALSE	0.3	1
#E41A1C	132	0.000555401657875319	1	1	FALSE	0.3	1
#E41A1C	133	0.000555127656070743	1	1	FALSE	0.3	1
#E41A1C	134	0.000540331558623645	1	1	FALSE	0.3	1
#E41A1C	135	0.000523800116414233	1	1	FALSE	0.3	1
#E41A1C	136	0.000497861278914383	1	1	FALSE	0.3	1
#E41A1C	137	0.000482151842118699	1	1	FALSE	0.3	1
#E41A1C	138	0.00048005116161695	1	1	FALSE	0.3	1
#E41A1C	139	0.000448084284416431	1	1	FALSE	0.3	1
#E41A1C	140	0.000437580881907688	1	1	FALSE	0.3	1
#E41A1C	141	0.000425068132832056	1	1	FALSE	0.3	1
#E41A1C	142	0.000423241454134884	1	1	FALSE	0.3	1
#E41A1C	143	0.000403056654531127	1	1	FALSE	0.3	1
#E41A1C	144	0.000403878659944854	1	1	FALSE	0.3	1
#E41A1C	145	0.00038552053903827	1	1	FALSE	0.3	1
#E41A1C	146	0.000378122490314721	1	1	FALSE	0.3	1
#E41A1C	147	0.000356111012013792	1	1	FALSE	0.3	1
#E41A1C	148	0.000343872264742736	1	1	FALSE	0.3	1
#E41A1C	149	0.000346155613114201	1	1	FALSE	0.3	1
#377EB8	1	0.00863578650413784	1	2	FALSE	0.3	1
#377EB8	2	0.00897377624502141	1	2	FALSE	0.3	1
#377EB8	3	0.00936194863237863	1	2	FALSE	0.3	1
#377EB8	4	0.00916978581539413	1	2	FALSE	0.3	1
#377EB8	5	0.00887734513167568	1	2	FALSE	0.3	1
#377EB8	6	0.00863202717696298	1	2	FALSE	0.3	1
#377EB8	7	0.00816744427912148	1	2	FALSE	0.3	1
#377EB8	8	0.00792020294771467	1	2	FALSE	0.3	1
#377EB8	9	0.00778521687427332	1	2	FALSE	0.3	1
#377EB8	10	0.00778644084126049	1	2	FALSE	0.3	1
#377EB8	11	0.00794223435348359	1	2	FALSE	0.3	1
#377EB8	12	0.0082414942818448	1	2	FALSE	0.3	1
#377EB8	13	0.00889762801317723	1	2	FALSE	0.3	1
#377EB8	14	0.00927259904231577	1	2	FALSE	0.3	1
#377EB8	15	0.00932024632860174	1	2	FALSE	0.3	1
#377EB8	16	0.00900935871386248	1	2	FALSE	0.3	1
#377EB8	17	0.00867110669433881	1	2	FALSE	0.3	1
#377EB8	18	0.00830400402440345	1	2	FALSE	0.3	1
#377EB8	19	0.00805107998912768	1	2	FALSE	0.3	1
#377EB8	20	0.00809671647250616	1	2	FALSE	0.3	1
#377EB8	21	0.00843444393474962	1	2	FALSE	0.3	1
#377EB8	22	0.00938511657892135	1	2	FALSE	0.3	1
#377EB8	23	0.0114824714376375	1	2	FALSE	0.3	1
#377EB8	24	0.013810106942367	1	2	FALSE	0.3	1
#377EB8	25	0.0150754265284528	1	2	FALSE	0.3	1
#377EB8	26	0.0141180220658517	1	2	FALSE	0.3	1
#377EB8	27	0.0128514785127787	1	2	FALSE	0.3	1
#377EB8	28	0.0125430388320138	1	2	FALSE	0.3	1
#377EB8	29	0.0126545072540589	1	2	FALSE	0.3	1
#377EB8	30	0.0135371623042298	1	2	FALSE	0.3	1
#377EB8	31	0.0147745055020376	1	2	FALSE	0.3	1
#377EB8	32	0.0162195733828096	1	2	FALSE	0.3	1
#377EB8	33	0.018890269348798	1	2	FALSE	0.3	1
#377EB8	34	0.022522041678349	1	2	FALSE	0.3	1
#377EB8	35	0.0250955196950714	1	2	FALSE	0.3	1
#377EB8	36	0.0240991231413078	1	2	FALSE	0.3	1
#377EB8	37	0.0205138615572689	1	2	FALSE	0.3	1
#377EB8	38	0.0176050165860641	1	2	FALSE	0.3	1
#377EB8	39	0.0164408491288459	1	2	FALSE	0.3	1
#377EB8	40	0.0170845683378799	1	2	FALSE	0.3	1
#377EB8	41	0.0186205594805554	1	2	FALSE	0.3	1
#377EB8	42	0.0199189261752946	1	2	FALSE	0.3	1
#377EB8	43	0.0201991271891415	1	2	FALSE	0.3	1
#377EB8	44	0.0196284962944837	1	2	FALSE	0.3	1
#377EB8	45	0.0182930608852761	1	2	FALSE	0.3	1
#377EB8	46	0.0163906664823722	1	2	FALSE	0.3	1
#377EB8	47	0.014194432576336	1	2	FALSE	0.3	1
#377EB8	48	0.0122155402367344	1	2	FALSE	0.3	1
#377EB8	49	0.0108826401877146	1	2	FALSE	0.3	1
#377EB8	50	0.0100101265782945	1	2	FALSE	0.3	1
#377EB8	51	0.00966112113452647	1	2	FALSE	0.3	1
#377EB8	52	0.00953347886300811	1	2	FALSE	0.3	1
#377EB8	53	0.00949387478835206	1	2	FALSE	0.3	1
#377EB8	54	0.00937576197409089	1	2	FALSE	0.3	1
#377EB8	55	0.00888774885106656	1	2	FALSE	0.3	1
#377EB8	56	0.00812801505689217	1	2	FALSE	0.3	1
#377EB8	57	0.00734904749577666	1	2	FALSE	0.3	1
#377EB8	58	0.00663521246362086	1	2	FALSE	0.3	1
#377EB8	59	0.00605872401266736	1	2	FALSE	0.3	1
#377EB8	60	0.00576986780369703	1	2	FALSE	0.3	1
#377EB8	61	0.00564502317100646	1	2	FALSE	0.3	1
#377EB8	62	0.00581970074531721	1	2	FALSE	0.3	1
#377EB8	63	0.00600618085843274	1	2	FALSE	0.3	1
#377EB8	64	0.00610453534847258	1	2	FALSE	0.3	1
#377EB8	65	0.00604674662143584	1	2	FALSE	0.3	1
#377EB8	66	0.00577957211338096	1	2	FALSE	0.3	1
#377EB8	67	0.00537338992606977	1	2	FALSE	0.3	1
#377EB8	68	0.00502525874443543	1	2	FALSE	0.3	1
#377EB8	69	0.0047433966325346	1	2	FALSE	0.3	1
#377EB8	70	0.00458672885817781	1	2	FALSE	0.3	1
#377EB8	71	0.00450516020110477	1	2	FALSE	0.3	1
#377EB8	72	0.00456286150192814	1	2	FALSE	0.3	1
#377EB8	73	0.00479987396637081	1	2	FALSE	0.3	1
#377EB8	74	0.00494482662813619	1	2	FALSE	0.3	1
#377EB8	75	0.00497988453969705	1	2	FALSE	0.3	1
#377EB8	76	0.00487077662541286	1	2	FALSE	0.3	1
#377EB8	77	0.00462440955613974	1	2	FALSE	0.3	1
#377EB8	78	0.0043747202907586	1	2	FALSE	0.3	1
#377EB8	79	0.00415423138064263	1	2	FALSE	0.3	1
#377EB8	80	0.00402842505960501	1	2	FALSE	0.3	1
#377EB8	81	0.00404931992460014	1	2	FALSE	0.3	1
#377EB8	82	0.00408516467208132	1	2	FALSE	0.3	1
#377EB8	83	0.00419278634073825	1	2	FALSE	0.3	1
#377EB8	84	0.00432890895495338	1	2	FALSE	0.3	1
#377EB8	85	0.00441310039842748	1	2	FALSE	0.3	1
#377EB8	86	0.00435548652381748	1	2	FALSE	0.3	1
#377EB8	87	0.00419313604559172	1	2	FALSE	0.3	1
#377EB8	88	0.00399424141017783	1	2	FALSE	0.3	1
#377EB8	89	0.00373764547394056	1	2	FALSE	0.3	1
#377EB8	90	0.00367356205954127	1	2	FALSE	0.3	1
#377EB8	91	0.00362180574122698	1	2	FALSE	0.3	1
#377EB8	92	0.00369034789250807	1	2	FALSE	0.3	1
#377EB8	93	0.0038178153115997	1	2	FALSE	0.3	1
#377EB8	94	0.00388093703765194	1	2	FALSE	0.3	1
#377EB8	95	0.00379604618447088	1	2	FALSE	0.3	1
#377EB8	96	0.00365887445569532	1	2	FALSE	0.3	1
#377EB8	97	0.00344791500283654	1	2	FALSE	0.3	1
#377EB8	98	0.00316806369384319	1	2	FALSE	0.3	1
#377EB8	99	0.0029918124476918	1	2	FALSE	0.3	1
#377EB8	100	0.0027856614365683	1	2	FALSE	0.3	1
#377EB8	101	0.00266335216406543	1	2	FALSE	0.3	1
#377EB8	102	0.00261955163116769	1	2	FALSE	0.3	1
#377EB8	103	0.00262060074572812	1	2	FALSE	0.3	1
#377EB8	104	0.00258309490019292	1	2	FALSE	0.3	1
#377EB8	105	0.00256421083810527	1	2	FALSE	0.3	1
#377EB8	106	0.00245221785877991	1	2	FALSE	0.3	1
#377EB8	107	0.00235298910660639	1	2	FALSE	0.3	1
#377EB8	108	0.00215916519156788	1	2	FALSE	0.3	1
#377EB8	109	0.00197119883282508	1	2	FALSE	0.3	1
#377EB8	110	0.00185361057584412	1	2	FALSE	0.3	1
#377EB8	111	0.00177387786925183	1	2	FALSE	0.3	1
#377EB8	112	0.00175455667609733	1	2	FALSE	0.3	1
#377EB8	113	0.00173829540041075	1	2	FALSE	0.3	1
#377EB8	114	0.00173742113827706	1	2	FALSE	0.3	1
#377EB8	115	0.00169624339178038	1	2	FALSE	0.3	1
#377EB8	116	0.00164719728608051	1	2	FALSE	0.3	1
#377EB8	117	0.00157052449695613	1	2	FALSE	0.3	1
#377EB8	118	0.00148405997193444	1	2	FALSE	0.3	1
#377EB8	119	0.00136524774796631	1	2	FALSE	0.3	1
#377EB8	120	0.00129390795785742	1	2	FALSE	0.3	1
#377EB8	121	0.00123349644441962	1	2	FALSE	0.3	1
#377EB8	122	0.00120184815518013	1	2	FALSE	0.3	1
#377EB8	123	0.00119170671442936	1	2	FALSE	0.3	1
#377EB8	124	0.00118567430570691	1	2	FALSE	0.3	1
#377EB8	125	0.00119887566392559	1	2	FALSE	0.3	1
#377EB8	126	0.00113662820000705	1	2	FALSE	0.3	1
#377EB8	127	0.00110672843503494	1	2	FALSE	0.3	1
#377EB8	128	0.00104072164394153	1	2	FALSE	0.3	1
#377EB8	129	0.000951022349025202	1	2	FALSE	0.3	1
#377EB8	130	0.000903025357885761	1	2	FALSE	0.3	1
#377EB8	131	0.000862459594882664	1	2	FALSE	0.3	1
#377EB8	132	0.000834308354177928	1	2	FALSE	0.3	1
#377EB8	133	0.000823817208573679	1	2	FALSE	0.3	1
#377EB8	134	0.00083352151825761	1	2	FALSE	0.3	1
#377EB8	135	0.00082023273382556	1	2	FALSE	0.3	1
#377EB8	136	0.000800561835817593	1	2	FALSE	0.3	1
#377EB8	137	0.000753526533025208	1	2	FALSE	0.3	1
#377EB8	138	0.000708764311780411	1	2	FALSE	0.3	1
#377EB8	139	0.000667848843923839	1	2	FALSE	0.3	1
#377EB8	140	0.000639347898365628	1	2	FALSE	0.3	1
#377EB8	141	0.000605688806218662	1	2	FALSE	0.3	1
#377EB8	142	0.000592050316933137	1	2	FALSE	0.3	1
#377EB8	143	0.000582608285889313	1	2	FALSE	0.3	1
#377EB8	144	0.000579111237354563	1	2	FALSE	0.3	1
#377EB8	145	0.000565297895642302	1	2	FALSE	0.3	1
#377EB8	146	0.000530152557868066	1	2	FALSE	0.3	1
#377EB8	147	0.000509082840446199	1	2	FALSE	0.3	1
#377EB8	148	0.000470790158990689	1	2	FALSE	0.3	1
#377EB8	149	0.00045120668719609	1	2	FALSE	0.3	1
