# Supplementary material for: Differential nucleosome organization in human interphase and metaphase chromosomes
Source: Mol Syst Biol. 2026 Feb 2;22(5):738–65. doi: 10.1038/s44320-026-00192-y (PMC13144420; doi:10.1038/s44320-026-00192-y)
Supplement: Supplementary file 4 — Source data Fig. 2 [file 44320_2026_192_MOESM4_ESM.zip › Figure 2/2E/fig2e.csv]

colour	x	y	PANEL	group	flipped_aes	linewidth	linetype	alpha
#E41A1C	0	0.0123732349944199	1	1	FALSE	0.3	1
#E41A1C	1	0.0132119808960024	1	1	FALSE	0.3	1
#E41A1C	2	0.0145359516993269	1	1	FALSE	0.3	1
#E41A1C	3	0.0146676556012283	1	1	FALSE	0.3	1
#E41A1C	4	0.0133991390723886	1	1	FALSE	0.3	1
#E41A1C	5	0.0126435745825333	1	1	FALSE	0.3	1
#E41A1C	6	0.0129485730921997	1	1	FALSE	0.3	1
#E41A1C	7	0.0123316442885563	1	1	FALSE	0.3	1
#E41A1C	8	0.0123801667787305	1	1	FALSE	0.3	1
#E41A1C	9	0.0119157372299204	1	1	FALSE	0.3	1
#E41A1C	10	0.0117424426221554	1	1	FALSE	0.3	1
#E41A1C	11	0.0128445963275407	1	1	FALSE	0.3	1
#E41A1C	12	0.0129347095235785	1	1	FALSE	0.3	1
#E41A1C	13	0.013600160817396	1	1	FALSE	0.3	1
#E41A1C	14	0.0133159576606614	1	1	FALSE	0.3	1
#E41A1C	15	0.0133852755037674	1	1	FALSE	0.3	1
#E41A1C	16	0.0129970955823739	1	1	FALSE	0.3	1
#E41A1C	17	0.0125326660335637	1	1	FALSE	0.3	1
#E41A1C	18	0.0114790348183526	1	1	FALSE	0.3	1
#E41A1C	19	0.0111532409557544	1	1	FALSE	0.3	1
#E41A1C	20	0.0115136937399056	1	1	FALSE	0.3	1
#E41A1C	21	0.011541420877148	1	1	FALSE	0.3	1
#E41A1C	22	0.0127960738373665	1	1	FALSE	0.3	1
#E41A1C	23	0.0137665236408504	1	1	FALSE	0.3	1
#E41A1C	24	0.013634819738949	1	1	FALSE	0.3	1
#E41A1C	25	0.0140923175034486	1	1	FALSE	0.3	1
#E41A1C	26	0.013114935915654	1	1	FALSE	0.3	1
#E41A1C	27	0.0123663032101093	1	1	FALSE	0.3	1
#E41A1C	28	0.0124702799747683	1	1	FALSE	0.3	1
#E41A1C	29	0.0129069823863361	1	1	FALSE	0.3	1
#E41A1C	30	0.0121098271906171	1	1	FALSE	0.3	1
#E41A1C	31	0.0123870985630411	1	1	FALSE	0.3	1
#E41A1C	32	0.0125673249551167	1	1	FALSE	0.3	1
#E41A1C	33	0.0129763002294421	1	1	FALSE	0.3	1
#E41A1C	34	0.0131287994842752	1	1	FALSE	0.3	1
#E41A1C	35	0.0137665236408504	1	1	FALSE	0.3	1
#E41A1C	36	0.0125395978178743	1	1	FALSE	0.3	1
#E41A1C	37	0.0122138039552761	1	1	FALSE	0.3	1
#E41A1C	38	0.011714715484913	1	1	FALSE	0.3	1
#E41A1C	39	0.0115483526614586	1	1	FALSE	0.3	1
#E41A1C	40	0.011888010092678	1	1	FALSE	0.3	1
#E41A1C	41	0.0117285790535342	1	1	FALSE	0.3	1
#E41A1C	42	0.0112364223674816	1	1	FALSE	0.3	1
#E41A1C	43	0.011749374406466	1	1	FALSE	0.3	1
#E41A1C	44	0.011714715484913	1	1	FALSE	0.3	1
#E41A1C	45	0.0108551742303986	1	1	FALSE	0.3	1
#E41A1C	46	0.0107373338971185	1	1	FALSE	0.3	1
#E41A1C	47	0.0103699493286567	1	1	FALSE	0.3	1
#E41A1C	48	0.0101481322307175	1	1	FALSE	0.3	1
#E41A1C	49	0.00999563297588432	1	1	FALSE	0.3	1
#377EB8	0	0.00849715262353047	1	2	FALSE	0.3	1
#377EB8	1	0.00869089877455559	1	2	FALSE	0.3	1
#377EB8	2	0.00945204436786858	1	2	FALSE	0.3	1
#377EB8	3	0.0088569669040057	1	2	FALSE	0.3	1
#377EB8	4	0.00891232294715574	1	2	FALSE	0.3	1
#377EB8	5	0.0090853105819996	1	2	FALSE	0.3	1
#377EB8	6	0.00848331361274296	1	2	FALSE	0.3	1
#377EB8	7	0.00787439713809257	1	2	FALSE	0.3	1
#377EB8	8	0.00764605346009867	1	2	FALSE	0.3	1
#377EB8	9	0.00841411855880542	1	2	FALSE	0.3	1
#377EB8	10	0.00781904109494253	1	2	FALSE	0.3	1
#377EB8	11	0.00824113092396156	1	2	FALSE	0.3	1
#377EB8	12	0.00806122378372394	1	2	FALSE	0.3	1
#377EB8	13	0.00864938174219307	1	2	FALSE	0.3	1
#377EB8	14	0.00919602266829967	1	2	FALSE	0.3	1
#377EB8	15	0.00844179658038043	1	2	FALSE	0.3	1
#377EB8	16	0.00885004739861195	1	2	FALSE	0.3	1
#377EB8	17	0.00844871608577419	1	2	FALSE	0.3	1
#377EB8	18	0.00763913395470492	1	2	FALSE	0.3	1
#377EB8	19	0.00747306582525481	1	2	FALSE	0.3	1
#377EB8	20	0.00750074384682983	1	2	FALSE	0.3	1
#377EB8	21	0.00845563559116794	1	2	FALSE	0.3	1
#377EB8	22	0.00868397926916184	1	2	FALSE	0.3	1
#377EB8	23	0.00950048090562487	1	2	FALSE	0.3	1
#377EB8	24	0.0107321528657132	1	2	FALSE	0.3	1
#377EB8	25	0.0123651561386392	1	2	FALSE	0.3	1
#377EB8	26	0.0114587009320574	1	2	FALSE	0.3	1
#377EB8	27	0.0100747998533065	1	2	FALSE	0.3	1
#377EB8	28	0.0100125243047627	1	2	FALSE	0.3	1
#377EB8	29	0.0102270289719691	1	2	FALSE	0.3	1
#377EB8	30	0.0105937627578381	1	2	FALSE	0.3	1
#377EB8	31	0.0114379424158761	1	2	FALSE	0.3	1
#377EB8	32	0.0115071374698137	1	2	FALSE	0.3	1
#377EB8	33	0.0144617662729468	1	2	FALSE	0.3	1
#377EB8	34	0.0171811318926923	1	2	FALSE	0.3	1
#377EB8	35	0.0185581134660494	1	2	FALSE	0.3	1
#377EB8	36	0.018682664563137	1	2	FALSE	0.3	1
#377EB8	37	0.0160740110296916	1	2	FALSE	0.3	1
#377EB8	38	0.0148769365965721	1	2	FALSE	0.3	1
#377EB8	39	0.0145240418214906	1	2	FALSE	0.3	1
#377EB8	40	0.0153543824687411	1	2	FALSE	0.3	1
#377EB8	41	0.016288515696898	1	2	FALSE	0.3	1
#377EB8	42	0.0178869214428553	1	2	FALSE	0.3	1
#377EB8	43	0.0183366892934493	1	2	FALSE	0.3	1
#377EB8	44	0.0184197233581744	1	2	FALSE	0.3	1
#377EB8	45	0.0191185934029436	1	2	FALSE	0.3	1
#377EB8	46	0.0176032217217113	1	2	FALSE	0.3	1
#377EB8	47	0.0156934382330351	1	2	FALSE	0.3	1
#377EB8	48	0.0138874473252652	1	2	FALSE	0.3	1
#377EB8	49	0.0133131283775836	1	2	FALSE	0.3	1
#E41A1C	0	0.0119640786896208	2	1	FALSE	0.3	1
#E41A1C	1	0.0138575431480936	2	1	FALSE	0.3	1
#E41A1C	2	0.0140283547211229	2	1	FALSE	0.3	1
#E41A1C	3	0.0143300006905149	2	1	FALSE	0.3	1
#E41A1C	4	0.0135159200020352	2	1	FALSE	0.3	1
#E41A1C	5	0.0127890622444641	2	1	FALSE	0.3	1
#E41A1C	6	0.0122657246590129	2	1	FALSE	0.3	1
#E41A1C	7	0.0123420447235578	2	1	FALSE	0.3	1
#E41A1C	8	0.011909564357803	2	1	FALSE	0.3	1
#E41A1C	9	0.0115606726341689	2	1	FALSE	0.3	1
#E41A1C	10	0.0116697012978045	2	1	FALSE	0.3	1
#E41A1C	11	0.0120985473747715	2	1	FALSE	0.3	1
#E41A1C	12	0.0125782734947684	2	1	FALSE	0.3	1
#E41A1C	13	0.0132506169205217	2	1	FALSE	0.3	1
#E41A1C	14	0.0123711190338607	2	1	FALSE	0.3	1
#E41A1C	15	0.0134577713814295	2	1	FALSE	0.3	1
#E41A1C	16	0.0131961025887039	2	1	FALSE	0.3	1
#E41A1C	17	0.0119568101120451	2	1	FALSE	0.3	1
#E41A1C	18	0.0117641928062888	2	1	FALSE	0.3	1
#E41A1C	19	0.010902866363567	2	1	FALSE	0.3	1
#E41A1C	20	0.0110155293159905	2	1	FALSE	0.3	1
#E41A1C	21	0.0114589125481089	2	1	FALSE	0.3	1
#E41A1C	22	0.0128326737099183	2	1	FALSE	0.3	1
#E41A1C	23	0.014377246444757	2	1	FALSE	0.3	1
#E41A1C	24	0.014300926380212	2	1	FALSE	0.3	1
#E41A1C	25	0.0141228462296071	2	1	FALSE	0.3	1
#E41A1C	26	0.0131197825241589	2	1	FALSE	0.3	1
#E41A1C	27	0.012839942287494	2	1	FALSE	0.3	1
#E41A1C	28	0.0128217708435548	2	1	FALSE	0.3	1
#E41A1C	29	0.0128108679771912	2	1	FALSE	0.3	1
#E41A1C	30	0.0123965590553757	2	1	FALSE	0.3	1
#E41A1C	31	0.0124074619217392	2	1	FALSE	0.3	1
#E41A1C	32	0.0131561254120375	2	1	FALSE	0.3	1
#E41A1C	33	0.0144135893326356	2	1	FALSE	0.3	1
#E41A1C	34	0.0151876928444488	2	1	FALSE	0.3	1
#E41A1C	35	0.0145734980393012	2	1	FALSE	0.3	1
#E41A1C	36	0.0141955320053642	2	1	FALSE	0.3	1
#E41A1C	37	0.0130616339035532	2	1	FALSE	0.3	1
#E41A1C	38	0.0124401705208299	2	1	FALSE	0.3	1
#E41A1C	39	0.0123202389908307	2	1	FALSE	0.3	1
#E41A1C	40	0.0126800335808284	2	1	FALSE	0.3	1
#E41A1C	41	0.0129453366623419	2	1	FALSE	0.3	1
#E41A1C	42	0.0129489709511297	2	1	FALSE	0.3	1
#E41A1C	43	0.0131633939896132	2	1	FALSE	0.3	1
#E41A1C	44	0.0124837819862842	2	1	FALSE	0.3	1
#E41A1C	45	0.0121930388832557	2	1	FALSE	0.3	1
#E41A1C	46	0.0118804900475002	2	1	FALSE	0.3	1
#E41A1C	47	0.0109973578720512	2	1	FALSE	0.3	1
#E41A1C	48	0.0104013345108429	2	1	FALSE	0.3	1
#E41A1C	49	0.00981621401599814	2	1	FALSE	0.3	1
#377EB8	0	0.00874066650669753	2	2	FALSE	0.3	1
#377EB8	1	0.00901237878809265	2	2	FALSE	0.3	1
#377EB8	2	0.00936878061174079	2	2	FALSE	0.3	1
#377EB8	3	0.00981692943949638	2	2	FALSE	0.3	1
#377EB8	4	0.00953815969624684	2	2	FALSE	0.3	1
#377EB8	5	0.00913235563961777	2	2	FALSE	0.3	1
#377EB8	6	0.00874066650669753	2	2	FALSE	0.3	1
#377EB8	7	0.00829957514079636	2	2	FALSE	0.3	1
#377EB8	8	0.0084266094541759	2	2	FALSE	0.3	1
#377EB8	9	0.00784436885118636	2	2	FALSE	0.3	1
#377EB8	10	0.00782672519655031	2	2	FALSE	0.3	1
#377EB8	11	0.00828546021708753	2	2	FALSE	0.3	1
#377EB8	12	0.00866303442629893	2	2	FALSE	0.3	1
#377EB8	13	0.00928056233856056	2	2	FALSE	0.3	1
#377EB8	14	0.00950992984882917	2	2	FALSE	0.3	1
#377EB8	15	0.00927350487670614	2	2	FALSE	0.3	1
#377EB8	16	0.00873360904484311	2	2	FALSE	0.3	1
#377EB8	17	0.00813372478721753	2	2	FALSE	0.3	1
#377EB8	18	0.00821135686761613	2	2	FALSE	0.3	1
#377EB8	19	0.00805256397589171	2	2	FALSE	0.3	1
#377EB8	20	0.00779143788727822	2	2	FALSE	0.3	1
#377EB8	21	0.00813725351814473	2	2	FALSE	0.3	1
#377EB8	22	0.00889240193656753	2	2	FALSE	0.3	1
#377EB8	23	0.0105614916651376	2	2	FALSE	0.3	1
#377EB8	24	0.0118706508391322	2	2	FALSE	0.3	1
#377EB8	25	0.0129680861574943	2	2	FALSE	0.3	1
#377EB8	26	0.0122482250483436	2	2	FALSE	0.3	1
#377EB8	27	0.010974353183621	2	2	FALSE	0.3	1
#377EB8	28	0.0111790195773992	2	2	FALSE	0.3	1
#377EB8	29	0.0109037785650769	2	2	FALSE	0.3	1
#377EB8	30	0.0116518695216452	2	2	FALSE	0.3	1
#377EB8	31	0.0128833966152413	2	2	FALSE	0.3	1
#377EB8	32	0.0143478199500332	2	2	FALSE	0.3	1
#377EB8	33	0.0168779200248423	2	2	FALSE	0.3	1
#377EB8	34	0.0198879275057518	2	2	FALSE	0.3	1
#377EB8	35	0.0226685674763928	2	2	FALSE	0.3	1
#377EB8	36	0.022435671235197	2	2	FALSE	0.3	1
#377EB8	37	0.0190869055852753	2	2	FALSE	0.3	1
#377EB8	38	0.0167473569805355	2	2	FALSE	0.3	1
#377EB8	39	0.0156993238951543	2	2	FALSE	0.3	1
#377EB8	40	0.0170155405310034	2	2	FALSE	0.3	1
#377EB8	41	0.0181659068132737	2	2	FALSE	0.3	1
#377EB8	42	0.0202090420201279	2	2	FALSE	0.3	1
#377EB8	43	0.0207065930808644	2	2	FALSE	0.3	1
#377EB8	44	0.0205407427272856	2	2	FALSE	0.3	1
#377EB8	45	0.0205583863819216	2	2	FALSE	0.3	1
#377EB8	46	0.0187410899544088	2	2	FALSE	0.3	1
#377EB8	47	0.0161368865301283	2	2	FALSE	0.3	1
#377EB8	48	0.0140161192428755	2	2	FALSE	0.3	1
#377EB8	49	0.0122976272813245	2	2	FALSE	0.3	1
#E41A1C	0	0.0111234806139363	3	1	FALSE	0.3	1
#E41A1C	1	0.012341711043518	3	1	FALSE	0.3	1
#E41A1C	2	0.0128186352968011	3	1	FALSE	0.3	1
#E41A1C	3	0.0136960204040637	3	1	FALSE	0.3	1
#E41A1C	4	0.0123579109162518	3	1	FALSE	0.3	1
#E41A1C	5	0.0117649955741948	3	1	FALSE	0.3	1
#E41A1C	6	0.0115680051217518	3	1	FALSE	0.3	1
#E41A1C	7	0.0113334309645663	3	1	FALSE	0.3	1
#E41A1C	8	0.0110593291179105	3	1	FALSE	0.3	1
#E41A1C	9	0.011483765783536	3	1	FALSE	0.3	1
#E41A1C	10	0.0108616906705581	3	1	FALSE	0.3	1
#E41A1C	11	0.0112465996467132	3	1	FALSE	0.3	1
#E41A1C	12	0.011518757508641	3	1	FALSE	0.3	1
#E41A1C	13	0.0119872578281025	3	1	FALSE	0.3	1
#E41A1C	14	0.0123345830995152	3	1	FALSE	0.3	1
#E41A1C	15	0.0121129688405168	3	1	FALSE	0.3	1
#E41A1C	16	0.011796747324753	3	1	FALSE	0.3	1
#E41A1C	17	0.0111876321099621	3	1	FALSE	0.3	1
#E41A1C	18	0.0108493787672804	3	1	FALSE	0.3	1
#E41A1C	19	0.0101469522855428	3	1	FALSE	0.3	1
#E41A1C	20	0.0100387371356811	3	1	FALSE	0.3	1
#E41A1C	21	0.010673772146846	3	1	FALSE	0.3	1
#E41A1C	22	0.0123838307126259	3	1	FALSE	0.3	1
#E41A1C	23	0.0150943934184453	3	1	FALSE	0.3	1
#E41A1C	24	0.0153140636927156	3	1	FALSE	0.3	1
#E41A1C	25	0.0153769191989228	3	1	FALSE	0.3	1
#E41A1C	26	0.0137284201495313	3	1	FALSE	0.3	1
#E41A1C	27	0.012930738416119	3	1	FALSE	0.3	1
#E41A1C	28	0.012685796340384	3	1	FALSE	0.3	1
#E41A1C	29	0.0127492998415004	3	1	FALSE	0.3	1
#E41A1C	30	0.0131121769907376	3	1	FALSE	0.3	1
#E41A1C	31	0.0135605894680091	3	1	FALSE	0.3	1
#E41A1C	32	0.0141036092020461	3	1	FALSE	0.3	1
#E41A1C	33	0.0157858039867239	3	1	FALSE	0.3	1
#E41A1C	34	0.0172081528127515	3	1	FALSE	0.3	1
#E41A1C	35	0.0173332158302564	3	1	FALSE	0.3	1
#E41A1C	36	0.0161901528101595	3	1	FALSE	0.3	1
#E41A1C	37	0.0142150643264547	3	1	FALSE	0.3	1
#E41A1C	38	0.0134562622876035	3	1	FALSE	0.3	1
#E41A1C	39	0.0129968338968729	3	1	FALSE	0.3	1
#E41A1C	40	0.013600765152389	3	1	FALSE	0.3	1
#E41A1C	41	0.0139759542049038	3	1	FALSE	0.3	1
#E41A1C	42	0.0145798854604198	3	1	FALSE	0.3	1
#E41A1C	43	0.0144075188145322	3	1	FALSE	0.3	1
#E41A1C	44	0.0143511432574186	3	1	FALSE	0.3	1
#E41A1C	45	0.0135055099007142	3	1	FALSE	0.3	1
#E41A1C	46	0.01277975560224	3	1	FALSE	0.3	1
#E41A1C	47	0.0115770770504827	3	1	FALSE	0.3	1
#E41A1C	48	0.0106938599890359	3	1	FALSE	0.3	1
#E41A1C	49	0.0101333443924465	3	1	FALSE	0.3	1
#377EB8	0	0.00854020930618875	3	2	FALSE	0.3	1
#377EB8	1	0.00954305788835773	3	2	FALSE	0.3	1
#377EB8	2	0.00995896318991983	3	2	FALSE	0.3	1
#377EB8	3	0.0101595329063536	3	2	FALSE	0.3	1
#377EB8	4	0.0100420212013265	3	2	FALSE	0.3	1
#377EB8	5	0.00953075299777897	3	2	FALSE	0.3	1
#377EB8	6	0.00921759353254951	3	2	FALSE	0.3	1
#377EB8	7	0.00881891507779767	3	2	FALSE	0.3	1
#377EB8	8	0.00842085186757477	3	2	FALSE	0.3	1
#377EB8	9	0.008259657800993	3	2	FALSE	0.3	1
#377EB8	10	0.00827319318062964	3	2	FALSE	0.3	1
#377EB8	11	0.00837593901696229	3	2	FALSE	0.3	1
#377EB8	12	0.00892166091413032	3	2	FALSE	0.3	1
#377EB8	13	0.00979530814522232	3	2	FALSE	0.3	1
#377EB8	14	0.0104985326417985	3	2	FALSE	0.3	1
#377EB8	15	0.010721866405803	3	2	FALSE	0.3	1
#377EB8	16	0.0103674855571347	3	2	FALSE	0.3	1
#377EB8	17	0.0097577782289571	3	2	FALSE	0.3	1
#377EB8	18	0.00926865882845137	3	2	FALSE	0.3	1
#377EB8	19	0.00870324910635732	3	2	FALSE	0.3	1
#377EB8	20	0.00868479177048918	3	2	FALSE	0.3	1
#377EB8	21	0.00899118354590032	3	2	FALSE	0.3	1
#377EB8	22	0.0105748229633868	3	2	FALSE	0.3	1
#377EB8	23	0.0135532217279758	3	2	FALSE	0.3	1
#377EB8	24	0.0164510234592739	3	2	FALSE	0.3	1
#377EB8	25	0.0186523683838141	3	2	FALSE	0.3	1
#377EB8	26	0.0170595002983936	3	2	FALSE	0.3	1
#377EB8	27	0.0148821499104819	3	2	FALSE	0.3	1
#377EB8	28	0.0139389800476199	3	2	FALSE	0.3	1
#377EB8	29	0.0137888603825591	3	2	FALSE	0.3	1
#377EB8	30	0.0147012680189741	3	2	FALSE	0.3	1
#377EB8	31	0.0160874139426715	3	2	FALSE	0.3	1
#377EB8	32	0.0175541568996598	3	2	FALSE	0.3	1
#377EB8	33	0.020986606126605	3	2	FALSE	0.3	1
#377EB8	34	0.0248971003525351	3	2	FALSE	0.3	1
#377EB8	35	0.0269655524588248	3	2	FALSE	0.3	1
#377EB8	36	0.0256747694371128	3	2	FALSE	0.3	1
#377EB8	37	0.0209244664291823	3	2	FALSE	0.3	1
#377EB8	38	0.0174692531546663	3	2	FALSE	0.3	1
#377EB8	39	0.0154217193623606	3	2	FALSE	0.3	1
#377EB8	40	0.0157557971415739	3	2	FALSE	0.3	1
#377EB8	41	0.0169192245457957	3	2	FALSE	0.3	1
#377EB8	42	0.0179331475294856	3	2	FALSE	0.3	1
#377EB8	43	0.0184333413315122	3	2	FALSE	0.3	1
#377EB8	44	0.0178187120471031	3	2	FALSE	0.3	1
#377EB8	45	0.0163255135753705	3	2	FALSE	0.3	1
#377EB8	46	0.0145123879485902	3	2	FALSE	0.3	1
#377EB8	47	0.0123011991115869	3	2	FALSE	0.3	1
#377EB8	48	0.0104394691670204	3	2	FALSE	0.3	1
#377EB8	49	0.00928957714243526	3	2	FALSE	0.3	1
#E41A1C	0	0.0100153020680778	4	1	FALSE	0.3	1
#E41A1C	1	0.0111251945595566	4	1	FALSE	0.3	1
#E41A1C	2	0.0118410423795044	4	1	FALSE	0.3	1
#E41A1C	3	0.0120577669488464	4	1	FALSE	0.3	1
#E41A1C	4	0.0110004137469051	4	1	FALSE	0.3	1
#E41A1C	5	0.0110463856252504	4	1	FALSE	0.3	1
#E41A1C	6	0.0103765096836478	4	1	FALSE	0.3	1
#E41A1C	7	0.00992335831138723	4	1	FALSE	0.3	1
#E41A1C	8	0.00978544267635141	4	1	FALSE	0.3	1
#E41A1C	9	0.00964752704131558	4	1	FALSE	0.3	1
#E41A1C	10	0.00966722927489213	4	1	FALSE	0.3	1
#E41A1C	11	0.010310835571726	4	1	FALSE	0.3	1
#E41A1C	12	0.010672043187296	4	1	FALSE	0.3	1
#E41A1C	13	0.0116899919220842	4	1	FALSE	0.3	1
#E41A1C	14	0.0119920928369246	4	1	FALSE	0.3	1
#E41A1C	15	0.0116177503989702	4	1	FALSE	0.3	1
#E41A1C	16	0.0115586436982406	4	1	FALSE	0.3	1
#E41A1C	17	0.010527560141068	4	1	FALSE	0.3	1
#E41A1C	18	0.00973290338681395	4	1	FALSE	0.3	1
#E41A1C	19	0.00965409445250777	4	1	FALSE	0.3	1
#E41A1C	20	0.00985768419946541	4	1	FALSE	0.3	1
#E41A1C	21	0.010599801664182	4	1	FALSE	0.3	1
#E41A1C	22	0.0123401656301103	4	1	FALSE	0.3	1
#E41A1C	23	0.0144023327444555	4	1	FALSE	0.3	1
#E41A1C	24	0.0171934825011329	4	1	FALSE	0.3	1
#E41A1C	25	0.0180735156008853	4	1	FALSE	0.3	1
#E41A1C	26	0.0155778993478561	4	1	FALSE	0.3	1
#E41A1C	27	0.0146715966033349	4	1	FALSE	0.3	1
#E41A1C	28	0.0141790407639213	4	1	FALSE	0.3	1
#E41A1C	29	0.014133068885576	4	1	FALSE	0.3	1
#E41A1C	30	0.0142118778198822	4	1	FALSE	0.3	1
#E41A1C	31	0.0152955006665922	4	1	FALSE	0.3	1
#E41A1C	32	0.0163068819901883	4	1	FALSE	0.3	1
#E41A1C	33	0.0189469812894455	4	1	FALSE	0.3	1
#E41A1C	34	0.0216790243453933	4	1	FALSE	0.3	1
#E41A1C	35	0.0214820020096278	4	1	FALSE	0.3	1
#E41A1C	36	0.0195511831191263	4	1	FALSE	0.3	1
#E41A1C	37	0.0167731681848332	4	1	FALSE	0.3	1
#E41A1C	38	0.0152823658442079	4	1	FALSE	0.3	1
#E41A1C	39	0.0142447148758431	4	1	FALSE	0.3	1
#E41A1C	40	0.014422034978032	4	1	FALSE	0.3	1
#E41A1C	41	0.0159259721410417	4	1	FALSE	0.3	1
#E41A1C	42	0.0161689663551525	4	1	FALSE	0.3	1
#E41A1C	43	0.0164644998588007	4	1	FALSE	0.3	1
#E41A1C	44	0.015249528788247	4	1	FALSE	0.3	1
#E41A1C	45	0.0141659059415369	4	1	FALSE	0.3	1
#E41A1C	46	0.013088850506019	4	1	FALSE	0.3	1
#E41A1C	47	0.0118738794354653	4	1	FALSE	0.3	1
#E41A1C	48	0.0104947230851071	4	1	FALSE	0.3	1
#E41A1C	49	0.0093454261264752	4	1	FALSE	0.3	1
#377EB8	0	0.00928753180661578	4	2	FALSE	0.3	1
#377EB8	1	0.00968193384223919	4	2	FALSE	0.3	1
#377EB8	2	0.0101908396946565	4	2	FALSE	0.3	1
#377EB8	3	0.0103880407124682	4	2	FALSE	0.3	1
#377EB8	4	0.0103371501272265	4	2	FALSE	0.3	1
#377EB8	5	0.0100445292620865	4	2	FALSE	0.3	1
#377EB8	6	0.00980916030534351	4	2	FALSE	0.3	1
#377EB8	7	0.00839058524173028	4	2	FALSE	0.3	1
#377EB8	8	0.00837150127226463	4	2	FALSE	0.3	1
#377EB8	9	0.00779898218829517	4	2	FALSE	0.3	1
#377EB8	10	0.00819974554707379	4	2	FALSE	0.3	1
#377EB8	11	0.00798982188295165	4	2	FALSE	0.3	1
#377EB8	12	0.00874045801526718	4	2	FALSE	0.3	1
#377EB8	13	0.00981552162849873	4	2	FALSE	0.3	1
#377EB8	14	0.010998727735369	4	2	FALSE	0.3	1
#377EB8	15	0.0107379134860051	4	2	FALSE	0.3	1
#377EB8	16	0.00966921119592875	4	2	FALSE	0.3	1
#377EB8	17	0.00940839694656488	4	2	FALSE	0.3	1
#377EB8	18	0.00889949109414758	4	2	FALSE	0.3	1
#377EB8	19	0.00851781170483461	4	2	FALSE	0.3	1
#377EB8	20	0.00875318066157761	4	2	FALSE	0.3	1
#377EB8	21	0.00932569974554707	4	2	FALSE	0.3	1
#377EB8	22	0.0106234096692112	4	2	FALSE	0.3	1
#377EB8	23	0.0151844783715013	4	2	FALSE	0.3	1
#377EB8	24	0.0219083969465649	4	2	FALSE	0.3	1
#377EB8	25	0.0214885496183206	4	2	FALSE	0.3	1
#377EB8	26	0.0180152671755725	4	2	FALSE	0.3	1
#377EB8	27	0.015324427480916	4	2	FALSE	0.3	1
#377EB8	28	0.0141921119592875	4	2	FALSE	0.3	1
#377EB8	29	0.014440203562341	4	2	FALSE	0.3	1
#377EB8	30	0.0156552162849873	4	2	FALSE	0.3	1
#377EB8	31	0.0169020356234097	4	2	FALSE	0.3	1
#377EB8	32	0.0187086513994911	4	2	FALSE	0.3	1
#377EB8	33	0.0216603053435114	4	2	FALSE	0.3	1
#377EB8	34	0.0263422391857506	4	2	FALSE	0.3	1
#377EB8	35	0.0283460559796438	4	2	FALSE	0.3	1
#377EB8	36	0.025763358778626	4	2	FALSE	0.3	1
#377EB8	37	0.0209033078880407	4	2	FALSE	0.3	1
#377EB8	38	0.0166284987277354	4	2	FALSE	0.3	1
#377EB8	39	0.0154325699745547	4	2	FALSE	0.3	1
#377EB8	40	0.0154834605597964	4	2	FALSE	0.3	1
#377EB8	41	0.0171692111959288	4	2	FALSE	0.3	1
#377EB8	42	0.0177099236641221	4	2	FALSE	0.3	1
#377EB8	43	0.0180470737913486	4	2	FALSE	0.3	1
#377EB8	44	0.0168511450381679	4	2	FALSE	0.3	1
#377EB8	45	0.0155089058524173	4	2	FALSE	0.3	1
#377EB8	46	0.0134478371501272	4	2	FALSE	0.3	1
#377EB8	47	0.0108078880407125	4	2	FALSE	0.3	1
#377EB8	48	0.00996819338422392	4	2	FALSE	0.3	1
#377EB8	49	0.00796437659033079	4	2	FALSE	0.3	1
