# Supplementary material for: Differential nucleosome organization in human interphase and metaphase chromosomes
Source: Mol Syst Biol. 2026 Feb 2;22(5):738–65. doi: 10.1038/s44320-026-00192-y (PMC13144420; doi:10.1038/s44320-026-00192-y)
Supplement: Supplementary file 5 — Source data Fig. 3 [file 44320_2026_192_MOESM5_ESM.zip]

Archive with 22 entries (22 files):
- Figure 3/3A/fig3a.csv
- Figure 3/3A/Figure3A.pdf
- Figure 3/3A/README.txt
- Figure 3/3B/fig3b.csv
- Figure 3/3B/Figure3B.pdf
- Figure 3/3B/README.txt
- Figure 3/3C/fig3c.csv
- Figure 3/3C/Figure3C.pdf
- Figure 3/3C/README.txt
- Figure 3/3D/fig3d.csv
- Figure 3/3D/Figure3D.pdf
- Figure 3/3D/README.txt
- Figure 3/3E/fig3e.csv
- Figure 3/3E/Figure3E.pdf
- Figure 3/3E/README.txt
- Figure 3/3F/Figure3F1.svg
- Figure 3/3F/Figure3F2.svg
- Figure 3/3F/Figure3F3.svg
- Figure 3/3F/README.txt
- Figure 3/3G/fig3g.csv
- Figure 3/3G/Figure3G.pdf
- Figure 3/3G/README.txt
