# Supplementary material for: Differential nucleosome organization in human interphase and metaphase chromosomes
Source: Mol Syst Biol. 2026 Feb 2;22(5):738–65. doi: 10.1038/s44320-026-00192-y (PMC13144420; doi:10.1038/s44320-026-00192-y)
Supplement: Supplementary file 5 — Source data Fig. 3 [file 44320_2026_192_MOESM5_ESM.zip › Figure 3/3A/fig3a.csv]

x	y	PANEL	group	flipped_aes	colour	linewidth	linetype	alpha
-1000	0.37995561965433	1	-1	FALSE	chartreuse	0.3	1	0.8
-999	0.380239276677751	1	-1	FALSE	chartreuse	0.3	1	0.8
-998	0.378971162925987	1	-1	FALSE	chartreuse	0.3	1	0.8
-997	0.378387163171885	1	-1	FALSE	chartreuse	0.3	1	0.8
-996	0.380923390675414	1	-1	FALSE	chartreuse	0.3	1	0.8
-995	0.379138019998587	1	-1	FALSE	chartreuse	0.3	1	0.8
-994	0.381173676284315	1	-1	FALSE	chartreuse	0.3	1	0.8
-993	0.379521791265569	1	-1	FALSE	chartreuse	0.3	1	0.8
-992	0.380356076628572	1	-1	FALSE	chartreuse	0.3	1	0.8
-991	0.380556305115692	1	-1	FALSE	chartreuse	0.3	1	0.8
-990	0.380489562286652	1	-1	FALSE	chartreuse	0.3	1	0.8
-989	0.379054591462287	1	-1	FALSE	chartreuse	0.3	1	0.8
-988	0.377703049174222	1	-1	FALSE	chartreuse	0.3	1	0.8
-987	0.380239276677751	1	-1	FALSE	chartreuse	0.3	1	0.8
-986	0.380339390921312	1	-1	FALSE	chartreuse	0.3	1	0.8
-985	0.37990556253255	1	-1	FALSE	chartreuse	0.3	1	0.8
-984	0.380806590724593	1	-1	FALSE	chartreuse	0.3	1	0.8
-983	0.37985550541077	1	-1	FALSE	chartreuse	0.3	1	0.8
-982	0.379738705459949	1	-1	FALSE	chartreuse	0.3	1	0.8
-981	0.381140304869794	1	-1	FALSE	chartreuse	0.3	1	0.8
-980	0.37988887682529	1	-1	FALSE	chartreuse	0.3	1	0.8
-979	0.38262533281594	1	-1	FALSE	chartreuse	0.3	1	0.8
-978	0.378103506148464	1	-1	FALSE	chartreuse	0.3	1	0.8
-977	0.377619620637922	1	-1	FALSE	chartreuse	0.3	1	0.8
-976	0.379655276923649	1	-1	FALSE	chartreuse	0.3	1	0.8
-975	0.377502820687101	1	-1	FALSE	chartreuse	0.3	1	0.8
-974	0.378787620146126	1	-1	FALSE	chartreuse	0.3	1	0.8
-973	0.379505105558309	1	-1	FALSE	chartreuse	0.3	1	0.8
-972	0.379304877071188	1	-1	FALSE	chartreuse	0.3	1	0.8
-971	0.378604077366265	1	-1	FALSE	chartreuse	0.3	1	0.8
-970	0.378921105804206	1	-1	FALSE	chartreuse	0.3	1	0.8
-969	0.379505105558309	1	-1	FALSE	chartreuse	0.3	1	0.8
-968	0.37995561965433	1	-1	FALSE	chartreuse	0.3	1	0.8
-967	0.378487277415445	1	-1	FALSE	chartreuse	0.3	1	0.8
-966	0.378604077366265	1	-1	FALSE	chartreuse	0.3	1	0.8
-965	0.379154705705847	1	-1	FALSE	chartreuse	0.3	1	0.8
-964	0.380406133750352	1	-1	FALSE	chartreuse	0.3	1	0.8
-963	0.376368192593417	1	-1	FALSE	chartreuse	0.3	1	0.8
-962	0.379738705459949	1	-1	FALSE	chartreuse	0.3	1	0.8
-961	0.378403848879145	1	-1	FALSE	chartreuse	0.3	1	0.8
-960	0.37980544828899	1	-1	FALSE	chartreuse	0.3	1	0.8
-959	0.378520648829965	1	-1	FALSE	chartreuse	0.3	1	0.8
-958	0.377853220539563	1	-1	FALSE	chartreuse	0.3	1	0.8
-957	0.378587391659005	1	-1	FALSE	chartreuse	0.3	1	0.8
-956	0.379021220047767	1	-1	FALSE	chartreuse	0.3	1	0.8
-955	0.375850935668356	1	-1	FALSE	chartreuse	0.3	1	0.8
-954	0.380556305115692	1	-1	FALSE	chartreuse	0.3	1	0.8
-953	0.378871048682426	1	-1	FALSE	chartreuse	0.3	1	0.8
-952	0.380339390921312	1	-1	FALSE	chartreuse	0.3	1	0.8
-951	0.377319277907241	1	-1	FALSE	chartreuse	0.3	1	0.8
-950	0.378554020244485	1	-1	FALSE	chartreuse	0.3	1	0.8
-949	0.378804305853386	1	-1	FALSE	chartreuse	0.3	1	0.8
-948	0.379738705459949	1	-1	FALSE	chartreuse	0.3	1	0.8
-947	0.378954477218727	1	-1	FALSE	chartreuse	0.3	1	0.8
-946	0.378754248731606	1	-1	FALSE	chartreuse	0.3	1	0.8
-945	0.376718592445879	1	-1	FALSE	chartreuse	0.3	1	0.8
-944	0.380322705214051	1	-1	FALSE	chartreuse	0.3	1	0.8
-943	0.379071277169547	1	-1	FALSE	chartreuse	0.3	1	0.8
-942	0.378937791511467	1	-1	FALSE	chartreuse	0.3	1	0.8
-941	0.379238134242148	1	-1	FALSE	chartreuse	0.3	1	0.8
-940	0.379171391413107	1	-1	FALSE	chartreuse	0.3	1	0.8
-939	0.380089105312411	1	-1	FALSE	chartreuse	0.3	1	0.8
-938	0.378787620146126	1	-1	FALSE	chartreuse	0.3	1	0.8
-937	0.378937791511467	1	-1	FALSE	chartreuse	0.3	1	0.8
-936	0.378220306099284	1	-1	FALSE	chartreuse	0.3	1	0.8
-935	0.380522933701172	1	-1	FALSE	chartreuse	0.3	1	0.8
-934	0.377552877808882	1	-1	FALSE	chartreuse	0.3	1	0.8
-933	0.37723584937094	1	-1	FALSE	chartreuse	0.3	1	0.8
-932	0.377269220785461	1	-1	FALSE	chartreuse	0.3	1	0.8
-931	0.380389448043092	1	-1	FALSE	chartreuse	0.3	1	0.8
-930	0.376685221031358	1	-1	FALSE	chartreuse	0.3	1	0.8
-929	0.378303734635584	1	-1	FALSE	chartreuse	0.3	1	0.8
-928	0.3771691065419	1	-1	FALSE	chartreuse	0.3	1	0.8
-927	0.376301449764377	1	-1	FALSE	chartreuse	0.3	1	0.8
-926	0.377869906246823	1	-1	FALSE	chartreuse	0.3	1	0.8
-925	0.377619620637922	1	-1	FALSE	chartreuse	0.3	1	0.8
-924	0.37696887805478	1	-1	FALSE	chartreuse	0.3	1	0.8
-923	0.377636306345182	1	-1	FALSE	chartreuse	0.3	1	0.8
-922	0.377903277661343	1	-1	FALSE	chartreuse	0.3	1	0.8
-921	0.375250250206993	1	-1	FALSE	chartreuse	0.3	1	0.8
-920	0.380389448043092	1	-1	FALSE	chartreuse	0.3	1	0.8
-919	0.378453906000925	1	-1	FALSE	chartreuse	0.3	1	0.8
-918	0.377753106296002	1	-1	FALSE	chartreuse	0.3	1	0.8
-917	0.376484992544238	1	-1	FALSE	chartreuse	0.3	1	0.8
-916	0.378971162925987	1	-1	FALSE	chartreuse	0.3	1	0.8
-915	0.380539619408432	1	-1	FALSE	chartreuse	0.3	1	0.8
-914	0.377386020736281	1	-1	FALSE	chartreuse	0.3	1	0.8
-913	0.377836534832303	1	-1	FALSE	chartreuse	0.3	1	0.8
-912	0.379254819949408	1	-1	FALSE	chartreuse	0.3	1	0.8
-911	0.3770856780056	1	-1	FALSE	chartreuse	0.3	1	0.8
-910	0.378387163171885	1	-1	FALSE	chartreuse	0.3	1	0.8
-909	0.378253677513804	1	-1	FALSE	chartreuse	0.3	1	0.8
-908	0.378937791511467	1	-1	FALSE	chartreuse	0.3	1	0.8
-907	0.379438362729268	1	-1	FALSE	chartreuse	0.3	1	0.8
-906	0.378770934438866	1	-1	FALSE	chartreuse	0.3	1	0.8
-905	0.378236991806544	1	-1	FALSE	chartreuse	0.3	1	0.8
-904	0.378370477464625	1	-1	FALSE	chartreuse	0.3	1	0.8
-903	0.376368192593417	1	-1	FALSE	chartreuse	0.3	1	0.8
-902	0.380255962385011	1	-1	FALSE	chartreuse	0.3	1	0.8
-901	0.37718579224916	1	-1	FALSE	chartreuse	0.3	1	0.8
-900	0.37713573512738	1	-1	FALSE	chartreuse	0.3	1	0.8
-899	0.378554020244485	1	-1	FALSE	chartreuse	0.3	1	0.8
-898	0.376601792495058	1	-1	FALSE	chartreuse	0.3	1	0.8
-897	0.37982213399625	1	-1	FALSE	chartreuse	0.3	1	0.8
-896	0.378754248731606	1	-1	FALSE	chartreuse	0.3	1	0.8
-895	0.376635163909578	1	-1	FALSE	chartreuse	0.3	1	0.8
-894	0.379338248485708	1	-1	FALSE	chartreuse	0.3	1	0.8
-893	0.377669677759702	1	-1	FALSE	chartreuse	0.3	1	0.8
-892	0.378020077612163	1	-1	FALSE	chartreuse	0.3	1	0.8
-891	0.376768649567659	1	-1	FALSE	chartreuse	0.3	1	0.8
-890	0.376668535324098	1	-1	FALSE	chartreuse	0.3	1	0.8
-889	0.377970020490383	1	-1	FALSE	chartreuse	0.3	1	0.8
-888	0.378687505902566	1	-1	FALSE	chartreuse	0.3	1	0.8
-887	0.379254819949408	1	-1	FALSE	chartreuse	0.3	1	0.8
-886	0.376635163909578	1	-1	FALSE	chartreuse	0.3	1	0.8
-885	0.378253677513804	1	-1	FALSE	chartreuse	0.3	1	0.8
-884	0.378737563024346	1	-1	FALSE	chartreuse	0.3	1	0.8
-883	0.378754248731606	1	-1	FALSE	chartreuse	0.3	1	0.8
-882	0.376802020982179	1	-1	FALSE	chartreuse	0.3	1	0.8
-881	0.377536192101621	1	-1	FALSE	chartreuse	0.3	1	0.8
-880	0.378403848879145	1	-1	FALSE	chartreuse	0.3	1	0.8
-879	0.377803163417782	1	-1	FALSE	chartreuse	0.3	1	0.8
-878	0.378403848879145	1	-1	FALSE	chartreuse	0.3	1	0.8
-877	0.375750821424795	1	-1	FALSE	chartreuse	0.3	1	0.8
-876	0.37721916366368	1	-1	FALSE	chartreuse	0.3	1	0.8
-875	0.376785335274919	1	-1	FALSE	chartreuse	0.3	1	0.8
-874	0.376484992544238	1	-1	FALSE	chartreuse	0.3	1	0.8
-873	0.377486134979841	1	-1	FALSE	chartreuse	0.3	1	0.8
-872	0.37701893517656	1	-1	FALSE	chartreuse	0.3	1	0.8
-871	0.376201335520817	1	-1	FALSE	chartreuse	0.3	1	0.8
-870	0.379671962630909	1	-1	FALSE	chartreuse	0.3	1	0.8
-869	0.3770856780056	1	-1	FALSE	chartreuse	0.3	1	0.8
-868	0.377769792003262	1	-1	FALSE	chartreuse	0.3	1	0.8
-867	0.377569563516142	1	-1	FALSE	chartreuse	0.3	1	0.8
-866	0.375784192839315	1	-1	FALSE	chartreuse	0.3	1	0.8
-865	0.376935506640259	1	-1	FALSE	chartreuse	0.3	1	0.8
-864	0.378820991560646	1	-1	FALSE	chartreuse	0.3	1	0.8
-863	0.378287048928324	1	-1	FALSE	chartreuse	0.3	1	0.8
-862	0.37721916366368	1	-1	FALSE	chartreuse	0.3	1	0.8
-861	0.378570705951745	1	-1	FALSE	chartreuse	0.3	1	0.8
-860	0.375784192839315	1	-1	FALSE	chartreuse	0.3	1	0.8
-859	0.376601792495058	1	-1	FALSE	chartreuse	0.3	1	0.8
-858	0.376034478448216	1	-1	FALSE	chartreuse	0.3	1	0.8
-857	0.376735278153139	1	-1	FALSE	chartreuse	0.3	1	0.8
-856	0.376718592445879	1	-1	FALSE	chartreuse	0.3	1	0.8
-855	0.377536192101621	1	-1	FALSE	chartreuse	0.3	1	0.8
-854	0.375634021473975	1	-1	FALSE	chartreuse	0.3	1	0.8
-853	0.376151278399037	1	-1	FALSE	chartreuse	0.3	1	0.8
-852	0.379221448534888	1	-1	FALSE	chartreuse	0.3	1	0.8
-851	0.376368192593417	1	-1	FALSE	chartreuse	0.3	1	0.8
-850	0.376751963860399	1	-1	FALSE	chartreuse	0.3	1	0.8
-849	0.376935506640259	1	-1	FALSE	chartreuse	0.3	1	0.8
-848	0.376401564007937	1	-1	FALSE	chartreuse	0.3	1	0.8
-847	0.376268078349857	1	-1	FALSE	chartreuse	0.3	1	0.8
-846	0.379521791265569	1	-1	FALSE	chartreuse	0.3	1	0.8
-845	0.376918820932999	1	-1	FALSE	chartreuse	0.3	1	0.8
-844	0.377970020490383	1	-1	FALSE	chartreuse	0.3	1	0.8
-843	0.377536192101621	1	-1	FALSE	chartreuse	0.3	1	0.8
-842	0.375734135717535	1	-1	FALSE	chartreuse	0.3	1	0.8
-841	0.378453906000925	1	-1	FALSE	chartreuse	0.3	1	0.8
-840	0.376434935422458	1	-1	FALSE	chartreuse	0.3	1	0.8
-839	0.376518363958758	1	-1	FALSE	chartreuse	0.3	1	0.8
-838	0.378353791757364	1	-1	FALSE	chartreuse	0.3	1	0.8
-837	0.376718592445879	1	-1	FALSE	chartreuse	0.3	1	0.8
-836	0.377486134979841	1	-1	FALSE	chartreuse	0.3	1	0.8
-835	0.377469449272581	1	-1	FALSE	chartreuse	0.3	1	0.8
-834	0.375033336012613	1	-1	FALSE	chartreuse	0.3	1	0.8
-833	0.377719734881482	1	-1	FALSE	chartreuse	0.3	1	0.8
-832	0.375100078841653	1	-1	FALSE	chartreuse	0.3	1	0.8
-831	0.377769792003262	1	-1	FALSE	chartreuse	0.3	1	0.8
-830	0.377703049174222	1	-1	FALSE	chartreuse	0.3	1	0.8
-829	0.375550592937674	1	-1	FALSE	chartreuse	0.3	1	0.8
-828	0.377386020736281	1	-1	FALSE	chartreuse	0.3	1	0.8
-827	0.373982136455229	1	-1	FALSE	chartreuse	0.3	1	0.8
-826	0.37710236371286	1	-1	FALSE	chartreuse	0.3	1	0.8
-825	0.376618478202318	1	-1	FALSE	chartreuse	0.3	1	0.8
-824	0.376835392396699	1	-1	FALSE	chartreuse	0.3	1	0.8
-823	0.374766364696452	1	-1	FALSE	chartreuse	0.3	1	0.8
-822	0.375333678743294	1	-1	FALSE	chartreuse	0.3	1	0.8
-821	0.375133450256173	1	-1	FALSE	chartreuse	0.3	1	0.8
-820	0.375834249961095	1	-1	FALSE	chartreuse	0.3	1	0.8
-819	0.376568421080538	1	-1	FALSE	chartreuse	0.3	1	0.8
-818	0.375867621375615	1	-1	FALSE	chartreuse	0.3	1	0.8
-817	0.377486134979841	1	-1	FALSE	chartreuse	0.3	1	0.8
-816	0.377970020490383	1	-1	FALSE	chartreuse	0.3	1	0.8
-815	0.376401564007937	1	-1	FALSE	chartreuse	0.3	1	0.8
-814	0.376051164155476	1	-1	FALSE	chartreuse	0.3	1	0.8
-813	0.378637448780785	1	-1	FALSE	chartreuse	0.3	1	0.8
-812	0.376234706935337	1	-1	FALSE	chartreuse	0.3	1	0.8
-811	0.376902135225739	1	-1	FALSE	chartreuse	0.3	1	0.8
-810	0.375166821670693	1	-1	FALSE	chartreuse	0.3	1	0.8
-809	0.375884307082876	1	-1	FALSE	chartreuse	0.3	1	0.8
-808	0.379555162680089	1	-1	FALSE	chartreuse	0.3	1	0.8
-807	0.377469449272581	1	-1	FALSE	chartreuse	0.3	1	0.8
-806	0.376468306836978	1	-1	FALSE	chartreuse	0.3	1	0.8
-805	0.37436590772221	1	-1	FALSE	chartreuse	0.3	1	0.8
-804	0.376768649567659	1	-1	FALSE	chartreuse	0.3	1	0.8
-803	0.378520648829965	1	-1	FALSE	chartreuse	0.3	1	0.8
-802	0.375750821424795	1	-1	FALSE	chartreuse	0.3	1	0.8
-801	0.376184649813557	1	-1	FALSE	chartreuse	0.3	1	0.8
-800	0.374499393380291	1	-1	FALSE	chartreuse	0.3	1	0.8
-799	0.374182364942349	1	-1	FALSE	chartreuse	0.3	1	0.8
-798	0.375550592937674	1	-1	FALSE	chartreuse	0.3	1	0.8
-797	0.377352649321761	1	-1	FALSE	chartreuse	0.3	1	0.8
-796	0.376218021228077	1	-1	FALSE	chartreuse	0.3	1	0.8
-795	0.37711904942012	1	-1	FALSE	chartreuse	0.3	1	0.8
-794	0.375684078595755	1	-1	FALSE	chartreuse	0.3	1	0.8
-793	0.37720247795642	1	-1	FALSE	chartreuse	0.3	1	0.8
-792	0.376251392642597	1	-1	FALSE	chartreuse	0.3	1	0.8
-791	0.375784192839315	1	-1	FALSE	chartreuse	0.3	1	0.8
-790	0.375250250206993	1	-1	FALSE	chartreuse	0.3	1	0.8
-789	0.37705230659108	1	-1	FALSE	chartreuse	0.3	1	0.8
-788	0.376251392642597	1	-1	FALSE	chartreuse	0.3	1	0.8
-787	0.37436590772221	1	-1	FALSE	chartreuse	0.3	1	0.8
-786	0.376351506886157	1	-1	FALSE	chartreuse	0.3	1	0.8
-785	0.376518363958758	1	-1	FALSE	chartreuse	0.3	1	0.8
-784	0.374015507869749	1	-1	FALSE	chartreuse	0.3	1	0.8
-783	0.377469449272581	1	-1	FALSE	chartreuse	0.3	1	0.8
-782	0.376568421080538	1	-1	FALSE	chartreuse	0.3	1	0.8
-781	0.373731850846328	1	-1	FALSE	chartreuse	0.3	1	0.8
-780	0.374165679235089	1	-1	FALSE	chartreuse	0.3	1	0.8
-779	0.376351506886157	1	-1	FALSE	chartreuse	0.3	1	0.8
-778	0.373781907968108	1	-1	FALSE	chartreuse	0.3	1	0.8
-777	0.374783050403712	1	-1	FALSE	chartreuse	0.3	1	0.8
-776	0.375350364450554	1	-1	FALSE	chartreuse	0.3	1	0.8
-775	0.374682936160151	1	-1	FALSE	chartreuse	0.3	1	0.8
-774	0.376518363958758	1	-1	FALSE	chartreuse	0.3	1	0.8
-773	0.373531622359207	1	-1	FALSE	chartreuse	0.3	1	0.8
-772	0.375617335766715	1	-1	FALSE	chartreuse	0.3	1	0.8
-771	0.374065564991529	1	-1	FALSE	chartreuse	0.3	1	0.8
-770	0.374849793232752	1	-1	FALSE	chartreuse	0.3	1	0.8
-769	0.376685221031358	1	-1	FALSE	chartreuse	0.3	1	0.8
-768	0.374949907476312	1	-1	FALSE	chartreuse	0.3	1	0.8
-767	0.374732993281931	1	-1	FALSE	chartreuse	0.3	1	0.8
-766	0.375817564253835	1	-1	FALSE	chartreuse	0.3	1	0.8
-765	0.374899850354532	1	-1	FALSE	chartreuse	0.3	1	0.8
-764	0.375016650305352	1	-1	FALSE	chartreuse	0.3	1	0.8
-763	0.376468306836978	1	-1	FALSE	chartreuse	0.3	1	0.8
-762	0.374048879284269	1	-1	FALSE	chartreuse	0.3	1	0.8
-761	0.375784192839315	1	-1	FALSE	chartreuse	0.3	1	0.8
-760	0.374148993527829	1	-1	FALSE	chartreuse	0.3	1	0.8
-759	0.375700764303015	1	-1	FALSE	chartreuse	0.3	1	0.8
-758	0.375300307328773	1	-1	FALSE	chartreuse	0.3	1	0.8
-757	0.37441596484399	1	-1	FALSE	chartreuse	0.3	1	0.8
-756	0.374666250452891	1	-1	FALSE	chartreuse	0.3	1	0.8
-755	0.373298022457566	1	-1	FALSE	chartreuse	0.3	1	0.8
-754	0.37426579347865	1	-1	FALSE	chartreuse	0.3	1	0.8
-753	0.374516079087551	1	-1	FALSE	chartreuse	0.3	1	0.8
-752	0.373615050895508	1	-1	FALSE	chartreuse	0.3	1	0.8
-751	0.374632879038371	1	-1	FALSE	chartreuse	0.3	1	0.8
-750	0.37424910777139	1	-1	FALSE	chartreuse	0.3	1	0.8
-749	0.372263508607443	1	-1	FALSE	chartreuse	0.3	1	0.8
-748	0.375383735865074	1	-1	FALSE	chartreuse	0.3	1	0.8
-747	0.373882022211668	1	-1	FALSE	chartreuse	0.3	1	0.8
-746	0.373081108263186	1	-1	FALSE	chartreuse	0.3	1	0.8
-745	0.37426579347865	1	-1	FALSE	chartreuse	0.3	1	0.8
-744	0.373831965089888	1	-1	FALSE	chartreuse	0.3	1	0.8
-743	0.375600650059455	1	-1	FALSE	chartreuse	0.3	1	0.8
-742	0.374549450502071	1	-1	FALSE	chartreuse	0.3	1	0.8
-741	0.375133450256173	1	-1	FALSE	chartreuse	0.3	1	0.8
-740	0.374632879038371	1	-1	FALSE	chartreuse	0.3	1	0.8
-739	0.376368192593417	1	-1	FALSE	chartreuse	0.3	1	0.8
-738	0.375734135717535	1	-1	FALSE	chartreuse	0.3	1	0.8
-737	0.37426579347865	1	-1	FALSE	chartreuse	0.3	1	0.8
-736	0.372513794216344	1	-1	FALSE	chartreuse	0.3	1	0.8
-735	0.375433792986854	1	-1	FALSE	chartreuse	0.3	1	0.8
-734	0.373498250944687	1	-1	FALSE	chartreuse	0.3	1	0.8
-733	0.375083393134393	1	-1	FALSE	chartreuse	0.3	1	0.8
-732	0.373748536553588	1	-1	FALSE	chartreuse	0.3	1	0.8
-731	0.370528195052396	1	-1	FALSE	chartreuse	0.3	1	0.8
-730	0.374749678989192	1	-1	FALSE	chartreuse	0.3	1	0.8
-729	0.375617335766715	1	-1	FALSE	chartreuse	0.3	1	0.8
-728	0.374098936406049	1	-1	FALSE	chartreuse	0.3	1	0.8
-727	0.374949907476312	1	-1	FALSE	chartreuse	0.3	1	0.8
-726	0.374098936406049	1	-1	FALSE	chartreuse	0.3	1	0.8
-725	0.376835392396699	1	-1	FALSE	chartreuse	0.3	1	0.8
-724	0.373531622359207	1	-1	FALSE	chartreuse	0.3	1	0.8
-723	0.374082250698789	1	-1	FALSE	chartreuse	0.3	1	0.8
-722	0.374766364696452	1	-1	FALSE	chartreuse	0.3	1	0.8
-721	0.373164536799486	1	-1	FALSE	chartreuse	0.3	1	0.8
-720	0.373564993773727	1	-1	FALSE	chartreuse	0.3	1	0.8
-719	0.370628309295957	1	-1	FALSE	chartreuse	0.3	1	0.8
-718	0.374883164647272	1	-1	FALSE	chartreuse	0.3	1	0.8
-717	0.373214593921266	1	-1	FALSE	chartreuse	0.3	1	0.8
-716	0.372113337242102	1	-1	FALSE	chartreuse	0.3	1	0.8
-715	0.373631736602768	1	-1	FALSE	chartreuse	0.3	1	0.8
-714	0.373598365188247	1	-1	FALSE	chartreuse	0.3	1	0.8
-713	0.374566136209331	1	-1	FALSE	chartreuse	0.3	1	0.8
-712	0.374098936406049	1	-1	FALSE	chartreuse	0.3	1	0.8
-711	0.374833107525492	1	-1	FALSE	chartreuse	0.3	1	0.8
-710	0.373431508115647	1	-1	FALSE	chartreuse	0.3	1	0.8
-709	0.373081108263186	1	-1	FALSE	chartreuse	0.3	1	0.8
-708	0.373348079579347	1	-1	FALSE	chartreuse	0.3	1	0.8
-707	0.374933221769052	1	-1	FALSE	chartreuse	0.3	1	0.8
-706	0.37439927913673	1	-1	FALSE	chartreuse	0.3	1	0.8
-705	0.374849793232752	1	-1	FALSE	chartreuse	0.3	1	0.8
-704	0.37164613743882	1	-1	FALSE	chartreuse	0.3	1	0.8
-703	0.373915393626189	1	-1	FALSE	chartreuse	0.3	1	0.8
-702	0.372647279874424	1	-1	FALSE	chartreuse	0.3	1	0.8
-701	0.372413679972783	1	-1	FALSE	chartreuse	0.3	1	0.8
-700	0.374165679235089	1	-1	FALSE	chartreuse	0.3	1	0.8
-699	0.372430365680043	1	-1	FALSE	chartreuse	0.3	1	0.8
-698	0.373548308066467	1	-1	FALSE	chartreuse	0.3	1	0.8
-697	0.373965450747969	1	-1	FALSE	chartreuse	0.3	1	0.8
-696	0.373114479677706	1	-1	FALSE	chartreuse	0.3	1	0.8
-695	0.372580537045384	1	-1	FALSE	chartreuse	0.3	1	0.8
-694	0.375066707427133	1	-1	FALSE	chartreuse	0.3	1	0.8
-693	0.373364765286607	1	-1	FALSE	chartreuse	0.3	1	0.8
-692	0.372563851338124	1	-1	FALSE	chartreuse	0.3	1	0.8
-691	0.37436590772221	1	-1	FALSE	chartreuse	0.3	1	0.8
-690	0.371796308804161	1	-1	FALSE	chartreuse	0.3	1	0.8
-689	0.373648422310028	1	-1	FALSE	chartreuse	0.3	1	0.8
-688	0.372864194068805	1	-1	FALSE	chartreuse	0.3	1	0.8
-687	0.372947622605105	1	-1	FALSE	chartreuse	0.3	1	0.8
-686	0.371913108754981	1	-1	FALSE	chartreuse	0.3	1	0.8
-685	0.372063280120322	1	-1	FALSE	chartreuse	0.3	1	0.8
-684	0.371779623096901	1	-1	FALSE	chartreuse	0.3	1	0.8
-683	0.373031051141405	1	-1	FALSE	chartreuse	0.3	1	0.8
-682	0.372163394363882	1	-1	FALSE	chartreuse	0.3	1	0.8
-681	0.373364765286607	1	-1	FALSE	chartreuse	0.3	1	0.8
-680	0.372396994265523	1	-1	FALSE	chartreuse	0.3	1	0.8
-679	0.372663965581684	1	-1	FALSE	chartreuse	0.3	1	0.8
-678	0.372430365680043	1	-1	FALSE	chartreuse	0.3	1	0.8
-677	0.372180080071142	1	-1	FALSE	chartreuse	0.3	1	0.8
-676	0.374115622113309	1	-1	FALSE	chartreuse	0.3	1	0.8
-675	0.372280194314703	1	-1	FALSE	chartreuse	0.3	1	0.8
-674	0.37137916612266	1	-1	FALSE	chartreuse	0.3	1	0.8
-673	0.371963165876762	1	-1	FALSE	chartreuse	0.3	1	0.8
-672	0.371028766270198	1	-1	FALSE	chartreuse	0.3	1	0.8
-671	0.371045451977458	1	-1	FALSE	chartreuse	0.3	1	0.8
-670	0.37142922324444	1	-1	FALSE	chartreuse	0.3	1	0.8
-669	0.372280194314703	1	-1	FALSE	chartreuse	0.3	1	0.8
-668	0.370745109246777	1	-1	FALSE	chartreuse	0.3	1	0.8
-667	0.373915393626189	1	-1	FALSE	chartreuse	0.3	1	0.8
-666	0.372764079825244	1	-1	FALSE	chartreuse	0.3	1	0.8
-665	0.371329109000879	1	-1	FALSE	chartreuse	0.3	1	0.8
-664	0.372313565729223	1	-1	FALSE	chartreuse	0.3	1	0.8
-663	0.372296880021963	1	-1	FALSE	chartreuse	0.3	1	0.8
-662	0.371145566221019	1	-1	FALSE	chartreuse	0.3	1	0.8
-661	0.372630594167164	1	-1	FALSE	chartreuse	0.3	1	0.8
-660	0.373865336504408	1	-1	FALSE	chartreuse	0.3	1	0.8
-659	0.372580537045384	1	-1	FALSE	chartreuse	0.3	1	0.8
-658	0.370911966319378	1	-1	FALSE	chartreuse	0.3	1	0.8
-657	0.372113337242102	1	-1	FALSE	chartreuse	0.3	1	0.8
-656	0.372096651534842	1	-1	FALSE	chartreuse	0.3	1	0.8
-655	0.372146708656622	1	-1	FALSE	chartreuse	0.3	1	0.8
-654	0.372230137192923	1	-1	FALSE	chartreuse	0.3	1	0.8
-653	0.370177795199935	1	-1	FALSE	chartreuse	0.3	1	0.8
-652	0.371062137684718	1	-1	FALSE	chartreuse	0.3	1	0.8
-651	0.372330251436483	1	-1	FALSE	chartreuse	0.3	1	0.8
-650	0.373898707918928	1	-1	FALSE	chartreuse	0.3	1	0.8
-649	0.371212309050059	1	-1	FALSE	chartreuse	0.3	1	0.8
-648	0.371696194560601	1	-1	FALSE	chartreuse	0.3	1	0.8
-647	0.369894138176514	1	-1	FALSE	chartreuse	0.3	1	0.8
-646	0.371712880267861	1	-1	FALSE	chartreuse	0.3	1	0.8
-645	0.370978709148418	1	-1	FALSE	chartreuse	0.3	1	0.8
-644	0.369844081054734	1	-1	FALSE	chartreuse	0.3	1	0.8
-643	0.372914251190585	1	-1	FALSE	chartreuse	0.3	1	0.8
-642	0.371729565975121	1	-1	FALSE	chartreuse	0.3	1	0.8
-641	0.370077680956375	1	-1	FALSE	chartreuse	0.3	1	0.8
-640	0.371829680218681	1	-1	FALSE	chartreuse	0.3	1	0.8
-639	0.372547165630864	1	-1	FALSE	chartreuse	0.3	1	0.8
-638	0.373197908214006	1	-1	FALSE	chartreuse	0.3	1	0.8
-637	0.369360195544192	1	-1	FALSE	chartreuse	0.3	1	0.8
-636	0.369910823883774	1	-1	FALSE	chartreuse	0.3	1	0.8
-635	0.373865336504408	1	-1	FALSE	chartreuse	0.3	1	0.8
-634	0.371279051879099	1	-1	FALSE	chartreuse	0.3	1	0.8
-633	0.370010938127335	1	-1	FALSE	chartreuse	0.3	1	0.8
-632	0.369627166860353	1	-1	FALSE	chartreuse	0.3	1	0.8
-631	0.369126595642551	1	-1	FALSE	chartreuse	0.3	1	0.8
-630	0.371128880513759	1	-1	FALSE	chartreuse	0.3	1	0.8
-629	0.370127738078155	1	-1	FALSE	chartreuse	0.3	1	0.8
-628	0.372780765532505	1	-1	FALSE	chartreuse	0.3	1	0.8
-627	0.371812994511421	1	-1	FALSE	chartreuse	0.3	1	0.8
-626	0.370678366417737	1	-1	FALSE	chartreuse	0.3	1	0.8
-625	0.371262366171839	1	-1	FALSE	chartreuse	0.3	1	0.8
-624	0.369143281349811	1	-1	FALSE	chartreuse	0.3	1	0.8
-623	0.370528195052396	1	-1	FALSE	chartreuse	0.3	1	0.8
-622	0.371162251928279	1	-1	FALSE	chartreuse	0.3	1	0.8
-621	0.370962023441158	1	-1	FALSE	chartreuse	0.3	1	0.8
-620	0.369877452469254	1	-1	FALSE	chartreuse	0.3	1	0.8
-619	0.371345794708139	1	-1	FALSE	chartreuse	0.3	1	0.8
-618	0.371329109000879	1	-1	FALSE	chartreuse	0.3	1	0.8
-617	0.368459167352149	1	-1	FALSE	chartreuse	0.3	1	0.8
-616	0.370461452223356	1	-1	FALSE	chartreuse	0.3	1	0.8
-615	0.370478137930616	1	-1	FALSE	chartreuse	0.3	1	0.8
-614	0.371329109000879	1	-1	FALSE	chartreuse	0.3	1	0.8
-613	0.369860766761994	1	-1	FALSE	chartreuse	0.3	1	0.8
-612	0.370261223736236	1	-1	FALSE	chartreuse	0.3	1	0.8
-611	0.369210024178852	1	-1	FALSE	chartreuse	0.3	1	0.8
-610	0.372079965827582	1	-1	FALSE	chartreuse	0.3	1	0.8
-609	0.371262366171839	1	-1	FALSE	chartreuse	0.3	1	0.8
-608	0.373698479431808	1	-1	FALSE	chartreuse	0.3	1	0.8
-607	0.369393566958712	1	-1	FALSE	chartreuse	0.3	1	0.8
-606	0.36867608154653	1	-1	FALSE	chartreuse	0.3	1	0.8
-605	0.370444766516096	1	-1	FALSE	chartreuse	0.3	1	0.8
-604	0.370211166614455	1	-1	FALSE	chartreuse	0.3	1	0.8
-603	0.370795166368557	1	-1	FALSE	chartreuse	0.3	1	0.8
-602	0.368292310279548	1	-1	FALSE	chartreuse	0.3	1	0.8
-601	0.369293452715152	1	-1	FALSE	chartreuse	0.3	1	0.8
-600	0.370644995003217	1	-1	FALSE	chartreuse	0.3	1	0.8
-599	0.369944195298294	1	-1	FALSE	chartreuse	0.3	1	0.8
-598	0.369610481153093	1	-1	FALSE	chartreuse	0.3	1	0.8
-597	0.372013222998542	1	-1	FALSE	chartreuse	0.3	1	0.8
-596	0.369693909689393	1	-1	FALSE	chartreuse	0.3	1	0.8
-595	0.369994252420075	1	-1	FALSE	chartreuse	0.3	1	0.8
-594	0.370378023687056	1	-1	FALSE	chartreuse	0.3	1	0.8
-593	0.371045451977458	1	-1	FALSE	chartreuse	0.3	1	0.8
-592	0.368359053108589	1	-1	FALSE	chartreuse	0.3	1	0.8
-591	0.369510366909533	1	-1	FALSE	chartreuse	0.3	1	0.8
-590	0.370861909197598	1	-1	FALSE	chartreuse	0.3	1	0.8
-589	0.370177795199935	1	-1	FALSE	chartreuse	0.3	1	0.8
-588	0.37146259465896	1	-1	FALSE	chartreuse	0.3	1	0.8
-587	0.368225567450508	1	-1	FALSE	chartreuse	0.3	1	0.8
-586	0.366974139406004	1	-1	FALSE	chartreuse	0.3	1	0.8
-585	0.37141253753718	1	-1	FALSE	chartreuse	0.3	1	0.8
-584	0.369660538274873	1	-1	FALSE	chartreuse	0.3	1	0.8
-583	0.369810709640214	1	-1	FALSE	chartreuse	0.3	1	0.8
-582	0.369476995495013	1	-1	FALSE	chartreuse	0.3	1	0.8
-581	0.369643852567613	1	-1	FALSE	chartreuse	0.3	1	0.8
-580	0.370611623588697	1	-1	FALSE	chartreuse	0.3	1	0.8
-579	0.369143281349811	1	-1	FALSE	chartreuse	0.3	1	0.8
-578	0.36880956720461	1	-1	FALSE	chartreuse	0.3	1	0.8
-577	0.368976424277211	1	-1	FALSE	chartreuse	0.3	1	0.8
-576	0.369944195298294	1	-1	FALSE	chartreuse	0.3	1	0.8
-575	0.367441339209285	1	-1	FALSE	chartreuse	0.3	1	0.8
-574	0.368442481644889	1	-1	FALSE	chartreuse	0.3	1	0.8
-573	0.370394709394316	1	-1	FALSE	chartreuse	0.3	1	0.8
-572	0.36860933871749	1	-1	FALSE	chartreuse	0.3	1	0.8
-571	0.369026481398991	1	-1	FALSE	chartreuse	0.3	1	0.8
-570	0.367224425014905	1	-1	FALSE	chartreuse	0.3	1	0.8
-569	0.36872613866831	1	-1	FALSE	chartreuse	0.3	1	0.8
-568	0.369393566958712	1	-1	FALSE	chartreuse	0.3	1	0.8
-567	0.368509224473929	1	-1	FALSE	chartreuse	0.3	1	0.8
-566	0.366857339455183	1	-1	FALSE	chartreuse	0.3	1	0.8
-565	0.368125453206948	1	-1	FALSE	chartreuse	0.3	1	0.8
-564	0.366990825113264	1	-1	FALSE	chartreuse	0.3	1	0.8
-563	0.368092081792428	1	-1	FALSE	chartreuse	0.3	1	0.8
-562	0.368876310033651	1	-1	FALSE	chartreuse	0.3	1	0.8
-561	0.369560424031313	1	-1	FALSE	chartreuse	0.3	1	0.8
-560	0.369560424031313	1	-1	FALSE	chartreuse	0.3	1	0.8
-559	0.368425795937629	1	-1	FALSE	chartreuse	0.3	1	0.8
-558	0.367624881989146	1	-1	FALSE	chartreuse	0.3	1	0.8
-557	0.36879288149735	1	-1	FALSE	chartreuse	0.3	1	0.8
-556	0.36859265301023	1	-1	FALSE	chartreuse	0.3	1	0.8
-555	0.367024196527784	1	-1	FALSE	chartreuse	0.3	1	0.8
-554	0.368442481644889	1	-1	FALSE	chartreuse	0.3	1	0.8
-553	0.368008653256127	1	-1	FALSE	chartreuse	0.3	1	0.8
-552	0.367875167598047	1	-1	FALSE	chartreuse	0.3	1	0.8
-551	0.367391282087505	1	-1	FALSE	chartreuse	0.3	1	0.8
-550	0.368525910181189	1	-1	FALSE	chartreuse	0.3	1	0.8
-549	0.36867608154653	1	-1	FALSE	chartreuse	0.3	1	0.8
-548	0.369310138422412	1	-1	FALSE	chartreuse	0.3	1	0.8
-547	0.367241110722165	1	-1	FALSE	chartreuse	0.3	1	0.8
-546	0.366556996724502	1	-1	FALSE	chartreuse	0.3	1	0.8
-545	0.36875951008283	1	-1	FALSE	chartreuse	0.3	1	0.8
-544	0.368292310279548	1	-1	FALSE	chartreuse	0.3	1	0.8
-543	0.365672654239719	1	-1	FALSE	chartreuse	0.3	1	0.8
-542	0.367324539258465	1	-1	FALSE	chartreuse	0.3	1	0.8
-541	0.36869276725379	1	-1	FALSE	chartreuse	0.3	1	0.8
-540	0.366874025162443	1	-1	FALSE	chartreuse	0.3	1	0.8
-539	0.368175510328728	1	-1	FALSE	chartreuse	0.3	1	0.8
-538	0.368025338963388	1	-1	FALSE	chartreuse	0.3	1	0.8
-537	0.367658253403666	1	-1	FALSE	chartreuse	0.3	1	0.8
-536	0.369727281103914	1	-1	FALSE	chartreuse	0.3	1	0.8
-535	0.367541453452846	1	-1	FALSE	chartreuse	0.3	1	0.8
-534	0.368275624572288	1	-1	FALSE	chartreuse	0.3	1	0.8
-533	0.367574824867366	1	-1	FALSE	chartreuse	0.3	1	0.8
-532	0.366273339701081	1	-1	FALSE	chartreuse	0.3	1	0.8
-531	0.364471283316995	1	-1	FALSE	chartreuse	0.3	1	0.8
-530	0.368225567450508	1	-1	FALSE	chartreuse	0.3	1	0.8
-529	0.364955168827537	1	-1	FALSE	chartreuse	0.3	1	0.8
-528	0.368392424523109	1	-1	FALSE	chartreuse	0.3	1	0.8
-527	0.367124310771344	1	-1	FALSE	chartreuse	0.3	1	0.8
-526	0.367241110722165	1	-1	FALSE	chartreuse	0.3	1	0.8
-525	0.367691624818186	1	-1	FALSE	chartreuse	0.3	1	0.8
-524	0.367691624818186	1	-1	FALSE	chartreuse	0.3	1	0.8
-523	0.365071968778357	1	-1	FALSE	chartreuse	0.3	1	0.8
-522	0.365455740045338	1	-1	FALSE	chartreuse	0.3	1	0.8
-521	0.367007510820524	1	-1	FALSE	chartreuse	0.3	1	0.8
-520	0.366857339455183	1	-1	FALSE	chartreuse	0.3	1	0.8
-519	0.367691624818186	1	-1	FALSE	chartreuse	0.3	1	0.8
-518	0.367958596134347	1	-1	FALSE	chartreuse	0.3	1	0.8
-517	0.367357910672985	1	-1	FALSE	chartreuse	0.3	1	0.8
-516	0.367591510574626	1	-1	FALSE	chartreuse	0.3	1	0.8
-515	0.365272197265478	1	-1	FALSE	chartreuse	0.3	1	0.8
-514	0.365005225949317	1	-1	FALSE	chartreuse	0.3	1	0.8
-513	0.367941910427087	1	-1	FALSE	chartreuse	0.3	1	0.8
-512	0.364621454682335	1	-1	FALSE	chartreuse	0.3	1	0.8
-511	0.36582282560506	1	-1	FALSE	chartreuse	0.3	1	0.8
-510	0.365272197265478	1	-1	FALSE	chartreuse	0.3	1	0.8
-509	0.367541453452846	1	-1	FALSE	chartreuse	0.3	1	0.8
-508	0.365672654239719	1	-1	FALSE	chartreuse	0.3	1	0.8
-507	0.36592293984862	1	-1	FALSE	chartreuse	0.3	1	0.8
-506	0.367574824867366	1	-1	FALSE	chartreuse	0.3	1	0.8
-505	0.364354483366174	1	-1	FALSE	chartreuse	0.3	1	0.8
-504	0.367007510820524	1	-1	FALSE	chartreuse	0.3	1	0.8
-503	0.364888425998496	1	-1	FALSE	chartreuse	0.3	1	0.8
-502	0.363887283562893	1	-1	FALSE	chartreuse	0.3	1	0.8
-501	0.364354483366174	1	-1	FALSE	chartreuse	0.3	1	0.8
-500	0.367024196527784	1	-1	FALSE	chartreuse	0.3	1	0.8
-499	0.364754940340416	1	-1	FALSE	chartreuse	0.3	1	0.8
-498	0.363303283808791	1	-1	FALSE	chartreuse	0.3	1	0.8
-497	0.36305299819989	1	-1	FALSE	chartreuse	0.3	1	0.8
-496	0.364754940340416	1	-1	FALSE	chartreuse	0.3	1	0.8
-495	0.365505797167119	1	-1	FALSE	chartreuse	0.3	1	0.8
-494	0.363820540733852	1	-1	FALSE	chartreuse	0.3	1	0.8
-493	0.366757225211623	1	-1	FALSE	chartreuse	0.3	1	0.8
-492	0.364321111951654	1	-1	FALSE	chartreuse	0.3	1	0.8
-491	0.366406825359162	1	-1	FALSE	chartreuse	0.3	1	0.8
-490	0.365255511558218	1	-1	FALSE	chartreuse	0.3	1	0.8
-489	0.365555854288899	1	-1	FALSE	chartreuse	0.3	1	0.8
-488	0.365422368630818	1	-1	FALSE	chartreuse	0.3	1	0.8
-487	0.364638140389595	1	-1	FALSE	chartreuse	0.3	1	0.8
-486	0.364638140389595	1	-1	FALSE	chartreuse	0.3	1	0.8
-485	0.364037454928233	1	-1	FALSE	chartreuse	0.3	1	0.8
-484	0.365222140143697	1	-1	FALSE	chartreuse	0.3	1	0.8
-483	0.364654826096855	1	-1	FALSE	chartreuse	0.3	1	0.8
-482	0.364137569171794	1	-1	FALSE	chartreuse	0.3	1	0.8
-481	0.364004083513713	1	-1	FALSE	chartreuse	0.3	1	0.8
-480	0.365021911656577	1	-1	FALSE	chartreuse	0.3	1	0.8
-479	0.363503512295911	1	-1	FALSE	chartreuse	0.3	1	0.8
-478	0.365055283071097	1	-1	FALSE	chartreuse	0.3	1	0.8
-477	0.363970712099193	1	-1	FALSE	chartreuse	0.3	1	0.8
-476	0.363470140881391	1	-1	FALSE	chartreuse	0.3	1	0.8
-475	0.364237683415354	1	-1	FALSE	chartreuse	0.3	1	0.8
-474	0.365071968778357	1	-1	FALSE	chartreuse	0.3	1	0.8
-473	0.365505797167119	1	-1	FALSE	chartreuse	0.3	1	0.8
-472	0.363470140881391	1	-1	FALSE	chartreuse	0.3	1	0.8
-471	0.365739397068759	1	-1	FALSE	chartreuse	0.3	1	0.8
-470	0.364621454682335	1	-1	FALSE	chartreuse	0.3	1	0.8
-469	0.364304426244394	1	-1	FALSE	chartreuse	0.3	1	0.8
-468	0.363653683661252	1	-1	FALSE	chartreuse	0.3	1	0.8
-467	0.364354483366174	1	-1	FALSE	chartreuse	0.3	1	0.8
-466	0.364220997708094	1	-1	FALSE	chartreuse	0.3	1	0.8
-465	0.364471283316995	1	-1	FALSE	chartreuse	0.3	1	0.8
-464	0.366173225457521	1	-1	FALSE	chartreuse	0.3	1	0.8
-463	0.364104197757273	1	-1	FALSE	chartreuse	0.3	1	0.8
-462	0.362552426982088	1	-1	FALSE	chartreuse	0.3	1	0.8
-461	0.362185341422367	1	-1	FALSE	chartreuse	0.3	1	0.8
-460	0.36306968390715	1	-1	FALSE	chartreuse	0.3	1	0.8
-459	0.36310305532167	1	-1	FALSE	chartreuse	0.3	1	0.8
-458	0.36316979815071	1	-1	FALSE	chartreuse	0.3	1	0.8
-457	0.363319969516051	1	-1	FALSE	chartreuse	0.3	1	0.8
-456	0.364487969024255	1	-1	FALSE	chartreuse	0.3	1	0.8
-455	0.362018484349766	1	-1	FALSE	chartreuse	0.3	1	0.8
-454	0.365021911656577	1	-1	FALSE	chartreuse	0.3	1	0.8
-453	0.364621454682335	1	-1	FALSE	chartreuse	0.3	1	0.8
-452	0.363553569417691	1	-1	FALSE	chartreuse	0.3	1	0.8
-451	0.363920654977413	1	-1	FALSE	chartreuse	0.3	1	0.8
-450	0.364454597609735	1	-1	FALSE	chartreuse	0.3	1	0.8
-449	0.363353340930571	1	-1	FALSE	chartreuse	0.3	1	0.8
-448	0.362135284300586	1	-1	FALSE	chartreuse	0.3	1	0.8
-447	0.362468998445788	1	-1	FALSE	chartreuse	0.3	1	0.8
-446	0.365038597363837	1	-1	FALSE	chartreuse	0.3	1	0.8
-445	0.363553569417691	1	-1	FALSE	chartreuse	0.3	1	0.8
-444	0.361100770450463	1	-1	FALSE	chartreuse	0.3	1	0.8
-443	0.363486826588651	1	-1	FALSE	chartreuse	0.3	1	0.8
-442	0.364905111705756	1	-1	FALSE	chartreuse	0.3	1	0.8
-441	0.361651398790045	1	-1	FALSE	chartreuse	0.3	1	0.8
-440	0.363703740783032	1	-1	FALSE	chartreuse	0.3	1	0.8
-439	0.363636997953992	1	-1	FALSE	chartreuse	0.3	1	0.8
-438	0.364838368876716	1	-1	FALSE	chartreuse	0.3	1	0.8
-437	0.363303283808791	1	-1	FALSE	chartreuse	0.3	1	0.8
-436	0.362936198249069	1	-1	FALSE	chartreuse	0.3	1	0.8
-435	0.361451170302924	1	-1	FALSE	chartreuse	0.3	1	0.8
-434	0.364054140635493	1	-1	FALSE	chartreuse	0.3	1	0.8
-433	0.364287740537134	1	-1	FALSE	chartreuse	0.3	1	0.8
-432	0.363920654977413	1	-1	FALSE	chartreuse	0.3	1	0.8
-431	0.364671511804116	1	-1	FALSE	chartreuse	0.3	1	0.8
-430	0.362468998445788	1	-1	FALSE	chartreuse	0.3	1	0.8
-429	0.362902826834549	1	-1	FALSE	chartreuse	0.3	1	0.8
-428	0.362185341422367	1	-1	FALSE	chartreuse	0.3	1	0.8
-427	0.365205454436437	1	-1	FALSE	chartreuse	0.3	1	0.8
-426	0.362185341422367	1	-1	FALSE	chartreuse	0.3	1	0.8
-425	0.365489111459858	1	-1	FALSE	chartreuse	0.3	1	0.8
-424	0.361751513033605	1	-1	FALSE	chartreuse	0.3	1	0.8
-423	0.362936198249069	1	-1	FALSE	chartreuse	0.3	1	0.8
-422	0.363420083759611	1	-1	FALSE	chartreuse	0.3	1	0.8
-421	0.362902826834549	1	-1	FALSE	chartreuse	0.3	1	0.8
-420	0.361384427473884	1	-1	FALSE	chartreuse	0.3	1	0.8
-419	0.360049570893079	1	-1	FALSE	chartreuse	0.3	1	0.8
-418	0.362101912886066	1	-1	FALSE	chartreuse	0.3	1	0.8
-417	0.361234256108543	1	-1	FALSE	chartreuse	0.3	1	0.8
-416	0.363586940832212	1	-1	FALSE	chartreuse	0.3	1	0.8
-415	0.364187626293574	1	-1	FALSE	chartreuse	0.3	1	0.8
-414	0.361868312984425	1	-1	FALSE	chartreuse	0.3	1	0.8
-413	0.362068541471546	1	-1	FALSE	chartreuse	0.3	1	0.8
-412	0.362318827080447	1	-1	FALSE	chartreuse	0.3	1	0.8
-411	0.363370026637831	1	-1	FALSE	chartreuse	0.3	1	0.8
-410	0.360483399281841	1	-1	FALSE	chartreuse	0.3	1	0.8
-409	0.360683627768961	1	-1	FALSE	chartreuse	0.3	1	0.8
-408	0.36031654220924	1	-1	FALSE	chartreuse	0.3	1	0.8
-407	0.360616884939921	1	-1	FALSE	chartreuse	0.3	1	0.8
-406	0.364971854534797	1	-1	FALSE	chartreuse	0.3	1	0.8
-405	0.360500084989101	1	-1	FALSE	chartreuse	0.3	1	0.8
-404	0.360016199478559	1	-1	FALSE	chartreuse	0.3	1	0.8
-403	0.361200884694023	1	-1	FALSE	chartreuse	0.3	1	0.8
-402	0.361017341914162	1	-1	FALSE	chartreuse	0.3	1	0.8
-401	0.360500084989101	1	-1	FALSE	chartreuse	0.3	1	0.8
-400	0.362485684153048	1	-1	FALSE	chartreuse	0.3	1	0.8
-399	0.361434484595664	1	-1	FALSE	chartreuse	0.3	1	0.8
-398	0.360550142110881	1	-1	FALSE	chartreuse	0.3	1	0.8
-397	0.363486826588651	1	-1	FALSE	chartreuse	0.3	1	0.8
-396	0.361017341914162	1	-1	FALSE	chartreuse	0.3	1	0.8
-395	0.361684770204565	1	-1	FALSE	chartreuse	0.3	1	0.8
-394	0.360800427719782	1	-1	FALSE	chartreuse	0.3	1	0.8
-393	0.361317684644844	1	-1	FALSE	chartreuse	0.3	1	0.8
-392	0.359749228162398	1	-1	FALSE	chartreuse	0.3	1	0.8
-391	0.361751513033605	1	-1	FALSE	chartreuse	0.3	1	0.8
-390	0.358998371335695	1	-1	FALSE	chartreuse	0.3	1	0.8
-389	0.360500084989101	1	-1	FALSE	chartreuse	0.3	1	0.8
-388	0.361417798888404	1	-1	FALSE	chartreuse	0.3	1	0.8
-387	0.361734827326345	1	-1	FALSE	chartreuse	0.3	1	0.8
-386	0.360666942061701	1	-1	FALSE	chartreuse	0.3	1	0.8
-385	0.361951741520726	1	-1	FALSE	chartreuse	0.3	1	0.8
-384	0.3603332279165	1	-1	FALSE	chartreuse	0.3	1	0.8
-383	0.358814828555835	1	-1	FALSE	chartreuse	0.3	1	0.8
-382	0.36026648508746	1	-1	FALSE	chartreuse	0.3	1	0.8
-381	0.360516770696361	1	-1	FALSE	chartreuse	0.3	1	0.8
-380	0.359048428457475	1	-1	FALSE	chartreuse	0.3	1	0.8
-379	0.359749228162398	1	-1	FALSE	chartreuse	0.3	1	0.8
-378	0.359165228408296	1	-1	FALSE	chartreuse	0.3	1	0.8
-377	0.360516770696361	1	-1	FALSE	chartreuse	0.3	1	0.8
-376	0.360666942061701	1	-1	FALSE	chartreuse	0.3	1	0.8
-375	0.360833799134302	1	-1	FALSE	chartreuse	0.3	1	0.8
-374	0.358197457387212	1	-1	FALSE	chartreuse	0.3	1	0.8
-373	0.359715856747878	1	-1	FALSE	chartreuse	0.3	1	0.8
-372	0.359782599576918	1	-1	FALSE	chartreuse	0.3	1	0.8
-371	0.358664657190494	1	-1	FALSE	chartreuse	0.3	1	0.8
-370	0.358214143094472	1	-1	FALSE	chartreuse	0.3	1	0.8
-369	0.360049570893079	1	-1	FALSE	chartreuse	0.3	1	0.8
-368	0.356845915099148	1	-1	FALSE	chartreuse	0.3	1	0.8
-367	0.356445458124906	1	-1	FALSE	chartreuse	0.3	1	0.8
-366	0.359165228408296	1	-1	FALSE	chartreuse	0.3	1	0.8
-365	0.357229686366129	1	-1	FALSE	chartreuse	0.3	1	0.8
-364	0.361784884448125	1	-1	FALSE	chartreuse	0.3	1	0.8
-363	0.359715856747878	1	-1	FALSE	chartreuse	0.3	1	0.8
-362	0.358798142848575	1	-1	FALSE	chartreuse	0.3	1	0.8
-361	0.359098485579256	1	-1	FALSE	chartreuse	0.3	1	0.8
-360	0.359365456895417	1	-1	FALSE	chartreuse	0.3	1	0.8
-359	0.357012772171748	1	-1	FALSE	chartreuse	0.3	1	0.8
-358	0.357863743242011	1	-1	FALSE	chartreuse	0.3	1	0.8
-357	0.357346486316949	1	-1	FALSE	chartreuse	0.3	1	0.8
-356	0.357897114656531	1	-1	FALSE	chartreuse	0.3	1	0.8
-355	0.357029457879008	1	-1	FALSE	chartreuse	0.3	1	0.8
-354	0.358914942799395	1	-1	FALSE	chartreuse	0.3	1	0.8
-353	0.358581228654194	1	-1	FALSE	chartreuse	0.3	1	0.8
-352	0.359582371089797	1	-1	FALSE	chartreuse	0.3	1	0.8
-351	0.355027173007801	1	-1	FALSE	chartreuse	0.3	1	0.8
-350	0.358547857239674	1	-1	FALSE	chartreuse	0.3	1	0.8
-349	0.356762486562847	1	-1	FALSE	chartreuse	0.3	1	0.8
-348	0.35756340051133	1	-1	FALSE	chartreuse	0.3	1	0.8
-347	0.35764682904763	1	-1	FALSE	chartreuse	0.3	1	0.8
-346	0.358798142848575	1	-1	FALSE	chartreuse	0.3	1	0.8
-345	0.357196314951609	1	-1	FALSE	chartreuse	0.3	1	0.8
-344	0.357813686120231	1	-1	FALSE	chartreuse	0.3	1	0.8
-343	0.357730257583931	1	-1	FALSE	chartreuse	0.3	1	0.8
-342	0.358714714312274	1	-1	FALSE	chartreuse	0.3	1	0.8
-341	0.357847057534751	1	-1	FALSE	chartreuse	0.3	1	0.8
-340	0.357062829293528	1	-1	FALSE	chartreuse	0.3	1	0.8
-339	0.356328658174086	1	-1	FALSE	chartreuse	0.3	1	0.8
-338	0.358180771679952	1	-1	FALSE	chartreuse	0.3	1	0.8
-337	0.35761345763311	1	-1	FALSE	chartreuse	0.3	1	0.8
-336	0.35756340051133	1	-1	FALSE	chartreuse	0.3	1	0.8
-335	0.356211858223265	1	-1	FALSE	chartreuse	0.3	1	0.8
-334	0.358364314459813	1	-1	FALSE	chartreuse	0.3	1	0.8
-333	0.358280885923513	1	-1	FALSE	chartreuse	0.3	1	0.8
-332	0.357980543192832	1	-1	FALSE	chartreuse	0.3	1	0.8
-331	0.357847057534751	1	-1	FALSE	chartreuse	0.3	1	0.8
-330	0.35766351475489	1	-1	FALSE	chartreuse	0.3	1	0.8
-329	0.355244087202182	1	-1	FALSE	chartreuse	0.3	1	0.8
-328	0.356145115394225	1	-1	FALSE	chartreuse	0.3	1	0.8
-327	0.356512200953946	1	-1	FALSE	chartreuse	0.3	1	0.8
-326	0.359732542455138	1	-1	FALSE	chartreuse	0.3	1	0.8
-325	0.35741322914599	1	-1	FALSE	chartreuse	0.3	1	0.8
-324	0.357162943537089	1	-1	FALSE	chartreuse	0.3	1	0.8
-323	0.356745800855587	1	-1	FALSE	chartreuse	0.3	1	0.8
-322	0.356929343635448	1	-1	FALSE	chartreuse	0.3	1	0.8
-321	0.356412086710386	1	-1	FALSE	chartreuse	0.3	1	0.8
-320	0.357313114902429	1	-1	FALSE	chartreuse	0.3	1	0.8
-319	0.355494372811083	1	-1	FALSE	chartreuse	0.3	1	0.8
-318	0.355944886907104	1	-1	FALSE	chartreuse	0.3	1	0.8
-317	0.356161801101485	1	-1	FALSE	chartreuse	0.3	1	0.8
-316	0.357329800609689	1	-1	FALSE	chartreuse	0.3	1	0.8
-315	0.355744658419984	1	-1	FALSE	chartreuse	0.3	1	0.8
-314	0.356011629736145	1	-1	FALSE	chartreuse	0.3	1	0.8
-313	0.357830371827491	1	-1	FALSE	chartreuse	0.3	1	0.8
-312	0.354509916082739	1	-1	FALSE	chartreuse	0.3	1	0.8
-311	0.353992659157677	1	-1	FALSE	chartreuse	0.3	1	0.8
-310	0.355828086956284	1	-1	FALSE	chartreuse	0.3	1	0.8
-309	0.356629000904767	1	-1	FALSE	chartreuse	0.3	1	0.8
-308	0.35479357310616	1	-1	FALSE	chartreuse	0.3	1	0.8
-307	0.356178486808745	1	-1	FALSE	chartreuse	0.3	1	0.8
-306	0.354393116131919	1	-1	FALSE	chartreuse	0.3	1	0.8
-305	0.355794715541764	1	-1	FALSE	chartreuse	0.3	1	0.8
-304	0.356512200953946	1	-1	FALSE	chartreuse	0.3	1	0.8
-303	0.356061686857925	1	-1	FALSE	chartreuse	0.3	1	0.8
-302	0.353909230621377	1	-1	FALSE	chartreuse	0.3	1	0.8
-301	0.354526601789999	1	-1	FALSE	chartreuse	0.3	1	0.8
-300	0.355577801347383	1	-1	FALSE	chartreuse	0.3	1	0.8
-299	0.355360887153002	1	-1	FALSE	chartreuse	0.3	1	0.8
-298	0.354960430178761	1	-1	FALSE	chartreuse	0.3	1	0.8
-297	0.352891402478513	1	-1	FALSE	chartreuse	0.3	1	0.8
-296	0.352190602773591	1	-1	FALSE	chartreuse	0.3	1	0.8
-295	0.354293001888358	1	-1	FALSE	chartreuse	0.3	1	0.8
-294	0.353308545160015	1	-1	FALSE	chartreuse	0.3	1	0.8
-293	0.3546100303263	1	-1	FALSE	chartreuse	0.3	1	0.8
-292	0.355911515492584	1	-1	FALSE	chartreuse	0.3	1	0.8
-291	0.354293001888358	1	-1	FALSE	chartreuse	0.3	1	0.8
-290	0.353341916574535	1	-1	FALSE	chartreuse	0.3	1	0.8
-289	0.356462143832166	1	-1	FALSE	chartreuse	0.3	1	0.8
-288	0.353225116623715	1	-1	FALSE	chartreuse	0.3	1	0.8
-287	0.355244087202182	1	-1	FALSE	chartreuse	0.3	1	0.8
-286	0.355611172761903	1	-1	FALSE	chartreuse	0.3	1	0.8
-285	0.352607745455092	1	-1	FALSE	chartreuse	0.3	1	0.8
-284	0.353525459354396	1	-1	FALSE	chartreuse	0.3	1	0.8
-283	0.355143972958621	1	-1	FALSE	chartreuse	0.3	1	0.8
-282	0.354877001642461	1	-1	FALSE	chartreuse	0.3	1	0.8
-281	0.355160658665882	1	-1	FALSE	chartreuse	0.3	1	0.8
-280	0.354343059010139	1	-1	FALSE	chartreuse	0.3	1	0.8
-279	0.355627858469163	1	-1	FALSE	chartreuse	0.3	1	0.8
-278	0.352307402724411	1	-1	FALSE	chartreuse	0.3	1	0.8
-277	0.351523174483189	1	-1	FALSE	chartreuse	0.3	1	0.8
-276	0.353759059256036	1	-1	FALSE	chartreuse	0.3	1	0.8
-275	0.352841345356733	1	-1	FALSE	chartreuse	0.3	1	0.8
-274	0.353625573597956	1	-1	FALSE	chartreuse	0.3	1	0.8
-273	0.3546100303263	1	-1	FALSE	chartreuse	0.3	1	0.8
-272	0.353558830768916	1	-1	FALSE	chartreuse	0.3	1	0.8
-271	0.352290717017151	1	-1	FALSE	chartreuse	0.3	1	0.8
-270	0.352591059747832	1	-1	FALSE	chartreuse	0.3	1	0.8
-269	0.35199037428647	1	-1	FALSE	chartreuse	0.3	1	0.8
-268	0.351189460337987	1	-1	FALSE	chartreuse	0.3	1	0.8
-267	0.352157231359071	1	-1	FALSE	chartreuse	0.3	1	0.8
-266	0.352858031063993	1	-1	FALSE	chartreuse	0.3	1	0.8
-265	0.35190694575017	1	-1	FALSE	chartreuse	0.3	1	0.8
-264	0.353291859452755	1	-1	FALSE	chartreuse	0.3	1	0.8
-263	0.35192363145743	1	-1	FALSE	chartreuse	0.3	1	0.8
-262	0.350805689071006	1	-1	FALSE	chartreuse	0.3	1	0.8
-261	0.352474259797012	1	-1	FALSE	chartreuse	0.3	1	0.8
-260	0.351072660387167	1	-1	FALSE	chartreuse	0.3	1	0.8
-259	0.351156088923467	1	-1	FALSE	chartreuse	0.3	1	0.8
-258	0.35184020292113	1	-1	FALSE	chartreuse	0.3	1	0.8
-257	0.35189026004291	1	-1	FALSE	chartreuse	0.3	1	0.8
-256	0.349804546635402	1	-1	FALSE	chartreuse	0.3	1	0.8
-255	0.35187357433565	1	-1	FALSE	chartreuse	0.3	1	0.8
-254	0.351089346094427	1	-1	FALSE	chartreuse	0.3	1	0.8
-253	0.350839060485526	1	-1	FALSE	chartreuse	0.3	1	0.8
-252	0.351139403216207	1	-1	FALSE	chartreuse	0.3	1	0.8
-251	0.351740088677569	1	-1	FALSE	chartreuse	0.3	1	0.8
-250	0.351139403216207	1	-1	FALSE	chartreuse	0.3	1	0.8
-249	0.350555403462105	1	-1	FALSE	chartreuse	0.3	1	0.8
-248	0.350922489021826	1	-1	FALSE	chartreuse	0.3	1	0.8
-247	0.350471974925805	1	-1	FALSE	chartreuse	0.3	1	0.8
-246	0.350622146291145	1	-1	FALSE	chartreuse	0.3	1	0.8
-245	0.348569804298158	1	-1	FALSE	chartreuse	0.3	1	0.8
-244	0.35205711711551	1	-1	FALSE	chartreuse	0.3	1	0.8
-243	0.350705574827446	1	-1	FALSE	chartreuse	0.3	1	0.8
-242	0.349454146782941	1	-1	FALSE	chartreuse	0.3	1	0.8
-241	0.349537575319241	1	-1	FALSE	chartreuse	0.3	1	0.8
-240	0.34920386117404	1	-1	FALSE	chartreuse	0.3	1	0.8
-239	0.349871289464443	1	-1	FALSE	chartreuse	0.3	1	0.8
-238	0.34903700410144	1	-1	FALSE	chartreuse	0.3	1	0.8
-237	0.350772317656486	1	-1	FALSE	chartreuse	0.3	1	0.8
-236	0.350822374778266	1	-1	FALSE	chartreuse	0.3	1	0.8
-235	0.350121575073344	1	-1	FALSE	chartreuse	0.3	1	0.8
-234	0.350088203658823	1	-1	FALSE	chartreuse	0.3	1	0.8
-233	0.349420775368421	1	-1	FALSE	chartreuse	0.3	1	0.8
-232	0.348052547373096	1	-1	FALSE	chartreuse	0.3	1	0.8
-231	0.348653232834458	1	-1	FALSE	chartreuse	0.3	1	0.8
-230	0.349821232342662	1	-1	FALSE	chartreuse	0.3	1	0.8
-229	0.349587632441022	1	-1	FALSE	chartreuse	0.3	1	0.8
-228	0.347785576056935	1	-1	FALSE	chartreuse	0.3	1	0.8
-227	0.346617576548731	1	-1	FALSE	chartreuse	0.3	1	0.8
-226	0.348319518689257	1	-1	FALSE	chartreuse	0.3	1	0.8
-225	0.347234947717353	1	-1	FALSE	chartreuse	0.3	1	0.8
-224	0.349370718246641	1	-1	FALSE	chartreuse	0.3	1	0.8
-223	0.348336204396517	1	-1	FALSE	chartreuse	0.3	1	0.8
-222	0.346867862157632	1	-1	FALSE	chartreuse	0.3	1	0.8
-221	0.349487518197461	1	-1	FALSE	chartreuse	0.3	1	0.8
-220	0.345282719967926	1	-1	FALSE	chartreuse	0.3	1	0.8
-219	0.345983519672849	1	-1	FALSE	chartreuse	0.3	1	0.8
-218	0.347084776352013	1	-1	FALSE	chartreuse	0.3	1	0.8
-217	0.346967976401192	1	-1	FALSE	chartreuse	0.3	1	0.8
-216	0.347385119082694	1	-1	FALSE	chartreuse	0.3	1	0.8
-215	0.34641734806161	1	-1	FALSE	chartreuse	0.3	1	0.8
-214	0.34635060523257	1	-1	FALSE	chartreuse	0.3	1	0.8
-213	0.344648663092044	1	-1	FALSE	chartreuse	0.3	1	0.8
-212	0.346984662108452	1	-1	FALSE	chartreuse	0.3	1	0.8
-211	0.344982377237245	1	-1	FALSE	chartreuse	0.3	1	0.8
-210	0.347418490497214	1	-1	FALSE	chartreuse	0.3	1	0.8
-209	0.343714263485481	1	-1	FALSE	chartreuse	0.3	1	0.8
-208	0.346901233572152	1	-1	FALSE	chartreuse	0.3	1	0.8
-207	0.345199291431626	1	-1	FALSE	chartreuse	0.3	1	0.8
-206	0.345716548356688	1	-1	FALSE	chartreuse	0.3	1	0.8
-205	0.345933462551069	1	-1	FALSE	chartreuse	0.3	1	0.8
-204	0.345199291431626	1	-1	FALSE	chartreuse	0.3	1	0.8
-203	0.345215977138886	1	-1	FALSE	chartreuse	0.3	1	0.8
-202	0.343146949438639	1	-1	FALSE	chartreuse	0.3	1	0.8
-201	0.344698720213824	1	-1	FALSE	chartreuse	0.3	1	0.8
-200	0.343096892316858	1	-1	FALSE	chartreuse	0.3	1	0.8
-199	0.344198148996022	1	-1	FALSE	chartreuse	0.3	1	0.8
-198	0.342396092611936	1	-1	FALSE	chartreuse	0.3	1	0.8
-197	0.344665348799304	1	-1	FALSE	chartreuse	0.3	1	0.8
-196	0.344682034506564	1	-1	FALSE	chartreuse	0.3	1	0.8
-195	0.344181463288762	1	-1	FALSE	chartreuse	0.3	1	0.8
-194	0.34364752065644	1	-1	FALSE	chartreuse	0.3	1	0.8
-193	0.344348320361363	1	-1	FALSE	chartreuse	0.3	1	0.8
-192	0.342746492464397	1	-1	FALSE	chartreuse	0.3	1	0.8
-191	0.344815520164645	1	-1	FALSE	chartreuse	0.3	1	0.8
-190	0.343914491972601	1	-1	FALSE	chartreuse	0.3	1	0.8
-189	0.342829921000697	1	-1	FALSE	chartreuse	0.3	1	0.8
-188	0.342763178171657	1	-1	FALSE	chartreuse	0.3	1	0.8
-187	0.342562949684536	1	-1	FALSE	chartreuse	0.3	1	0.8
-186	0.341645235785233	1	-1	FALSE	chartreuse	0.3	1	0.8
-185	0.342012321344955	1	-1	FALSE	chartreuse	0.3	1	0.8
-184	0.342946720951518	1	-1	FALSE	chartreuse	0.3	1	0.8
-183	0.341461693005373	1	-1	FALSE	chartreuse	0.3	1	0.8
-182	0.339359293890605	1	-1	FALSE	chartreuse	0.3	1	0.8
-181	0.341228093103732	1	-1	FALSE	chartreuse	0.3	1	0.8
-180	0.341812092857834	1	-1	FALSE	chartreuse	0.3	1	0.8
-179	0.341478378712633	1	-1	FALSE	chartreuse	0.3	1	0.8
-178	0.342529578270016	1	-1	FALSE	chartreuse	0.3	1	0.8
-177	0.340277007789908	1	-1	FALSE	chartreuse	0.3	1	0.8
-176	0.341378264469072	1	-1	FALSE	chartreuse	0.3	1	0.8
-175	0.340226950668128	1	-1	FALSE	chartreuse	0.3	1	0.8
-174	0.34066077905689	1	-1	FALSE	chartreuse	0.3	1	0.8
-173	0.341695292907013	1	-1	FALSE	chartreuse	0.3	1	0.8
-172	0.340260322082648	1	-1	FALSE	chartreuse	0.3	1	0.8
-171	0.340460550569769	1	-1	FALSE	chartreuse	0.3	1	0.8
-170	0.339893236522927	1	-1	FALSE	chartreuse	0.3	1	0.8
-169	0.341645235785233	1	-1	FALSE	chartreuse	0.3	1	0.8
-168	0.340894378958531	1	-1	FALSE	chartreuse	0.3	1	0.8
-167	0.34061072193511	1	-1	FALSE	chartreuse	0.3	1	0.8
-166	0.338258037211441	1	-1	FALSE	chartreuse	0.3	1	0.8
-165	0.340243636375388	1	-1	FALSE	chartreuse	0.3	1	0.8
-164	0.337190151946797	1	-1	FALSE	chartreuse	0.3	1	0.8
-163	0.339192436818004	1	-1	FALSE	chartreuse	0.3	1	0.8
-162	0.34061072193511	1	-1	FALSE	chartreuse	0.3	1	0.8
-161	0.338625122771162	1	-1	FALSE	chartreuse	0.3	1	0.8
-160	0.338491637113082	1	-1	FALSE	chartreuse	0.3	1	0.8
-159	0.338241351504181	1	-1	FALSE	chartreuse	0.3	1	0.8
-158	0.339576208084986	1	-1	FALSE	chartreuse	0.3	1	0.8
-157	0.339926607937447	1	-1	FALSE	chartreuse	0.3	1	0.8
-156	0.337657351750079	1	-1	FALSE	chartreuse	0.3	1	0.8
-155	0.337540551799259	1	-1	FALSE	chartreuse	0.3	1	0.8
-154	0.337490494677478	1	-1	FALSE	chartreuse	0.3	1	0.8
-153	0.33807449443158	1	-1	FALSE	chartreuse	0.3	1	0.8
-152	0.337590608921039	1	-1	FALSE	chartreuse	0.3	1	0.8
-151	0.335688438293392	1	-1	FALSE	chartreuse	0.3	1	0.8
-150	0.336372552291054	1	-1	FALSE	chartreuse	0.3	1	0.8
-149	0.338675179892943	1	-1	FALSE	chartreuse	0.3	1	0.8
-148	0.335371409855451	1	-1	FALSE	chartreuse	0.3	1	0.8
-147	0.336572780778175	1	-1	FALSE	chartreuse	0.3	1	0.8
-146	0.336305809462014	1	-1	FALSE	chartreuse	0.3	1	0.8
-145	0.336639523607215	1	-1	FALSE	chartreuse	0.3	1	0.8
-144	0.335788552536952	1	-1	FALSE	chartreuse	0.3	1	0.8
-143	0.336956552045156	1	-1	FALSE	chartreuse	0.3	1	0.8
-142	0.336055523853113	1	-1	FALSE	chartreuse	0.3	1	0.8
-141	0.333936439031086	1	-1	FALSE	chartreuse	0.3	1	0.8
-140	0.336739637850776	1	-1	FALSE	chartreuse	0.3	1	0.8
-139	0.333402496398764	1	-1	FALSE	chartreuse	0.3	1	0.8
-138	0.334553810199708	1	-1	FALSE	chartreuse	0.3	1	0.8
-137	0.335571638342572	1	-1	FALSE	chartreuse	0.3	1	0.8
-136	0.334937581466689	1	-1	FALSE	chartreuse	0.3	1	0.8
-135	0.33505438141751	1	-1	FALSE	chartreuse	0.3	1	0.8
-134	0.336422609412835	1	-1	FALSE	chartreuse	0.3	1	0.8
-133	0.334036553274646	1	-1	FALSE	chartreuse	0.3	1	0.8
-132	0.332985353717262	1	-1	FALSE	chartreuse	0.3	1	0.8
-131	0.333035410839042	1	-1	FALSE	chartreuse	0.3	1	0.8
-130	0.332785125230142	1	-1	FALSE	chartreuse	0.3	1	0.8
-129	0.334837467223129	1	-1	FALSE	chartreuse	0.3	1	0.8
-128	0.334036553274646	1	-1	FALSE	chartreuse	0.3	1	0.8
-127	0.333686153422185	1	-1	FALSE	chartreuse	0.3	1	0.8
-126	0.333102153668083	1	-1	FALSE	chartreuse	0.3	1	0.8
-125	0.333786267665745	1	-1	FALSE	chartreuse	0.3	1	0.8
-124	0.333519296349584	1	-1	FALSE	chartreuse	0.3	1	0.8
-123	0.3323012397196	1	-1	FALSE	chartreuse	0.3	1	0.8
-122	0.332501468206721	1	-1	FALSE	chartreuse	0.3	1	0.8
-121	0.333152210789863	1	-1	FALSE	chartreuse	0.3	1	0.8
-120	0.333686153422185	1	-1	FALSE	chartreuse	0.3	1	0.8
-119	0.331717239965498	1	-1	FALSE	chartreuse	0.3	1	0.8
-118	0.331216668747696	1	-1	FALSE	chartreuse	0.3	1	0.8
-117	0.332951982302742	1	-1	FALSE	chartreuse	0.3	1	0.8
-116	0.331550382892897	1	-1	FALSE	chartreuse	0.3	1	0.8
-115	0.330933011724275	1	-1	FALSE	chartreuse	0.3	1	0.8
-114	0.331633811429197	1	-1	FALSE	chartreuse	0.3	1	0.8
-113	0.330315640555653	1	-1	FALSE	chartreuse	0.3	1	0.8
-112	0.330699411822634	1	-1	FALSE	chartreuse	0.3	1	0.8
-111	0.328079755782805	1	-1	FALSE	chartreuse	0.3	1	0.8
-110	0.332017582696179	1	-1	FALSE	chartreuse	0.3	1	0.8
-109	0.328863984024028	1	-1	FALSE	chartreuse	0.3	1	0.8
-108	0.329915183581411	1	-1	FALSE	chartreuse	0.3	1	0.8
-107	0.331033125967835	1	-1	FALSE	chartreuse	0.3	1	0.8
-106	0.327695984515823	1	-1	FALSE	chartreuse	0.3	1	0.8
-105	0.329047526803888	1	-1	FALSE	chartreuse	0.3	1	0.8
-104	0.328630384122387	1	-1	FALSE	chartreuse	0.3	1	0.8
-103	0.329130955340188	1	-1	FALSE	chartreuse	0.3	1	0.8
-102	0.328847298316767	1	-1	FALSE	chartreuse	0.3	1	0.8
-101	0.329848440752371	1	-1	FALSE	chartreuse	0.3	1	0.8
-100	0.32959815514347	1	-1	FALSE	chartreuse	0.3	1	0.8
-99	0.330182154897572	1	-1	FALSE	chartreuse	0.3	1	0.8
-98	0.330399069091953	1	-1	FALSE	chartreuse	0.3	1	0.8
-97	0.327679298808563	1	-1	FALSE	chartreuse	0.3	1	0.8
-96	0.328930726853068	1	-1	FALSE	chartreuse	0.3	1	0.8
-95	0.328964098267588	1	-1	FALSE	chartreuse	0.3	1	0.8
-94	0.328647069829647	1	-1	FALSE	chartreuse	0.3	1	0.8
-93	0.326511299300359	1	-1	FALSE	chartreuse	0.3	1	0.8
-92	0.327712670223083	1	-1	FALSE	chartreuse	0.3	1	0.8
-91	0.326160899447898	1	-1	FALSE	chartreuse	0.3	1	0.8
-90	0.32964821226525	1	-1	FALSE	chartreuse	0.3	1	0.8
-89	0.328780555487727	1	-1	FALSE	chartreuse	0.3	1	0.8
-88	0.327162041883501	1	-1	FALSE	chartreuse	0.3	1	0.8
-87	0.326578042129399	1	-1	FALSE	chartreuse	0.3	1	0.8
-86	0.327846155881164	1	-1	FALSE	chartreuse	0.3	1	0.8
-85	0.326578042129399	1	-1	FALSE	chartreuse	0.3	1	0.8
-84	0.326578042129399	1	-1	FALSE	chartreuse	0.3	1	0.8
-83	0.325426728328455	1	-1	FALSE	chartreuse	0.3	1	0.8
-82	0.328079755782805	1	-1	FALSE	chartreuse	0.3	1	0.8
-81	0.325860556717217	1	-1	FALSE	chartreuse	0.3	1	0.8
-80	0.327262156127062	1	-1	FALSE	chartreuse	0.3	1	0.8
-79	0.325727071059136	1	-1	FALSE	chartreuse	0.3	1	0.8
-78	0.32681164203104	1	-1	FALSE	chartreuse	0.3	1	0.8
-77	0.326377813642279	1	-1	FALSE	chartreuse	0.3	1	0.8
-76	0.325526842572016	1	-1	FALSE	chartreuse	0.3	1	0.8
-75	0.325660328230096	1	-1	FALSE	chartreuse	0.3	1	0.8
-74	0.323357700628208	1	-1	FALSE	chartreuse	0.3	1	0.8
-73	0.323324329213688	1	-1	FALSE	chartreuse	0.3	1	0.8
-72	0.325243185548595	1	-1	FALSE	chartreuse	0.3	1	0.8
-71	0.326961813396381	1	-1	FALSE	chartreuse	0.3	1	0.8
-70	0.325076328475994	1	-1	FALSE	chartreuse	0.3	1	0.8
-69	0.324725928623533	1	-1	FALSE	chartreuse	0.3	1	0.8
-68	0.324408900185592	1	-1	FALSE	chartreuse	0.3	1	0.8
-67	0.325026271354214	1	-1	FALSE	chartreuse	0.3	1	0.8
-66	0.322006158340143	1	-1	FALSE	chartreuse	0.3	1	0.8
-65	0.323174157848347	1	-1	FALSE	chartreuse	0.3	1	0.8
-64	0.320571187515778	1	-1	FALSE	chartreuse	0.3	1	0.8
-63	0.319386502300314	1	-1	FALSE	chartreuse	0.3	1	0.8
-62	0.323791529016969	1	-1	FALSE	chartreuse	0.3	1	0.8
-61	0.322540100972465	1	-1	FALSE	chartreuse	0.3	1	0.8
-60	0.323290957799168	1	-1	FALSE	chartreuse	0.3	1	0.8
-59	0.321639072780422	1	-1	FALSE	chartreuse	0.3	1	0.8
-58	0.322540100972465	1	-1	FALSE	chartreuse	0.3	1	0.8
-57	0.321889358389323	1	-1	FALSE	chartreuse	0.3	1	0.8
-56	0.321655758487682	1	-1	FALSE	chartreuse	0.3	1	0.8
-55	0.320237473370577	1	-1	FALSE	chartreuse	0.3	1	0.8
-54	0.318735759717171	1	-1	FALSE	chartreuse	0.3	1	0.8
-53	0.316816903382265	1	-1	FALSE	chartreuse	0.3	1	0.8
-52	0.320337587614137	1	-1	FALSE	chartreuse	0.3	1	0.8
-51	0.319653473616475	1	-1	FALSE	chartreuse	0.3	1	0.8
-50	0.321355415757001	1	-1	FALSE	chartreuse	0.3	1	0.8
-49	0.321522272829601	1	-1	FALSE	chartreuse	0.3	1	0.8
-48	0.320704673173858	1	-1	FALSE	chartreuse	0.3	1	0.8
-47	0.317651188745267	1	-1	FALSE	chartreuse	0.3	1	0.8
-46	0.316116103677342	1	-1	FALSE	chartreuse	0.3	1	0.8
-45	0.314230618756955	1	-1	FALSE	chartreuse	0.3	1	0.8
-44	0.31558216104502	1	-1	FALSE	chartreuse	0.3	1	0.8
-43	0.315248446899819	1	-1	FALSE	chartreuse	0.3	1	0.8
-42	0.313463076222992	1	-1	FALSE	chartreuse	0.3	1	0.8
-41	0.314881361340098	1	-1	FALSE	chartreuse	0.3	1	0.8
-40	0.31559884675228	1	-1	FALSE	chartreuse	0.3	1	0.8
-39	0.318068331426769	1	-1	FALSE	chartreuse	0.3	1	0.8
-38	0.315732332410361	1	-1	FALSE	chartreuse	0.3	1	0.8
-37	0.313946961733534	1	-1	FALSE	chartreuse	0.3	1	0.8
-36	0.31840204557197	1	-1	FALSE	chartreuse	0.3	1	0.8
-35	0.319837016396335	1	-1	FALSE	chartreuse	0.3	1	0.8
-34	0.318652331180871	1	-1	FALSE	chartreuse	0.3	1	0.8
-33	0.317434274550887	1	-1	FALSE	chartreuse	0.3	1	0.8
-32	0.318819188253472	1	-1	FALSE	chartreuse	0.3	1	0.8
-31	0.324225357405731	1	-1	FALSE	chartreuse	0.3	1	0.8
-30	0.335304667026411	1	-1	FALSE	chartreuse	0.3	1	0.8
-29	0.347084776352013	1	-1	FALSE	chartreuse	0.3	1	0.8
-28	0.357029457879008	1	-1	FALSE	chartreuse	0.3	1	0.8
-27	0.366189911164781	1	-1	FALSE	chartreuse	0.3	1	0.8
-26	0.371178937635539	1	-1	FALSE	chartreuse	0.3	1	0.8
-25	0.353675630719736	1	-1	FALSE	chartreuse	0.3	1	0.8
-24	0.33502101000299	1	-1	FALSE	chartreuse	0.3	1	0.8
-23	0.321839301267542	1	-1	FALSE	chartreuse	0.3	1	0.8
-22	0.311911305447807	1	-1	FALSE	chartreuse	0.3	1	0.8
-21	0.313613247588333	1	-1	FALSE	chartreuse	0.3	1	0.8
-20	0.311026962963024	1	-1	FALSE	chartreuse	0.3	1	0.8
-19	0.312929133590671	1	-1	FALSE	chartreuse	0.3	1	0.8
-18	0.316716789138704	1	-1	FALSE	chartreuse	0.3	1	0.8
-17	0.313796790368194	1	-1	FALSE	chartreuse	0.3	1	0.8
-16	0.315198389778039	1	-1	FALSE	chartreuse	0.3	1	0.8
-15	0.317951531475949	1	-1	FALSE	chartreuse	0.3	1	0.8
-14	0.316599989187884	1	-1	FALSE	chartreuse	0.3	1	0.8
-13	0.311961362569587	1	-1	FALSE	chartreuse	0.3	1	0.8
-12	0.31004250623468	1	-1	FALSE	chartreuse	0.3	1	0.8
-11	0.311444105644525	1	-1	FALSE	chartreuse	0.3	1	0.8
-10	0.317934845768689	1	-1	FALSE	chartreuse	0.3	1	0.8
-9	0.316683417724184	1	-1	FALSE	chartreuse	0.3	1	0.8
-8	0.319219645227713	1	-1	FALSE	chartreuse	0.3	1	0.8
-7	0.318185131377589	1	-1	FALSE	chartreuse	0.3	1	0.8
-6	0.31846878840101	1	-1	FALSE	chartreuse	0.3	1	0.8
-5	0.32672821349474	1	-1	FALSE	chartreuse	0.3	1	0.8
-4	0.320337587614137	1	-1	FALSE	chartreuse	0.3	1	0.8
-3	0.318952673911552	1	-1	FALSE	chartreuse	0.3	1	0.8
-2	0.323290957799168	1	-1	FALSE	chartreuse	0.3	1	0.8
-1	0.31289576217615	1	-1	FALSE	chartreuse	0.3	1	0.8
0	0.36872613866831	1	-1	FALSE	chartreuse	0.3	1	0.8
1	0.333085467960823	1	-1	FALSE	chartreuse	0.3	1	0.8
2	0.386296188413153	1	-1	FALSE	chartreuse	0.3	1	0.8
3	0.341545121541673	1	-1	FALSE	chartreuse	0.3	1	0.8
4	0.34628386240353	1	-1	FALSE	chartreuse	0.3	1	0.8
5	0.334720667272308	1	-1	FALSE	chartreuse	0.3	1	0.8
6	0.327111984761721	1	-1	FALSE	chartreuse	0.3	1	0.8
7	0.32671152778748	1	-1	FALSE	chartreuse	0.3	1	0.8
8	0.324425585892852	1	-1	FALSE	chartreuse	0.3	1	0.8
9	0.325059642768734	1	-1	FALSE	chartreuse	0.3	1	0.8
10	0.324392214478332	1	-1	FALSE	chartreuse	0.3	1	0.8
11	0.325460099742975	1	-1	FALSE	chartreuse	0.3	1	0.8
12	0.319269702349493	1	-1	FALSE	chartreuse	0.3	1	0.8
13	0.319837016396335	1	-1	FALSE	chartreuse	0.3	1	0.8
14	0.322606843801505	1	-1	FALSE	chartreuse	0.3	1	0.8
15	0.320587873223038	1	-1	FALSE	chartreuse	0.3	1	0.8
16	0.318719074009911	1	-1	FALSE	chartreuse	0.3	1	0.8
17	0.315315189728859	1	-1	FALSE	chartreuse	0.3	1	0.8
18	0.317767988696088	1	-1	FALSE	chartreuse	0.3	1	0.8
19	0.322256443949044	1	-1	FALSE	chartreuse	0.3	1	0.8
20	0.321922729803843	1	-1	FALSE	chartreuse	0.3	1	0.8
21	0.319086159569633	1	-1	FALSE	chartreuse	0.3	1	0.8
22	0.319820330689075	1	-1	FALSE	chartreuse	0.3	1	0.8
23	0.322072901169183	1	-1	FALSE	chartreuse	0.3	1	0.8
24	0.321755872731242	1	-1	FALSE	chartreuse	0.3	1	0.8
25	0.323741471895189	1	-1	FALSE	chartreuse	0.3	1	0.8
26	0.325143071305034	1	-1	FALSE	chartreuse	0.3	1	0.8
27	0.319369816593054	1	-1	FALSE	chartreuse	0.3	1	0.8
28	0.316182846506382	1	-1	FALSE	chartreuse	0.3	1	0.8
29	0.321689129902202	1	-1	FALSE	chartreuse	0.3	1	0.8
30	0.322223072534524	1	-1	FALSE	chartreuse	0.3	1	0.8
31	0.319987187761676	1	-1	FALSE	chartreuse	0.3	1	0.8
32	0.321939415511103	1	-1	FALSE	chartreuse	0.3	1	0.8
33	0.320304216199617	1	-1	FALSE	chartreuse	0.3	1	0.8
34	0.324225357405731	1	-1	FALSE	chartreuse	0.3	1	0.8
35	0.326110842326118	1	-1	FALSE	chartreuse	0.3	1	0.8
36	0.327529127443223	1	-1	FALSE	chartreuse	0.3	1	0.8
37	0.327328898956102	1	-1	FALSE	chartreuse	0.3	1	0.8
38	0.327078613347201	1	-1	FALSE	chartreuse	0.3	1	0.8
39	0.32385827184601	1	-1	FALSE	chartreuse	0.3	1	0.8
40	0.325560213986536	1	-1	FALSE	chartreuse	0.3	1	0.8
41	0.323574614822589	1	-1	FALSE	chartreuse	0.3	1	0.8
42	0.32384158613875	1	-1	FALSE	chartreuse	0.3	1	0.8
43	0.320838158831939	1	-1	FALSE	chartreuse	0.3	1	0.8
44	0.320888215953719	1	-1	FALSE	chartreuse	0.3	1	0.8
45	0.321505587122341	1	-1	FALSE	chartreuse	0.3	1	0.8
46	0.319403188007574	1	-1	FALSE	chartreuse	0.3	1	0.8
47	0.317434274550887	1	-1	FALSE	chartreuse	0.3	1	0.8
48	0.319987187761676	1	-1	FALSE	chartreuse	0.3	1	0.8
49	0.31848547410827	1	-1	FALSE	chartreuse	0.3	1	0.8
50	0.321822615560282	1	-1	FALSE	chartreuse	0.3	1	0.8
51	0.322389929607124	1	-1	FALSE	chartreuse	0.3	1	0.8
52	0.323224214970127	1	-1	FALSE	chartreuse	0.3	1	0.8
53	0.326744899202	1	-1	FALSE	chartreuse	0.3	1	0.8
54	0.328146498611845	1	-1	FALSE	chartreuse	0.3	1	0.8
55	0.32405850033313	1	-1	FALSE	chartreuse	0.3	1	0.8
56	0.326210956569678	1	-1	FALSE	chartreuse	0.3	1	0.8
57	0.325359985499415	1	-1	FALSE	chartreuse	0.3	1	0.8
58	0.323624671944369	1	-1	FALSE	chartreuse	0.3	1	0.8
59	0.324542385843672	1	-1	FALSE	chartreuse	0.3	1	0.8
60	0.323691414773409	1	-1	FALSE	chartreuse	0.3	1	0.8
61	0.320904901660979	1	-1	FALSE	chartreuse	0.3	1	0.8
62	0.322139643998224	1	-1	FALSE	chartreuse	0.3	1	0.8
63	0.32669484208022	1	-1	FALSE	chartreuse	0.3	1	0.8
64	0.326527985007619	1	-1	FALSE	chartreuse	0.3	1	0.8
65	0.328597012707867	1	-1	FALSE	chartreuse	0.3	1	0.8
66	0.326494613593099	1	-1	FALSE	chartreuse	0.3	1	0.8
67	0.324575757258192	1	-1	FALSE	chartreuse	0.3	1	0.8
68	0.323791529016969	1	-1	FALSE	chartreuse	0.3	1	0.8
69	0.323808214724229	1	-1	FALSE	chartreuse	0.3	1	0.8
70	0.320137359127016	1	-1	FALSE	chartreuse	0.3	1	0.8
71	0.321405472878781	1	-1	FALSE	chartreuse	0.3	1	0.8
72	0.323090729312047	1	-1	FALSE	chartreuse	0.3	1	0.8
73	0.325810499595437	1	-1	FALSE	chartreuse	0.3	1	0.8
74	0.325460099742975	1	-1	FALSE	chartreuse	0.3	1	0.8
75	0.325877242424477	1	-1	FALSE	chartreuse	0.3	1	0.8
76	0.325326614084895	1	-1	FALSE	chartreuse	0.3	1	0.8
77	0.32684501344556	1	-1	FALSE	chartreuse	0.3	1	0.8
78	0.322740329459586	1	-1	FALSE	chartreuse	0.3	1	0.8
79	0.322239758241784	1	-1	FALSE	chartreuse	0.3	1	0.8
80	0.323274272091908	1	-1	FALSE	chartreuse	0.3	1	0.8
81	0.319036102447852	1	-1	FALSE	chartreuse	0.3	1	0.8
82	0.320971644490019	1	-1	FALSE	chartreuse	0.3	1	0.8
83	0.319670159323735	1	-1	FALSE	chartreuse	0.3	1	0.8
84	0.324675871501753	1	-1	FALSE	chartreuse	0.3	1	0.8
85	0.322773700874106	1	-1	FALSE	chartreuse	0.3	1	0.8
86	0.325376671206675	1	-1	FALSE	chartreuse	0.3	1	0.8
87	0.324492328721892	1	-1	FALSE	chartreuse	0.3	1	0.8
88	0.325359985499415	1	-1	FALSE	chartreuse	0.3	1	0.8
89	0.322022844047403	1	-1	FALSE	chartreuse	0.3	1	0.8
90	0.323708100480669	1	-1	FALSE	chartreuse	0.3	1	0.8
91	0.321772558438502	1	-1	FALSE	chartreuse	0.3	1	0.8
92	0.323274272091908	1	-1	FALSE	chartreuse	0.3	1	0.8
93	0.322022844047403	1	-1	FALSE	chartreuse	0.3	1	0.8
94	0.323641357651629	1	-1	FALSE	chartreuse	0.3	1	0.8
95	0.324992899939694	1	-1	FALSE	chartreuse	0.3	1	0.8
96	0.325042957061474	1	-1	FALSE	chartreuse	0.3	1	0.8
97	0.326578042129399	1	-1	FALSE	chartreuse	0.3	1	0.8
98	0.325843871009957	1	-1	FALSE	chartreuse	0.3	1	0.8
99	0.325743756766396	1	-1	FALSE	chartreuse	0.3	1	0.8
100	0.325643642522836	1	-1	FALSE	chartreuse	0.3	1	0.8
101	0.323591300529849	1	-1	FALSE	chartreuse	0.3	1	0.8
102	0.323257586384647	1	-1	FALSE	chartreuse	0.3	1	0.8
103	0.325026271354214	1	-1	FALSE	chartreuse	0.3	1	0.8
104	0.323140786433827	1	-1	FALSE	chartreuse	0.3	1	0.8
105	0.325526842572016	1	-1	FALSE	chartreuse	0.3	1	0.8
106	0.324525700136412	1	-1	FALSE	chartreuse	0.3	1	0.8
107	0.32385827184601	1	-1	FALSE	chartreuse	0.3	1	0.8
108	0.324892785696133	1	-1	FALSE	chartreuse	0.3	1	0.8
109	0.324826042867093	1	-1	FALSE	chartreuse	0.3	1	0.8
110	0.32671152778748	1	-1	FALSE	chartreuse	0.3	1	0.8
111	0.32672821349474	1	-1	FALSE	chartreuse	0.3	1	0.8
112	0.325443414035715	1	-1	FALSE	chartreuse	0.3	1	0.8
113	0.323591300529849	1	-1	FALSE	chartreuse	0.3	1	0.8
114	0.324408900185592	1	-1	FALSE	chartreuse	0.3	1	0.8
115	0.326411185056799	1	-1	FALSE	chartreuse	0.3	1	0.8
116	0.324926157110653	1	-1	FALSE	chartreuse	0.3	1	0.8
117	0.324809357159833	1	-1	FALSE	chartreuse	0.3	1	0.8
118	0.325293242670375	1	-1	FALSE	chartreuse	0.3	1	0.8
119	0.325410042621195	1	-1	FALSE	chartreuse	0.3	1	0.8
120	0.327162041883501	1	-1	FALSE	chartreuse	0.3	1	0.8
121	0.326995184810901	1	-1	FALSE	chartreuse	0.3	1	0.8
122	0.327045241932681	1	-1	FALSE	chartreuse	0.3	1	0.8
123	0.327662613101303	1	-1	FALSE	chartreuse	0.3	1	0.8
124	0.325927299546257	1	-1	FALSE	chartreuse	0.3	1	0.8
125	0.324375528771071	1	-1	FALSE	chartreuse	0.3	1	0.8
126	0.325476785450235	1	-1	FALSE	chartreuse	0.3	1	0.8
127	0.325326614084895	1	-1	FALSE	chartreuse	0.3	1	0.8
128	0.325076328475994	1	-1	FALSE	chartreuse	0.3	1	0.8
129	0.325660328230096	1	-1	FALSE	chartreuse	0.3	1	0.8
130	0.325543528279276	1	-1	FALSE	chartreuse	0.3	1	0.8
131	0.32681164203104	1	-1	FALSE	chartreuse	0.3	1	0.8
132	0.326110842326118	1	-1	FALSE	chartreuse	0.3	1	0.8
133	0.328246612855405	1	-1	FALSE	chartreuse	0.3	1	0.8
134	0.3268283277383	1	-1	FALSE	chartreuse	0.3	1	0.8
135	0.327095299054461	1	-1	FALSE	chartreuse	0.3	1	0.8
136	0.325810499595437	1	-1	FALSE	chartreuse	0.3	1	0.8
137	0.325343299792155	1	-1	FALSE	chartreuse	0.3	1	0.8
138	0.326060785204338	1	-1	FALSE	chartreuse	0.3	1	0.8
139	0.325259871255855	1	-1	FALSE	chartreuse	0.3	1	0.8
140	0.325426728328455	1	-1	FALSE	chartreuse	0.3	1	0.8
141	0.325560213986536	1	-1	FALSE	chartreuse	0.3	1	0.8
142	0.325510156864756	1	-1	FALSE	chartreuse	0.3	1	0.8
143	0.326144213740638	1	-1	FALSE	chartreuse	0.3	1	0.8
144	0.32669484208022	1	-1	FALSE	chartreuse	0.3	1	0.8
145	0.327228784712542	1	-1	FALSE	chartreuse	0.3	1	0.8
146	0.32667815637296	1	-1	FALSE	chartreuse	0.3	1	0.8
147	0.327412327492402	1	-1	FALSE	chartreuse	0.3	1	0.8
148	0.326277699398718	1	-1	FALSE	chartreuse	0.3	1	0.8
149	0.326594727836659	1	-1	FALSE	chartreuse	0.3	1	0.8
150	0.326277699398718	1	-1	FALSE	chartreuse	0.3	1	0.8
151	0.327245470419802	1	-1	FALSE	chartreuse	0.3	1	0.8
152	0.323190843555607	1	-1	FALSE	chartreuse	0.3	1	0.8
153	0.325994042375297	1	-1	FALSE	chartreuse	0.3	1	0.8
154	0.325543528279276	1	-1	FALSE	chartreuse	0.3	1	0.8
155	0.326311070813238	1	-1	FALSE	chartreuse	0.3	1	0.8
156	0.326177585155158	1	-1	FALSE	chartreuse	0.3	1	0.8
157	0.327612555979523	1	-1	FALSE	chartreuse	0.3	1	0.8
158	0.32684501344556	1	-1	FALSE	chartreuse	0.3	1	0.8
159	0.325526842572016	1	-1	FALSE	chartreuse	0.3	1	0.8
160	0.32679495632378	1	-1	FALSE	chartreuse	0.3	1	0.8
161	0.325743756766396	1	-1	FALSE	chartreuse	0.3	1	0.8
162	0.325176442719554	1	-1	FALSE	chartreuse	0.3	1	0.8
163	0.327262156127062	1	-1	FALSE	chartreuse	0.3	1	0.8
164	0.324909471403393	1	-1	FALSE	chartreuse	0.3	1	0.8
165	0.3266614706657	1	-1	FALSE	chartreuse	0.3	1	0.8
166	0.325860556717217	1	-1	FALSE	chartreuse	0.3	1	0.8
167	0.325893928131737	1	-1	FALSE	chartreuse	0.3	1	0.8
168	0.326911756274601	1	-1	FALSE	chartreuse	0.3	1	0.8
169	0.327262156127062	1	-1	FALSE	chartreuse	0.3	1	0.8
170	0.327128670468981	1	-1	FALSE	chartreuse	0.3	1	0.8
171	0.325960670960777	1	-1	FALSE	chartreuse	0.3	1	0.8
172	0.325326614084895	1	-1	FALSE	chartreuse	0.3	1	0.8
173	0.325960670960777	1	-1	FALSE	chartreuse	0.3	1	0.8
174	0.325126385597774	1	-1	FALSE	chartreuse	0.3	1	0.8
175	0.3266614706657	1	-1	FALSE	chartreuse	0.3	1	0.8
176	0.328063070075545	1	-1	FALSE	chartreuse	0.3	1	0.8
177	0.327111984761721	1	-1	FALSE	chartreuse	0.3	1	0.8
178	0.32677827061652	1	-1	FALSE	chartreuse	0.3	1	0.8
179	0.327595870272263	1	-1	FALSE	chartreuse	0.3	1	0.8
180	0.325193128426814	1	-1	FALSE	chartreuse	0.3	1	0.8
181	0.327879527295684	1	-1	FALSE	chartreuse	0.3	1	0.8
182	0.325943985253517	1	-1	FALSE	chartreuse	0.3	1	0.8
183	0.326010728082557	1	-1	FALSE	chartreuse	0.3	1	0.8
184	0.325743756766396	1	-1	FALSE	chartreuse	0.3	1	0.8
185	0.324542385843672	1	-1	FALSE	chartreuse	0.3	1	0.8
186	0.326077470911598	1	-1	FALSE	chartreuse	0.3	1	0.8
187	0.327162041883501	1	-1	FALSE	chartreuse	0.3	1	0.8
188	0.327796098759384	1	-1	FALSE	chartreuse	0.3	1	0.8
189	0.327212099005282	1	-1	FALSE	chartreuse	0.3	1	0.8
190	0.32687838486008	1	-1	FALSE	chartreuse	0.3	1	0.8
191	0.326060785204338	1	-1	FALSE	chartreuse	0.3	1	0.8
192	0.3268283277383	1	-1	FALSE	chartreuse	0.3	1	0.8
193	0.32689507056734	1	-1	FALSE	chartreuse	0.3	1	0.8
194	0.326511299300359	1	-1	FALSE	chartreuse	0.3	1	0.8
195	0.32662809925118	1	-1	FALSE	chartreuse	0.3	1	0.8
196	0.325560213986536	1	-1	FALSE	chartreuse	0.3	1	0.8
197	0.325176442719554	1	-1	FALSE	chartreuse	0.3	1	0.8
198	0.327262156127062	1	-1	FALSE	chartreuse	0.3	1	0.8
199	0.326277699398718	1	-1	FALSE	chartreuse	0.3	1	0.8
200	0.327095299054461	1	-1	FALSE	chartreuse	0.3	1	0.8
201	0.325243185548595	1	-1	FALSE	chartreuse	0.3	1	0.8
202	0.327495756028703	1	-1	FALSE	chartreuse	0.3	1	0.8
203	0.325643642522836	1	-1	FALSE	chartreuse	0.3	1	0.8
204	0.325893928131737	1	-1	FALSE	chartreuse	0.3	1	0.8
205	0.324442271600112	1	-1	FALSE	chartreuse	0.3	1	0.8
206	0.328063070075545	1	-1	FALSE	chartreuse	0.3	1	0.8
207	0.32676158490926	1	-1	FALSE	chartreuse	0.3	1	0.8
208	0.324609128672712	1	-1	FALSE	chartreuse	0.3	1	0.8
209	0.327662613101303	1	-1	FALSE	chartreuse	0.3	1	0.8
210	0.326361127935019	1	-1	FALSE	chartreuse	0.3	1	0.8
211	0.325643642522836	1	-1	FALSE	chartreuse	0.3	1	0.8
212	0.327695984515823	1	-1	FALSE	chartreuse	0.3	1	0.8
213	0.327829470173904	1	-1	FALSE	chartreuse	0.3	1	0.8
214	0.326744899202	1	-1	FALSE	chartreuse	0.3	1	0.8
215	0.32395838608957	1	-1	FALSE	chartreuse	0.3	1	0.8
216	0.325943985253517	1	-1	FALSE	chartreuse	0.3	1	0.8
217	0.325109699890514	1	-1	FALSE	chartreuse	0.3	1	0.8
218	0.32671152778748	1	-1	FALSE	chartreuse	0.3	1	0.8
219	0.32667815637296	1	-1	FALSE	chartreuse	0.3	1	0.8
220	0.325860556717217	1	-1	FALSE	chartreuse	0.3	1	0.8
221	0.328163184319105	1	-1	FALSE	chartreuse	0.3	1	0.8
222	0.328113127197325	1	-1	FALSE	chartreuse	0.3	1	0.8
223	0.327512441735963	1	-1	FALSE	chartreuse	0.3	1	0.8
224	0.325076328475994	1	-1	FALSE	chartreuse	0.3	1	0.8
225	0.326277699398718	1	-1	FALSE	chartreuse	0.3	1	0.8
226	0.324375528771071	1	-1	FALSE	chartreuse	0.3	1	0.8
227	0.32676158490926	1	-1	FALSE	chartreuse	0.3	1	0.8
228	0.327879527295684	1	-1	FALSE	chartreuse	0.3	1	0.8
229	0.328930726853068	1	-1	FALSE	chartreuse	0.3	1	0.8
230	0.325977356668037	1	-1	FALSE	chartreuse	0.3	1	0.8
231	0.326477927885839	1	-1	FALSE	chartreuse	0.3	1	0.8
232	0.326311070813238	1	-1	FALSE	chartreuse	0.3	1	0.8
233	0.327545813150483	1	-1	FALSE	chartreuse	0.3	1	0.8
234	0.325593585401056	1	-1	FALSE	chartreuse	0.3	1	0.8
235	0.325843871009957	1	-1	FALSE	chartreuse	0.3	1	0.8
236	0.327479070321443	1	-1	FALSE	chartreuse	0.3	1	0.8
237	0.328380098513486	1	-1	FALSE	chartreuse	0.3	1	0.8
238	0.327128670468981	1	-1	FALSE	chartreuse	0.3	1	0.8
239	0.326427870764059	1	-1	FALSE	chartreuse	0.3	1	0.8
240	0.328597012707867	1	-1	FALSE	chartreuse	0.3	1	0.8
241	0.32669484208022	1	-1	FALSE	chartreuse	0.3	1	0.8
242	0.326911756274601	1	-1	FALSE	chartreuse	0.3	1	0.8
243	0.326210956569678	1	-1	FALSE	chartreuse	0.3	1	0.8
244	0.32951472660717	1	-1	FALSE	chartreuse	0.3	1	0.8
245	0.328363412806226	1	-1	FALSE	chartreuse	0.3	1	0.8
246	0.328446841342526	1	-1	FALSE	chartreuse	0.3	1	0.8
247	0.327762727344864	1	-1	FALSE	chartreuse	0.3	1	0.8
248	0.330315640555653	1	-1	FALSE	chartreuse	0.3	1	0.8
249	0.327612555979523	1	-1	FALSE	chartreuse	0.3	1	0.8
250	0.331333468698516	1	-1	FALSE	chartreuse	0.3	1	0.8
251	0.32676158490926	1	-1	FALSE	chartreuse	0.3	1	0.8
252	0.327295527541582	1	-1	FALSE	chartreuse	0.3	1	0.8
253	0.328613698415127	1	-1	FALSE	chartreuse	0.3	1	0.8
254	0.327378956077882	1	-1	FALSE	chartreuse	0.3	1	0.8
255	0.328697126951427	1	-1	FALSE	chartreuse	0.3	1	0.8
256	0.328613698415127	1	-1	FALSE	chartreuse	0.3	1	0.8
257	0.328647069829647	1	-1	FALSE	chartreuse	0.3	1	0.8
258	0.328663755536907	1	-1	FALSE	chartreuse	0.3	1	0.8
259	0.328747184073207	1	-1	FALSE	chartreuse	0.3	1	0.8
260	0.328330041391706	1	-1	FALSE	chartreuse	0.3	1	0.8
261	0.328446841342526	1	-1	FALSE	chartreuse	0.3	1	0.8
262	0.329314498120049	1	-1	FALSE	chartreuse	0.3	1	0.8
263	0.329231069583749	1	-1	FALSE	chartreuse	0.3	1	0.8
264	0.330365697677433	1	-1	FALSE	chartreuse	0.3	1	0.8
265	0.329214383876489	1	-1	FALSE	chartreuse	0.3	1	0.8
266	0.32958146943621	1	-1	FALSE	chartreuse	0.3	1	0.8
267	0.329881812166891	1	-1	FALSE	chartreuse	0.3	1	0.8
268	0.330098726361272	1	-1	FALSE	chartreuse	0.3	1	0.8
269	0.329848440752371	1	-1	FALSE	chartreuse	0.3	1	0.8
270	0.330399069091953	1	-1	FALSE	chartreuse	0.3	1	0.8
271	0.33228455401234	1	-1	FALSE	chartreuse	0.3	1	0.8
272	0.329965240703191	1	-1	FALSE	chartreuse	0.3	1	0.8
273	0.33223449689056	1	-1	FALSE	chartreuse	0.3	1	0.8
274	0.331233354454956	1	-1	FALSE	chartreuse	0.3	1	0.8
275	0.329731640801551	1	-1	FALSE	chartreuse	0.3	1	0.8
276	0.331183297333176	1	-1	FALSE	chartreuse	0.3	1	0.8
277	0.331033125967835	1	-1	FALSE	chartreuse	0.3	1	0.8
278	0.329931869288671	1	-1	FALSE	chartreuse	0.3	1	0.8
279	0.330265583433873	1	-1	FALSE	chartreuse	0.3	1	0.8
280	0.330165469190312	1	-1	FALSE	chartreuse	0.3	1	0.8
281	0.330599297579074	1	-1	FALSE	chartreuse	0.3	1	0.8
282	0.332651639572061	1	-1	FALSE	chartreuse	0.3	1	0.8
283	0.330515869042773	1	-1	FALSE	chartreuse	0.3	1	0.8
284	0.330966383138795	1	-1	FALSE	chartreuse	0.3	1	0.8
285	0.332167754061519	1	-1	FALSE	chartreuse	0.3	1	0.8
286	0.331066497382355	1	-1	FALSE	chartreuse	0.3	1	0.8
287	0.331033125967835	1	-1	FALSE	chartreuse	0.3	1	0.8
288	0.331466954356597	1	-1	FALSE	chartreuse	0.3	1	0.8
289	0.331934154159879	1	-1	FALSE	chartreuse	0.3	1	0.8
290	0.3323012397196	1	-1	FALSE	chartreuse	0.3	1	0.8
291	0.331700554258238	1	-1	FALSE	chartreuse	0.3	1	0.8
292	0.330732783237154	1	-1	FALSE	chartreuse	0.3	1	0.8
293	0.333569353471364	1	-1	FALSE	chartreuse	0.3	1	0.8
294	0.332034268403439	1	-1	FALSE	chartreuse	0.3	1	0.8
295	0.330399069091953	1	-1	FALSE	chartreuse	0.3	1	0.8
296	0.3324680967922	1	-1	FALSE	chartreuse	0.3	1	0.8
297	0.330983068846055	1	-1	FALSE	chartreuse	0.3	1	0.8
298	0.333352439276984	1	-1	FALSE	chartreuse	0.3	1	0.8
299	0.332701696693841	1	-1	FALSE	chartreuse	0.3	1	0.8
300	0.33248478249946	1	-1	FALSE	chartreuse	0.3	1	0.8
301	0.333802953373005	1	-1	FALSE	chartreuse	0.3	1	0.8
302	0.33235129684138	1	-1	FALSE	chartreuse	0.3	1	0.8
303	0.333068782253563	1	-1	FALSE	chartreuse	0.3	1	0.8
304	0.332818496644662	1	-1	FALSE	chartreuse	0.3	1	0.8
305	0.332718382401101	1	-1	FALSE	chartreuse	0.3	1	0.8
306	0.333903067616566	1	-1	FALSE	chartreuse	0.3	1	0.8
307	0.331900782745358	1	-1	FALSE	chartreuse	0.3	1	0.8
308	0.332551525328501	1	-1	FALSE	chartreuse	0.3	1	0.8
309	0.332818496644662	1	-1	FALSE	chartreuse	0.3	1	0.8
310	0.333686153422185	1	-1	FALSE	chartreuse	0.3	1	0.8
311	0.33502101000299	1	-1	FALSE	chartreuse	0.3	1	0.8
312	0.333786267665745	1	-1	FALSE	chartreuse	0.3	1	0.8
313	0.334336896005327	1	-1	FALSE	chartreuse	0.3	1	0.8
314	0.333402496398764	1	-1	FALSE	chartreuse	0.3	1	0.8
315	0.335788552536952	1	-1	FALSE	chartreuse	0.3	1	0.8
316	0.333886381909305	1	-1	FALSE	chartreuse	0.3	1	0.8
317	0.335321352733671	1	-1	FALSE	chartreuse	0.3	1	0.8
318	0.334620553028748	1	-1	FALSE	chartreuse	0.3	1	0.8
319	0.334870838637649	1	-1	FALSE	chartreuse	0.3	1	0.8
320	0.336088895267633	1	-1	FALSE	chartreuse	0.3	1	0.8
321	0.334420324541627	1	-1	FALSE	chartreuse	0.3	1	0.8
322	0.332851868059182	1	-1	FALSE	chartreuse	0.3	1	0.8
323	0.335521581220791	1	-1	FALSE	chartreuse	0.3	1	0.8
324	0.333118839375343	1	-1	FALSE	chartreuse	0.3	1	0.8
325	0.33503769571025	1	-1	FALSE	chartreuse	0.3	1	0.8
326	0.334754038686829	1	-1	FALSE	chartreuse	0.3	1	0.8
327	0.334854152930389	1	-1	FALSE	chartreuse	0.3	1	0.8
328	0.336122266682154	1	-1	FALSE	chartreuse	0.3	1	0.8
329	0.334553810199708	1	-1	FALSE	chartreuse	0.3	1	0.8
330	0.336689580728995	1	-1	FALSE	chartreuse	0.3	1	0.8
331	0.336072209560373	1	-1	FALSE	chartreuse	0.3	1	0.8
332	0.33508775283203	1	-1	FALSE	chartreuse	0.3	1	0.8
333	0.334253467469027	1	-1	FALSE	chartreuse	0.3	1	0.8
334	0.336455980827355	1	-1	FALSE	chartreuse	0.3	1	0.8
335	0.336355866583794	1	-1	FALSE	chartreuse	0.3	1	0.8
336	0.333636096300405	1	-1	FALSE	chartreuse	0.3	1	0.8
337	0.336873123508856	1	-1	FALSE	chartreuse	0.3	1	0.8
338	0.33502101000299	1	-1	FALSE	chartreuse	0.3	1	0.8
339	0.336906494923376	1	-1	FALSE	chartreuse	0.3	1	0.8
340	0.334970952881209	1	-1	FALSE	chartreuse	0.3	1	0.8
341	0.336055523853113	1	-1	FALSE	chartreuse	0.3	1	0.8
342	0.335805238244212	1	-1	FALSE	chartreuse	0.3	1	0.8
343	0.335338038440931	1	-1	FALSE	chartreuse	0.3	1	0.8
344	0.335871981073253	1	-1	FALSE	chartreuse	0.3	1	0.8
345	0.336222380925714	1	-1	FALSE	chartreuse	0.3	1	0.8
346	0.336422609412835	1	-1	FALSE	chartreuse	0.3	1	0.8
347	0.337557237506519	1	-1	FALSE	chartreuse	0.3	1	0.8
348	0.33505438141751	1	-1	FALSE	chartreuse	0.3	1	0.8
349	0.336455980827355	1	-1	FALSE	chartreuse	0.3	1	0.8
350	0.337473808970218	1	-1	FALSE	chartreuse	0.3	1	0.8
351	0.337006609166937	1	-1	FALSE	chartreuse	0.3	1	0.8
352	0.336906494923376	1	-1	FALSE	chartreuse	0.3	1	0.8
353	0.336856437801596	1	-1	FALSE	chartreuse	0.3	1	0.8
354	0.337674037457339	1	-1	FALSE	chartreuse	0.3	1	0.8
355	0.335471524099011	1	-1	FALSE	chartreuse	0.3	1	0.8
356	0.337273580483098	1	-1	FALSE	chartreuse	0.3	1	0.8
357	0.336956552045156	1	-1	FALSE	chartreuse	0.3	1	0.8
358	0.336372552291054	1	-1	FALSE	chartreuse	0.3	1	0.8
359	0.336639523607215	1	-1	FALSE	chartreuse	0.3	1	0.8
360	0.338291408625961	1	-1	FALSE	chartreuse	0.3	1	0.8
361	0.336439295120095	1	-1	FALSE	chartreuse	0.3	1	0.8
362	0.336489352241875	1	-1	FALSE	chartreuse	0.3	1	0.8
363	0.335554952635311	1	-1	FALSE	chartreuse	0.3	1	0.8
364	0.3378575802372	1	-1	FALSE	chartreuse	0.3	1	0.8
365	0.337273580483098	1	-1	FALSE	chartreuse	0.3	1	0.8
366	0.339426036719645	1	-1	FALSE	chartreuse	0.3	1	0.8
367	0.33789095165172	1	-1	FALSE	chartreuse	0.3	1	0.8
368	0.335621695464352	1	-1	FALSE	chartreuse	0.3	1	0.8
369	0.338274722918701	1	-1	FALSE	chartreuse	0.3	1	0.8
370	0.33784089452994	1	-1	FALSE	chartreuse	0.3	1	0.8
371	0.337190151946797	1	-1	FALSE	chartreuse	0.3	1	0.8
372	0.339659636621286	1	-1	FALSE	chartreuse	0.3	1	0.8
373	0.33790763735898	1	-1	FALSE	chartreuse	0.3	1	0.8
374	0.338958836916364	1	-1	FALSE	chartreuse	0.3	1	0.8
375	0.338775294136503	1	-1	FALSE	chartreuse	0.3	1	0.8
376	0.337190151946797	1	-1	FALSE	chartreuse	0.3	1	0.8
377	0.33807449443158	1	-1	FALSE	chartreuse	0.3	1	0.8
378	0.337240209068577	1	-1	FALSE	chartreuse	0.3	1	0.8
379	0.337790837408159	1	-1	FALSE	chartreuse	0.3	1	0.8
380	0.336873123508856	1	-1	FALSE	chartreuse	0.3	1	0.8
381	0.339759750864846	1	-1	FALSE	chartreuse	0.3	1	0.8
382	0.338775294136503	1	-1	FALSE	chartreuse	0.3	1	0.8
383	0.339025579745404	1	-1	FALSE	chartreuse	0.3	1	0.8
384	0.339409351012385	1	-1	FALSE	chartreuse	0.3	1	0.8
385	0.337473808970218	1	-1	FALSE	chartreuse	0.3	1	0.8
386	0.33790763735898	1	-1	FALSE	chartreuse	0.3	1	0.8
387	0.340293693497168	1	-1	FALSE	chartreuse	0.3	1	0.8
388	0.339676322328546	1	-1	FALSE	chartreuse	0.3	1	0.8
389	0.337490494677478	1	-1	FALSE	chartreuse	0.3	1	0.8
390	0.339876550815667	1	-1	FALSE	chartreuse	0.3	1	0.8
391	0.337290266190358	1	-1	FALSE	chartreuse	0.3	1	0.8
392	0.339576208084986	1	-1	FALSE	chartreuse	0.3	1	0.8
393	0.339926607937447	1	-1	FALSE	chartreuse	0.3	1	0.8
394	0.337457123262958	1	-1	FALSE	chartreuse	0.3	1	0.8
395	0.340327064911689	1	-1	FALSE	chartreuse	0.3	1	0.8
396	0.339993350766487	1	-1	FALSE	chartreuse	0.3	1	0.8
397	0.341995635637694	1	-1	FALSE	chartreuse	0.3	1	0.8
398	0.337457123262958	1	-1	FALSE	chartreuse	0.3	1	0.8
399	0.338992208330884	1	-1	FALSE	chartreuse	0.3	1	0.8
400	0.338291408625961	1	-1	FALSE	chartreuse	0.3	1	0.8
401	0.338908779794583	1	-1	FALSE	chartreuse	0.3	1	0.8
402	0.340427179155249	1	-1	FALSE	chartreuse	0.3	1	0.8
403	0.338858722672803	1	-1	FALSE	chartreuse	0.3	1	0.8
404	0.341077921738391	1	-1	FALSE	chartreuse	0.3	1	0.8
405	0.339426036719645	1	-1	FALSE	chartreuse	0.3	1	0.8
406	0.341878835686874	1	-1	FALSE	chartreuse	0.3	1	0.8
407	0.341561807248933	1	-1	FALSE	chartreuse	0.3	1	0.8
408	0.340243636375388	1	-1	FALSE	chartreuse	0.3	1	0.8
409	0.340510607691549	1	-1	FALSE	chartreuse	0.3	1	0.8
410	0.340911064665791	1	-1	FALSE	chartreuse	0.3	1	0.8
411	0.34343060646206	1	-1	FALSE	chartreuse	0.3	1	0.8
412	0.340327064911689	1	-1	FALSE	chartreuse	0.3	1	0.8
413	0.340460550569769	1	-1	FALSE	chartreuse	0.3	1	0.8
414	0.34072752188593	1	-1	FALSE	chartreuse	0.3	1	0.8
415	0.339476093841425	1	-1	FALSE	chartreuse	0.3	1	0.8
416	0.341027864616611	1	-1	FALSE	chartreuse	0.3	1	0.8
417	0.340226950668128	1	-1	FALSE	chartreuse	0.3	1	0.8
418	0.340493921984289	1	-1	FALSE	chartreuse	0.3	1	0.8
419	0.339776436572107	1	-1	FALSE	chartreuse	0.3	1	0.8
420	0.340944436080311	1	-1	FALSE	chartreuse	0.3	1	0.8
421	0.342095749881255	1	-1	FALSE	chartreuse	0.3	1	0.8
422	0.342546263977276	1	-1	FALSE	chartreuse	0.3	1	0.8
423	0.342045692759475	1	-1	FALSE	chartreuse	0.3	1	0.8
424	0.342496206855496	1	-1	FALSE	chartreuse	0.3	1	0.8
425	0.34061072193511	1	-1	FALSE	chartreuse	0.3	1	0.8
426	0.341962264223174	1	-1	FALSE	chartreuse	0.3	1	0.8
427	0.340894378958531	1	-1	FALSE	chartreuse	0.3	1	0.8
428	0.340560664813329	1	-1	FALSE	chartreuse	0.3	1	0.8
429	0.343247063682199	1	-1	FALSE	chartreuse	0.3	1	0.8
430	0.341211407396472	1	-1	FALSE	chartreuse	0.3	1	0.8
431	0.341678607199753	1	-1	FALSE	chartreuse	0.3	1	0.8
432	0.341795407150574	1	-1	FALSE	chartreuse	0.3	1	0.8
433	0.342112435588515	1	-1	FALSE	chartreuse	0.3	1	0.8
434	0.343163635145899	1	-1	FALSE	chartreuse	0.3	1	0.8
435	0.341895521394134	1	-1	FALSE	chartreuse	0.3	1	0.8
436	0.342863292415218	1	-1	FALSE	chartreuse	0.3	1	0.8
437	0.3434973492911	1	-1	FALSE	chartreuse	0.3	1	0.8
438	0.34081095042223	1	-1	FALSE	chartreuse	0.3	1	0.8
439	0.341812092857834	1	-1	FALSE	chartreuse	0.3	1	0.8
440	0.342646378220837	1	-1	FALSE	chartreuse	0.3	1	0.8
441	0.343046835195078	1	-1	FALSE	chartreuse	0.3	1	0.8
442	0.341745350028794	1	-1	FALSE	chartreuse	0.3	1	0.8
443	0.342629692513577	1	-1	FALSE	chartreuse	0.3	1	0.8
444	0.339926607937447	1	-1	FALSE	chartreuse	0.3	1	0.8
445	0.344448434604923	1	-1	FALSE	chartreuse	0.3	1	0.8
446	0.342963406658778	1	-1	FALSE	chartreuse	0.3	1	0.8
447	0.342963406658778	1	-1	FALSE	chartreuse	0.3	1	0.8
448	0.344548548848484	1	-1	FALSE	chartreuse	0.3	1	0.8
449	0.343914491972601	1	-1	FALSE	chartreuse	0.3	1	0.8
450	0.341878835686874	1	-1	FALSE	chartreuse	0.3	1	0.8
451	0.344848891579165	1	-1	FALSE	chartreuse	0.3	1	0.8
452	0.341945578515914	1	-1	FALSE	chartreuse	0.3	1	0.8
453	0.344214834703282	1	-1	FALSE	chartreuse	0.3	1	0.8
454	0.343914491972601	1	-1	FALSE	chartreuse	0.3	1	0.8
455	0.343797692021781	1	-1	FALSE	chartreuse	0.3	1	0.8
456	0.344949005822725	1	-1	FALSE	chartreuse	0.3	1	0.8
457	0.344531863141224	1	-1	FALSE	chartreuse	0.3	1	0.8
458	0.345299405675186	1	-1	FALSE	chartreuse	0.3	1	0.8
459	0.344415063190403	1	-1	FALSE	chartreuse	0.3	1	0.8
460	0.344999062944505	1	-1	FALSE	chartreuse	0.3	1	0.8
461	0.345399519918747	1	-1	FALSE	chartreuse	0.3	1	0.8
462	0.344915634408205	1	-1	FALSE	chartreuse	0.3	1	0.8
463	0.344832205871905	1	-1	FALSE	chartreuse	0.3	1	0.8
464	0.342980092366038	1	-1	FALSE	chartreuse	0.3	1	0.8
465	0.34346397787658	1	-1	FALSE	chartreuse	0.3	1	0.8
466	0.346684319377771	1	-1	FALSE	chartreuse	0.3	1	0.8
467	0.346751062206811	1	-1	FALSE	chartreuse	0.3	1	0.8
468	0.344631977384784	1	-1	FALSE	chartreuse	0.3	1	0.8
469	0.345232662846146	1	-1	FALSE	chartreuse	0.3	1	0.8
470	0.343764320607261	1	-1	FALSE	chartreuse	0.3	1	0.8
471	0.345699862649428	1	-1	FALSE	chartreuse	0.3	1	0.8
472	0.345382834211487	1	-1	FALSE	chartreuse	0.3	1	0.8
473	0.345883405429288	1	-1	FALSE	chartreuse	0.3	1	0.8
474	0.345850034014768	1	-1	FALSE	chartreuse	0.3	1	0.8
475	0.345449577040527	1	-1	FALSE	chartreuse	0.3	1	0.8
476	0.347852318885975	1	-1	FALSE	chartreuse	0.3	1	0.8
477	0.347401804789954	1	-1	FALSE	chartreuse	0.3	1	0.8
478	0.346817805035852	1	-1	FALSE	chartreuse	0.3	1	0.8
479	0.347151519181053	1	-1	FALSE	chartreuse	0.3	1	0.8
480	0.348135975909396	1	-1	FALSE	chartreuse	0.3	1	0.8
481	0.345733234063948	1	-1	FALSE	chartreuse	0.3	1	0.8
482	0.345299405675186	1	-1	FALSE	chartreuse	0.3	1	0.8
483	0.346617576548731	1	-1	FALSE	chartreuse	0.3	1	0.8
484	0.348636547127198	1	-1	FALSE	chartreuse	0.3	1	0.8
485	0.344715405921084	1	-1	FALSE	chartreuse	0.3	1	0.8
486	0.345299405675186	1	-1	FALSE	chartreuse	0.3	1	0.8
487	0.346867862157632	1	-1	FALSE	chartreuse	0.3	1	0.8
488	0.347318376253654	1	-1	FALSE	chartreuse	0.3	1	0.8
489	0.347001347815712	1	-1	FALSE	chartreuse	0.3	1	0.8
490	0.348402947225557	1	-1	FALSE	chartreuse	0.3	1	0.8
491	0.346834490743112	1	-1	FALSE	chartreuse	0.3	1	0.8
492	0.349404089661161	1	-1	FALSE	chartreuse	0.3	1	0.8
493	0.347301690546393	1	-1	FALSE	chartreuse	0.3	1	0.8
494	0.348102604494876	1	-1	FALSE	chartreuse	0.3	1	0.8
495	0.346817805035852	1	-1	FALSE	chartreuse	0.3	1	0.8
496	0.347668776106115	1	-1	FALSE	chartreuse	0.3	1	0.8
497	0.347668776106115	1	-1	FALSE	chartreuse	0.3	1	0.8
498	0.347001347815712	1	-1	FALSE	chartreuse	0.3	1	0.8
499	0.346150376745449	1	-1	FALSE	chartreuse	0.3	1	0.8
500	0.349387403953901	1	-1	FALSE	chartreuse	0.3	1	0.8
501	0.349654375270062	1	-1	FALSE	chartreuse	0.3	1	0.8
502	0.349954718000743	1	-1	FALSE	chartreuse	0.3	1	0.8
503	0.348519747176378	1	-1	FALSE	chartreuse	0.3	1	0.8
504	0.348920204150619	1	-1	FALSE	chartreuse	0.3	1	0.8
505	0.348286147274737	1	-1	FALSE	chartreuse	0.3	1	0.8
506	0.347201576302833	1	-1	FALSE	chartreuse	0.3	1	0.8
507	0.347635404691595	1	-1	FALSE	chartreuse	0.3	1	0.8
508	0.349437461075681	1	-1	FALSE	chartreuse	0.3	1	0.8
509	0.349604318148282	1	-1	FALSE	chartreuse	0.3	1	0.8
510	0.350188317902384	1	-1	FALSE	chartreuse	0.3	1	0.8
511	0.347935747422276	1	-1	FALSE	chartreuse	0.3	1	0.8
512	0.350889117607306	1	-1	FALSE	chartreuse	0.3	1	0.8
513	0.348619861419938	1	-1	FALSE	chartreuse	0.3	1	0.8
514	0.351322945996068	1	-1	FALSE	chartreuse	0.3	1	0.8
515	0.349287289710341	1	-1	FALSE	chartreuse	0.3	1	0.8
516	0.349387403953901	1	-1	FALSE	chartreuse	0.3	1	0.8
517	0.350772317656486	1	-1	FALSE	chartreuse	0.3	1	0.8
518	0.350388546389504	1	-1	FALSE	chartreuse	0.3	1	0.8
519	0.351022603265387	1	-1	FALSE	chartreuse	0.3	1	0.8
520	0.351106031801687	1	-1	FALSE	chartreuse	0.3	1	0.8
521	0.351639974434009	1	-1	FALSE	chartreuse	0.3	1	0.8
522	0.348853461321579	1	-1	FALSE	chartreuse	0.3	1	0.8
523	0.350889117607306	1	-1	FALSE	chartreuse	0.3	1	0.8
524	0.349604318148282	1	-1	FALSE	chartreuse	0.3	1	0.8
525	0.351740088677569	1	-1	FALSE	chartreuse	0.3	1	0.8
526	0.352607745455092	1	-1	FALSE	chartreuse	0.3	1	0.8
527	0.347668776106115	1	-1	FALSE	chartreuse	0.3	1	0.8
528	0.351206146045247	1	-1	FALSE	chartreuse	0.3	1	0.8
529	0.350371860682244	1	-1	FALSE	chartreuse	0.3	1	0.8
530	0.352958145307554	1	-1	FALSE	chartreuse	0.3	1	0.8
531	0.350021460829783	1	-1	FALSE	chartreuse	0.3	1	0.8
532	0.350522032047585	1	-1	FALSE	chartreuse	0.3	1	0.8
533	0.351539860190449	1	-1	FALSE	chartreuse	0.3	1	0.8
534	0.351489803068668	1	-1	FALSE	chartreuse	0.3	1	0.8
535	0.351406374532368	1	-1	FALSE	chartreuse	0.3	1	0.8
536	0.350839060485526	1	-1	FALSE	chartreuse	0.3	1	0.8
537	0.353625573597956	1	-1	FALSE	chartreuse	0.3	1	0.8
538	0.349320661124861	1	-1	FALSE	chartreuse	0.3	1	0.8
539	0.351122717508947	1	-1	FALSE	chartreuse	0.3	1	0.8
540	0.351089346094427	1	-1	FALSE	chartreuse	0.3	1	0.8
541	0.351639974434009	1	-1	FALSE	chartreuse	0.3	1	0.8
542	0.35194031716469	1	-1	FALSE	chartreuse	0.3	1	0.8
543	0.353175059501934	1	-1	FALSE	chartreuse	0.3	1	0.8
544	0.34910374693048	1	-1	FALSE	chartreuse	0.3	1	0.8
545	0.352307402724411	1	-1	FALSE	chartreuse	0.3	1	0.8
546	0.352507631211532	1	-1	FALSE	chartreuse	0.3	1	0.8
547	0.352624431162352	1	-1	FALSE	chartreuse	0.3	1	0.8
548	0.352574374040572	1	-1	FALSE	chartreuse	0.3	1	0.8
549	0.351756774384829	1	-1	FALSE	chartreuse	0.3	1	0.8
550	0.35190694575017	1	-1	FALSE	chartreuse	0.3	1	0.8
551	0.351272888874288	1	-1	FALSE	chartreuse	0.3	1	0.8
552	0.353809116377817	1	-1	FALSE	chartreuse	0.3	1	0.8
553	0.354076087693978	1	-1	FALSE	chartreuse	0.3	1	0.8
554	0.35187357433565	1	-1	FALSE	chartreuse	0.3	1	0.8
555	0.352958145307554	1	-1	FALSE	chartreuse	0.3	1	0.8
556	0.35194031716469	1	-1	FALSE	chartreuse	0.3	1	0.8
557	0.35192363145743	1	-1	FALSE	chartreuse	0.3	1	0.8
558	0.351690031555789	1	-1	FALSE	chartreuse	0.3	1	0.8
559	0.352858031063993	1	-1	FALSE	chartreuse	0.3	1	0.8
560	0.353191745209195	1	-1	FALSE	chartreuse	0.3	1	0.8
561	0.352207288480851	1	-1	FALSE	chartreuse	0.3	1	0.8
562	0.352757916820433	1	-1	FALSE	chartreuse	0.3	1	0.8
563	0.352274031309891	1	-1	FALSE	chartreuse	0.3	1	0.8
564	0.352924773893034	1	-1	FALSE	chartreuse	0.3	1	0.8
565	0.352190602773591	1	-1	FALSE	chartreuse	0.3	1	0.8
566	0.352757916820433	1	-1	FALSE	chartreuse	0.3	1	0.8
567	0.349971403708003	1	-1	FALSE	chartreuse	0.3	1	0.8
568	0.352958145307554	1	-1	FALSE	chartreuse	0.3	1	0.8
569	0.353458716525355	1	-1	FALSE	chartreuse	0.3	1	0.8
570	0.353058259551114	1	-1	FALSE	chartreuse	0.3	1	0.8
571	0.354142830523018	1	-1	FALSE	chartreuse	0.3	1	0.8
572	0.354209573352058	1	-1	FALSE	chartreuse	0.3	1	0.8
573	0.353408659403575	1	-1	FALSE	chartreuse	0.3	1	0.8
574	0.354209573352058	1	-1	FALSE	chartreuse	0.3	1	0.8
575	0.352157231359071	1	-1	FALSE	chartreuse	0.3	1	0.8
576	0.356045001150665	1	-1	FALSE	chartreuse	0.3	1	0.8
577	0.352891402478513	1	-1	FALSE	chartreuse	0.3	1	0.8
578	0.355794715541764	1	-1	FALSE	chartreuse	0.3	1	0.8
579	0.353692316426996	1	-1	FALSE	chartreuse	0.3	1	0.8
580	0.353108316672894	1	-1	FALSE	chartreuse	0.3	1	0.8
581	0.3546934588626	1	-1	FALSE	chartreuse	0.3	1	0.8
582	0.353592202183436	1	-1	FALSE	chartreuse	0.3	1	0.8
583	0.353859173499597	1	-1	FALSE	chartreuse	0.3	1	0.8
584	0.353258488038235	1	-1	FALSE	chartreuse	0.3	1	0.8
585	0.352340774138931	1	-1	FALSE	chartreuse	0.3	1	0.8
586	0.355394258567522	1	-1	FALSE	chartreuse	0.3	1	0.8
587	0.355143972958621	1	-1	FALSE	chartreuse	0.3	1	0.8
588	0.355327515738482	1	-1	FALSE	chartreuse	0.3	1	0.8
589	0.357146257829829	1	-1	FALSE	chartreuse	0.3	1	0.8
590	0.35482694452068	1	-1	FALSE	chartreuse	0.3	1	0.8
591	0.355861458370804	1	-1	FALSE	chartreuse	0.3	1	0.8
592	0.353842487792337	1	-1	FALSE	chartreuse	0.3	1	0.8
593	0.356695743733807	1	-1	FALSE	chartreuse	0.3	1	0.8
594	0.356412086710386	1	-1	FALSE	chartreuse	0.3	1	0.8
595	0.355894829785324	1	-1	FALSE	chartreuse	0.3	1	0.8
596	0.35182351721387	1	-1	FALSE	chartreuse	0.3	1	0.8
597	0.355644544176423	1	-1	FALSE	chartreuse	0.3	1	0.8
598	0.356011629736145	1	-1	FALSE	chartreuse	0.3	1	0.8
599	0.355761344127244	1	-1	FALSE	chartreuse	0.3	1	0.8
600	0.353842487792337	1	-1	FALSE	chartreuse	0.3	1	0.8
601	0.354476544668219	1	-1	FALSE	chartreuse	0.3	1	0.8
602	0.354176201937538	1	-1	FALSE	chartreuse	0.3	1	0.8
603	0.35464340174082	1	-1	FALSE	chartreuse	0.3	1	0.8
604	0.353809116377817	1	-1	FALSE	chartreuse	0.3	1	0.8
605	0.356962715049968	1	-1	FALSE	chartreuse	0.3	1	0.8
606	0.35462671603356	1	-1	FALSE	chartreuse	0.3	1	0.8
607	0.355327515738482	1	-1	FALSE	chartreuse	0.3	1	0.8
608	0.35479357310616	1	-1	FALSE	chartreuse	0.3	1	0.8
609	0.356011629736145	1	-1	FALSE	chartreuse	0.3	1	0.8
610	0.355210715787662	1	-1	FALSE	chartreuse	0.3	1	0.8
611	0.356812543684627	1	-1	FALSE	chartreuse	0.3	1	0.8
612	0.354543287497259	1	-1	FALSE	chartreuse	0.3	1	0.8
613	0.35476020169164	1	-1	FALSE	chartreuse	0.3	1	0.8
614	0.35763014334037	1	-1	FALSE	chartreuse	0.3	1	0.8
615	0.356679058026547	1	-1	FALSE	chartreuse	0.3	1	0.8
616	0.354960430178761	1	-1	FALSE	chartreuse	0.3	1	0.8
617	0.35742991485325	1	-1	FALSE	chartreuse	0.3	1	0.8
618	0.355761344127244	1	-1	FALSE	chartreuse	0.3	1	0.8
619	0.356712429441067	1	-1	FALSE	chartreuse	0.3	1	0.8
620	0.356745800855587	1	-1	FALSE	chartreuse	0.3	1	0.8
621	0.357963857485572	1	-1	FALSE	chartreuse	0.3	1	0.8
622	0.357279743487909	1	-1	FALSE	chartreuse	0.3	1	0.8
623	0.355911515492584	1	-1	FALSE	chartreuse	0.3	1	0.8
624	0.357780314705711	1	-1	FALSE	chartreuse	0.3	1	0.8
625	0.356645686612027	1	-1	FALSE	chartreuse	0.3	1	0.8
626	0.355944886907104	1	-1	FALSE	chartreuse	0.3	1	0.8
627	0.35467677315534	1	-1	FALSE	chartreuse	0.3	1	0.8
628	0.358531171532414	1	-1	FALSE	chartreuse	0.3	1	0.8
629	0.35744660056051	1	-1	FALSE	chartreuse	0.3	1	0.8
630	0.356862600806408	1	-1	FALSE	chartreuse	0.3	1	0.8
631	0.358798142848575	1	-1	FALSE	chartreuse	0.3	1	0.8
632	0.358698028605014	1	-1	FALSE	chartreuse	0.3	1	0.8
633	0.356562258075727	1	-1	FALSE	chartreuse	0.3	1	0.8
634	0.356996086464488	1	-1	FALSE	chartreuse	0.3	1	0.8
635	0.356912657928188	1	-1	FALSE	chartreuse	0.3	1	0.8
636	0.356879286513668	1	-1	FALSE	chartreuse	0.3	1	0.8
637	0.355944886907104	1	-1	FALSE	chartreuse	0.3	1	0.8
638	0.357012772171748	1	-1	FALSE	chartreuse	0.3	1	0.8
639	0.356462143832166	1	-1	FALSE	chartreuse	0.3	1	0.8
640	0.36021642796568	1	-1	FALSE	chartreuse	0.3	1	0.8
641	0.356378715295866	1	-1	FALSE	chartreuse	0.3	1	0.8
642	0.357079515000788	1	-1	FALSE	chartreuse	0.3	1	0.8
643	0.358130714558172	1	-1	FALSE	chartreuse	0.3	1	0.8
644	0.358013914607352	1	-1	FALSE	chartreuse	0.3	1	0.8
645	0.358264200216253	1	-1	FALSE	chartreuse	0.3	1	0.8
646	0.357713571876671	1	-1	FALSE	chartreuse	0.3	1	0.8
647	0.356645686612027	1	-1	FALSE	chartreuse	0.3	1	0.8
648	0.358948314213915	1	-1	FALSE	chartreuse	0.3	1	0.8
649	0.358114028850912	1	-1	FALSE	chartreuse	0.3	1	0.8
650	0.359632428211578	1	-1	FALSE	chartreuse	0.3	1	0.8
651	0.357196314951609	1	-1	FALSE	chartreuse	0.3	1	0.8
652	0.358581228654194	1	-1	FALSE	chartreuse	0.3	1	0.8
653	0.356395401003126	1	-1	FALSE	chartreuse	0.3	1	0.8
654	0.360049570893079	1	-1	FALSE	chartreuse	0.3	1	0.8
655	0.356929343635448	1	-1	FALSE	chartreuse	0.3	1	0.8
656	0.357963857485572	1	-1	FALSE	chartreuse	0.3	1	0.8
657	0.359198599822816	1	-1	FALSE	chartreuse	0.3	1	0.8
658	0.360616884939921	1	-1	FALSE	chartreuse	0.3	1	0.8
659	0.357813686120231	1	-1	FALSE	chartreuse	0.3	1	0.8
660	0.359081799871996	1	-1	FALSE	chartreuse	0.3	1	0.8
661	0.361034027621422	1	-1	FALSE	chartreuse	0.3	1	0.8
662	0.357980543192832	1	-1	FALSE	chartreuse	0.3	1	0.8
663	0.361968427227986	1	-1	FALSE	chartreuse	0.3	1	0.8
664	0.359348771188156	1	-1	FALSE	chartreuse	0.3	1	0.8
665	0.360817113427042	1	-1	FALSE	chartreuse	0.3	1	0.8
666	0.358931628506655	1	-1	FALSE	chartreuse	0.3	1	0.8
667	0.359765913869658	1	-1	FALSE	chartreuse	0.3	1	0.8
668	0.361501227424704	1	-1	FALSE	chartreuse	0.3	1	0.8
669	0.359482256846237	1	-1	FALSE	chartreuse	0.3	1	0.8
670	0.357813686120231	1	-1	FALSE	chartreuse	0.3	1	0.8
671	0.360566827818141	1	-1	FALSE	chartreuse	0.3	1	0.8
672	0.361050713328683	1	-1	FALSE	chartreuse	0.3	1	0.8
673	0.359282028359116	1	-1	FALSE	chartreuse	0.3	1	0.8
674	0.36026648508746	1	-1	FALSE	chartreuse	0.3	1	0.8
675	0.359181914115556	1	-1	FALSE	chartreuse	0.3	1	0.8
676	0.359815970991438	1	-1	FALSE	chartreuse	0.3	1	0.8
677	0.359949456649519	1	-1	FALSE	chartreuse	0.3	1	0.8
678	0.359482256846237	1	-1	FALSE	chartreuse	0.3	1	0.8
679	0.359165228408296	1	-1	FALSE	chartreuse	0.3	1	0.8
680	0.360800427719782	1	-1	FALSE	chartreuse	0.3	1	0.8
681	0.36034991362376	1	-1	FALSE	chartreuse	0.3	1	0.8
682	0.360516770696361	1	-1	FALSE	chartreuse	0.3	1	0.8
683	0.359866028113218	1	-1	FALSE	chartreuse	0.3	1	0.8
684	0.36031654220924	1	-1	FALSE	chartreuse	0.3	1	0.8
685	0.361768198740865	1	-1	FALSE	chartreuse	0.3	1	0.8
686	0.360817113427042	1	-1	FALSE	chartreuse	0.3	1	0.8
687	0.362886141127289	1	-1	FALSE	chartreuse	0.3	1	0.8
688	0.362035170057026	1	-1	FALSE	chartreuse	0.3	1	0.8
689	0.360950599085122	1	-1	FALSE	chartreuse	0.3	1	0.8
690	0.358514485825154	1	-1	FALSE	chartreuse	0.3	1	0.8
691	0.359832656698698	1	-1	FALSE	chartreuse	0.3	1	0.8
692	0.361034027621422	1	-1	FALSE	chartreuse	0.3	1	0.8
693	0.361751513033605	1	-1	FALSE	chartreuse	0.3	1	0.8
694	0.359148542701036	1	-1	FALSE	chartreuse	0.3	1	0.8
695	0.361985112935246	1	-1	FALSE	chartreuse	0.3	1	0.8
696	0.361300998937583	1	-1	FALSE	chartreuse	0.3	1	0.8
697	0.361300998937583	1	-1	FALSE	chartreuse	0.3	1	0.8
698	0.36021642796568	1	-1	FALSE	chartreuse	0.3	1	0.8
699	0.360783742012522	1	-1	FALSE	chartreuse	0.3	1	0.8
700	0.360850484841562	1	-1	FALSE	chartreuse	0.3	1	0.8
701	0.362569112689348	1	-1	FALSE	chartreuse	0.3	1	0.8
702	0.36045002786732	1	-1	FALSE	chartreuse	0.3	1	0.8
703	0.361551284546484	1	-1	FALSE	chartreuse	0.3	1	0.8
704	0.359532313968017	1	-1	FALSE	chartreuse	0.3	1	0.8
705	0.361284313230323	1	-1	FALSE	chartreuse	0.3	1	0.8
706	0.361551284546484	1	-1	FALSE	chartreuse	0.3	1	0.8
707	0.361634713082785	1	-1	FALSE	chartreuse	0.3	1	0.8
708	0.360633570647181	1	-1	FALSE	chartreuse	0.3	1	0.8
709	0.361517913131964	1	-1	FALSE	chartreuse	0.3	1	0.8
710	0.362519055567568	1	-1	FALSE	chartreuse	0.3	1	0.8
711	0.362669226932908	1	-1	FALSE	chartreuse	0.3	1	0.8
712	0.360867170548822	1	-1	FALSE	chartreuse	0.3	1	0.8
713	0.360750370598002	1	-1	FALSE	chartreuse	0.3	1	0.8
714	0.362836084005509	1	-1	FALSE	chartreuse	0.3	1	0.8
715	0.361651398790045	1	-1	FALSE	chartreuse	0.3	1	0.8
716	0.362018484349766	1	-1	FALSE	chartreuse	0.3	1	0.8
717	0.363303283808791	1	-1	FALSE	chartreuse	0.3	1	0.8
718	0.361851627277165	1	-1	FALSE	chartreuse	0.3	1	0.8
719	0.361484541717444	1	-1	FALSE	chartreuse	0.3	1	0.8
720	0.362535741274828	1	-1	FALSE	chartreuse	0.3	1	0.8
721	0.362135284300586	1	-1	FALSE	chartreuse	0.3	1	0.8
722	0.362385569909487	1	-1	FALSE	chartreuse	0.3	1	0.8
723	0.362769341176469	1	-1	FALSE	chartreuse	0.3	1	0.8
724	0.363937340684673	1	-1	FALSE	chartreuse	0.3	1	0.8
725	0.363636997953992	1	-1	FALSE	chartreuse	0.3	1	0.8
726	0.36313642673619	1	-1	FALSE	chartreuse	0.3	1	0.8
727	0.362085227178806	1	-1	FALSE	chartreuse	0.3	1	0.8
728	0.361467856010184	1	-1	FALSE	chartreuse	0.3	1	0.8
729	0.362836084005509	1	-1	FALSE	chartreuse	0.3	1	0.8
730	0.363620312246732	1	-1	FALSE	chartreuse	0.3	1	0.8
731	0.362185341422367	1	-1	FALSE	chartreuse	0.3	1	0.8
732	0.362602484103868	1	-1	FALSE	chartreuse	0.3	1	0.8
733	0.364154254879054	1	-1	FALSE	chartreuse	0.3	1	0.8
734	0.361367741766624	1	-1	FALSE	chartreuse	0.3	1	0.8
735	0.365055283071097	1	-1	FALSE	chartreuse	0.3	1	0.8
736	0.362652541225648	1	-1	FALSE	chartreuse	0.3	1	0.8
737	0.362168655715107	1	-1	FALSE	chartreuse	0.3	1	0.8
738	0.362735969761949	1	-1	FALSE	chartreuse	0.3	1	0.8
739	0.361651398790045	1	-1	FALSE	chartreuse	0.3	1	0.8
740	0.361501227424704	1	-1	FALSE	chartreuse	0.3	1	0.8
741	0.36315311244345	1	-1	FALSE	chartreuse	0.3	1	0.8
742	0.362852769712769	1	-1	FALSE	chartreuse	0.3	1	0.8
743	0.363970712099193	1	-1	FALSE	chartreuse	0.3	1	0.8
744	0.363670369368512	1	-1	FALSE	chartreuse	0.3	1	0.8
745	0.364387854780694	1	-1	FALSE	chartreuse	0.3	1	0.8
746	0.363470140881391	1	-1	FALSE	chartreuse	0.3	1	0.8
747	0.365122025900137	1	-1	FALSE	chartreuse	0.3	1	0.8
748	0.362552426982088	1	-1	FALSE	chartreuse	0.3	1	0.8
749	0.361501227424704	1	-1	FALSE	chartreuse	0.3	1	0.8
750	0.36311974102893	1	-1	FALSE	chartreuse	0.3	1	0.8
751	0.362118598593326	1	-1	FALSE	chartreuse	0.3	1	0.8
752	0.363920654977413	1	-1	FALSE	chartreuse	0.3	1	0.8
753	0.363920654977413	1	-1	FALSE	chartreuse	0.3	1	0.8
754	0.36310305532167	1	-1	FALSE	chartreuse	0.3	1	0.8
755	0.365539168581639	1	-1	FALSE	chartreuse	0.3	1	0.8
756	0.364871740291236	1	-1	FALSE	chartreuse	0.3	1	0.8
757	0.363903969270153	1	-1	FALSE	chartreuse	0.3	1	0.8
758	0.362185341422367	1	-1	FALSE	chartreuse	0.3	1	0.8
759	0.364337797658914	1	-1	FALSE	chartreuse	0.3	1	0.8
760	0.362068541471546	1	-1	FALSE	chartreuse	0.3	1	0.8
761	0.363937340684673	1	-1	FALSE	chartreuse	0.3	1	0.8
762	0.364020769220973	1	-1	FALSE	chartreuse	0.3	1	0.8
763	0.364020769220973	1	-1	FALSE	chartreuse	0.3	1	0.8
764	0.364321111951654	1	-1	FALSE	chartreuse	0.3	1	0.8
765	0.364905111705756	1	-1	FALSE	chartreuse	0.3	1	0.8
766	0.365222140143697	1	-1	FALSE	chartreuse	0.3	1	0.8
767	0.364988540242057	1	-1	FALSE	chartreuse	0.3	1	0.8
768	0.363820540733852	1	-1	FALSE	chartreuse	0.3	1	0.8
769	0.363987397806453	1	-1	FALSE	chartreuse	0.3	1	0.8
770	0.365021911656577	1	-1	FALSE	chartreuse	0.3	1	0.8
771	0.364371169073434	1	-1	FALSE	chartreuse	0.3	1	0.8
772	0.364888425998496	1	-1	FALSE	chartreuse	0.3	1	0.8
773	0.364855054583976	1	-1	FALSE	chartreuse	0.3	1	0.8
774	0.364988540242057	1	-1	FALSE	chartreuse	0.3	1	0.8
775	0.365238825850958	1	-1	FALSE	chartreuse	0.3	1	0.8
776	0.364120883464534	1	-1	FALSE	chartreuse	0.3	1	0.8
777	0.364654826096855	1	-1	FALSE	chartreuse	0.3	1	0.8
778	0.365388997216298	1	-1	FALSE	chartreuse	0.3	1	0.8
779	0.365722711361499	1	-1	FALSE	chartreuse	0.3	1	0.8
780	0.363887283562893	1	-1	FALSE	chartreuse	0.3	1	0.8
781	0.366640425260803	1	-1	FALSE	chartreuse	0.3	1	0.8
782	0.364137569171794	1	-1	FALSE	chartreuse	0.3	1	0.8
783	0.365205454436437	1	-1	FALSE	chartreuse	0.3	1	0.8
784	0.363803855026592	1	-1	FALSE	chartreuse	0.3	1	0.8
785	0.363937340684673	1	-1	FALSE	chartreuse	0.3	1	0.8
786	0.364788311754936	1	-1	FALSE	chartreuse	0.3	1	0.8
787	0.364037454928233	1	-1	FALSE	chartreuse	0.3	1	0.8
788	0.366340082530121	1	-1	FALSE	chartreuse	0.3	1	0.8
789	0.363887283562893	1	-1	FALSE	chartreuse	0.3	1	0.8
790	0.364120883464534	1	-1	FALSE	chartreuse	0.3	1	0.8
791	0.367758367647227	1	-1	FALSE	chartreuse	0.3	1	0.8
792	0.365739397068759	1	-1	FALSE	chartreuse	0.3	1	0.8
793	0.364721568925896	1	-1	FALSE	chartreuse	0.3	1	0.8
794	0.365305568679998	1	-1	FALSE	chartreuse	0.3	1	0.8
795	0.365338940094518	1	-1	FALSE	chartreuse	0.3	1	0.8
796	0.366456882480942	1	-1	FALSE	chartreuse	0.3	1	0.8
797	0.367024196527784	1	-1	FALSE	chartreuse	0.3	1	0.8
798	0.364571397560555	1	-1	FALSE	chartreuse	0.3	1	0.8
799	0.365405682923558	1	-1	FALSE	chartreuse	0.3	1	0.8
800	0.364654826096855	1	-1	FALSE	chartreuse	0.3	1	0.8
801	0.365255511558218	1	-1	FALSE	chartreuse	0.3	1	0.8
802	0.367674939110926	1	-1	FALSE	chartreuse	0.3	1	0.8
803	0.36598968267766	1	-1	FALSE	chartreuse	0.3	1	0.8
804	0.365756082776019	1	-1	FALSE	chartreuse	0.3	1	0.8
805	0.366223282579301	1	-1	FALSE	chartreuse	0.3	1	0.8
806	0.36603973979944	1	-1	FALSE	chartreuse	0.3	1	0.8
807	0.364821683169456	1	-1	FALSE	chartreuse	0.3	1	0.8
808	0.365539168581639	1	-1	FALSE	chartreuse	0.3	1	0.8
809	0.36587288272684	1	-1	FALSE	chartreuse	0.3	1	0.8
810	0.36857596730297	1	-1	FALSE	chartreuse	0.3	1	0.8
811	0.364538026146035	1	-1	FALSE	chartreuse	0.3	1	0.8
812	0.366556996724502	1	-1	FALSE	chartreuse	0.3	1	0.8
813	0.36582282560506	1	-1	FALSE	chartreuse	0.3	1	0.8
814	0.366139854043001	1	-1	FALSE	chartreuse	0.3	1	0.8
815	0.364971854534797	1	-1	FALSE	chartreuse	0.3	1	0.8
816	0.36603973979944	1	-1	FALSE	chartreuse	0.3	1	0.8
817	0.366823968040663	1	-1	FALSE	chartreuse	0.3	1	0.8
818	0.364638140389595	1	-1	FALSE	chartreuse	0.3	1	0.8
819	0.367207739307645	1	-1	FALSE	chartreuse	0.3	1	0.8
820	0.366123168335741	1	-1	FALSE	chartreuse	0.3	1	0.8
821	0.367191053600385	1	-1	FALSE	chartreuse	0.3	1	0.8
822	0.366924082284224	1	-1	FALSE	chartreuse	0.3	1	0.8
823	0.36877619579009	1	-1	FALSE	chartreuse	0.3	1	0.8
824	0.36877619579009	1	-1	FALSE	chartreuse	0.3	1	0.8
825	0.36607311121396	1	-1	FALSE	chartreuse	0.3	1	0.8
826	0.368559281595709	1	-1	FALSE	chartreuse	0.3	1	0.8
827	0.366790596626143	1	-1	FALSE	chartreuse	0.3	1	0.8
828	0.366957453698744	1	-1	FALSE	chartreuse	0.3	1	0.8
829	0.370010938127335	1	-1	FALSE	chartreuse	0.3	1	0.8
830	0.369560424031313	1	-1	FALSE	chartreuse	0.3	1	0.8
831	0.36595631126314	1	-1	FALSE	chartreuse	0.3	1	0.8
832	0.366907396576964	1	-1	FALSE	chartreuse	0.3	1	0.8
833	0.367341224965725	1	-1	FALSE	chartreuse	0.3	1	0.8
834	0.366456882480942	1	-1	FALSE	chartreuse	0.3	1	0.8
835	0.368442481644889	1	-1	FALSE	chartreuse	0.3	1	0.8
836	0.367641567696406	1	-1	FALSE	chartreuse	0.3	1	0.8
837	0.36857596730297	1	-1	FALSE	chartreuse	0.3	1	0.8
838	0.368108767499688	1	-1	FALSE	chartreuse	0.3	1	0.8
839	0.365205454436437	1	-1	FALSE	chartreuse	0.3	1	0.8
840	0.367040882235044	1	-1	FALSE	chartreuse	0.3	1	0.8
841	0.367841796183527	1	-1	FALSE	chartreuse	0.3	1	0.8
842	0.367291167843945	1	-1	FALSE	chartreuse	0.3	1	0.8
843	0.367174367893124	1	-1	FALSE	chartreuse	0.3	1	0.8
844	0.369009795691731	1	-1	FALSE	chartreuse	0.3	1	0.8
845	0.368359053108589	1	-1	FALSE	chartreuse	0.3	1	0.8
846	0.368342367401329	1	-1	FALSE	chartreuse	0.3	1	0.8
847	0.366874025162443	1	-1	FALSE	chartreuse	0.3	1	0.8
848	0.366573682431762	1	-1	FALSE	chartreuse	0.3	1	0.8
849	0.368292310279548	1	-1	FALSE	chartreuse	0.3	1	0.8
850	0.367674939110926	1	-1	FALSE	chartreuse	0.3	1	0.8
851	0.367691624818186	1	-1	FALSE	chartreuse	0.3	1	0.8
852	0.368008653256127	1	-1	FALSE	chartreuse	0.3	1	0.8
853	0.366707168089843	1	-1	FALSE	chartreuse	0.3	1	0.8
854	0.366924082284224	1	-1	FALSE	chartreuse	0.3	1	0.8
855	0.369960881005554	1	-1	FALSE	chartreuse	0.3	1	0.8
856	0.367174367893124	1	-1	FALSE	chartreuse	0.3	1	0.8
857	0.371095509099238	1	-1	FALSE	chartreuse	0.3	1	0.8
858	0.368342367401329	1	-1	FALSE	chartreuse	0.3	1	0.8
859	0.368409110230369	1	-1	FALSE	chartreuse	0.3	1	0.8
860	0.367558139160106	1	-1	FALSE	chartreuse	0.3	1	0.8
861	0.370060995249115	1	-1	FALSE	chartreuse	0.3	1	0.8
862	0.367324539258465	1	-1	FALSE	chartreuse	0.3	1	0.8
863	0.368175510328728	1	-1	FALSE	chartreuse	0.3	1	0.8
864	0.368459167352149	1	-1	FALSE	chartreuse	0.3	1	0.8
865	0.367724996232706	1	-1	FALSE	chartreuse	0.3	1	0.8
866	0.36859265301023	1	-1	FALSE	chartreuse	0.3	1	0.8
867	0.370811852075817	1	-1	FALSE	chartreuse	0.3	1	0.8
868	0.367241110722165	1	-1	FALSE	chartreuse	0.3	1	0.8
869	0.369426938373233	1	-1	FALSE	chartreuse	0.3	1	0.8
870	0.368092081792428	1	-1	FALSE	chartreuse	0.3	1	0.8
871	0.370344652272536	1	-1	FALSE	chartreuse	0.3	1	0.8
872	0.369260081300632	1	-1	FALSE	chartreuse	0.3	1	0.8
873	0.369593795445833	1	-1	FALSE	chartreuse	0.3	1	0.8
874	0.368359053108589	1	-1	FALSE	chartreuse	0.3	1	0.8
875	0.369977566712814	1	-1	FALSE	chartreuse	0.3	1	0.8
876	0.370144423785415	1	-1	FALSE	chartreuse	0.3	1	0.8
877	0.369610481153093	1	-1	FALSE	chartreuse	0.3	1	0.8
878	0.36872613866831	1	-1	FALSE	chartreuse	0.3	1	0.8
879	0.369910823883774	1	-1	FALSE	chartreuse	0.3	1	0.8
880	0.369960881005554	1	-1	FALSE	chartreuse	0.3	1	0.8
881	0.369994252420075	1	-1	FALSE	chartreuse	0.3	1	0.8
882	0.36872613866831	1	-1	FALSE	chartreuse	0.3	1	0.8
883	0.37146259465896	1	-1	FALSE	chartreuse	0.3	1	0.8
884	0.36857596730297	1	-1	FALSE	chartreuse	0.3	1	0.8
885	0.370044309541855	1	-1	FALSE	chartreuse	0.3	1	0.8
886	0.369560424031313	1	-1	FALSE	chartreuse	0.3	1	0.8
887	0.370594937881437	1	-1	FALSE	chartreuse	0.3	1	0.8
888	0.369727281103914	1	-1	FALSE	chartreuse	0.3	1	0.8
889	0.36875951008283	1	-1	FALSE	chartreuse	0.3	1	0.8
890	0.371145566221019	1	-1	FALSE	chartreuse	0.3	1	0.8
891	0.370344652272536	1	-1	FALSE	chartreuse	0.3	1	0.8
892	0.370745109246777	1	-1	FALSE	chartreuse	0.3	1	0.8
893	0.366340082530121	1	-1	FALSE	chartreuse	0.3	1	0.8
894	0.369293452715152	1	-1	FALSE	chartreuse	0.3	1	0.8
895	0.369043167106251	1	-1	FALSE	chartreuse	0.3	1	0.8
896	0.369827395347474	1	-1	FALSE	chartreuse	0.3	1	0.8
897	0.369009795691731	1	-1	FALSE	chartreuse	0.3	1	0.8
898	0.368876310033651	1	-1	FALSE	chartreuse	0.3	1	0.8
899	0.36860933871749	1	-1	FALSE	chartreuse	0.3	1	0.8
900	0.369760652518434	1	-1	FALSE	chartreuse	0.3	1	0.8
901	0.371078823391978	1	-1	FALSE	chartreuse	0.3	1	0.8
902	0.369260081300632	1	-1	FALSE	chartreuse	0.3	1	0.8
903	0.370277909443496	1	-1	FALSE	chartreuse	0.3	1	0.8
904	0.369210024178852	1	-1	FALSE	chartreuse	0.3	1	0.8
905	0.370161109492675	1	-1	FALSE	chartreuse	0.3	1	0.8
906	0.370928652026638	1	-1	FALSE	chartreuse	0.3	1	0.8
907	0.371095509099238	1	-1	FALSE	chartreuse	0.3	1	0.8
908	0.372230137192923	1	-1	FALSE	chartreuse	0.3	1	0.8
909	0.371145566221019	1	-1	FALSE	chartreuse	0.3	1	0.8
910	0.369743966811174	1	-1	FALSE	chartreuse	0.3	1	0.8
911	0.370695052124997	1	-1	FALSE	chartreuse	0.3	1	0.8
912	0.370828537783078	1	-1	FALSE	chartreuse	0.3	1	0.8
913	0.371262366171839	1	-1	FALSE	chartreuse	0.3	1	0.8
914	0.370010938127335	1	-1	FALSE	chartreuse	0.3	1	0.8
915	0.371195623342799	1	-1	FALSE	chartreuse	0.3	1	0.8
916	0.36867608154653	1	-1	FALSE	chartreuse	0.3	1	0.8
917	0.369593795445833	1	-1	FALSE	chartreuse	0.3	1	0.8
918	0.368225567450508	1	-1	FALSE	chartreuse	0.3	1	0.8
919	0.371178937635539	1	-1	FALSE	chartreuse	0.3	1	0.8
920	0.371145566221019	1	-1	FALSE	chartreuse	0.3	1	0.8
921	0.36872613866831	1	-1	FALSE	chartreuse	0.3	1	0.8
922	0.370227852321715	1	-1	FALSE	chartreuse	0.3	1	0.8
923	0.370177795199935	1	-1	FALSE	chartreuse	0.3	1	0.8
924	0.369493681202273	1	-1	FALSE	chartreuse	0.3	1	0.8
925	0.370311280858016	1	-1	FALSE	chartreuse	0.3	1	0.8
926	0.369960881005554	1	-1	FALSE	chartreuse	0.3	1	0.8
927	0.369844081054734	1	-1	FALSE	chartreuse	0.3	1	0.8
928	0.371979851584022	1	-1	FALSE	chartreuse	0.3	1	0.8
929	0.369593795445833	1	-1	FALSE	chartreuse	0.3	1	0.8
930	0.370861909197598	1	-1	FALSE	chartreuse	0.3	1	0.8
931	0.372063280120322	1	-1	FALSE	chartreuse	0.3	1	0.8
932	0.372847508361545	1	-1	FALSE	chartreuse	0.3	1	0.8
933	0.372113337242102	1	-1	FALSE	chartreuse	0.3	1	0.8
934	0.370511509345136	1	-1	FALSE	chartreuse	0.3	1	0.8
935	0.371779623096901	1	-1	FALSE	chartreuse	0.3	1	0.8
936	0.371746251682381	1	-1	FALSE	chartreuse	0.3	1	0.8
937	0.371879737340461	1	-1	FALSE	chartreuse	0.3	1	0.8
938	0.371329109000879	1	-1	FALSE	chartreuse	0.3	1	0.8
939	0.37142922324444	1	-1	FALSE	chartreuse	0.3	1	0.8
940	0.371078823391978	1	-1	FALSE	chartreuse	0.3	1	0.8
941	0.370728423539517	1	-1	FALSE	chartreuse	0.3	1	0.8
942	0.371729565975121	1	-1	FALSE	chartreuse	0.3	1	0.8
943	0.370962023441158	1	-1	FALSE	chartreuse	0.3	1	0.8
944	0.36860933871749	1	-1	FALSE	chartreuse	0.3	1	0.8
945	0.373514936651947	1	-1	FALSE	chartreuse	0.3	1	0.8
946	0.372380308558263	1	-1	FALSE	chartreuse	0.3	1	0.8
947	0.370811852075817	1	-1	FALSE	chartreuse	0.3	1	0.8
948	0.37151265178074	1	-1	FALSE	chartreuse	0.3	1	0.8
949	0.371762937389641	1	-1	FALSE	chartreuse	0.3	1	0.8
950	0.372447051387303	1	-1	FALSE	chartreuse	0.3	1	0.8
951	0.369410252665972	1	-1	FALSE	chartreuse	0.3	1	0.8
952	0.373281336750306	1	-1	FALSE	chartreuse	0.3	1	0.8
953	0.371279051879099	1	-1	FALSE	chartreuse	0.3	1	0.8
954	0.372380308558263	1	-1	FALSE	chartreuse	0.3	1	0.8
955	0.373164536799486	1	-1	FALSE	chartreuse	0.3	1	0.8
956	0.371896423047721	1	-1	FALSE	chartreuse	0.3	1	0.8
957	0.370711737832257	1	-1	FALSE	chartreuse	0.3	1	0.8
958	0.373431508115647	1	-1	FALSE	chartreuse	0.3	1	0.8
959	0.370828537783078	1	-1	FALSE	chartreuse	0.3	1	0.8
960	0.369760652518434	1	-1	FALSE	chartreuse	0.3	1	0.8
961	0.371963165876762	1	-1	FALSE	chartreuse	0.3	1	0.8
962	0.370995394855678	1	-1	FALSE	chartreuse	0.3	1	0.8
963	0.371913108754981	1	-1	FALSE	chartreuse	0.3	1	0.8
964	0.371779623096901	1	-1	FALSE	chartreuse	0.3	1	0.8
965	0.371963165876762	1	-1	FALSE	chartreuse	0.3	1	0.8
966	0.371679508853341	1	-1	FALSE	chartreuse	0.3	1	0.8
967	0.371796308804161	1	-1	FALSE	chartreuse	0.3	1	0.8
968	0.37141253753718	1	-1	FALSE	chartreuse	0.3	1	0.8
969	0.369593795445833	1	-1	FALSE	chartreuse	0.3	1	0.8
970	0.370928652026638	1	-1	FALSE	chartreuse	0.3	1	0.8
971	0.371863051633201	1	-1	FALSE	chartreuse	0.3	1	0.8
972	0.370461452223356	1	-1	FALSE	chartreuse	0.3	1	0.8
973	0.372330251436483	1	-1	FALSE	chartreuse	0.3	1	0.8
974	0.372013222998542	1	-1	FALSE	chartreuse	0.3	1	0.8
975	0.371095509099238	1	-1	FALSE	chartreuse	0.3	1	0.8
976	0.371913108754981	1	-1	FALSE	chartreuse	0.3	1	0.8
977	0.370978709148418	1	-1	FALSE	chartreuse	0.3	1	0.8
978	0.371062137684718	1	-1	FALSE	chartreuse	0.3	1	0.8
979	0.373264651043046	1	-1	FALSE	chartreuse	0.3	1	0.8
980	0.372814136947025	1	-1	FALSE	chartreuse	0.3	1	0.8
981	0.370895280612118	1	-1	FALSE	chartreuse	0.3	1	0.8
982	0.374816421818232	1	-1	FALSE	chartreuse	0.3	1	0.8
983	0.373298022457566	1	-1	FALSE	chartreuse	0.3	1	0.8
984	0.372797451239765	1	-1	FALSE	chartreuse	0.3	1	0.8
985	0.374148993527829	1	-1	FALSE	chartreuse	0.3	1	0.8
986	0.373147851092226	1	-1	FALSE	chartreuse	0.3	1	0.8
987	0.373431508115647	1	-1	FALSE	chartreuse	0.3	1	0.8
988	0.372313565729223	1	-1	FALSE	chartreuse	0.3	1	0.8
989	0.372797451239765	1	-1	FALSE	chartreuse	0.3	1	0.8
990	0.373247965335786	1	-1	FALSE	chartreuse	0.3	1	0.8
991	0.374666250452891	1	-1	FALSE	chartreuse	0.3	1	0.8
992	0.372797451239765	1	-1	FALSE	chartreuse	0.3	1	0.8
993	0.372847508361545	1	-1	FALSE	chartreuse	0.3	1	0.8
994	0.37157939460978	1	-1	FALSE	chartreuse	0.3	1	0.8
995	0.372513794216344	1	-1	FALSE	chartreuse	0.3	1	0.8
996	0.3716127660243	1	-1	FALSE	chartreuse	0.3	1	0.8
997	0.371162251928279	1	-1	FALSE	chartreuse	0.3	1	0.8
998	0.372663965581684	1	-1	FALSE	chartreuse	0.3	1	0.8
[truncated: 2,003 more rows]
