# Supplementary material for: Differential nucleosome organization in human interphase and metaphase chromosomes
Source: Mol Syst Biol. 2026 Feb 2;22(5):738–65. doi: 10.1038/s44320-026-00192-y (PMC13144420; doi:10.1038/s44320-026-00192-y)
Supplement: Supplementary file 5 — Source data Fig. 3 [file 44320_2026_192_MOESM5_ESM.zip › Figure 3/3B/fig3b.csv]

colour	x	y	PANEL	group	flipped_aes	linewidth	linetype	alpha
#E41A1C	-1000	1.42747174517415	1	1	FALSE	0.3	1
#E41A1C	-999	1.42733542569115	1	1	FALSE	0.3	1
#E41A1C	-998	1.42719956308112	1	1	FALSE	0.3	1
#E41A1C	-997	1.42702615232154	1	1	FALSE	0.3	1
#E41A1C	-996	1.42679263099792	1	1	FALSE	0.3	1
#E41A1C	-995	1.42654599814385	1	1	FALSE	0.3	1
#E41A1C	-994	1.42628965812655	1	1	FALSE	0.3	1
#E41A1C	-993	1.42610639364031	1	1	FALSE	0.3	1
#E41A1C	-992	1.42595416328616	1	1	FALSE	0.3	1
#E41A1C	-991	1.42578734679452	1	1	FALSE	0.3	1
#E41A1C	-990	1.42561471715499	1	1	FALSE	0.3	1
#E41A1C	-989	1.42543494059642	1	1	FALSE	0.3	1
#E41A1C	-988	1.42525731736686	1	1	FALSE	0.3	1
#E41A1C	-987	1.42509511784277	1	1	FALSE	0.3	1
#E41A1C	-986	1.42493261456422	1	1	FALSE	0.3	1
#E41A1C	-985	1.42482181485499	1	1	FALSE	0.3	1
#E41A1C	-984	1.42474490672148	1	1	FALSE	0.3	1
#E41A1C	-983	1.42469527050313	1	1	FALSE	0.3	1
#E41A1C	-982	1.42458923922495	1	1	FALSE	0.3	1
#E41A1C	-981	1.4245154996721	1	1	FALSE	0.3	1
#E41A1C	-980	1.42442872470186	1	1	FALSE	0.3	1
#E41A1C	-979	1.42433155646389	1	1	FALSE	0.3	1
#E41A1C	-978	1.42424951714953	1	1	FALSE	0.3	1
#E41A1C	-977	1.42422905155121	1	1	FALSE	0.3	1
#E41A1C	-976	1.42427212627679	1	1	FALSE	0.3	1
#E41A1C	-975	1.42438394289261	1	1	FALSE	0.3	1
#E41A1C	-974	1.42454280353494	1	1	FALSE	0.3	1
#E41A1C	-973	1.42473265732418	1	1	FALSE	0.3	1
#E41A1C	-972	1.42498949430725	1	1	FALSE	0.3	1
#E41A1C	-971	1.42534055858908	1	1	FALSE	0.3	1
#E41A1C	-970	1.42571040512325	1	1	FALSE	0.3	1
#E41A1C	-969	1.42611619091903	1	1	FALSE	0.3	1
#E41A1C	-968	1.42650611987403	1	1	FALSE	0.3	1
#E41A1C	-967	1.42685230110903	1	1	FALSE	0.3	1
#E41A1C	-966	1.42719997165126	1	1	FALSE	0.3	1
#E41A1C	-965	1.4275465835391	1	1	FALSE	0.3	1
#E41A1C	-964	1.42791385589151	1	1	FALSE	0.3	1
#E41A1C	-963	1.42823191777838	1	1	FALSE	0.3	1
#E41A1C	-962	1.4285715293106	1	1	FALSE	0.3	1
#E41A1C	-961	1.42893878938046	1	1	FALSE	0.3	1
#E41A1C	-960	1.42930813563889	1	1	FALSE	0.3	1
#E41A1C	-959	1.42968385017881	1	1	FALSE	0.3	1
#E41A1C	-958	1.43007644253866	1	1	FALSE	0.3	1
#E41A1C	-957	1.43045364638581	1	1	FALSE	0.3	1
#E41A1C	-956	1.43087235622829	1	1	FALSE	0.3	1
#E41A1C	-955	1.43127698676404	1	1	FALSE	0.3	1
#E41A1C	-954	1.43174587484838	1	1	FALSE	0.3	1
#E41A1C	-953	1.43229414533236	1	1	FALSE	0.3	1
#E41A1C	-952	1.43287227502331	1	1	FALSE	0.3	1
#E41A1C	-951	1.43349185826935	1	1	FALSE	0.3	1
#E41A1C	-950	1.43417058105806	1	1	FALSE	0.3	1
#E41A1C	-949	1.43485364735256	1	1	FALSE	0.3	1
#E41A1C	-948	1.43543144955137	1	1	FALSE	0.3	1
#E41A1C	-947	1.4359896965878	1	1	FALSE	0.3	1
#E41A1C	-946	1.4365441184043	1	1	FALSE	0.3	1
#E41A1C	-945	1.43707621766543	1	1	FALSE	0.3	1
#E41A1C	-944	1.43757929286998	1	1	FALSE	0.3	1
#E41A1C	-943	1.43804035855838	1	1	FALSE	0.3	1
#E41A1C	-942	1.43848834873658	1	1	FALSE	0.3	1
#E41A1C	-941	1.43887760304218	1	1	FALSE	0.3	1
#E41A1C	-940	1.43926828606959	1	1	FALSE	0.3	1
#E41A1C	-939	1.4396694475153	1	1	FALSE	0.3	1
#E41A1C	-938	1.44003611725879	1	1	FALSE	0.3	1
#E41A1C	-937	1.44039991810359	1	1	FALSE	0.3	1
#E41A1C	-936	1.44080294878892	1	1	FALSE	0.3	1
#E41A1C	-935	1.44113871136357	1	1	FALSE	0.3	1
#E41A1C	-934	1.44144721672319	1	1	FALSE	0.3	1
#E41A1C	-933	1.44176136168454	1	1	FALSE	0.3	1
#E41A1C	-932	1.44204996147948	1	1	FALSE	0.3	1
#E41A1C	-931	1.44228765352531	1	1	FALSE	0.3	1
#E41A1C	-930	1.44253301402111	1	1	FALSE	0.3	1
#E41A1C	-929	1.44276053795817	1	1	FALSE	0.3	1
#E41A1C	-928	1.4429785364882	1	1	FALSE	0.3	1
#E41A1C	-927	1.44313467721283	1	1	FALSE	0.3	1
#E41A1C	-926	1.44331942279628	1	1	FALSE	0.3	1
#E41A1C	-925	1.44351445358672	1	1	FALSE	0.3	1
#E41A1C	-924	1.44367980450881	1	1	FALSE	0.3	1
#E41A1C	-923	1.44379273953695	1	1	FALSE	0.3	1
#E41A1C	-922	1.44388581564825	1	1	FALSE	0.3	1
#E41A1C	-921	1.44398952246881	1	1	FALSE	0.3	1
#E41A1C	-920	1.44411459062351	1	1	FALSE	0.3	1
#E41A1C	-919	1.44422230607516	1	1	FALSE	0.3	1
#E41A1C	-918	1.44427915145293	1	1	FALSE	0.3	1
#E41A1C	-917	1.44426225562286	1	1	FALSE	0.3	1
#E41A1C	-916	1.44418811895494	1	1	FALSE	0.3	1
#E41A1C	-915	1.44411652617609	1	1	FALSE	0.3	1
#E41A1C	-914	1.4440245463944	1	1	FALSE	0.3	1
#E41A1C	-913	1.44393360560201	1	1	FALSE	0.3	1
#E41A1C	-912	1.44377040310889	1	1	FALSE	0.3	1
#E41A1C	-911	1.44355616921339	1	1	FALSE	0.3	1
#E41A1C	-910	1.44328445462093	1	1	FALSE	0.3	1
#E41A1C	-909	1.44299910365712	1	1	FALSE	0.3	1
#E41A1C	-908	1.44271855058959	1	1	FALSE	0.3	1
#E41A1C	-907	1.44245300941234	1	1	FALSE	0.3	1
#E41A1C	-906	1.44217731158142	1	1	FALSE	0.3	1
#E41A1C	-905	1.44185547360494	1	1	FALSE	0.3	1
#E41A1C	-904	1.44145752331517	1	1	FALSE	0.3	1
#E41A1C	-903	1.44099294188887	1	1	FALSE	0.3	1
#E41A1C	-902	1.44056503495898	1	1	FALSE	0.3	1
#E41A1C	-901	1.44014306483029	1	1	FALSE	0.3	1
#E41A1C	-900	1.43965645397548	1	1	FALSE	0.3	1
#E41A1C	-899	1.43916560933061	1	1	FALSE	0.3	1
#E41A1C	-898	1.43865605695636	1	1	FALSE	0.3	1
#E41A1C	-897	1.43814289141107	1	1	FALSE	0.3	1
#E41A1C	-896	1.43759158987239	1	1	FALSE	0.3	1
#E41A1C	-895	1.43699072415585	1	1	FALSE	0.3	1
#E41A1C	-894	1.43640753290694	1	1	FALSE	0.3	1
#E41A1C	-893	1.43585135977652	1	1	FALSE	0.3	1
#E41A1C	-892	1.43524366890554	1	1	FALSE	0.3	1
#E41A1C	-891	1.43458373657918	1	1	FALSE	0.3	1
#E41A1C	-890	1.43392754673976	1	1	FALSE	0.3	1
#E41A1C	-889	1.43331515540565	1	1	FALSE	0.3	1
#E41A1C	-888	1.43270846998617	1	1	FALSE	0.3	1
#E41A1C	-887	1.43217725169581	1	1	FALSE	0.3	1
#E41A1C	-886	1.43171509133278	1	1	FALSE	0.3	1
#E41A1C	-885	1.43123470792356	1	1	FALSE	0.3	1
#E41A1C	-884	1.43081234806231	1	1	FALSE	0.3	1
#E41A1C	-883	1.43036915743536	1	1	FALSE	0.3	1
#E41A1C	-882	1.42991001743455	1	1	FALSE	0.3	1
#E41A1C	-881	1.42941989739688	1	1	FALSE	0.3	1
#E41A1C	-880	1.42891061765692	1	1	FALSE	0.3	1
#E41A1C	-879	1.42832372725895	1	1	FALSE	0.3	1
#E41A1C	-878	1.42769207388936	1	1	FALSE	0.3	1
#E41A1C	-877	1.42704693643942	1	1	FALSE	0.3	1
#E41A1C	-876	1.4264629804905	1	1	FALSE	0.3	1
#E41A1C	-875	1.42583000238725	1	1	FALSE	0.3	1
#E41A1C	-874	1.42517990246748	1	1	FALSE	0.3	1
#E41A1C	-873	1.42455692872691	1	1	FALSE	0.3	1
#E41A1C	-872	1.42392366895186	1	1	FALSE	0.3	1
#E41A1C	-871	1.42328366592785	1	1	FALSE	0.3	1
#E41A1C	-870	1.42264029290191	1	1	FALSE	0.3	1
#E41A1C	-869	1.42201950933809	1	1	FALSE	0.3	1
#E41A1C	-868	1.42141853556083	1	1	FALSE	0.3	1
#E41A1C	-867	1.42078376846844	1	1	FALSE	0.3	1
#E41A1C	-866	1.42014076060986	1	1	FALSE	0.3	1
#E41A1C	-865	1.41955668756271	1	1	FALSE	0.3	1
#E41A1C	-864	1.41898871859799	1	1	FALSE	0.3	1
#E41A1C	-863	1.41846053543489	1	1	FALSE	0.3	1
#E41A1C	-862	1.41797661993264	1	1	FALSE	0.3	1
#E41A1C	-861	1.4174981417833	1	1	FALSE	0.3	1
#E41A1C	-860	1.4170437047281	1	1	FALSE	0.3	1
#E41A1C	-859	1.41662425882332	1	1	FALSE	0.3	1
#E41A1C	-858	1.41623444613906	1	1	FALSE	0.3	1
#E41A1C	-857	1.41586555019856	1	1	FALSE	0.3	1
#E41A1C	-856	1.41551988152186	1	1	FALSE	0.3	1
#E41A1C	-855	1.41518859183382	1	1	FALSE	0.3	1
#E41A1C	-854	1.41486174715725	1	1	FALSE	0.3	1
#E41A1C	-853	1.41446641114202	1	1	FALSE	0.3	1
#E41A1C	-852	1.41402980084545	1	1	FALSE	0.3	1
#E41A1C	-851	1.41363639382776	1	1	FALSE	0.3	1
#E41A1C	-850	1.41325406210975	1	1	FALSE	0.3	1
#E41A1C	-849	1.4128653055974	1	1	FALSE	0.3	1
#E41A1C	-848	1.41245646749171	1	1	FALSE	0.3	1
#E41A1C	-847	1.41203008016175	1	1	FALSE	0.3	1
#E41A1C	-846	1.41157973116067	1	1	FALSE	0.3	1
#E41A1C	-845	1.41110901889443	1	1	FALSE	0.3	1
#E41A1C	-844	1.41060432582935	1	1	FALSE	0.3	1
#E41A1C	-843	1.41003350680351	1	1	FALSE	0.3	1
#E41A1C	-842	1.40946352210061	1	1	FALSE	0.3	1
#E41A1C	-841	1.40887241185011	1	1	FALSE	0.3	1
#E41A1C	-840	1.40824602387735	1	1	FALSE	0.3	1
#E41A1C	-839	1.40767860431867	1	1	FALSE	0.3	1
#E41A1C	-838	1.4071434691028	1	1	FALSE	0.3	1
#E41A1C	-837	1.406650179657	1	1	FALSE	0.3	1
#E41A1C	-836	1.40616555100262	1	1	FALSE	0.3	1
#E41A1C	-835	1.40574572764789	1	1	FALSE	0.3	1
#E41A1C	-834	1.40533985180149	1	1	FALSE	0.3	1
#E41A1C	-833	1.40492398877505	1	1	FALSE	0.3	1
#E41A1C	-832	1.40455667384735	1	1	FALSE	0.3	1
#E41A1C	-831	1.40416836848043	1	1	FALSE	0.3	1
#E41A1C	-830	1.40377117716312	1	1	FALSE	0.3	1
#E41A1C	-829	1.4034167265242	1	1	FALSE	0.3	1
#E41A1C	-828	1.40315033874147	1	1	FALSE	0.3	1
#E41A1C	-827	1.4029431314217	1	1	FALSE	0.3	1
#E41A1C	-826	1.40278215429808	1	1	FALSE	0.3	1
#E41A1C	-825	1.40260353789959	1	1	FALSE	0.3	1
#E41A1C	-824	1.40246441990338	1	1	FALSE	0.3	1
#E41A1C	-823	1.40232376429713	1	1	FALSE	0.3	1
#E41A1C	-822	1.40221304483839	1	1	FALSE	0.3	1
#E41A1C	-821	1.40214406143401	1	1	FALSE	0.3	1
#E41A1C	-820	1.40216575764282	1	1	FALSE	0.3	1
#E41A1C	-819	1.40226482458565	1	1	FALSE	0.3	1
#E41A1C	-818	1.40240693596135	1	1	FALSE	0.3	1
#E41A1C	-817	1.40251185779984	1	1	FALSE	0.3	1
#E41A1C	-816	1.40259125413704	1	1	FALSE	0.3	1
#E41A1C	-815	1.4026423379148	1	1	FALSE	0.3	1
#E41A1C	-814	1.40270296593722	1	1	FALSE	0.3	1
#E41A1C	-813	1.40281056021808	1	1	FALSE	0.3	1
#E41A1C	-812	1.40290445098719	1	1	FALSE	0.3	1
#E41A1C	-811	1.40303125161819	1	1	FALSE	0.3	1
#E41A1C	-810	1.40320340312956	1	1	FALSE	0.3	1
#E41A1C	-809	1.40347982066764	1	1	FALSE	0.3	1
#E41A1C	-808	1.40381074028825	1	1	FALSE	0.3	1
#E41A1C	-807	1.40415696899859	1	1	FALSE	0.3	1
#E41A1C	-806	1.40450858020399	1	1	FALSE	0.3	1
#E41A1C	-805	1.40486478871186	1	1	FALSE	0.3	1
#E41A1C	-804	1.40515779259797	1	1	FALSE	0.3	1
#E41A1C	-803	1.4054573948246	1	1	FALSE	0.3	1
#E41A1C	-802	1.40579838187576	1	1	FALSE	0.3	1
#E41A1C	-801	1.40621889216248	1	1	FALSE	0.3	1
#E41A1C	-800	1.40668376098811	1	1	FALSE	0.3	1
#E41A1C	-799	1.40715171158886	1	1	FALSE	0.3	1
#E41A1C	-798	1.40760213918546	1	1	FALSE	0.3	1
#E41A1C	-797	1.40806832046219	1	1	FALSE	0.3	1
#E41A1C	-796	1.40857361613619	1	1	FALSE	0.3	1
#E41A1C	-795	1.40910018551131	1	1	FALSE	0.3	1
#E41A1C	-794	1.40967096851689	1	1	FALSE	0.3	1
#E41A1C	-793	1.41029216720588	1	1	FALSE	0.3	1
#E41A1C	-792	1.41097375972081	1	1	FALSE	0.3	1
#E41A1C	-791	1.41162660164096	1	1	FALSE	0.3	1
#E41A1C	-790	1.41237067830789	1	1	FALSE	0.3	1
#E41A1C	-789	1.41314888971963	1	1	FALSE	0.3	1
#E41A1C	-788	1.41389019326599	1	1	FALSE	0.3	1
#E41A1C	-787	1.41462224486708	1	1	FALSE	0.3	1
#E41A1C	-786	1.4153856130347	1	1	FALSE	0.3	1
#E41A1C	-785	1.41617398517268	1	1	FALSE	0.3	1
#E41A1C	-784	1.41690676628104	1	1	FALSE	0.3	1
#E41A1C	-783	1.41759248369782	1	1	FALSE	0.3	1
#E41A1C	-782	1.41823751798708	1	1	FALSE	0.3	1
#E41A1C	-781	1.41883343268888	1	1	FALSE	0.3	1
#E41A1C	-780	1.41935665089966	1	1	FALSE	0.3	1
#E41A1C	-779	1.41982307617295	1	1	FALSE	0.3	1
#E41A1C	-778	1.42025396337223	1	1	FALSE	0.3	1
#E41A1C	-777	1.4206203973292	1	1	FALSE	0.3	1
#E41A1C	-776	1.42094677202272	1	1	FALSE	0.3	1
#E41A1C	-775	1.42125353262348	1	1	FALSE	0.3	1
#E41A1C	-774	1.42156814591287	1	1	FALSE	0.3	1
#E41A1C	-773	1.42191132721336	1	1	FALSE	0.3	1
#E41A1C	-772	1.42227006898269	1	1	FALSE	0.3	1
#E41A1C	-771	1.42260745266292	1	1	FALSE	0.3	1
#E41A1C	-770	1.4229295919763	1	1	FALSE	0.3	1
#E41A1C	-769	1.4232377575612	1	1	FALSE	0.3	1
#E41A1C	-768	1.42352294560641	1	1	FALSE	0.3	1
#E41A1C	-767	1.42380184562065	1	1	FALSE	0.3	1
#E41A1C	-766	1.42409154906284	1	1	FALSE	0.3	1
#E41A1C	-765	1.42439495277171	1	1	FALSE	0.3	1
#E41A1C	-764	1.42461729232506	1	1	FALSE	0.3	1
#E41A1C	-763	1.42475645124156	1	1	FALSE	0.3	1
#E41A1C	-762	1.42486543656901	1	1	FALSE	0.3	1
#E41A1C	-761	1.42498110787	1	1	FALSE	0.3	1
#E41A1C	-760	1.42509399294034	1	1	FALSE	0.3	1
#E41A1C	-759	1.42523084381926	1	1	FALSE	0.3	1
#E41A1C	-758	1.42539959828107	1	1	FALSE	0.3	1
#E41A1C	-757	1.42555093048182	1	1	FALSE	0.3	1
#E41A1C	-756	1.42564297415886	1	1	FALSE	0.3	1
#E41A1C	-755	1.42572527872499	1	1	FALSE	0.3	1
#E41A1C	-754	1.42585010943814	1	1	FALSE	0.3	1
#E41A1C	-753	1.42591045744374	1	1	FALSE	0.3	1
#E41A1C	-752	1.4259332057519	1	1	FALSE	0.3	1
#E41A1C	-751	1.42595148772851	1	1	FALSE	0.3	1
#E41A1C	-750	1.4259815769945	1	1	FALSE	0.3	1
#E41A1C	-749	1.42602196782262	1	1	FALSE	0.3	1
#E41A1C	-748	1.42602459520724	1	1	FALSE	0.3	1
#E41A1C	-747	1.42602401226342	1	1	FALSE	0.3	1
#E41A1C	-746	1.42602371016392	1	1	FALSE	0.3	1
#E41A1C	-745	1.42599423986199	1	1	FALSE	0.3	1
#E41A1C	-744	1.42594445218015	1	1	FALSE	0.3	1
#E41A1C	-743	1.42592063459	1	1	FALSE	0.3	1
#E41A1C	-742	1.42587617371789	1	1	FALSE	0.3	1
#E41A1C	-741	1.4257478403769	1	1	FALSE	0.3	1
#E41A1C	-740	1.42561774916697	1	1	FALSE	0.3	1
#E41A1C	-739	1.42546593883806	1	1	FALSE	0.3	1
#E41A1C	-738	1.42530454907175	1	1	FALSE	0.3	1
#E41A1C	-737	1.42515709860375	1	1	FALSE	0.3	1
#E41A1C	-736	1.42497794100923	1	1	FALSE	0.3	1
#E41A1C	-735	1.42476890129756	1	1	FALSE	0.3	1
#E41A1C	-734	1.42454280856478	1	1	FALSE	0.3	1
#E41A1C	-733	1.42433639133768	1	1	FALSE	0.3	1
#E41A1C	-732	1.42409473896357	1	1	FALSE	0.3	1
#E41A1C	-731	1.42372310999529	1	1	FALSE	0.3	1
#E41A1C	-730	1.4233101838355	1	1	FALSE	0.3	1
#E41A1C	-729	1.42286353398349	1	1	FALSE	0.3	1
#E41A1C	-728	1.42241541607945	1	1	FALSE	0.3	1
#E41A1C	-727	1.42199182153515	1	1	FALSE	0.3	1
#E41A1C	-726	1.42155629528562	1	1	FALSE	0.3	1
#E41A1C	-725	1.42110615833342	1	1	FALSE	0.3	1
#E41A1C	-724	1.4206398976337	1	1	FALSE	0.3	1
#E41A1C	-723	1.42014070333442	1	1	FALSE	0.3	1
#E41A1C	-722	1.41958691524702	1	1	FALSE	0.3	1
#E41A1C	-721	1.41903052351266	1	1	FALSE	0.3	1
#E41A1C	-720	1.41850811257716	1	1	FALSE	0.3	1
#E41A1C	-719	1.41797309363204	1	1	FALSE	0.3	1
#E41A1C	-718	1.41735354557877	1	1	FALSE	0.3	1
#E41A1C	-717	1.41668772392656	1	1	FALSE	0.3	1
#E41A1C	-716	1.41597648100849	1	1	FALSE	0.3	1
#E41A1C	-715	1.41526410491306	1	1	FALSE	0.3	1
#E41A1C	-714	1.41453687742837	1	1	FALSE	0.3	1
#E41A1C	-713	1.41379574501061	1	1	FALSE	0.3	1
#E41A1C	-712	1.41302392154544	1	1	FALSE	0.3	1
#E41A1C	-711	1.41222531333078	1	1	FALSE	0.3	1
#E41A1C	-710	1.41141174235615	1	1	FALSE	0.3	1
#E41A1C	-709	1.41066487538603	1	1	FALSE	0.3	1
#E41A1C	-708	1.40998550085808	1	1	FALSE	0.3	1
#E41A1C	-707	1.40935317773913	1	1	FALSE	0.3	1
#E41A1C	-706	1.40872940162334	1	1	FALSE	0.3	1
#E41A1C	-705	1.4080912145712	1	1	FALSE	0.3	1
#E41A1C	-704	1.40743836775099	1	1	FALSE	0.3	1
#E41A1C	-703	1.40679588963335	1	1	FALSE	0.3	1
#E41A1C	-702	1.40609061049917	1	1	FALSE	0.3	1
#E41A1C	-701	1.40533326918333	1	1	FALSE	0.3	1
#E41A1C	-700	1.40451690625052	1	1	FALSE	0.3	1
#E41A1C	-699	1.4037008462447	1	1	FALSE	0.3	1
#E41A1C	-698	1.40285729164725	1	1	FALSE	0.3	1
#E41A1C	-697	1.40198704235089	1	1	FALSE	0.3	1
#E41A1C	-696	1.40109010898326	1	1	FALSE	0.3	1
#E41A1C	-695	1.40018828518624	1	1	FALSE	0.3	1
#E41A1C	-694	1.39927649221932	1	1	FALSE	0.3	1
#E41A1C	-693	1.39840837003185	1	1	FALSE	0.3	1
#E41A1C	-692	1.39754396990363	1	1	FALSE	0.3	1
#E41A1C	-691	1.39666514165645	1	1	FALSE	0.3	1
#E41A1C	-690	1.39577922465804	1	1	FALSE	0.3	1
#E41A1C	-689	1.39485858583352	1	1	FALSE	0.3	1
#E41A1C	-688	1.39393591160571	1	1	FALSE	0.3	1
#E41A1C	-687	1.39304448763148	1	1	FALSE	0.3	1
#E41A1C	-686	1.39217125558323	1	1	FALSE	0.3	1
#E41A1C	-685	1.3913526598984	1	1	FALSE	0.3	1
#E41A1C	-684	1.3905145893017	1	1	FALSE	0.3	1
#E41A1C	-683	1.38962361157281	1	1	FALSE	0.3	1
#E41A1C	-682	1.38875556715338	1	1	FALSE	0.3	1
#E41A1C	-681	1.3878475764962	1	1	FALSE	0.3	1
#E41A1C	-680	1.38690581543409	1	1	FALSE	0.3	1
#E41A1C	-679	1.38591918085714	1	1	FALSE	0.3	1
#E41A1C	-678	1.38493461528615	1	1	FALSE	0.3	1
#E41A1C	-677	1.38393643625401	1	1	FALSE	0.3	1
#E41A1C	-676	1.38294443146459	1	1	FALSE	0.3	1
#E41A1C	-675	1.38200270642271	1	1	FALSE	0.3	1
#E41A1C	-674	1.38107889494499	1	1	FALSE	0.3	1
#E41A1C	-673	1.38016981534072	1	1	FALSE	0.3	1
#E41A1C	-672	1.37928511336024	1	1	FALSE	0.3	1
#E41A1C	-671	1.37841740954303	1	1	FALSE	0.3	1
#E41A1C	-670	1.37764659560193	1	1	FALSE	0.3	1
#E41A1C	-669	1.37689172937973	1	1	FALSE	0.3	1
#E41A1C	-668	1.37620535532366	1	1	FALSE	0.3	1
#E41A1C	-667	1.37553753670599	1	1	FALSE	0.3	1
#E41A1C	-666	1.37489116540051	1	1	FALSE	0.3	1
#E41A1C	-665	1.37424002318148	1	1	FALSE	0.3	1
#E41A1C	-664	1.37352756766304	1	1	FALSE	0.3	1
#E41A1C	-663	1.37285135764318	1	1	FALSE	0.3	1
#E41A1C	-662	1.37218394676816	1	1	FALSE	0.3	1
#E41A1C	-661	1.37152586153386	1	1	FALSE	0.3	1
#E41A1C	-660	1.37089457823169	1	1	FALSE	0.3	1
#E41A1C	-659	1.37031019570251	1	1	FALSE	0.3	1
#E41A1C	-658	1.36974134003949	1	1	FALSE	0.3	1
#E41A1C	-657	1.36921533477057	1	1	FALSE	0.3	1
#E41A1C	-656	1.36877181009645	1	1	FALSE	0.3	1
#E41A1C	-655	1.36837464251681	1	1	FALSE	0.3	1
#E41A1C	-654	1.36804737208745	1	1	FALSE	0.3	1
#E41A1C	-653	1.36772973595337	1	1	FALSE	0.3	1
#E41A1C	-652	1.36738136785157	1	1	FALSE	0.3	1
#E41A1C	-651	1.36703229232519	1	1	FALSE	0.3	1
#E41A1C	-650	1.36673162488916	1	1	FALSE	0.3	1
#E41A1C	-649	1.36651165071374	1	1	FALSE	0.3	1
#E41A1C	-648	1.36627985372129	1	1	FALSE	0.3	1
#E41A1C	-647	1.36606196000692	1	1	FALSE	0.3	1
#E41A1C	-646	1.36587217660318	1	1	FALSE	0.3	1
#E41A1C	-645	1.36572248275555	1	1	FALSE	0.3	1
#E41A1C	-644	1.36555162409505	1	1	FALSE	0.3	1
#E41A1C	-643	1.36547918636566	1	1	FALSE	0.3	1
#E41A1C	-642	1.36542720767958	1	1	FALSE	0.3	1
#E41A1C	-641	1.36544078181054	1	1	FALSE	0.3	1
#E41A1C	-640	1.36555805378941	1	1	FALSE	0.3	1
#E41A1C	-639	1.36572224862398	1	1	FALSE	0.3	1
#E41A1C	-638	1.36594727290227	1	1	FALSE	0.3	1
#E41A1C	-637	1.36625748375546	1	1	FALSE	0.3	1
#E41A1C	-636	1.36666205860587	1	1	FALSE	0.3	1
#E41A1C	-635	1.36710619899899	1	1	FALSE	0.3	1
#E41A1C	-634	1.36761202848651	1	1	FALSE	0.3	1
#E41A1C	-633	1.36821203531497	1	1	FALSE	0.3	1
#E41A1C	-632	1.36873827802542	1	1	FALSE	0.3	1
#E41A1C	-631	1.36929631218548	1	1	FALSE	0.3	1
#E41A1C	-630	1.36990868060942	1	1	FALSE	0.3	1
#E41A1C	-629	1.37058827946885	1	1	FALSE	0.3	1
#E41A1C	-628	1.37123813049199	1	1	FALSE	0.3	1
#E41A1C	-627	1.3719240665127	1	1	FALSE	0.3	1
#E41A1C	-626	1.37266984046318	1	1	FALSE	0.3	1
#E41A1C	-625	1.37343590232834	1	1	FALSE	0.3	1
#E41A1C	-624	1.37416550340097	1	1	FALSE	0.3	1
#E41A1C	-623	1.37493361460699	1	1	FALSE	0.3	1
#E41A1C	-622	1.37575610920722	1	1	FALSE	0.3	1
#E41A1C	-621	1.37662635277604	1	1	FALSE	0.3	1
#E41A1C	-620	1.37751086237272	1	1	FALSE	0.3	1
#E41A1C	-619	1.37834485312533	1	1	FALSE	0.3	1
#E41A1C	-618	1.37923083153664	1	1	FALSE	0.3	1
#E41A1C	-617	1.38013970233707	1	1	FALSE	0.3	1
#E41A1C	-616	1.38110269452502	1	1	FALSE	0.3	1
#E41A1C	-615	1.38210103157568	1	1	FALSE	0.3	1
#E41A1C	-614	1.38310651389043	1	1	FALSE	0.3	1
#E41A1C	-613	1.38412102299144	1	1	FALSE	0.3	1
#E41A1C	-612	1.38513550587233	1	1	FALSE	0.3	1
#E41A1C	-611	1.38622199092971	1	1	FALSE	0.3	1
#E41A1C	-610	1.38731906577607	1	1	FALSE	0.3	1
#E41A1C	-609	1.38846619031096	1	1	FALSE	0.3	1
#E41A1C	-608	1.38957657155401	1	1	FALSE	0.3	1
#E41A1C	-607	1.39065697572926	1	1	FALSE	0.3	1
#E41A1C	-606	1.39165586294857	1	1	FALSE	0.3	1
#E41A1C	-605	1.39268840512957	1	1	FALSE	0.3	1
#E41A1C	-604	1.39372340522157	1	1	FALSE	0.3	1
#E41A1C	-603	1.39463899884327	1	1	FALSE	0.3	1
#E41A1C	-602	1.39559381085043	1	1	FALSE	0.3	1
#E41A1C	-601	1.39653443956269	1	1	FALSE	0.3	1
#E41A1C	-600	1.39750286993105	1	1	FALSE	0.3	1
#E41A1C	-599	1.39843610117266	1	1	FALSE	0.3	1
#E41A1C	-598	1.39924570201889	1	1	FALSE	0.3	1
#E41A1C	-597	1.39997318495525	1	1	FALSE	0.3	1
#E41A1C	-596	1.40066192114417	1	1	FALSE	0.3	1
#E41A1C	-595	1.40137536817657	1	1	FALSE	0.3	1
#E41A1C	-594	1.40207713240035	1	1	FALSE	0.3	1
#E41A1C	-593	1.40275034496816	1	1	FALSE	0.3	1
#E41A1C	-592	1.40343916548014	1	1	FALSE	0.3	1
#E41A1C	-591	1.40407348963712	1	1	FALSE	0.3	1
#E41A1C	-590	1.40468460288543	1	1	FALSE	0.3	1
#E41A1C	-589	1.40532738641254	1	1	FALSE	0.3	1
#E41A1C	-588	1.40592819561624	1	1	FALSE	0.3	1
#E41A1C	-587	1.40649821143933	1	1	FALSE	0.3	1
#E41A1C	-586	1.40706044336922	1	1	FALSE	0.3	1
#E41A1C	-585	1.40760848875912	1	1	FALSE	0.3	1
#E41A1C	-584	1.40808347083566	1	1	FALSE	0.3	1
#E41A1C	-583	1.40848521770765	1	1	FALSE	0.3	1
#E41A1C	-582	1.40881113311065	1	1	FALSE	0.3	1
#E41A1C	-581	1.4091179551243	1	1	FALSE	0.3	1
#E41A1C	-580	1.40936653988608	1	1	FALSE	0.3	1
#E41A1C	-579	1.40960837318889	1	1	FALSE	0.3	1
#E41A1C	-578	1.4097946940576	1	1	FALSE	0.3	1
#E41A1C	-577	1.41000383527496	1	1	FALSE	0.3	1
#E41A1C	-576	1.41018002978271	1	1	FALSE	0.3	1
#E41A1C	-575	1.41023051750659	1	1	FALSE	0.3	1
#E41A1C	-574	1.41022575480308	1	1	FALSE	0.3	1
#E41A1C	-573	1.41018973694594	1	1	FALSE	0.3	1
#E41A1C	-572	1.41008010643429	1	1	FALSE	0.3	1
#E41A1C	-571	1.40990208118963	1	1	FALSE	0.3	1
#E41A1C	-570	1.40970713962229	1	1	FALSE	0.3	1
#E41A1C	-569	1.40943452522146	1	1	FALSE	0.3	1
#E41A1C	-568	1.40909670350585	1	1	FALSE	0.3	1
#E41A1C	-567	1.40867716099545	1	1	FALSE	0.3	1
#E41A1C	-566	1.4082263936241	1	1	FALSE	0.3	1
#E41A1C	-565	1.40776883629108	1	1	FALSE	0.3	1
#E41A1C	-564	1.40725252590282	1	1	FALSE	0.3	1
#E41A1C	-563	1.40665711064927	1	1	FALSE	0.3	1
#E41A1C	-562	1.40594800712265	1	1	FALSE	0.3	1
#E41A1C	-561	1.40519485129406	1	1	FALSE	0.3	1
#E41A1C	-560	1.40434220194239	1	1	FALSE	0.3	1
#E41A1C	-559	1.4034208352656	1	1	FALSE	0.3	1
#E41A1C	-558	1.40243586029699	1	1	FALSE	0.3	1
#E41A1C	-557	1.40140187055655	1	1	FALSE	0.3	1
#E41A1C	-556	1.40035585740529	1	1	FALSE	0.3	1
#E41A1C	-555	1.39929992828696	1	1	FALSE	0.3	1
#E41A1C	-554	1.39815464187152	1	1	FALSE	0.3	1
#E41A1C	-553	1.39693458588655	1	1	FALSE	0.3	1
#E41A1C	-552	1.39566344446884	1	1	FALSE	0.3	1
#E41A1C	-551	1.39434969830858	1	1	FALSE	0.3	1
#E41A1C	-550	1.39303456600177	1	1	FALSE	0.3	1
#E41A1C	-549	1.39166929312834	1	1	FALSE	0.3	1
#E41A1C	-548	1.39019463042986	1	1	FALSE	0.3	1
#E41A1C	-547	1.38872728329657	1	1	FALSE	0.3	1
#E41A1C	-546	1.38731011606011	1	1	FALSE	0.3	1
#E41A1C	-545	1.38585149934113	1	1	FALSE	0.3	1
#E41A1C	-544	1.38444309688426	1	1	FALSE	0.3	1
#E41A1C	-543	1.38305480714094	1	1	FALSE	0.3	1
#E41A1C	-542	1.38169366896944	1	1	FALSE	0.3	1
#E41A1C	-541	1.38027915858281	1	1	FALSE	0.3	1
#E41A1C	-540	1.37884271620082	1	1	FALSE	0.3	1
#E41A1C	-539	1.37737462976015	1	1	FALSE	0.3	1
#E41A1C	-538	1.37588936581762	1	1	FALSE	0.3	1
#E41A1C	-537	1.37439007252617	1	1	FALSE	0.3	1
#E41A1C	-536	1.37285677877075	1	1	FALSE	0.3	1
#E41A1C	-535	1.3713218663273	1	1	FALSE	0.3	1
#E41A1C	-534	1.36974635507939	1	1	FALSE	0.3	1
#E41A1C	-533	1.36818711987	1	1	FALSE	0.3	1
#E41A1C	-532	1.36666430453287	1	1	FALSE	0.3	1
#E41A1C	-531	1.36515864785998	1	1	FALSE	0.3	1
#E41A1C	-530	1.36369853852384	1	1	FALSE	0.3	1
#E41A1C	-529	1.36229096790741	1	1	FALSE	0.3	1
#E41A1C	-528	1.36086687891086	1	1	FALSE	0.3	1
#E41A1C	-527	1.35942957929577	1	1	FALSE	0.3	1
#E41A1C	-526	1.35801967276663	1	1	FALSE	0.3	1
#E41A1C	-525	1.35663668940532	1	1	FALSE	0.3	1
#E41A1C	-524	1.35529162667855	1	1	FALSE	0.3	1
#E41A1C	-523	1.35398676977863	1	1	FALSE	0.3	1
#E41A1C	-522	1.35267920524361	1	1	FALSE	0.3	1
#E41A1C	-521	1.35132496261206	1	1	FALSE	0.3	1
#E41A1C	-520	1.35003928501466	1	1	FALSE	0.3	1
#E41A1C	-519	1.34874757483794	1	1	FALSE	0.3	1
#E41A1C	-518	1.34739518178094	1	1	FALSE	0.3	1
#E41A1C	-517	1.34598582217537	1	1	FALSE	0.3	1
#E41A1C	-516	1.34461274574359	1	1	FALSE	0.3	1
#E41A1C	-515	1.34328112859445	1	1	FALSE	0.3	1
#E41A1C	-514	1.34195912365787	1	1	FALSE	0.3	1
#E41A1C	-513	1.34061890223015	1	1	FALSE	0.3	1
#E41A1C	-512	1.33936930963031	1	1	FALSE	0.3	1
#E41A1C	-511	1.33817610146271	1	1	FALSE	0.3	1
#E41A1C	-510	1.33699900966011	1	1	FALSE	0.3	1
#E41A1C	-509	1.33584429934334	1	1	FALSE	0.3	1
#E41A1C	-508	1.33472047659522	1	1	FALSE	0.3	1
#E41A1C	-507	1.33363009917747	1	1	FALSE	0.3	1
#E41A1C	-506	1.33250608646314	1	1	FALSE	0.3	1
#E41A1C	-505	1.3313479463865	1	1	FALSE	0.3	1
#E41A1C	-504	1.33015331522464	1	1	FALSE	0.3	1
#E41A1C	-503	1.3289021407845	1	1	FALSE	0.3	1
#E41A1C	-502	1.32765863893178	1	1	FALSE	0.3	1
#E41A1C	-501	1.32640215651954	1	1	FALSE	0.3	1
#E41A1C	-500	1.32516199354859	1	1	FALSE	0.3	1
#E41A1C	-499	1.32395039120619	1	1	FALSE	0.3	1
#E41A1C	-498	1.32281417166985	1	1	FALSE	0.3	1
#E41A1C	-497	1.32173380599731	1	1	FALSE	0.3	1
#E41A1C	-496	1.32075344882374	1	1	FALSE	0.3	1
#E41A1C	-495	1.31984101150012	1	1	FALSE	0.3	1
#E41A1C	-494	1.31893052283913	1	1	FALSE	0.3	1
#E41A1C	-493	1.31803588853647	1	1	FALSE	0.3	1
#E41A1C	-492	1.31722860559282	1	1	FALSE	0.3	1
#E41A1C	-491	1.31649585967721	1	1	FALSE	0.3	1
#E41A1C	-490	1.31582686778939	1	1	FALSE	0.3	1
#E41A1C	-489	1.3152019118484	1	1	FALSE	0.3	1
#E41A1C	-488	1.3145810676992	1	1	FALSE	0.3	1
#E41A1C	-487	1.31404013161801	1	1	FALSE	0.3	1
#E41A1C	-486	1.31351376608176	1	1	FALSE	0.3	1
#E41A1C	-485	1.3130155370763	1	1	FALSE	0.3	1
#E41A1C	-484	1.31254465533645	1	1	FALSE	0.3	1
#E41A1C	-483	1.31202268491879	1	1	FALSE	0.3	1
#E41A1C	-482	1.31160360990893	1	1	FALSE	0.3	1
#E41A1C	-481	1.31124286958406	1	1	FALSE	0.3	1
#E41A1C	-480	1.31092797545035	1	1	FALSE	0.3	1
#E41A1C	-479	1.31063055767295	1	1	FALSE	0.3	1
#E41A1C	-478	1.31039973335683	1	1	FALSE	0.3	1
#E41A1C	-477	1.31021413544035	1	1	FALSE	0.3	1
#E41A1C	-476	1.3100883983638	1	1	FALSE	0.3	1
#E41A1C	-475	1.31001642730748	1	1	FALSE	0.3	1
#E41A1C	-474	1.31004324973221	1	1	FALSE	0.3	1
#E41A1C	-473	1.31009280570005	1	1	FALSE	0.3	1
#E41A1C	-472	1.31015513590607	1	1	FALSE	0.3	1
#E41A1C	-471	1.31024496974124	1	1	FALSE	0.3	1
#E41A1C	-470	1.31035193602055	1	1	FALSE	0.3	1
#E41A1C	-469	1.31050732184526	1	1	FALSE	0.3	1
#E41A1C	-468	1.31075456386328	1	1	FALSE	0.3	1
#E41A1C	-467	1.31108125052132	1	1	FALSE	0.3	1
#E41A1C	-466	1.31144291031967	1	1	FALSE	0.3	1
#E41A1C	-465	1.31178163184363	1	1	FALSE	0.3	1
#E41A1C	-464	1.31210714033146	1	1	FALSE	0.3	1
#E41A1C	-463	1.31240374427854	1	1	FALSE	0.3	1
#E41A1C	-462	1.31271038536346	1	1	FALSE	0.3	1
#E41A1C	-461	1.31309753464288	1	1	FALSE	0.3	1
#E41A1C	-460	1.31357959649803	1	1	FALSE	0.3	1
#E41A1C	-459	1.31408143701955	1	1	FALSE	0.3	1
#E41A1C	-458	1.31459868979144	1	1	FALSE	0.3	1
#E41A1C	-457	1.31518067009497	1	1	FALSE	0.3	1
#E41A1C	-456	1.3157688958542	1	1	FALSE	0.3	1
#E41A1C	-455	1.31637198776773	1	1	FALSE	0.3	1
#E41A1C	-454	1.31699588098178	1	1	FALSE	0.3	1
#E41A1C	-453	1.31768157873346	1	1	FALSE	0.3	1
#E41A1C	-452	1.31838083018837	1	1	FALSE	0.3	1
#E41A1C	-451	1.31904602797646	1	1	FALSE	0.3	1
#E41A1C	-450	1.31978289962141	1	1	FALSE	0.3	1
#E41A1C	-449	1.32057377059069	1	1	FALSE	0.3	1
#E41A1C	-448	1.32133987178606	1	1	FALSE	0.3	1
#E41A1C	-447	1.32209040271251	1	1	FALSE	0.3	1
#E41A1C	-446	1.32288663816673	1	1	FALSE	0.3	1
#E41A1C	-445	1.32371154072016	1	1	FALSE	0.3	1
#E41A1C	-444	1.32457866159358	1	1	FALSE	0.3	1
#E41A1C	-443	1.32538805446346	1	1	FALSE	0.3	1
#E41A1C	-442	1.32618222829427	1	1	FALSE	0.3	1
#E41A1C	-441	1.32697594773455	1	1	FALSE	0.3	1
#E41A1C	-440	1.3277891838345	1	1	FALSE	0.3	1
#E41A1C	-439	1.32864632815545	1	1	FALSE	0.3	1
#E41A1C	-438	1.32957508816544	1	1	FALSE	0.3	1
#E41A1C	-437	1.33054154123344	1	1	FALSE	0.3	1
#E41A1C	-436	1.33155227176237	1	1	FALSE	0.3	1
#E41A1C	-435	1.33254969996716	1	1	FALSE	0.3	1
#E41A1C	-434	1.33362909296336	1	1	FALSE	0.3	1
#E41A1C	-433	1.33465508427919	1	1	FALSE	0.3	1
#E41A1C	-432	1.33569214026708	1	1	FALSE	0.3	1
#E41A1C	-431	1.33672387517279	1	1	FALSE	0.3	1
#E41A1C	-430	1.33777510051801	1	1	FALSE	0.3	1
#E41A1C	-429	1.33882223373656	1	1	FALSE	0.3	1
#E41A1C	-428	1.33988401285051	1	1	FALSE	0.3	1
#E41A1C	-427	1.34098808722499	1	1	FALSE	0.3	1
#E41A1C	-426	1.34208037563015	1	1	FALSE	0.3	1
#E41A1C	-425	1.34311797198658	1	1	FALSE	0.3	1
#E41A1C	-424	1.34407997514304	1	1	FALSE	0.3	1
#E41A1C	-423	1.34499999824856	1	1	FALSE	0.3	1
#E41A1C	-422	1.34585920336547	1	1	FALSE	0.3	1
#E41A1C	-421	1.34670703432827	1	1	FALSE	0.3	1
#E41A1C	-420	1.34756981659596	1	1	FALSE	0.3	1
#E41A1C	-419	1.34833632877905	1	1	FALSE	0.3	1
#E41A1C	-418	1.34903934486849	1	1	FALSE	0.3	1
#E41A1C	-417	1.34971193026225	1	1	FALSE	0.3	1
#E41A1C	-416	1.35034358280435	1	1	FALSE	0.3	1
#E41A1C	-415	1.35098200481556	1	1	FALSE	0.3	1
#E41A1C	-414	1.35158271334107	1	1	FALSE	0.3	1
#E41A1C	-413	1.35212005591633	1	1	FALSE	0.3	1
#E41A1C	-412	1.35264772327603	1	1	FALSE	0.3	1
#E41A1C	-411	1.35301356035161	1	1	FALSE	0.3	1
#E41A1C	-410	1.35330580278279	1	1	FALSE	0.3	1
#E41A1C	-409	1.35353548660391	1	1	FALSE	0.3	1
#E41A1C	-408	1.35373360247943	1	1	FALSE	0.3	1
#E41A1C	-407	1.35390251578726	1	1	FALSE	0.3	1
#E41A1C	-406	1.35393881448871	1	1	FALSE	0.3	1
#E41A1C	-405	1.35389683036519	1	1	FALSE	0.3	1
#E41A1C	-404	1.3538189552829	1	1	FALSE	0.3	1
#E41A1C	-403	1.35369991563495	1	1	FALSE	0.3	1
#E41A1C	-402	1.35351709249403	1	1	FALSE	0.3	1
#E41A1C	-401	1.35325039605673	1	1	FALSE	0.3	1
#E41A1C	-400	1.35287806952887	1	1	FALSE	0.3	1
#E41A1C	-399	1.35243029139957	1	1	FALSE	0.3	1
#E41A1C	-398	1.35192328125939	1	1	FALSE	0.3	1
#E41A1C	-397	1.35126266524612	1	1	FALSE	0.3	1
#E41A1C	-396	1.35051635258208	1	1	FALSE	0.3	1
#E41A1C	-395	1.34972413963163	1	1	FALSE	0.3	1
#E41A1C	-394	1.3488804916736	1	1	FALSE	0.3	1
#E41A1C	-393	1.34803156438117	1	1	FALSE	0.3	1
#E41A1C	-392	1.34703056640812	1	1	FALSE	0.3	1
#E41A1C	-391	1.34607468429148	1	1	FALSE	0.3	1
#E41A1C	-390	1.34508311429233	1	1	FALSE	0.3	1
#E41A1C	-389	1.34397896049486	1	1	FALSE	0.3	1
#E41A1C	-388	1.34281309055536	1	1	FALSE	0.3	1
#E41A1C	-387	1.34165456322867	1	1	FALSE	0.3	1
#E41A1C	-386	1.34044904832344	1	1	FALSE	0.3	1
#E41A1C	-385	1.33918474517024	1	1	FALSE	0.3	1
#E41A1C	-384	1.33779666423073	1	1	FALSE	0.3	1
#E41A1C	-383	1.33637130287592	1	1	FALSE	0.3	1
#E41A1C	-382	1.3349378235807	1	1	FALSE	0.3	1
#E41A1C	-381	1.3334531008342	1	1	FALSE	0.3	1
#E41A1C	-380	1.33185271416924	1	1	FALSE	0.3	1
#E41A1C	-379	1.33026325051295	1	1	FALSE	0.3	1
#E41A1C	-378	1.32864952467612	1	1	FALSE	0.3	1
#E41A1C	-377	1.32693758995705	1	1	FALSE	0.3	1
#E41A1C	-376	1.32515446281923	1	1	FALSE	0.3	1
#E41A1C	-375	1.32333275675261	1	1	FALSE	0.3	1
#E41A1C	-374	1.32142268159286	1	1	FALSE	0.3	1
#E41A1C	-373	1.3194588486229	1	1	FALSE	0.3	1
#E41A1C	-372	1.31734707146424	1	1	FALSE	0.3	1
#E41A1C	-371	1.31512118027974	1	1	FALSE	0.3	1
#E41A1C	-370	1.31274519896006	1	1	FALSE	0.3	1
#E41A1C	-369	1.31029896270523	1	1	FALSE	0.3	1
#E41A1C	-368	1.30784031247952	1	1	FALSE	0.3	1
#E41A1C	-367	1.30537322006634	1	1	FALSE	0.3	1
#E41A1C	-366	1.3028015742271	1	1	FALSE	0.3	1
#E41A1C	-365	1.3001738076173	1	1	FALSE	0.3	1
#E41A1C	-364	1.29749048192555	1	1	FALSE	0.3	1
#E41A1C	-363	1.29470829643983	1	1	FALSE	0.3	1
#E41A1C	-362	1.29189648836119	1	1	FALSE	0.3	1
#E41A1C	-361	1.28897770172067	1	1	FALSE	0.3	1
#E41A1C	-360	1.28600549373469	1	1	FALSE	0.3	1
#E41A1C	-359	1.28305300631213	1	1	FALSE	0.3	1
#E41A1C	-358	1.28006150848044	1	1	FALSE	0.3	1
#E41A1C	-357	1.2770773999094	1	1	FALSE	0.3	1
#E41A1C	-356	1.27408698364229	1	1	FALSE	0.3	1
#E41A1C	-355	1.27109455570953	1	1	FALSE	0.3	1
#E41A1C	-354	1.26804848782739	1	1	FALSE	0.3	1
#E41A1C	-353	1.26498572470899	1	1	FALSE	0.3	1
#E41A1C	-352	1.26192322276979	1	1	FALSE	0.3	1
#E41A1C	-351	1.2588411787783	1	1	FALSE	0.3	1
#E41A1C	-350	1.2557140483956	1	1	FALSE	0.3	1
#E41A1C	-349	1.25258959204536	1	1	FALSE	0.3	1
#E41A1C	-348	1.24943548039191	1	1	FALSE	0.3	1
#E41A1C	-347	1.24629073695447	1	1	FALSE	0.3	1
#E41A1C	-346	1.24310237676792	1	1	FALSE	0.3	1
#E41A1C	-345	1.23991952024724	1	1	FALSE	0.3	1
#E41A1C	-344	1.23674724206044	1	1	FALSE	0.3	1
#E41A1C	-343	1.23355399799958	1	1	FALSE	0.3	1
#E41A1C	-342	1.23033563452508	1	1	FALSE	0.3	1
#E41A1C	-341	1.22713296987285	1	1	FALSE	0.3	1
#E41A1C	-340	1.22398185649894	1	1	FALSE	0.3	1
#E41A1C	-339	1.22089947190523	1	1	FALSE	0.3	1
#E41A1C	-338	1.21784450579013	1	1	FALSE	0.3	1
#E41A1C	-337	1.21485654660652	1	1	FALSE	0.3	1
#E41A1C	-336	1.21193617405313	1	1	FALSE	0.3	1
#E41A1C	-335	1.20907240122597	1	1	FALSE	0.3	1
#E41A1C	-334	1.20638359477853	1	1	FALSE	0.3	1
#E41A1C	-333	1.20375104828259	1	1	FALSE	0.3	1
#E41A1C	-332	1.2011490765633	1	1	FALSE	0.3	1
#E41A1C	-331	1.19861045030166	1	1	FALSE	0.3	1
#E41A1C	-330	1.19609993276057	1	1	FALSE	0.3	1
#E41A1C	-329	1.19361561537019	1	1	FALSE	0.3	1
#E41A1C	-328	1.19112278044185	1	1	FALSE	0.3	1
#E41A1C	-327	1.18870879658215	1	1	FALSE	0.3	1
#E41A1C	-326	1.18636857766793	1	1	FALSE	0.3	1
#E41A1C	-325	1.18408802555487	1	1	FALSE	0.3	1
#E41A1C	-324	1.18185450111315	1	1	FALSE	0.3	1
#E41A1C	-323	1.17966889104106	1	1	FALSE	0.3	1
#E41A1C	-322	1.17760504708966	1	1	FALSE	0.3	1
#E41A1C	-321	1.17564137952074	1	1	FALSE	0.3	1
#E41A1C	-320	1.17372771168257	1	1	FALSE	0.3	1
#E41A1C	-319	1.17183517346453	1	1	FALSE	0.3	1
#E41A1C	-318	1.16999713732902	1	1	FALSE	0.3	1
#E41A1C	-317	1.16821599977415	1	1	FALSE	0.3	1
#E41A1C	-316	1.16650951469058	1	1	FALSE	0.3	1
#E41A1C	-315	1.16479671045584	1	1	FALSE	0.3	1
#E41A1C	-314	1.16321696624537	1	1	FALSE	0.3	1
#E41A1C	-313	1.16176761782679	1	1	FALSE	0.3	1
#E41A1C	-312	1.16044548923694	1	1	FALSE	0.3	1
#E41A1C	-311	1.1592723209149	1	1	FALSE	0.3	1
#E41A1C	-310	1.15814473760481	1	1	FALSE	0.3	1
#E41A1C	-309	1.15711717755875	1	1	FALSE	0.3	1
#E41A1C	-308	1.15624013747321	1	1	FALSE	0.3	1
#E41A1C	-307	1.15543964856382	1	1	FALSE	0.3	1
#E41A1C	-306	1.15469863897185	1	1	FALSE	0.3	1
#E41A1C	-305	1.15407163286253	1	1	FALSE	0.3	1
#E41A1C	-304	1.15353509921752	1	1	FALSE	0.3	1
#E41A1C	-303	1.15301288314829	1	1	FALSE	0.3	1
#E41A1C	-302	1.15248424393973	1	1	FALSE	0.3	1
#E41A1C	-301	1.15199662356084	1	1	FALSE	0.3	1
#E41A1C	-300	1.15160326974605	1	1	FALSE	0.3	1
#E41A1C	-299	1.15126134603877	1	1	FALSE	0.3	1
#E41A1C	-298	1.15101186146862	1	1	FALSE	0.3	1
#E41A1C	-297	1.15083997361892	1	1	FALSE	0.3	1
#E41A1C	-296	1.15065657243423	1	1	FALSE	0.3	1
#E41A1C	-295	1.15050563569354	1	1	FALSE	0.3	1
#E41A1C	-294	1.15042987709253	1	1	FALSE	0.3	1
#E41A1C	-293	1.15044629313946	1	1	FALSE	0.3	1
#E41A1C	-292	1.15051309540459	1	1	FALSE	0.3	1
#E41A1C	-291	1.15065116702898	1	1	FALSE	0.3	1
#E41A1C	-290	1.15083126700715	1	1	FALSE	0.3	1
#E41A1C	-289	1.15112091151894	1	1	FALSE	0.3	1
#E41A1C	-288	1.15142723491182	1	1	FALSE	0.3	1
#E41A1C	-287	1.1517310217982	1	1	FALSE	0.3	1
#E41A1C	-286	1.15202226698788	1	1	FALSE	0.3	1
#E41A1C	-285	1.15231099368115	1	1	FALSE	0.3	1
#E41A1C	-284	1.15265014834041	1	1	FALSE	0.3	1
#E41A1C	-283	1.15303603754412	1	1	FALSE	0.3	1
#E41A1C	-282	1.1534529755801	1	1	FALSE	0.3	1
#E41A1C	-281	1.15387703762495	1	1	FALSE	0.3	1
#E41A1C	-280	1.15429634924886	1	1	FALSE	0.3	1
#E41A1C	-279	1.15477873942366	1	1	FALSE	0.3	1
#E41A1C	-278	1.15534317298538	1	1	FALSE	0.3	1
#E41A1C	-277	1.15597029536545	1	1	FALSE	0.3	1
#E41A1C	-276	1.15663353303581	1	1	FALSE	0.3	1
#E41A1C	-275	1.15728504614975	1	1	FALSE	0.3	1
#E41A1C	-274	1.15802194643242	1	1	FALSE	0.3	1
#E41A1C	-273	1.15877175192417	1	1	FALSE	0.3	1
#E41A1C	-272	1.15954801550076	1	1	FALSE	0.3	1
#E41A1C	-271	1.16036993205723	1	1	FALSE	0.3	1
#E41A1C	-270	1.16119571068136	1	1	FALSE	0.3	1
#E41A1C	-269	1.1619984511804	1	1	FALSE	0.3	1
#E41A1C	-268	1.1628511979652	1	1	FALSE	0.3	1
#E41A1C	-267	1.16377836060726	1	1	FALSE	0.3	1
#E41A1C	-266	1.16475747737023	1	1	FALSE	0.3	1
#E41A1C	-265	1.16573198537566	1	1	FALSE	0.3	1
#E41A1C	-264	1.16676597594358	1	1	FALSE	0.3	1
#E41A1C	-263	1.16784049079299	1	1	FALSE	0.3	1
#E41A1C	-262	1.16895306876784	1	1	FALSE	0.3	1
#E41A1C	-261	1.1701085871874	1	1	FALSE	0.3	1
#E41A1C	-260	1.17125787077886	1	1	FALSE	0.3	1
#E41A1C	-259	1.17237409138994	1	1	FALSE	0.3	1
#E41A1C	-258	1.17337000082232	1	1	FALSE	0.3	1
#E41A1C	-257	1.17427499071749	1	1	FALSE	0.3	1
#E41A1C	-256	1.17512639883109	1	1	FALSE	0.3	1
#E41A1C	-255	1.17589412113206	1	1	FALSE	0.3	1
#E41A1C	-254	1.17666020266234	1	1	FALSE	0.3	1
#E41A1C	-253	1.1774455953584	1	1	FALSE	0.3	1
#E41A1C	-252	1.17814685357889	1	1	FALSE	0.3	1
#E41A1C	-251	1.17880081639383	1	1	FALSE	0.3	1
#E41A1C	-250	1.17941823568323	1	1	FALSE	0.3	1
#E41A1C	-249	1.18002279233882	1	1	FALSE	0.3	1
#E41A1C	-248	1.180616079656	1	1	FALSE	0.3	1
#E41A1C	-247	1.18116615389417	1	1	FALSE	0.3	1
#E41A1C	-246	1.18164019275958	1	1	FALSE	0.3	1
#E41A1C	-245	1.18212930982819	1	1	FALSE	0.3	1
#E41A1C	-244	1.18258903194534	1	1	FALSE	0.3	1
#E41A1C	-243	1.18296747785804	1	1	FALSE	0.3	1
#E41A1C	-242	1.18322927406588	1	1	FALSE	0.3	1
#E41A1C	-241	1.18348433109731	1	1	FALSE	0.3	1
#E41A1C	-240	1.18367251465062	1	1	FALSE	0.3	1
#E41A1C	-239	1.18379457714326	1	1	FALSE	0.3	1
#E41A1C	-238	1.18377574086055	1	1	FALSE	0.3	1
#E41A1C	-237	1.1836815831847	1	1	FALSE	0.3	1
#E41A1C	-236	1.18354573120226	1	1	FALSE	0.3	1
#E41A1C	-235	1.18340000092799	1	1	FALSE	0.3	1
#E41A1C	-234	1.18323453539014	1	1	FALSE	0.3	1
#E41A1C	-233	1.18310756363054	1	1	FALSE	0.3	1
#E41A1C	-232	1.18298338955667	1	1	FALSE	0.3	1
#E41A1C	-231	1.182872140357	1	1	FALSE	0.3	1
#E41A1C	-230	1.18268297184475	1	1	FALSE	0.3	1
#E41A1C	-229	1.18242753819085	1	1	FALSE	0.3	1
#E41A1C	-228	1.18217903857962	1	1	FALSE	0.3	1
#E41A1C	-227	1.18187085988465	1	1	FALSE	0.3	1
#E41A1C	-226	1.18143947571959	1	1	FALSE	0.3	1
#E41A1C	-225	1.18091408534217	1	1	FALSE	0.3	1
#E41A1C	-224	1.18024916922588	1	1	FALSE	0.3	1
#E41A1C	-223	1.17946271297538	1	1	FALSE	0.3	1
#E41A1C	-222	1.1786253555308	1	1	FALSE	0.3	1
#E41A1C	-221	1.1777159361518	1	1	FALSE	0.3	1
#E41A1C	-220	1.1766670147716	1	1	FALSE	0.3	1
#E41A1C	-219	1.17557474603153	1	1	FALSE	0.3	1
#E41A1C	-218	1.17448797605728	1	1	FALSE	0.3	1
#E41A1C	-217	1.17334374008621	1	1	FALSE	0.3	1
#E41A1C	-216	1.17206050156219	1	1	FALSE	0.3	1
#E41A1C	-215	1.17067790462344	1	1	FALSE	0.3	1
#E41A1C	-214	1.16921623966713	1	1	FALSE	0.3	1
#E41A1C	-213	1.16767008817796	1	1	FALSE	0.3	1
#E41A1C	-212	1.16604727006939	1	1	FALSE	0.3	1
#E41A1C	-211	1.16432281331873	1	1	FALSE	0.3	1
#E41A1C	-210	1.16258405127488	1	1	FALSE	0.3	1
#E41A1C	-209	1.16083544778694	1	1	FALSE	0.3	1
#E41A1C	-208	1.15906426056439	1	1	FALSE	0.3	1
#E41A1C	-207	1.15722610981313	1	1	FALSE	0.3	1
#E41A1C	-206	1.15528801032078	1	1	FALSE	0.3	1
#E41A1C	-205	1.15322389863514	1	1	FALSE	0.3	1
#E41A1C	-204	1.15104334356596	1	1	FALSE	0.3	1
#E41A1C	-203	1.14881386950314	1	1	FALSE	0.3	1
#E41A1C	-202	1.14653763550322	1	1	FALSE	0.3	1
#E41A1C	-201	1.14423819307709	1	1	FALSE	0.3	1
#E41A1C	-200	1.14189554247203	1	1	FALSE	0.3	1
#E41A1C	-199	1.13949305069211	1	1	FALSE	0.3	1
#E41A1C	-198	1.13699969506035	1	1	FALSE	0.3	1
#E41A1C	-197	1.13443385995142	1	1	FALSE	0.3	1
#E41A1C	-196	1.13181164123774	1	1	FALSE	0.3	1
#E41A1C	-195	1.12914896455551	1	1	FALSE	0.3	1
#E41A1C	-194	1.12639824792728	1	1	FALSE	0.3	1
#E41A1C	-193	1.12361917533686	1	1	FALSE	0.3	1
#E41A1C	-192	1.12075676574605	1	1	FALSE	0.3	1
#E41A1C	-191	1.11778320928876	1	1	FALSE	0.3	1
#E41A1C	-190	1.11474926880563	1	1	FALSE	0.3	1
#E41A1C	-189	1.11163238678218	1	1	FALSE	0.3	1
#E41A1C	-188	1.10846647687686	1	1	FALSE	0.3	1
#E41A1C	-187	1.10522678891597	1	1	FALSE	0.3	1
#E41A1C	-186	1.10194004789111	1	1	FALSE	0.3	1
#E41A1C	-185	1.09855058748707	1	1	FALSE	0.3	1
#E41A1C	-184	1.09511147444465	1	1	FALSE	0.3	1
#E41A1C	-183	1.09166074656155	1	1	FALSE	0.3	1
#E41A1C	-182	1.08816780532342	1	1	FALSE	0.3	1
#E41A1C	-181	1.084616246901	1	1	FALSE	0.3	1
#E41A1C	-180	1.08102246608604	1	1	FALSE	0.3	1
#E41A1C	-179	1.0774075310858	1	1	FALSE	0.3	1
#E41A1C	-178	1.07376458238055	1	1	FALSE	0.3	1
#E41A1C	-177	1.07012923663983	1	1	FALSE	0.3	1
#E41A1C	-176	1.06649584197934	1	1	FALSE	0.3	1
#E41A1C	-175	1.06278602552352	1	1	FALSE	0.3	1
#E41A1C	-174	1.05898817484925	1	1	FALSE	0.3	1
#E41A1C	-173	1.05519413876732	1	1	FALSE	0.3	1
#E41A1C	-172	1.05134585605452	1	1	FALSE	0.3	1
#E41A1C	-171	1.04744327427057	1	1	FALSE	0.3	1
#E41A1C	-170	1.04353588969029	1	1	FALSE	0.3	1
#E41A1C	-169	1.03958369790815	1	1	FALSE	0.3	1
#E41A1C	-168	1.0355910113097	1	1	FALSE	0.3	1
#E41A1C	-167	1.03155815248707	1	1	FALSE	0.3	1
#E41A1C	-166	1.02747598411075	1	1	FALSE	0.3	1
#E41A1C	-165	1.02343409277429	1	1	FALSE	0.3	1
#E41A1C	-164	1.01950056780122	1	1	FALSE	0.3	1
#E41A1C	-163	1.01560528198223	1	1	FALSE	0.3	1
#E41A1C	-162	1.01176486748572	1	1	FALSE	0.3	1
#E41A1C	-161	1.007902856696	1	1	FALSE	0.3	1
#E41A1C	-160	1.00412725488166	1	1	FALSE	0.3	1
#E41A1C	-159	1.00042049811827	1	1	FALSE	0.3	1
#E41A1C	-158	0.996767453344751	1	1	FALSE	0.3	1
#E41A1C	-157	0.993153387032683	1	1	FALSE	0.3	1
#E41A1C	-156	0.989549102406799	1	1	FALSE	0.3	1
#E41A1C	-155	0.985955066140179	1	1	FALSE	0.3	1
#E41A1C	-154	0.982437167579511	1	1	FALSE	0.3	1
#E41A1C	-153	0.979011826844277	1	1	FALSE	0.3	1
#E41A1C	-152	0.975644846186671	1	1	FALSE	0.3	1
#E41A1C	-151	0.972367601103633	1	1	FALSE	0.3	1
#E41A1C	-150	0.969086792807359	1	1	FALSE	0.3	1
#E41A1C	-149	0.965854183797589	1	1	FALSE	0.3	1
#E41A1C	-148	0.962699804409905	1	1	FALSE	0.3	1
#E41A1C	-147	0.959624621593101	1	1	FALSE	0.3	1
#E41A1C	-146	0.956632965742879	1	1	FALSE	0.3	1
#E41A1C	-145	0.953745703645204	1	1	FALSE	0.3	1
#E41A1C	-144	0.950928835663597	1	1	FALSE	0.3	1
#E41A1C	-143	0.948167955826665	1	1	FALSE	0.3	1
#E41A1C	-142	0.945415310200891	1	1	FALSE	0.3	1
#E41A1C	-141	0.942779575459189	1	1	FALSE	0.3	1
#E41A1C	-140	0.940238025440972	1	1	FALSE	0.3	1
#E41A1C	-139	0.937849356688633	1	1	FALSE	0.3	1
#E41A1C	-138	0.935557212645059	1	1	FALSE	0.3	1
#E41A1C	-137	0.933415175919306	1	1	FALSE	0.3	1
#E41A1C	-136	0.931384104303844	1	1	FALSE	0.3	1
#E41A1C	-135	0.929418882704864	1	1	FALSE	0.3	1
#E41A1C	-134	0.927550215279851	1	1	FALSE	0.3	1
#E41A1C	-133	0.925734913514951	1	1	FALSE	0.3	1
#E41A1C	-132	0.923989624343606	1	1	FALSE	0.3	1
#E41A1C	-131	0.922348467745591	1	1	FALSE	0.3	1
#E41A1C	-130	0.920826966514506	1	1	FALSE	0.3	1
#E41A1C	-129	0.919436914002168	1	1	FALSE	0.3	1
#E41A1C	-128	0.918174769905527	1	1	FALSE	0.3	1
#E41A1C	-127	0.917017761351256	1	1	FALSE	0.3	1
#E41A1C	-126	0.915925874961198	1	1	FALSE	0.3	1
#E41A1C	-125	0.914963095649634	1	1	FALSE	0.3	1
#E41A1C	-124	0.914076951009777	1	1	FALSE	0.3	1
#E41A1C	-123	0.913297894647517	1	1	FALSE	0.3	1
#E41A1C	-122	0.912582191125422	1	1	FALSE	0.3	1
#E41A1C	-121	0.911961893072299	1	1	FALSE	0.3	1
#E41A1C	-120	0.911485328327964	1	1	FALSE	0.3	1
#E41A1C	-119	0.911129958215578	1	1	FALSE	0.3	1
#E41A1C	-118	0.910858265705795	1	1	FALSE	0.3	1
#E41A1C	-117	0.910663483811976	1	1	FALSE	0.3	1
#E41A1C	-116	0.910555135458699	1	1	FALSE	0.3	1
#E41A1C	-115	0.910532782610603	1	1	FALSE	0.3	1
#E41A1C	-114	0.910593397522953	1	1	FALSE	0.3	1
#E41A1C	-113	0.910793749395576	1	1	FALSE	0.3	1
#E41A1C	-112	0.911054006338385	1	1	FALSE	0.3	1
#E41A1C	-111	0.911417234039474	1	1	FALSE	0.3	1
#E41A1C	-110	0.911857583577927	1	1	FALSE	0.3	1
#E41A1C	-109	0.912374101115026	1	1	FALSE	0.3	1
#E41A1C	-108	0.913017359525216	1	1	FALSE	0.3	1
#E41A1C	-107	0.913756672661134	1	1	FALSE	0.3	1
#E41A1C	-106	0.914583904572241	1	1	FALSE	0.3	1
#E41A1C	-105	0.915505683064239	1	1	FALSE	0.3	1
#E41A1C	-104	0.916517315056513	1	1	FALSE	0.3	1
#E41A1C	-103	0.917572106097438	1	1	FALSE	0.3	1
#E41A1C	-102	0.91869154441949	1	1	FALSE	0.3	1
#E41A1C	-101	0.919900055949261	1	1	FALSE	0.3	1
#E41A1C	-100	0.921177375682242	1	1	FALSE	0.3	1
#E41A1C	-99	0.922489393438765	1	1	FALSE	0.3	1
#E41A1C	-98	0.923864386585503	1	1	FALSE	0.3	1
#E41A1C	-97	0.925313168415414	1	1	FALSE	0.3	1
#E41A1C	-96	0.926829699794141	1	1	FALSE	0.3	1
#E41A1C	-95	0.928380188234057	1	1	FALSE	0.3	1
#E41A1C	-94	0.930011465712747	1	1	FALSE	0.3	1
#E41A1C	-93	0.931665982737827	1	1	FALSE	0.3	1
#E41A1C	-92	0.933361027354374	1	1	FALSE	0.3	1
#E41A1C	-91	0.93509305594937	1	1	FALSE	0.3	1
#E41A1C	-90	0.936853299670655	1	1	FALSE	0.3	1
#E41A1C	-89	0.938630830609522	1	1	FALSE	0.3	1
#E41A1C	-88	0.940410915237541	1	1	FALSE	0.3	1
#E41A1C	-87	0.942174104862979	1	1	FALSE	0.3	1
#E41A1C	-86	0.943972479677617	1	1	FALSE	0.3	1
#E41A1C	-85	0.945755184307721	1	1	FALSE	0.3	1
#E41A1C	-84	0.947524996838817	1	1	FALSE	0.3	1
#E41A1C	-83	0.949310659655655	1	1	FALSE	0.3	1
#E41A1C	-82	0.951155416129946	1	1	FALSE	0.3	1
#E41A1C	-81	0.953005312757712	1	1	FALSE	0.3	1
#E41A1C	-80	0.954793817490536	1	1	FALSE	0.3	1
#E41A1C	-79	0.956531545445145	1	1	FALSE	0.3	1
#E41A1C	-78	0.958259894556162	1	1	FALSE	0.3	1
#E41A1C	-77	0.959971158698392	1	1	FALSE	0.3	1
#E41A1C	-76	0.961622399082101	1	1	FALSE	0.3	1
#E41A1C	-75	0.963211685054763	1	1	FALSE	0.3	1
#E41A1C	-74	0.964800131804447	1	1	FALSE	0.3	1
#E41A1C	-73	0.96635694022303	1	1	FALSE	0.3	1
#E41A1C	-72	0.967807973642581	1	1	FALSE	0.3	1
#E41A1C	-71	0.969192517589004	1	1	FALSE	0.3	1
#E41A1C	-70	0.970536223634437	1	1	FALSE	0.3	1
#E41A1C	-69	0.971861944902726	1	1	FALSE	0.3	1
#E41A1C	-68	0.973144186185247	1	1	FALSE	0.3	1
#E41A1C	-67	0.974362812620905	1	1	FALSE	0.3	1
#E41A1C	-66	0.975484914347808	1	1	FALSE	0.3	1
#E41A1C	-65	0.976549430562089	1	1	FALSE	0.3	1
#E41A1C	-64	0.977533079142071	1	1	FALSE	0.3	1
#E41A1C	-63	0.978387164598092	1	1	FALSE	0.3	1
#E41A1C	-62	0.979139008803099	1	1	FALSE	0.3	1
#E41A1C	-61	0.979816655754801	1	1	FALSE	0.3	1
#E41A1C	-60	0.980442445191216	1	1	FALSE	0.3	1
#E41A1C	-59	0.981014608615799	1	1	FALSE	0.3	1
#E41A1C	-58	0.981528188458765	1	1	FALSE	0.3	1
#E41A1C	-57	0.981977101355513	1	1	FALSE	0.3	1
#E41A1C	-56	0.982294505775595	1	1	FALSE	0.3	1
#E41A1C	-55	0.982493728608324	1	1	FALSE	0.3	1
#E41A1C	-54	0.982579214865159	1	1	FALSE	0.3	1
#E41A1C	-53	0.982589208600243	1	1	FALSE	0.3	1
#E41A1C	-52	0.982502763604622	1	1	FALSE	0.3	1
#E41A1C	-51	0.982298421111022	1	1	FALSE	0.3	1
#E41A1C	-50	0.98199396530279	1	1	FALSE	0.3	1
#E41A1C	-49	0.981556674629268	1	1	FALSE	0.3	1
#E41A1C	-48	0.981019909270267	1	1	FALSE	0.3	1
#E41A1C	-47	0.980368891532011	1	1	FALSE	0.3	1
#E41A1C	-46	0.979585463026251	1	1	FALSE	0.3	1
#E41A1C	-45	0.978704628840981	1	1	FALSE	0.3	1
#E41A1C	-44	0.977695631615843	1	1	FALSE	0.3	1
#E41A1C	-43	0.976536549983054	1	1	FALSE	0.3	1
#E41A1C	-42	0.975242612781835	1	1	FALSE	0.3	1
#E41A1C	-41	0.973838224683614	1	1	FALSE	0.3	1
#E41A1C	-40	0.97229483320494	1	1	FALSE	0.3	1
#E41A1C	-39	0.970624312775629	1	1	FALSE	0.3	1
#E41A1C	-38	0.968805430614873	1	1	FALSE	0.3	1
#E41A1C	-37	0.966840307276523	1	1	FALSE	0.3	1
#E41A1C	-36	0.964748941685826	1	1	FALSE	0.3	1
#E41A1C	-35	0.962531414093298	1	1	FALSE	0.3	1
#E41A1C	-34	0.960212138970465	1	1	FALSE	0.3	1
#E41A1C	-33	0.957794635300285	1	1	FALSE	0.3	1
#E41A1C	-32	0.955280204906241	1	1	FALSE	0.3	1
#E41A1C	-31	0.952628568330909	1	1	FALSE	0.3	1
#E41A1C	-30	0.949858705110463	1	1	FALSE	0.3	1
#E41A1C	-29	0.947004835140283	1	1	FALSE	0.3	1
#E41A1C	-28	0.944049855441467	1	1	FALSE	0.3	1
#E41A1C	-27	0.94096404681545	1	1	FALSE	0.3	1
#E41A1C	-26	0.937772055447752	1	1	FALSE	0.3	1
#E41A1C	-25	0.934491781792468	1	1	FALSE	0.3	1
#E41A1C	-24	0.931145808756713	1	1	FALSE	0.3	1
#E41A1C	-23	0.92769081844582	1	1	FALSE	0.3	1
#E41A1C	-22	0.924150372998287	1	1	FALSE	0.3	1
#E41A1C	-21	0.92051519100364	1	1	FALSE	0.3	1
#E41A1C	-20	0.916807856196486	1	1	FALSE	0.3	1
#E41A1C	-19	0.913037815388335	1	1	FALSE	0.3	1
#E41A1C	-18	0.909175440258734	1	1	FALSE	0.3	1
#E41A1C	-17	0.905247852086832	1	1	FALSE	0.3	1
#E41A1C	-16	0.901311431994903	1	1	FALSE	0.3	1
#E41A1C	-15	0.897351115717313	1	1	FALSE	0.3	1
#E41A1C	-14	0.893371620072313	1	1	FALSE	0.3	1
#E41A1C	-13	0.889285608465956	1	1	FALSE	0.3	1
#E41A1C	-12	0.885139529698301	1	1	FALSE	0.3	1
#E41A1C	-11	0.88090432203757	1	1	FALSE	0.3	1
#E41A1C	-10	0.876592059679901	1	1	FALSE	0.3	1
#E41A1C	-9	0.872243158018558	1	1	FALSE	0.3	1
#E41A1C	-8	0.867885412982109	1	1	FALSE	0.3	1
#E41A1C	-7	0.86350392322349	1	1	FALSE	0.3	1
#E41A1C	-6	0.859118247977618	1	1	FALSE	0.3	1
#E41A1C	-5	0.854687297201818	1	1	FALSE	0.3	1
#E41A1C	-4	0.850282336182806	1	1	FALSE	0.3	1
#E41A1C	-3	0.845890833851484	1	1	FALSE	0.3	1
#E41A1C	-2	0.841495853457487	1	1	FALSE	0.3	1
#E41A1C	-1	0.837141464485423	1	1	FALSE	0.3	1
#E41A1C	0	0.832804259570269	1	1	FALSE	0.3	1
#E41A1C	1	0.828492368935	1	1	FALSE	0.3	1
#E41A1C	2	0.824217732494892	1	1	FALSE	0.3	1
#E41A1C	3	0.819996150577896	1	1	FALSE	0.3	1
#E41A1C	4	0.815798446008956	1	1	FALSE	0.3	1
#E41A1C	5	0.811645402905948	1	1	FALSE	0.3	1
#E41A1C	6	0.807579201913614	1	1	FALSE	0.3	1
#E41A1C	7	0.803549268502539	1	1	FALSE	0.3	1
#E41A1C	8	0.799596165456923	1	1	FALSE	0.3	1
#E41A1C	9	0.795719569357206	1	1	FALSE	0.3	1
#E41A1C	10	0.791928885267094	1	1	FALSE	0.3	1
#E41A1C	11	0.788181121956591	1	1	FALSE	0.3	1
#E41A1C	12	0.784476306473327	1	1	FALSE	0.3	1
#E41A1C	13	0.78085735876941	1	1	FALSE	0.3	1
#E41A1C	14	0.777295102497296	1	1	FALSE	0.3	1
#E41A1C	15	0.773838002260147	1	1	FALSE	0.3	1
#E41A1C	16	0.77047473055173	1	1	FALSE	0.3	1
#E41A1C	17	0.767194013133559	1	1	FALSE	0.3	1
#E41A1C	18	0.763999132374539	1	1	FALSE	0.3	1
#E41A1C	19	0.760936187499943	1	1	FALSE	0.3	1
#E41A1C	20	0.758021568336548	1	1	FALSE	0.3	1
#E41A1C	21	0.755219700790124	1	1	FALSE	0.3	1
#E41A1C	22	0.752578172565634	1	1	FALSE	0.3	1
#E41A1C	23	0.750044444115874	1	1	FALSE	0.3	1
#E41A1C	24	0.747627493924307	1	1	FALSE	0.3	1
#E41A1C	25	0.745369594341265	1	1	FALSE	0.3	1
#E41A1C	26	0.743240848484564	1	1	FALSE	0.3	1
#E41A1C	27	0.74127251971783	1	1	FALSE	0.3	1
#E41A1C	28	0.739472442719585	1	1	FALSE	0.3	1
#E41A1C	29	0.737817596547371	1	1	FALSE	0.3	1
#E41A1C	30	0.736305675581174	1	1	FALSE	0.3	1
#E41A1C	31	0.734959008103933	1	1	FALSE	0.3	1
#E41A1C	32	0.733787956263177	1	1	FALSE	0.3	1
#E41A1C	33	0.732777285492157	1	1	FALSE	0.3	1
#E41A1C	34	0.731952833256655	1	1	FALSE	0.3	1
#E41A1C	35	0.731343477877297	1	1	FALSE	0.3	1
#E41A1C	36	0.730894582990671	1	1	FALSE	0.3	1
#E41A1C	37	0.730605065377241	1	1	FALSE	0.3	1
#E41A1C	38	0.730528789317864	1	1	FALSE	0.3	1
#E41A1C	39	0.730639819086121	1	1	FALSE	0.3	1
#E41A1C	40	0.730958775053812	1	1	FALSE	0.3	1
#E41A1C	41	0.731496694845342	1	1	FALSE	0.3	1
#E41A1C	42	0.732214514021236	1	1	FALSE	0.3	1
#E41A1C	43	0.733146305085934	1	1	FALSE	0.3	1
#E41A1C	44	0.734285418913652	1	1	FALSE	0.3	1
#E41A1C	45	0.735631728606041	1	1	FALSE	0.3	1
#E41A1C	46	0.737205432854686	1	1	FALSE	0.3	1
#E41A1C	47	0.739000006187061	1	1	FALSE	0.3	1
#E41A1C	48	0.741031041782281	1	1	FALSE	0.3	1
#E41A1C	49	0.743270094455021	1	1	FALSE	0.3	1
#E41A1C	50	0.745781246552712	1	1	FALSE	0.3	1
#E41A1C	51	0.748557040019283	1	1	FALSE	0.3	1
#E41A1C	52	0.751559059672014	1	1	FALSE	0.3	1
#E41A1C	53	0.754850920357764	1	1	FALSE	0.3	1
#E41A1C	54	0.758417032969994	1	1	FALSE	0.3	1
#E41A1C	55	0.762262372261116	1	1	FALSE	0.3	1
#E41A1C	56	0.766419361754852	1	1	FALSE	0.3	1
#E41A1C	57	0.770849959645859	1	1	FALSE	0.3	1
#E41A1C	58	0.775615751867842	1	1	FALSE	0.3	1
#E41A1C	59	0.780675844071882	1	1	FALSE	0.3	1
#E41A1C	60	0.786070363424409	1	1	FALSE	0.3	1
#E41A1C	61	0.791826724331485	1	1	FALSE	0.3	1
#E41A1C	62	0.79792956367301	1	1	FALSE	0.3	1
#E41A1C	63	0.804397193718303	1	1	FALSE	0.3	1
#E41A1C	64	0.811209544329097	1	1	FALSE	0.3	1
#E41A1C	65	0.818358183945514	1	1	FALSE	0.3	1
#E41A1C	66	0.825851658743185	1	1	FALSE	0.3	1
#E41A1C	67	0.833685657164037	1	1	FALSE	0.3	1
#E41A1C	68	0.841884756598167	1	1	FALSE	0.3	1
#E41A1C	69	0.85045161555039	1	1	FALSE	0.3	1
#E41A1C	70	0.859427785836397	1	1	FALSE	0.3	1
#E41A1C	71	0.86875906015553	1	1	FALSE	0.3	1
#E41A1C	72	0.878470183716538	1	1	FALSE	0.3	1
#E41A1C	73	0.888592142348696	1	1	FALSE	0.3	1
#E41A1C	74	0.89906340001122	1	1	FALSE	0.3	1
#E41A1C	75	0.909892382536434	1	1	FALSE	0.3	1
#E41A1C	76	0.921004100095924	1	1	FALSE	0.3	1
#E41A1C	77	0.932447553588818	1	1	FALSE	0.3	1
#E41A1C	78	0.944193103239581	1	1	FALSE	0.3	1
#E41A1C	79	0.956221435399939	1	1	FALSE	0.3	1
#E41A1C	80	0.968589130195891	1	1	FALSE	0.3	1
#E41A1C	81	0.981341795549562	1	1	FALSE	0.3	1
#E41A1C	82	0.99441636277508	1	1	FALSE	0.3	1
#E41A1C	83	1.00779593845995	1	1	FALSE	0.3	1
#E41A1C	84	1.02146026988221	1	1	FALSE	0.3	1
#E41A1C	85	1.03539631182439	1	1	FALSE	0.3	1
#E41A1C	86	1.04955307545937	1	1	FALSE	0.3	1
#E41A1C	87	1.06388161888331	1	1	FALSE	0.3	1
#E41A1C	88	1.07837183947291	1	1	FALSE	0.3	1
#E41A1C	89	1.0930280970891	1	1	FALSE	0.3	1
#E41A1C	90	1.10780091353204	1	1	FALSE	0.3	1
#E41A1C	91	1.12256915806517	1	1	FALSE	0.3	1
#E41A1C	92	1.13730267179961	1	1	FALSE	0.3	1
#E41A1C	93	1.15195014993603	1	1	FALSE	0.3	1
#E41A1C	94	1.16645656224109	1	1	FALSE	0.3	1
#E41A1C	95	1.18080625005022	1	1	FALSE	0.3	1
#E41A1C	96	1.19498103123752	1	1	FALSE	0.3	1
#E41A1C	97	1.20894393983468	1	1	FALSE	0.3	1
#E41A1C	98	1.22268777654727	1	1	FALSE	0.3	1
#E41A1C	99	1.23606514328266	1	1	FALSE	0.3	1
#E41A1C	100	1.24913784540599	1	1	FALSE	0.3	1
#E41A1C	101	1.26186001381592	1	1	FALSE	0.3	1
#E41A1C	102	1.27419537927621	1	1	FALSE	0.3	1
#E41A1C	103	1.28618723104382	1	1	FALSE	0.3	1
#E41A1C	104	1.29753185510033	1	1	FALSE	0.3	1
#E41A1C	105	1.30830693573436	1	1	FALSE	0.3	1
#E41A1C	106	1.31861477643729	1	1	FALSE	0.3	1
#E41A1C	107	1.32838259805002	1	1	FALSE	0.3	1
#E41A1C	108	1.33769206485454	1	1	FALSE	0.3	1
#E41A1C	109	1.34648910383105	1	1	FALSE	0.3	1
#E41A1C	110	1.35472027314151	1	1	FALSE	0.3	1
#E41A1C	111	1.3624559546194	1	1	FALSE	0.3	1
#E41A1C	112	1.36971658198025	1	1	FALSE	0.3	1
#E41A1C	113	1.37649627493576	1	1	FALSE	0.3	1
#E41A1C	114	1.3827560615146	1	1	FALSE	0.3	1
#E41A1C	115	1.38856514703504	1	1	FALSE	0.3	1
#E41A1C	116	1.39390224054846	1	1	FALSE	0.3	1
#E41A1C	117	1.39873077975664	1	1	FALSE	0.3	1
#E41A1C	118	1.40307861213598	1	1	FALSE	0.3	1
#E41A1C	119	1.40699468372782	1	1	FALSE	0.3	1
#E41A1C	120	1.41043392284107	1	1	FALSE	0.3	1
#E41A1C	121	1.41340811792753	1	1	FALSE	0.3	1
#E41A1C	122	1.41587972332011	1	1	FALSE	0.3	1
#E41A1C	123	1.41786622683022	1	1	FALSE	0.3	1
#E41A1C	124	1.41941986011311	1	1	FALSE	0.3	1
#E41A1C	125	1.42050910028094	1	1	FALSE	0.3	1
#E41A1C	126	1.42111279397591	1	1	FALSE	0.3	1
#E41A1C	127	1.42123163385754	1	1	FALSE	0.3	1
#E41A1C	128	1.42084910727325	1	1	FALSE	0.3	1
#E41A1C	129	1.41995904570789	1	1	FALSE	0.3	1
#E41A1C	130	1.41860152478	1	1	FALSE	0.3	1
#E41A1C	131	1.41679883185223	1	1	FALSE	0.3	1
#E41A1C	132	1.4145603514957	1	1	FALSE	0.3	1
#E41A1C	133	1.41189555094964	1	1	FALSE	0.3	1
#E41A1C	134	1.40872915877872	1	1	FALSE	0.3	1
#E41A1C	135	1.40511109121806	1	1	FALSE	0.3	1
#E41A1C	136	1.40101437437948	1	1	FALSE	0.3	1
#E41A1C	137	1.39649776787322	1	1	FALSE	0.3	1
#E41A1C	138	1.39158805727628	1	1	FALSE	0.3	1
#E41A1C	139	1.38627213595828	1	1	FALSE	0.3	1
#E41A1C	140	1.38057401637562	1	1	FALSE	0.3	1
#E41A1C	141	1.37448195672438	1	1	FALSE	0.3	1
#E41A1C	142	1.36796433178351	1	1	FALSE	0.3	1
#E41A1C	143	1.36104290490228	1	1	FALSE	0.3	1
#E41A1C	144	1.35365919648719	1	1	FALSE	0.3	1
#E41A1C	145	1.34591646386842	1	1	FALSE	0.3	1
#E41A1C	146	1.33783154311808	1	1	FALSE	0.3	1
#E41A1C	147	1.32932292708036	1	1	FALSE	0.3	1
#E41A1C	148	1.32040186797594	1	1	FALSE	0.3	1
#E41A1C	149	1.31117806097443	1	1	FALSE	0.3	1
#E41A1C	150	1.30164115213833	1	1	FALSE	0.3	1
#E41A1C	151	1.29179399070124	1	1	FALSE	0.3	1
#E41A1C	152	1.28167699778398	1	1	FALSE	0.3	1
#E41A1C	153	1.27129604552977	1	1	FALSE	0.3	1
#E41A1C	154	1.26071811464995	1	1	FALSE	0.3	1
#E41A1C	155	1.24984997184218	1	1	FALSE	0.3	1
#E41A1C	156	1.23869136820986	1	1	FALSE	0.3	1
#E41A1C	157	1.22730583834933	1	1	FALSE	0.3	1
#E41A1C	158	1.21573829262315	1	1	FALSE	0.3	1
#E41A1C	159	1.20394099924538	1	1	FALSE	0.3	1
#E41A1C	160	1.19199952879591	1	1	FALSE	0.3	1
#E41A1C	161	1.17998284011397	1	1	FALSE	0.3	1
#E41A1C	162	1.16786197545594	1	1	FALSE	0.3	1
#E41A1C	163	1.15569708140609	1	1	FALSE	0.3	1
#E41A1C	164	1.14352554154042	1	1	FALSE	0.3	1
#E41A1C	165	1.1314086855135	1	1	FALSE	0.3	1
#E41A1C	166	1.11925912677351	1	1	FALSE	0.3	1
#E41A1C	167	1.10719345361246	1	1	FALSE	0.3	1
#E41A1C	168	1.09522550134048	1	1	FALSE	0.3	1
#E41A1C	169	1.08337243275932	1	1	FALSE	0.3	1
#E41A1C	170	1.07163198641429	1	1	FALSE	0.3	1
#E41A1C	171	1.06002789557251	1	1	FALSE	0.3	1
#E41A1C	172	1.04858048830637	1	1	FALSE	0.3	1
#E41A1C	173	1.03733403227668	1	1	FALSE	0.3	1
#E41A1C	174	1.02634192012632	1	1	FALSE	0.3	1
#E41A1C	175	1.01558569709508	1	1	FALSE	0.3	1
#E41A1C	176	1.0050205846837	1	1	FALSE	0.3	1
#E41A1C	177	0.994675798505047	1	1	FALSE	0.3	1
#E41A1C	178	0.984626528153882	1	1	FALSE	0.3	1
#E41A1C	179	0.974823415773689	1	1	FALSE	0.3	1
#E41A1C	180	0.965296484317531	1	1	FALSE	0.3	1
#E41A1C	181	0.956045556929258	1	1	FALSE	0.3	1
#E41A1C	182	0.94707489520917	1	1	FALSE	0.3	1
#E41A1C	183	0.938407984355202	1	1	FALSE	0.3	1
#E41A1C	184	0.930070429291683	1	1	FALSE	0.3	1
#E41A1C	185	0.922048741038212	1	1	FALSE	0.3	1
#E41A1C	186	0.914305518008693	1	1	FALSE	0.3	1
#E41A1C	187	0.906844734468978	1	1	FALSE	0.3	1
#E41A1C	188	0.899722149267318	1	1	FALSE	0.3	1
#E41A1C	189	0.892862436937998	1	1	FALSE	0.3	1
#E41A1C	190	0.886248476491991	1	1	FALSE	0.3	1
#E41A1C	191	0.879918437460478	1	1	FALSE	0.3	1
#E41A1C	192	0.873900730663504	1	1	FALSE	0.3	1
#E41A1C	193	0.868182171702653	1	1	FALSE	0.3	1
#E41A1C	194	0.862779252737914	1	1	FALSE	0.3	1
#E41A1C	195	0.857686725555068	1	1	FALSE	0.3	1
#E41A1C	196	0.852880626828024	1	1	FALSE	0.3	1
#E41A1C	197	0.848372567324914	1	1	FALSE	0.3	1
#E41A1C	198	0.844157857210197	1	1	FALSE	0.3	1
#E41A1C	199	0.840194992970993	1	1	FALSE	0.3	1
#E41A1C	200	0.83650347898438	1	1	FALSE	0.3	1
#E41A1C	201	0.833102005797098	1	1	FALSE	0.3	1
#E41A1C	202	0.829947700104879	1	1	FALSE	0.3	1
#E41A1C	203	0.827040707643673	1	1	FALSE	0.3	1
#E41A1C	204	0.824368876449315	1	1	FALSE	0.3	1
#E41A1C	205	0.82198431376122	1	1	FALSE	0.3	1
#E41A1C	206	0.819875401428726	1	1	FALSE	0.3	1
#E41A1C	207	0.818048599438895	1	1	FALSE	0.3	1
#E41A1C	208	0.816467614817825	1	1	FALSE	0.3	1
#E41A1C	209	0.815140505748021	1	1	FALSE	0.3	1
#E41A1C	210	0.814046673177778	1	1	FALSE	0.3	1
#E41A1C	211	0.813134801615325	1	1	FALSE	0.3	1
#E41A1C	212	0.812439565346545	1	1	FALSE	0.3	1
#E41A1C	213	0.811996825865009	1	1	FALSE	0.3	1
#E41A1C	214	0.81181230461303	1	1	FALSE	0.3	1
#E41A1C	215	0.811863704427864	1	1	FALSE	0.3	1
#E41A1C	216	0.812128060052386	1	1	FALSE	0.3	1
#E41A1C	217	0.812620771454426	1	1	FALSE	0.3	1
#E41A1C	218	0.813333651070656	1	1	FALSE	0.3	1
#E41A1C	219	0.814295991519385	1	1	FALSE	0.3	1
#E41A1C	220	0.815449234611634	1	1	FALSE	0.3	1
#E41A1C	221	0.816829902552836	1	1	FALSE	0.3	1
#E41A1C	222	0.818435611127461	1	1	FALSE	0.3	1
#E41A1C	223	0.82024862610996	1	1	FALSE	0.3	1
#E41A1C	224	0.822319900242313	1	1	FALSE	0.3	1
#E41A1C	225	0.824648196423888	1	1	FALSE	0.3	1
#E41A1C	226	0.827196832775757	1	1	FALSE	0.3	1
#E41A1C	227	0.82995142292672	1	1	FALSE	0.3	1
#E41A1C	228	0.832874460539943	1	1	FALSE	0.3	1
#E41A1C	229	0.836044123624704	1	1	FALSE	0.3	1
#E41A1C	230	0.839459032589499	1	1	FALSE	0.3	1
#E41A1C	231	0.843136812771659	1	1	FALSE	0.3	1
#E41A1C	232	0.847059444201269	1	1	FALSE	0.3	1
#E41A1C	233	0.851271677567375	1	1	FALSE	0.3	1
#E41A1C	234	0.855693232316953	1	1	FALSE	0.3	1
#E41A1C	235	0.860355590352678	1	1	FALSE	0.3	1
#E41A1C	236	0.865263031349846	1	1	FALSE	0.3	1
#E41A1C	237	0.870382977011293	1	1	FALSE	0.3	1
#E41A1C	238	0.875721364138177	1	1	FALSE	0.3	1
#E41A1C	239	0.881304796551282	1	1	FALSE	0.3	1
#E41A1C	240	0.887107066717396	1	1	FALSE	0.3	1
#E41A1C	241	0.893133744615311	1	1	FALSE	0.3	1
#E41A1C	242	0.89940716425551	1	1	FALSE	0.3	1
#E41A1C	243	0.905928918933381	1	1	FALSE	0.3	1
#E41A1C	244	0.912658131482633	1	1	FALSE	0.3	1
#E41A1C	245	0.919537172160363	1	1	FALSE	0.3	1
#E41A1C	246	0.926603332009483	1	1	FALSE	0.3	1
#E41A1C	247	0.933850272213723	1	1	FALSE	0.3	1
#E41A1C	248	0.941332519420762	1	1	FALSE	0.3	1
#E41A1C	249	0.949041274485757	1	1	FALSE	0.3	1
#E41A1C	250	0.95687475710322	1	1	FALSE	0.3	1
#E41A1C	251	0.964895290096665	1	1	FALSE	0.3	1
#E41A1C	252	0.973098733864062	1	1	FALSE	0.3	1
#E41A1C	253	0.981459468716073	1	1	FALSE	0.3	1
#E41A1C	254	0.98992515162671	1	1	FALSE	0.3	1
#E41A1C	255	0.998512848727164	1	1	FALSE	0.3	1
#E41A1C	256	1.00724422676102	1	1	FALSE	0.3	1
#E41A1C	257	1.01608729120243	1	1	FALSE	0.3	1
#E41A1C	258	1.02501201419828	1	1	FALSE	0.3	1
#E41A1C	259	1.03402902238527	1	1	FALSE	0.3	1
#E41A1C	260	1.04313701393993	1	1	FALSE	0.3	1
#E41A1C	261	1.05233000458576	1	1	FALSE	0.3	1
#E41A1C	262	1.06153637863374	1	1	FALSE	0.3	1
#E41A1C	263	1.07077264459896	1	1	FALSE	0.3	1
#E41A1C	264	1.08011434496098	1	1	FALSE	0.3	1
#E41A1C	265	1.0894824985078	1	1	FALSE	0.3	1
#E41A1C	266	1.09881273383764	1	1	FALSE	0.3	1
#E41A1C	267	1.10814910656247	1	1	FALSE	0.3	1
#E41A1C	268	1.11752292096619	1	1	FALSE	0.3	1
#E41A1C	269	1.12688438198444	1	1	FALSE	0.3	1
#E41A1C	270	1.13622946463098	1	1	FALSE	0.3	1
#E41A1C	271	1.14553918605969	1	1	FALSE	0.3	1
#E41A1C	272	1.15482703442342	1	1	FALSE	0.3	1
#E41A1C	273	1.16413120140096	1	1	FALSE	0.3	1
#E41A1C	274	1.17341626518905	1	1	FALSE	0.3	1
#E41A1C	275	1.1826823944338	1	1	FALSE	0.3	1
#E41A1C	276	1.19189872123166	1	1	FALSE	0.3	1
#E41A1C	277	1.20103205245887	1	1	FALSE	0.3	1
#E41A1C	278	1.21008602171413	1	1	FALSE	0.3	1
#E41A1C	279	1.21907428668887	1	1	FALSE	0.3	1
#E41A1C	280	1.22790295495899	1	1	FALSE	0.3	1
#E41A1C	281	1.23661449456859	1	1	FALSE	0.3	1
#E41A1C	282	1.24523696504303	1	1	FALSE	0.3	1
#E41A1C	283	1.25367897202692	1	1	FALSE	0.3	1
#E41A1C	284	1.26192280910491	1	1	FALSE	0.3	1
#E41A1C	285	1.26990696645637	1	1	FALSE	0.3	1
#E41A1C	286	1.27772843139054	1	1	FALSE	0.3	1
#E41A1C	287	1.28537347258545	1	1	FALSE	0.3	1
#E41A1C	288	1.2927241343753	1	1	FALSE	0.3	1
#E41A1C	289	1.29978412901922	1	1	FALSE	0.3	1
#E41A1C	290	1.30658795394696	1	1	FALSE	0.3	1
#E41A1C	291	1.31303572755786	1	1	FALSE	0.3	1
#E41A1C	292	1.31923484188403	1	1	FALSE	0.3	1
#E41A1C	293	1.32511992344704	1	1	FALSE	0.3	1
#E41A1C	294	1.33069790870711	1	1	FALSE	0.3	1
#E41A1C	295	1.33597087978031	1	1	FALSE	0.3	1
#E41A1C	296	1.34095974437285	1	1	FALSE	0.3	1
#E41A1C	297	1.34567849174087	1	1	FALSE	0.3	1
#E41A1C	298	1.35014389902611	1	1	FALSE	0.3	1
#E41A1C	299	1.35430988584092	1	1	FALSE	0.3	1
#E41A1C	300	1.35815876626259	1	1	FALSE	0.3	1
#E41A1C	301	1.36172135823687	1	1	FALSE	0.3	1
#E41A1C	302	1.36506596479118	1	1	FALSE	0.3	1
#E41A1C	303	1.36813273654069	1	1	FALSE	0.3	1
#E41A1C	304	1.3708583116726	1	1	FALSE	0.3	1
#E41A1C	305	1.37328454575711	1	1	FALSE	0.3	1
#E41A1C	306	1.37541310495757	1	1	FALSE	0.3	1
#E41A1C	307	1.37730450102565	1	1	FALSE	0.3	1
#E41A1C	308	1.37891506400938	1	1	FALSE	0.3	1
#E41A1C	309	1.38026288350158	1	1	FALSE	0.3	1
#E41A1C	310	1.38137419160063	1	1	FALSE	0.3	1
#E41A1C	311	1.38224740398376	1	1	FALSE	0.3	1
#E41A1C	312	1.38286818182003	1	1	FALSE	0.3	1
#E41A1C	313	1.38330834304726	1	1	FALSE	0.3	1
#E41A1C	314	1.38349356351379	1	1	FALSE	0.3	1
#E41A1C	315	1.38339756281844	1	1	FALSE	0.3	1
#E41A1C	316	1.38306413208394	1	1	FALSE	0.3	1
#E41A1C	317	1.38247428356413	1	1	FALSE	0.3	1
#E41A1C	318	1.38159009083201	1	1	FALSE	0.3	1
#E41A1C	319	1.38038405929591	1	1	FALSE	0.3	1
#E41A1C	320	1.37890256488796	1	1	FALSE	0.3	1
#E41A1C	321	1.37717917741928	1	1	FALSE	0.3	1
#E41A1C	322	1.37517899006253	1	1	FALSE	0.3	1
#E41A1C	323	1.3729702763799	1	1	FALSE	0.3	1
#E41A1C	324	1.37053661128696	1	1	FALSE	0.3	1
#E41A1C	325	1.36785304732619	1	1	FALSE	0.3	1
#E41A1C	326	1.36487646146917	1	1	FALSE	0.3	1
#E41A1C	327	1.36164099991582	1	1	FALSE	0.3	1
#E41A1C	328	1.35814000781281	1	1	FALSE	0.3	1
#E41A1C	329	1.35442064138478	1	1	FALSE	0.3	1
#E41A1C	330	1.35047083299068	1	1	FALSE	0.3	1
#E41A1C	331	1.34629510133741	1	1	FALSE	0.3	1
#E41A1C	332	1.34189122678302	1	1	FALSE	0.3	1
#E41A1C	333	1.33725739742818	1	1	FALSE	0.3	1
#E41A1C	334	1.33243942509881	1	1	FALSE	0.3	1
#E41A1C	335	1.32741345942959	1	1	FALSE	0.3	1
#E41A1C	336	1.32223133337063	1	1	FALSE	0.3	1
#E41A1C	337	1.31688142959878	1	1	FALSE	0.3	1
#E41A1C	338	1.31134029569126	1	1	FALSE	0.3	1
#E41A1C	339	1.30565363458575	1	1	FALSE	0.3	1
#E41A1C	340	1.29980142113686	1	1	FALSE	0.3	1
#E41A1C	341	1.29380308360859	1	1	FALSE	0.3	1
#E41A1C	342	1.28769737861341	1	1	FALSE	0.3	1
#E41A1C	343	1.2815033773931	1	1	FALSE	0.3	1
#E41A1C	344	1.27525701596417	1	1	FALSE	0.3	1
#E41A1C	345	1.26894596875142	1	1	FALSE	0.3	1
#E41A1C	346	1.26258877649307	1	1	FALSE	0.3	1
#E41A1C	347	1.2561876768412	1	1	FALSE	0.3	1
#E41A1C	348	1.24973826163209	1	1	FALSE	0.3	1
#E41A1C	349	1.24318537131641	1	1	FALSE	0.3	1
#E41A1C	350	1.2365682692725	1	1	FALSE	0.3	1
#E41A1C	351	1.2298631666128	1	1	FALSE	0.3	1
#E41A1C	352	1.22314319289874	1	1	FALSE	0.3	1
#E41A1C	353	1.21641804218348	1	1	FALSE	0.3	1
#E41A1C	354	1.2096670957502	1	1	FALSE	0.3	1
#E41A1C	355	1.20292729589445	1	1	FALSE	0.3	1
#E41A1C	356	1.19617520565622	1	1	FALSE	0.3	1
#E41A1C	357	1.18936426492963	1	1	FALSE	0.3	1
#E41A1C	358	1.18250078058326	1	1	FALSE	0.3	1
#E41A1C	359	1.17559149752105	1	1	FALSE	0.3	1
#E41A1C	360	1.16867393601744	1	1	FALSE	0.3	1
#E41A1C	361	1.16178611006752	1	1	FALSE	0.3	1
#E41A1C	362	1.15495463577467	1	1	FALSE	0.3	1
#E41A1C	363	1.14817627741782	1	1	FALSE	0.3	1
#E41A1C	364	1.14139984888601	1	1	FALSE	0.3	1
#E41A1C	365	1.13473488815781	1	1	FALSE	0.3	1
#E41A1C	366	1.12814067443047	1	1	FALSE	0.3	1
#E41A1C	367	1.12164365433375	1	1	FALSE	0.3	1
#E41A1C	368	1.11524845546281	1	1	FALSE	0.3	1
#E41A1C	369	1.10895684796916	1	1	FALSE	0.3	1
#E41A1C	370	1.10282470207178	1	1	FALSE	0.3	1
#E41A1C	371	1.09682494893177	1	1	FALSE	0.3	1
#E41A1C	372	1.09090500559915	1	1	FALSE	0.3	1
#E41A1C	373	1.08513742938401	1	1	FALSE	0.3	1
#E41A1C	374	1.07956133710124	1	1	FALSE	0.3	1
#E41A1C	375	1.07409052119674	1	1	FALSE	0.3	1
#E41A1C	376	1.06873354012875	1	1	FALSE	0.3	1
#E41A1C	377	1.06352689319253	1	1	FALSE	0.3	1
#E41A1C	378	1.05845307863912	1	1	FALSE	0.3	1
#E41A1C	379	1.05355877456504	1	1	FALSE	0.3	1
#E41A1C	380	1.04886375880912	1	1	FALSE	0.3	1
#E41A1C	381	1.0443476517511	1	1	FALSE	0.3	1
#E41A1C	382	1.04000874382485	1	1	FALSE	0.3	1
#E41A1C	383	1.03587790210643	1	1	FALSE	0.3	1
#E41A1C	384	1.03196098804657	1	1	FALSE	0.3	1
#E41A1C	385	1.0282482036039	1	1	FALSE	0.3	1
#E41A1C	386	1.02474071224851	1	1	FALSE	0.3	1
#E41A1C	387	1.02143834036931	1	1	FALSE	0.3	1
#E41A1C	388	1.01837478060322	1	1	FALSE	0.3	1
#E41A1C	389	1.01556554097878	1	1	FALSE	0.3	1
#E41A1C	390	1.01298188401128	1	1	FALSE	0.3	1
#E41A1C	391	1.01061401821442	1	1	FALSE	0.3	1
#E41A1C	392	1.00844815161594	1	1	FALSE	0.3	1
#E41A1C	393	1.00647949452956	1	1	FALSE	0.3	1
#E41A1C	394	1.00474140630762	1	1	FALSE	0.3	1
#E41A1C	395	1.00320620811981	1	1	FALSE	0.3	1
#E41A1C	396	1.00187674595467	1	1	FALSE	0.3	1
#E41A1C	397	1.0007763690743	1	1	FALSE	0.3	1
#E41A1C	398	0.999884934472462	1	1	FALSE	0.3	1
#E41A1C	399	0.99920276798633	1	1	FALSE	0.3	1
#E41A1C	400	0.998728077381695	1	1	FALSE	0.3	1
#E41A1C	401	0.998461550418023	1	1	FALSE	0.3	1
#E41A1C	402	0.998395194398273	1	1	FALSE	0.3	1
#E41A1C	403	0.99853005569424	1	1	FALSE	0.3	1
#E41A1C	404	0.998865281972898	1	1	FALSE	0.3	1
#E41A1C	405	0.999414953368468	1	1	FALSE	0.3	1
#E41A1C	406	1.00016791598578	1	1	FALSE	0.3	1
#E41A1C	407	1.00117452409534	1	1	FALSE	0.3	1
#E41A1C	408	1.00242077533096	1	1	FALSE	0.3	1
#E41A1C	409	1.00383748569445	1	1	FALSE	0.3	1
#E41A1C	410	1.00546941656735	1	1	FALSE	0.3	1
#E41A1C	411	1.0072801799602	1	1	FALSE	0.3	1
#E41A1C	412	1.00920387099868	1	1	FALSE	0.3	1
#E41A1C	413	1.01129762653244	1	1	FALSE	0.3	1
#E41A1C	414	1.01360585092079	1	1	FALSE	0.3	1
#E41A1C	415	1.01609804556497	1	1	FALSE	0.3	1
#E41A1C	416	1.01877140864182	1	1	FALSE	0.3	1
#E41A1C	417	1.0216524047912	1	1	FALSE	0.3	1
#E41A1C	418	1.02468674563447	1	1	FALSE	0.3	1
#E41A1C	419	1.02788315172093	1	1	FALSE	0.3	1
#E41A1C	420	1.03122353759525	1	1	FALSE	0.3	1
#E41A1C	421	1.0346306552843	1	1	FALSE	0.3	1
#E41A1C	422	1.03820079453776	1	1	FALSE	0.3	1
#E41A1C	423	1.04191027446391	1	1	FALSE	0.3	1
#E41A1C	424	1.04571640192461	1	1	FALSE	0.3	1
#E41A1C	425	1.04969083518416	1	1	FALSE	0.3	1
#E41A1C	426	1.05379680065803	1	1	FALSE	0.3	1
#E41A1C	427	1.05800528332718	1	1	FALSE	0.3	1
#E41A1C	428	1.06237419536886	1	1	FALSE	0.3	1
#E41A1C	429	1.06690348192525	1	1	FALSE	0.3	1
#E41A1C	430	1.07151816220538	1	1	FALSE	0.3	1
#E41A1C	431	1.0762280547432	1	1	FALSE	0.3	1
#E41A1C	432	1.08101217889959	1	1	FALSE	0.3	1
#E41A1C	433	1.08584354933126	1	1	FALSE	0.3	1
#E41A1C	434	1.090738411784	1	1	FALSE	0.3	1
#E41A1C	435	1.09575095885834	1	1	FALSE	0.3	1
#E41A1C	436	1.10084511211174	1	1	FALSE	0.3	1
#E41A1C	437	1.10594532823715	1	1	FALSE	0.3	1
#E41A1C	438	1.11110047137038	1	1	FALSE	0.3	1
#E41A1C	439	1.11631711942421	1	1	FALSE	0.3	1
#E41A1C	440	1.1216063394883	1	1	FALSE	0.3	1
#E41A1C	441	1.12698766788737	1	1	FALSE	0.3	1
#E41A1C	442	1.13241623683418	1	1	FALSE	0.3	1
#E41A1C	443	1.13788034468248	1	1	FALSE	0.3	1
#E41A1C	444	1.14336910361635	1	1	FALSE	0.3	1
#E41A1C	445	1.14885582300947	1	1	FALSE	0.3	1
#E41A1C	446	1.15431920135052	1	1	FALSE	0.3	1
#E41A1C	447	1.15983140125208	1	1	FALSE	0.3	1
#E41A1C	448	1.16536318495373	1	1	FALSE	0.3	1
#E41A1C	449	1.17096963340925	1	1	FALSE	0.3	1
#E41A1C	450	1.17663198975894	1	1	FALSE	0.3	1
#E41A1C	451	1.18229874937231	1	1	FALSE	0.3	1
#E41A1C	452	1.18794988303144	1	1	FALSE	0.3	1
#E41A1C	453	1.19363384140188	1	1	FALSE	0.3	1
#E41A1C	454	1.19935018810329	1	1	FALSE	0.3	1
#E41A1C	455	1.20509510937082	1	1	FALSE	0.3	1
#E41A1C	456	1.21080258323191	1	1	FALSE	0.3	1
#E41A1C	457	1.21646798616396	1	1	FALSE	0.3	1
#E41A1C	458	1.22207869214722	1	1	FALSE	0.3	1
#E41A1C	459	1.2275978006988	1	1	FALSE	0.3	1
#E41A1C	460	1.23300033979601	1	1	FALSE	0.3	1
#E41A1C	461	1.23825111521215	1	1	FALSE	0.3	1
#E41A1C	462	1.24345424558298	1	1	FALSE	0.3	1
#E41A1C	463	1.24862955877008	1	1	FALSE	0.3	1
#E41A1C	464	1.25374467707004	1	1	FALSE	0.3	1
#E41A1C	465	1.25880863872426	1	1	FALSE	0.3	1
#E41A1C	466	1.26377619766802	1	1	FALSE	0.3	1
#E41A1C	467	1.26860791691191	1	1	FALSE	0.3	1
#E41A1C	468	1.27335253776597	1	1	FALSE	0.3	1
#E41A1C	469	1.27801135715362	1	1	FALSE	0.3	1
#E41A1C	470	1.28255378228807	1	1	FALSE	0.3	1
#E41A1C	471	1.28696982350679	1	1	FALSE	0.3	1
#E41A1C	472	1.29121251868878	1	1	FALSE	0.3	1
#E41A1C	473	1.2953148734741	1	1	FALSE	0.3	1
#E41A1C	474	1.2993486517702	1	1	FALSE	0.3	1
#E41A1C	475	1.30329970712994	1	1	FALSE	0.3	1
#E41A1C	476	1.30715007113128	1	1	FALSE	0.3	1
#E41A1C	477	1.31086567209727	1	1	FALSE	0.3	1
#E41A1C	478	1.31445647754287	1	1	FALSE	0.3	1
#E41A1C	479	1.31791240450986	1	1	FALSE	0.3	1
#E41A1C	480	1.3212165252205	1	1	FALSE	0.3	1
#E41A1C	481	1.32436281613298	1	1	FALSE	0.3	1
#E41A1C	482	1.32731433170669	1	1	FALSE	0.3	1
#E41A1C	483	1.33006629122797	1	1	FALSE	0.3	1
#E41A1C	484	1.33264305838307	1	1	FALSE	0.3	1
#E41A1C	485	1.33511193240286	1	1	FALSE	0.3	1
#E41A1C	486	1.33745547218872	1	1	FALSE	0.3	1
#E41A1C	487	1.33966597568798	1	1	FALSE	0.3	1
#E41A1C	488	1.34174655496845	1	1	FALSE	0.3	1
#E41A1C	489	1.34363968351283	1	1	FALSE	0.3	1
#E41A1C	490	1.3453063795497	1	1	FALSE	0.3	1
#E41A1C	491	1.34676221252051	1	1	FALSE	0.3	1
#E41A1C	492	1.34802023909783	1	1	FALSE	0.3	1
#E41A1C	493	1.34913806038682	1	1	FALSE	0.3	1
#E41A1C	494	1.35008930752578	1	1	FALSE	0.3	1
#E41A1C	495	1.35090613305909	1	1	FALSE	0.3	1
#E41A1C	496	1.35158065317792	1	1	FALSE	0.3	1
#E41A1C	497	1.35207424555072	1	1	FALSE	0.3	1
#E41A1C	498	1.35240164943344	1	1	FALSE	0.3	1
#E41A1C	499	1.35262034062299	1	1	FALSE	0.3	1
#E41A1C	500	1.3527060111185	1	1	FALSE	0.3	1
#E41A1C	501	1.35262949189005	1	1	FALSE	0.3	1
#E41A1C	502	1.35242275207084	1	1	FALSE	0.3	1
#E41A1C	503	1.35206271096053	1	1	FALSE	0.3	1
#E41A1C	504	1.35161119358934	1	1	FALSE	0.3	1
#E41A1C	505	1.35105442440503	1	1	FALSE	0.3	1
#E41A1C	506	1.35040657524741	1	1	FALSE	0.3	1
#E41A1C	507	1.34962764743847	1	1	FALSE	0.3	1
#E41A1C	508	1.34872407805511	1	1	FALSE	0.3	1
#E41A1C	509	1.34768563592068	1	1	FALSE	0.3	1
#E41A1C	510	1.34652593939639	1	1	FALSE	0.3	1
#E41A1C	511	1.34524390036266	1	1	FALSE	0.3	1
#E41A1C	512	1.3437957997372	1	1	FALSE	0.3	1
#E41A1C	513	1.34227375158253	1	1	FALSE	0.3	1
#E41A1C	514	1.34067771905095	1	1	FALSE	0.3	1
#E41A1C	515	1.33897389247218	1	1	FALSE	0.3	1
#E41A1C	516	1.3371363475749	1	1	FALSE	0.3	1
#E41A1C	517	1.33516410595522	1	1	FALSE	0.3	1
#E41A1C	518	1.33310800414925	1	1	FALSE	0.3	1
#E41A1C	519	1.33098919061474	1	1	FALSE	0.3	1
#E41A1C	520	1.328789282632	1	1	FALSE	0.3	1
#E41A1C	521	1.32651457395953	1	1	FALSE	0.3	1
#E41A1C	522	1.32417490852392	1	1	FALSE	0.3	1
#E41A1C	523	1.3217748967377	1	1	FALSE	0.3	1
#E41A1C	524	1.3193356477284	1	1	FALSE	0.3	1
#E41A1C	525	1.31682156939166	1	1	FALSE	0.3	1
#E41A1C	526	1.31421583386535	1	1	FALSE	0.3	1
#E41A1C	527	1.31149338639378	1	1	FALSE	0.3	1
#E41A1C	528	1.30866856339033	1	1	FALSE	0.3	1
#E41A1C	529	1.30574314811663	1	1	FALSE	0.3	1
#E41A1C	530	1.30278921968968	1	1	FALSE	0.3	1
#E41A1C	531	1.29980003237805	1	1	FALSE	0.3	1
#E41A1C	532	1.29670330481593	1	1	FALSE	0.3	1
#E41A1C	533	1.29359725575055	1	1	FALSE	0.3	1
#E41A1C	534	1.29048557281099	1	1	FALSE	0.3	1
#E41A1C	535	1.28735389177367	1	1	FALSE	0.3	1
#E41A1C	536	1.2841309227867	1	1	FALSE	0.3	1
#E41A1C	537	1.280844899814	1	1	FALSE	0.3	1
#E41A1C	538	1.27749396265342	1	1	FALSE	0.3	1
#E41A1C	539	1.27414357241643	1	1	FALSE	0.3	1
#E41A1C	540	1.27081818532231	1	1	FALSE	0.3	1
#E41A1C	541	1.26744572963657	1	1	FALSE	0.3	1
#E41A1C	542	1.26404028956597	1	1	FALSE	0.3	1
#E41A1C	543	1.26063372370055	1	1	FALSE	0.3	1
#E41A1C	544	1.25722321144441	1	1	FALSE	0.3	1
#E41A1C	545	1.25382261840039	1	1	FALSE	0.3	1
#E41A1C	546	1.25044564808027	1	1	FALSE	0.3	1
#E41A1C	547	1.24702305017289	1	1	FALSE	0.3	1
#E41A1C	548	1.24359286648364	1	1	FALSE	0.3	1
#E41A1C	549	1.24017646082911	1	1	FALSE	0.3	1
#E41A1C	550	1.23676732981945	1	1	FALSE	0.3	1
#E41A1C	551	1.23341500651235	1	1	FALSE	0.3	1
#E41A1C	552	1.23008789266947	1	1	FALSE	0.3	1
#E41A1C	553	1.22678493129142	1	1	FALSE	0.3	1
#E41A1C	554	1.223534881183	1	1	FALSE	0.3	1
#E41A1C	555	1.22035554695524	1	1	FALSE	0.3	1
#E41A1C	556	1.21723214925939	1	1	FALSE	0.3	1
#E41A1C	557	1.21414892461522	1	1	FALSE	0.3	1
#E41A1C	558	1.21109075389923	1	1	FALSE	0.3	1
#E41A1C	559	1.2080606509186	1	1	FALSE	0.3	1
#E41A1C	560	1.2051113402867	1	1	FALSE	0.3	1
#E41A1C	561	1.20223247697374	1	1	FALSE	0.3	1
#E41A1C	562	1.19944324117461	1	1	FALSE	0.3	1
#E41A1C	563	1.19675015263429	1	1	FALSE	0.3	1
#E41A1C	564	1.19414633216796	1	1	FALSE	0.3	1
#E41A1C	565	1.19156445597959	1	1	FALSE	0.3	1
#E41A1C	566	1.18908702267406	1	1	FALSE	0.3	1
#E41A1C	567	1.186704843374	1	1	FALSE	0.3	1
#E41A1C	568	1.18446063992019	1	1	FALSE	0.3	1
#E41A1C	569	1.18232207718455	1	1	FALSE	0.3	1
#E41A1C	570	1.18022659490203	1	1	FALSE	0.3	1
#E41A1C	571	1.17824170352491	1	1	FALSE	0.3	1
#E41A1C	572	1.17637405956154	1	1	FALSE	0.3	1
#E41A1C	573	1.17462932221381	1	1	FALSE	0.3	1
#E41A1C	574	1.17301145594748	1	1	FALSE	0.3	1
#E41A1C	575	1.17152934913051	1	1	FALSE	0.3	1
#E41A1C	576	1.17018772927366	1	1	FALSE	0.3	1
#E41A1C	577	1.16897947319555	1	1	FALSE	0.3	1
#E41A1C	578	1.16790687340613	1	1	FALSE	0.3	1
#E41A1C	579	1.16694212417671	1	1	FALSE	0.3	1
#E41A1C	580	1.16601889812528	1	1	FALSE	0.3	1
#E41A1C	581	1.1651833837002	1	1	FALSE	0.3	1
#E41A1C	582	1.16446204878641	1	1	FALSE	0.3	1
#E41A1C	583	1.16386873855906	1	1	FALSE	0.3	1
#E41A1C	584	1.16341485498247	1	1	FALSE	0.3	1
#E41A1C	585	1.16308781543963	1	1	FALSE	0.3	1
#E41A1C	586	1.16293641858091	1	1	FALSE	0.3	1
#E41A1C	587	1.16292705857493	1	1	FALSE	0.3	1
#E41A1C	588	1.16304792978729	1	1	FALSE	0.3	1
#E41A1C	589	1.16327915529102	1	1	FALSE	0.3	1
#E41A1C	590	1.16364018791528	1	1	FALSE	0.3	1
#E41A1C	591	1.16410175712448	1	1	FALSE	0.3	1
#E41A1C	592	1.16461401057882	1	1	FALSE	0.3	1
#E41A1C	593	1.16519128959171	1	1	FALSE	0.3	1
#E41A1C	594	1.16586404528658	1	1	FALSE	0.3	1
#E41A1C	595	1.16662789896487	1	1	FALSE	0.3	1
#E41A1C	596	1.16751429988387	1	1	FALSE	0.3	1
#E41A1C	597	1.16852750550643	1	1	FALSE	0.3	1
#E41A1C	598	1.16965375587285	1	1	FALSE	0.3	1
#E41A1C	599	1.17091102182272	1	1	FALSE	0.3	1
#E41A1C	600	1.17226450217182	1	1	FALSE	0.3	1
#E41A1C	601	1.17374149995553	1	1	FALSE	0.3	1
#E41A1C	602	1.17530527270946	1	1	FALSE	0.3	1
#E41A1C	603	1.17695235872611	1	1	FALSE	0.3	1
#E41A1C	604	1.17862343180653	1	1	FALSE	0.3	1
#E41A1C	605	1.18035608757559	1	1	FALSE	0.3	1
#E41A1C	606	1.18216836566831	1	1	FALSE	0.3	1
#E41A1C	607	1.18404442152647	1	1	FALSE	0.3	1
#E41A1C	608	1.18593060374561	1	1	FALSE	0.3	1
#E41A1C	609	1.18786487967301	1	1	FALSE	0.3	1
#E41A1C	610	1.18989503429747	1	1	FALSE	0.3	1
#E41A1C	611	1.19199445317062	1	1	FALSE	0.3	1
#E41A1C	612	1.19413166087991	1	1	FALSE	0.3	1
#E41A1C	613	1.19637111639525	1	1	FALSE	0.3	1
#E41A1C	614	1.19870735779855	1	1	FALSE	0.3	1
#E41A1C	615	1.20113602847397	1	1	FALSE	0.3	1
#E41A1C	616	1.20363959478977	1	1	FALSE	0.3	1
#E41A1C	617	1.20619231264071	1	1	FALSE	0.3	1
#E41A1C	618	1.20881691474243	1	1	FALSE	0.3	1
#E41A1C	619	1.21153640568224	1	1	FALSE	0.3	1
#E41A1C	620	1.21430058348064	1	1	FALSE	0.3	1
#E41A1C	621	1.21711658684662	1	1	FALSE	0.3	1
#E41A1C	622	1.22001630631794	1	1	FALSE	0.3	1
#E41A1C	623	1.2229233430094	1	1	FALSE	0.3	1
#E41A1C	624	1.22584550537941	1	1	FALSE	0.3	1
#E41A1C	625	1.22878795566411	1	1	FALSE	0.3	1
#E41A1C	626	1.23175198754186	1	1	FALSE	0.3	1
#E41A1C	627	1.23472249168926	1	1	FALSE	0.3	1
#E41A1C	628	1.23769804180205	1	1	FALSE	0.3	1
#E41A1C	629	1.24066417297846	1	1	FALSE	0.3	1
#E41A1C	630	1.24364237014099	1	1	FALSE	0.3	1
#E41A1C	631	1.24668197803607	1	1	FALSE	0.3	1
#E41A1C	632	1.24972674326725	1	1	FALSE	0.3	1
#E41A1C	633	1.25281981342807	1	1	FALSE	0.3	1
#E41A1C	634	1.25591099964911	1	1	FALSE	0.3	1
#E41A1C	635	1.25899857925415	1	1	FALSE	0.3	1
#E41A1C	636	1.26209509718496	1	1	FALSE	0.3	1
#E41A1C	637	1.26516827240869	1	1	FALSE	0.3	1
#E41A1C	638	1.26823775096582	1	1	FALSE	0.3	1
#E41A1C	639	1.27134363628513	1	1	FALSE	0.3	1
#E41A1C	640	1.27445104368683	1	1	FALSE	0.3	1
#E41A1C	641	1.27757884299139	1	1	FALSE	0.3	1
#E41A1C	642	1.28069372397679	1	1	FALSE	0.3	1
#E41A1C	643	1.28378276094136	1	1	FALSE	0.3	1
#E41A1C	644	1.28686438573512	1	1	FALSE	0.3	1
#E41A1C	645	1.28992368307342	1	1	FALSE	0.3	1
#E41A1C	646	1.29292960902408	1	1	FALSE	0.3	1
#E41A1C	647	1.29589698143856	1	1	FALSE	0.3	1
#E41A1C	648	1.29874109677017	1	1	FALSE	0.3	1
#E41A1C	649	1.3015295162565	1	1	FALSE	0.3	1
#E41A1C	650	1.30428039497583	1	1	FALSE	0.3	1
#E41A1C	651	1.3069849616584	1	1	FALSE	0.3	1
#E41A1C	652	1.30963569600779	1	1	FALSE	0.3	1
#E41A1C	653	1.31221153140683	1	1	FALSE	0.3	1
#E41A1C	654	1.31469726440898	1	1	FALSE	0.3	1
#E41A1C	655	1.31710499543047	1	1	FALSE	0.3	1
#E41A1C	656	1.31943456314282	1	1	FALSE	0.3	1
#E41A1C	657	1.32173085092586	1	1	FALSE	0.3	1
#E41A1C	658	1.32394685153595	1	1	FALSE	0.3	1
#E41A1C	659	1.32613323941811	1	1	FALSE	0.3	1
#E41A1C	660	1.32824582716203	1	1	FALSE	0.3	1
#E41A1C	661	1.33030687832776	1	1	FALSE	0.3	1
#E41A1C	662	1.33230216952763	1	1	FALSE	0.3	1
#E41A1C	663	1.33419996824245	1	1	FALSE	0.3	1
#E41A1C	664	1.33601399847657	1	1	FALSE	0.3	1
#E41A1C	665	1.33773588760052	1	1	FALSE	0.3	1
#E41A1C	666	1.33936068873701	1	1	FALSE	0.3	1
#E41A1C	667	1.34087699743924	1	1	FALSE	0.3	1
#E41A1C	668	1.34225324900668	1	1	FALSE	0.3	1
#E41A1C	669	1.34353466169383	1	1	FALSE	0.3	1
#E41A1C	670	1.34471761742962	1	1	FALSE	0.3	1
#E41A1C	671	1.34583752407971	1	1	FALSE	0.3	1
#E41A1C	672	1.34690043471602	1	1	FALSE	0.3	1
#E41A1C	673	1.34789544268505	1	1	FALSE	0.3	1
#E41A1C	674	1.3487714830466	1	1	FALSE	0.3	1
#E41A1C	675	1.34958256747251	1	1	FALSE	0.3	1
#E41A1C	676	1.350311064833	1	1	FALSE	0.3	1
#E41A1C	677	1.35092362074068	1	1	FALSE	0.3	1
#E41A1C	678	1.35143910418855	1	1	FALSE	0.3	1
#E41A1C	679	1.35185084396814	1	1	FALSE	0.3	1
#E41A1C	680	1.35216404489085	1	1	FALSE	0.3	1
#E41A1C	681	1.35238255184173	1	1	FALSE	0.3	1
#E41A1C	682	1.352558985446	1	1	FALSE	0.3	1
#E41A1C	683	1.35267061126814	1	1	FALSE	0.3	1
#E41A1C	684	1.35269976387803	1	1	FALSE	0.3	1
#E41A1C	685	1.35268926006711	1	1	FALSE	0.3	1
#E41A1C	686	1.3525745794526	1	1	FALSE	0.3	1
#E41A1C	687	1.35242630777175	1	1	FALSE	0.3	1
#E41A1C	688	1.35220311588537	1	1	FALSE	0.3	1
#E41A1C	689	1.35188516454171	1	1	FALSE	0.3	1
#E41A1C	690	1.35154734199864	1	1	FALSE	0.3	1
#E41A1C	691	1.35109629951052	1	1	FALSE	0.3	1
#E41A1C	692	1.35058438093086	1	1	FALSE	0.3	1
#E41A1C	693	1.35005739808556	1	1	FALSE	0.3	1
#E41A1C	694	1.34952543800536	1	1	FALSE	0.3	1
#E41A1C	695	1.34897684982934	1	1	FALSE	0.3	1
#E41A1C	696	1.3483590809002	1	1	FALSE	0.3	1
#E41A1C	697	1.3477019535772	1	1	FALSE	0.3	1
#E41A1C	698	1.34697933402255	1	1	FALSE	0.3	1
#E41A1C	699	1.34618524203236	1	1	FALSE	0.3	1
#E41A1C	700	1.3453352012277	1	1	FALSE	0.3	1
#E41A1C	701	1.34439713931465	1	1	FALSE	0.3	1
#E41A1C	702	1.34342901518324	1	1	FALSE	0.3	1
#E41A1C	703	1.34238128508332	1	1	FALSE	0.3	1
#E41A1C	704	1.34122005012151	1	1	FALSE	0.3	1
#E41A1C	705	1.33998327433513	1	1	FALSE	0.3	1
#E41A1C	706	1.33867813493593	1	1	FALSE	0.3	1
#E41A1C	707	1.3373168084532	1	1	FALSE	0.3	1
#E41A1C	708	1.33595478682849	1	1	FALSE	0.3	1
#E41A1C	709	1.33456738053839	1	1	FALSE	0.3	1
#E41A1C	710	1.33313818250856	1	1	FALSE	0.3	1
#E41A1C	711	1.33170890422824	1	1	FALSE	0.3	1
#E41A1C	712	1.33025057490862	1	1	FALSE	0.3	1
#E41A1C	713	1.32875161483685	1	1	FALSE	0.3	1
#E41A1C	714	1.32722800857956	1	1	FALSE	0.3	1
#E41A1C	715	1.32569392797656	1	1	FALSE	0.3	1
#E41A1C	716	1.32413623775974	1	1	FALSE	0.3	1
#E41A1C	717	1.32258531045698	1	1	FALSE	0.3	1
#E41A1C	718	1.32104105601767	1	1	FALSE	0.3	1
#E41A1C	719	1.31949759084353	1	1	FALSE	0.3	1
#E41A1C	720	1.31798245133888	1	1	FALSE	0.3	1
#E41A1C	721	1.31647006859967	1	1	FALSE	0.3	1
#E41A1C	722	1.31493717603187	1	1	FALSE	0.3	1
#E41A1C	723	1.31339212411738	1	1	FALSE	0.3	1
#E41A1C	724	1.31181933768723	1	1	FALSE	0.3	1
#E41A1C	725	1.31024167718286	1	1	FALSE	0.3	1
#E41A1C	726	1.30864428879743	1	1	FALSE	0.3	1
#E41A1C	727	1.30700421949153	1	1	FALSE	0.3	1
#E41A1C	728	1.30535897649438	1	1	FALSE	0.3	1
#E41A1C	729	1.3036585559378	1	1	FALSE	0.3	1
#E41A1C	730	1.30195869624236	1	1	FALSE	0.3	1
#E41A1C	731	1.30030088042833	1	1	FALSE	0.3	1
#E41A1C	732	1.29861632161259	1	1	FALSE	0.3	1
#E41A1C	733	1.29694836715501	1	1	FALSE	0.3	1
#E41A1C	734	1.29529055134097	1	1	FALSE	0.3	1
#E41A1C	735	1.29368268943732	1	1	FALSE	0.3	1
#E41A1C	736	1.29207041771495	1	1	FALSE	0.3	1
#E41A1C	737	1.29050010065088	1	1	FALSE	0.3	1
#E41A1C	738	1.28893419913308	1	1	FALSE	0.3	1
#E41A1C	739	1.28742873159891	1	1	FALSE	0.3	1
#E41A1C	740	1.28591345698592	1	1	FALSE	0.3	1
#E41A1C	741	1.28434279276459	1	1	FALSE	0.3	1
#E41A1C	742	1.28279921787474	1	1	FALSE	0.3	1
#E41A1C	743	1.2812959339623	1	1	FALSE	0.3	1
#E41A1C	744	1.27983582055358	1	1	FALSE	0.3	1
#E41A1C	745	1.27840113114048	1	1	FALSE	0.3	1
#E41A1C	746	1.27698489648757	1	1	FALSE	0.3	1
#E41A1C	747	1.27561851010189	1	1	FALSE	0.3	1
#E41A1C	748	1.27427022310911	1	1	FALSE	0.3	1
#E41A1C	749	1.27301577775516	1	1	FALSE	0.3	1
#E41A1C	750	1.27181483151468	1	1	FALSE	0.3	1
#E41A1C	751	1.27070769744779	1	1	FALSE	0.3	1
#E41A1C	752	1.26968731295849	1	1	FALSE	0.3	1
#E41A1C	753	1.26870586111029	1	1	FALSE	0.3	1
#E41A1C	754	1.26774814004672	1	1	FALSE	0.3	1
#E41A1C	755	1.26681886582343	1	1	FALSE	0.3	1
#E41A1C	756	1.26594245946701	1	1	FALSE	0.3	1
#E41A1C	757	1.26506064687784	1	1	FALSE	0.3	1
#E41A1C	758	1.26419937931002	1	1	FALSE	0.3	1
#E41A1C	759	1.2633572517794	1	1	FALSE	0.3	1
#E41A1C	760	1.26260886762694	1	1	FALSE	0.3	1
#E41A1C	761	1.26194493646957	1	1	FALSE	0.3	1
#E41A1C	762	1.26137046825247	1	1	FALSE	0.3	1
#E41A1C	763	1.26086798827431	1	1	FALSE	0.3	1
#E41A1C	764	1.26043148769344	1	1	FALSE	0.3	1
#E41A1C	765	1.26004050008405	1	1	FALSE	0.3	1
#E41A1C	766	1.25967494219781	1	1	FALSE	0.3	1
#E41A1C	767	1.25936001859889	1	1	FALSE	0.3	1
#E41A1C	768	1.25909388054025	1	1	FALSE	0.3	1
#E41A1C	769	1.25884208379506	1	1	FALSE	0.3	1
#E41A1C	770	1.2586388654413	1	1	FALSE	0.3	1
#E41A1C	771	1.25855709717115	1	1	FALSE	0.3	1
#E41A1C	772	1.25851826851821	1	1	FALSE	0.3	1
#E41A1C	773	1.25851476423541	1	1	FALSE	0.3	1
#E41A1C	774	1.25852164424771	1	1	FALSE	0.3	1
#E41A1C	775	1.25863292374008	1	1	FALSE	0.3	1
#E41A1C	776	1.25886301937642	1	1	FALSE	0.3	1
#E41A1C	777	1.25917230337363	1	1	FALSE	0.3	1
#E41A1C	778	1.25954798679335	1	1	FALSE	0.3	1
#E41A1C	779	1.25995030025401	1	1	FALSE	0.3	1
#E41A1C	780	1.26037348788313	1	1	FALSE	0.3	1
#E41A1C	781	1.26088542040037	1	1	FALSE	0.3	1
#E41A1C	782	1.261477472207	1	1	FALSE	0.3	1
#E41A1C	783	1.26210864662095	1	1	FALSE	0.3	1
#E41A1C	784	1.26276070583097	1	1	FALSE	0.3	1
#E41A1C	785	1.26348522816302	1	1	FALSE	0.3	1
#E41A1C	786	1.26427872982687	1	1	FALSE	0.3	1
#E41A1C	787	1.26511518746309	1	1	FALSE	0.3	1
#E41A1C	788	1.26602516770322	1	1	FALSE	0.3	1
#E41A1C	789	1.26702717112779	1	1	FALSE	0.3	1
#E41A1C	790	1.26806432862137	1	1	FALSE	0.3	1
#E41A1C	791	1.26920152656162	1	1	FALSE	0.3	1
#E41A1C	792	1.27044022396301	1	1	FALSE	0.3	1
#E41A1C	793	1.27172869269111	1	1	FALSE	0.3	1
#E41A1C	794	1.27306336132267	1	1	FALSE	0.3	1
#E41A1C	795	1.27443566159935	1	1	FALSE	0.3	1
#E41A1C	796	1.27578201386701	1	1	FALSE	0.3	1
#E41A1C	797	1.27713095584407	1	1	FALSE	0.3	1
#E41A1C	798	1.27850357788534	1	1	FALSE	0.3	1
#E41A1C	799	1.27986326194236	1	1	FALSE	0.3	1
#E41A1C	800	1.28123691724538	1	1	FALSE	0.3	1
#E41A1C	801	1.28261177611126	1	1	FALSE	0.3	1
#E41A1C	802	1.28402794693371	1	1	FALSE	0.3	1
#E41A1C	803	1.28547103678652	1	1	FALSE	0.3	1
#E41A1C	804	1.28691005169528	1	1	FALSE	0.3	1
#E41A1C	805	1.28831751915103	1	1	FALSE	0.3	1
#E41A1C	806	1.28977192747258	1	1	FALSE	0.3	1
#E41A1C	807	1.29125327448959	1	1	FALSE	0.3	1
#E41A1C	808	1.29267428661108	1	1	FALSE	0.3	1
#E41A1C	809	1.29414656999408	1	1	FALSE	0.3	1
#E41A1C	810	1.29569803193783	1	1	FALSE	0.3	1
#E41A1C	811	1.29728248399398	1	1	FALSE	0.3	1
#E41A1C	812	1.2988623551028	1	1	FALSE	0.3	1
#E41A1C	813	1.30047379415724	1	1	FALSE	0.3	1
#E41A1C	814	1.30210863815911	1	1	FALSE	0.3	1
#E41A1C	815	1.30373685352781	1	1	FALSE	0.3	1
#E41A1C	816	1.30534703988908	1	1	FALSE	0.3	1
#E41A1C	817	1.30701727540152	1	1	FALSE	0.3	1
#E41A1C	818	1.30872942134199	1	1	FALSE	0.3	1
#E41A1C	819	1.31046730979761	1	1	FALSE	0.3	1
#E41A1C	820	1.31220799345647	1	1	FALSE	0.3	1
#E41A1C	821	1.3139040467696	1	1	FALSE	0.3	1
#E41A1C	822	1.31556291875556	1	1	FALSE	0.3	1
#E41A1C	823	1.31716945592555	1	1	FALSE	0.3	1
#E41A1C	824	1.31874514975715	1	1	FALSE	0.3	1
#E41A1C	825	1.32033583008636	1	1	FALSE	0.3	1
#E41A1C	826	1.32194266362832	1	1	FALSE	0.3	1
#E41A1C	827	1.32352723768275	1	1	FALSE	0.3	1
#E41A1C	828	1.32510516261138	1	1	FALSE	0.3	1
#E41A1C	829	1.3266259769105	1	1	FALSE	0.3	1
#E41A1C	830	1.32810644212927	1	1	FALSE	0.3	1
#E41A1C	831	1.32954953280957	1	1	FALSE	0.3	1
#E41A1C	832	1.3309571631839	1	1	FALSE	0.3	1
#E41A1C	833	1.33230012253946	1	1	FALSE	0.3	1
#E41A1C	834	1.333574687162	1	1	FALSE	0.3	1
#E41A1C	835	1.33483726522142	1	1	FALSE	0.3	1
#E41A1C	836	1.33609162294237	1	1	FALSE	0.3	1
#E41A1C	837	1.33731614277642	1	1	FALSE	0.3	1
#E41A1C	838	1.33850191338056	1	1	FALSE	0.3	1
#E41A1C	839	1.33965193876184	1	1	FALSE	0.3	1
#E41A1C	840	1.34075763837938	1	1	FALSE	0.3	1
#E41A1C	841	1.34183127715809	1	1	FALSE	0.3	1
#E41A1C	842	1.34283557392009	1	1	FALSE	0.3	1
#E41A1C	843	1.34380450125422	1	1	FALSE	0.3	1
#E41A1C	844	1.34475357132649	1	1	FALSE	0.3	1
#E41A1C	845	1.34564246369426	1	1	FALSE	0.3	1
#E41A1C	846	1.34647214613384	1	1	FALSE	0.3	1
#E41A1C	847	1.34733900824561	1	1	FALSE	0.3	1
#E41A1C	848	1.34813188108043	1	1	FALSE	0.3	1
#E41A1C	849	1.34893164945517	1	1	FALSE	0.3	1
#E41A1C	850	1.349706641501	1	1	FALSE	0.3	1
#E41A1C	851	1.35045739593141	1	1	FALSE	0.3	1
#E41A1C	852	1.35116995543801	1	1	FALSE	0.3	1
#E41A1C	853	1.35178998492942	1	1	FALSE	0.3	1
#E41A1C	854	1.35233780592296	1	1	FALSE	0.3	1
#E41A1C	855	1.35281750812774	1	1	FALSE	0.3	1
#E41A1C	856	1.35323927193512	1	1	FALSE	0.3	1
#E41A1C	857	1.35359876612185	1	1	FALSE	0.3	1
#E41A1C	858	1.35393025315863	1	1	FALSE	0.3	1
#E41A1C	859	1.35424276880435	1	1	FALSE	0.3	1
#E41A1C	860	1.35447440205072	1	1	FALSE	0.3	1
#E41A1C	861	1.35462366607301	1	1	FALSE	0.3	1
#E41A1C	862	1.35473279796392	1	1	FALSE	0.3	1
#E41A1C	863	1.35485538364246	1	1	FALSE	0.3	1
#E41A1C	864	1.35495804657367	1	1	FALSE	0.3	1
#E41A1C	865	1.35503188355966	1	1	FALSE	0.3	1
#E41A1C	866	1.35507039617552	1	1	FALSE	0.3	1
#E41A1C	867	1.355079373004	1	1	FALSE	0.3	1
#E41A1C	868	1.35506622379834	1	1	FALSE	0.3	1
#E41A1C	869	1.35503862190857	1	1	FALSE	0.3	1
#E41A1C	870	1.35497166410739	1	1	FALSE	0.3	1
#E41A1C	871	1.35484361078322	1	1	FALSE	0.3	1
#E41A1C	872	1.35468192789002	1	1	FALSE	0.3	1
#E41A1C	873	1.35442154322138	1	1	FALSE	0.3	1
#E41A1C	874	1.3541448333839	1	1	FALSE	0.3	1
#E41A1C	875	1.35388701716945	1	1	FALSE	0.3	1
#E41A1C	876	1.3536159158135	1	1	FALSE	0.3	1
#E41A1C	877	1.35330129596907	1	1	FALSE	0.3	1
#E41A1C	878	1.35297378809818	1	1	FALSE	0.3	1
#E41A1C	879	1.3526228089669	1	1	FALSE	0.3	1
#E41A1C	880	1.35224641322256	1	1	FALSE	0.3	1
#E41A1C	881	1.35185549930862	1	1	FALSE	0.3	1
#E41A1C	882	1.35144269431962	1	1	FALSE	0.3	1
#E41A1C	883	1.35100627971681	1	1	FALSE	0.3	1
#E41A1C	884	1.35055490642658	1	1	FALSE	0.3	1
#E41A1C	885	1.35004822212356	1	1	FALSE	0.3	1
#E41A1C	886	1.34949975104578	1	1	FALSE	0.3	1
#E41A1C	887	1.3488629780153	1	1	FALSE	0.3	1
#E41A1C	888	1.34820746938033	1	1	FALSE	0.3	1
#E41A1C	889	1.34752672423348	1	1	FALSE	0.3	1
#E41A1C	890	1.34680906307612	1	1	FALSE	0.3	1
#E41A1C	891	1.34603667302228	1	1	FALSE	0.3	1
#E41A1C	892	1.34516767883668	1	1	FALSE	0.3	1
#E41A1C	893	1.34424737819679	1	1	FALSE	0.3	1
#E41A1C	894	1.34331969809638	1	1	FALSE	0.3	1
#E41A1C	895	1.34240890727102	1	1	FALSE	0.3	1
#E41A1C	896	1.34146453276183	1	1	FALSE	0.3	1
#E41A1C	897	1.34049876662581	1	1	FALSE	0.3	1
#E41A1C	898	1.33955357745883	1	1	FALSE	0.3	1
#E41A1C	899	1.33863443863403	1	1	FALSE	0.3	1
#E41A1C	900	1.33771519747604	1	1	FALSE	0.3	1
#E41A1C	901	1.3367913074028	1	1	FALSE	0.3	1
#E41A1C	902	1.33582161944121	1	1	FALSE	0.3	1
#E41A1C	903	1.3348513206607	1	1	FALSE	0.3	1
#E41A1C	904	1.33387940242956	1	1	FALSE	0.3	1
#E41A1C	905	1.33287027499611	1	1	FALSE	0.3	1
#E41A1C	906	1.33179685399384	1	1	FALSE	0.3	1
#E41A1C	907	1.33071985094072	1	1	FALSE	0.3	1
#E41A1C	908	1.32961459591357	1	1	FALSE	0.3	1
#E41A1C	909	1.32854888759153	1	1	FALSE	0.3	1
#E41A1C	910	1.32747063840028	1	1	FALSE	0.3	1
#E41A1C	911	1.32637135046699	1	1	FALSE	0.3	1
#E41A1C	912	1.32523604709416	1	1	FALSE	0.3	1
#E41A1C	913	1.32406098744979	1	1	FALSE	0.3	1
#E41A1C	914	1.32283959279362	1	1	FALSE	0.3	1
#E41A1C	915	1.32155269279574	1	1	FALSE	0.3	1
#E41A1C	916	1.32026569701971	1	1	FALSE	0.3	1
#E41A1C	917	1.31898782953567	1	1	FALSE	0.3	1
#E41A1C	918	1.31771363580804	1	1	FALSE	0.3	1
#E41A1C	919	1.3164499213262	1	1	FALSE	0.3	1
#E41A1C	920	1.31519337915604	1	1	FALSE	0.3	1
#E41A1C	921	1.31394776164955	1	1	FALSE	0.3	1
#E41A1C	922	1.31269039743904	1	1	FALSE	0.3	1
#E41A1C	923	1.31143864088258	1	1	FALSE	0.3	1
#E41A1C	924	1.31022839604901	1	1	FALSE	0.3	1
#E41A1C	925	1.3090177541004	1	1	FALSE	0.3	1
#E41A1C	926	1.30785311801644	1	1	FALSE	0.3	1
#E41A1C	927	1.30674870221227	1	1	FALSE	0.3	1
#E41A1C	928	1.30568216204978	1	1	FALSE	0.3	1
#E41A1C	929	1.30464779568689	1	1	FALSE	0.3	1
#E41A1C	930	1.3036015434391	1	1	FALSE	0.3	1
#E41A1C	931	1.3026318669326	1	1	FALSE	0.3	1
#E41A1C	932	1.30173849677818	1	1	FALSE	0.3	1
#E41A1C	933	1.30093951111356	1	1	FALSE	0.3	1
#E41A1C	934	1.30020928452185	1	1	FALSE	0.3	1
#E41A1C	935	1.29956511974825	1	1	FALSE	0.3	1
#E41A1C	936	1.29894261433574	1	1	FALSE	0.3	1
#E41A1C	937	1.29836904185445	1	1	FALSE	0.3	1
#E41A1C	938	1.2978661377785	1	1	FALSE	0.3	1
#E41A1C	939	1.29745353993834	1	1	FALSE	0.3	1
#E41A1C	940	1.29710719171218	1	1	FALSE	0.3	1
#E41A1C	941	1.29685948874864	1	1	FALSE	0.3	1
#E41A1C	942	1.29665726846387	1	1	FALSE	0.3	1
#E41A1C	943	1.29650201526503	1	1	FALSE	0.3	1
#E41A1C	944	1.29640204113132	1	1	FALSE	0.3	1
#E41A1C	945	1.29630513980011	1	1	FALSE	0.3	1
#E41A1C	946	1.29623955993545	1	1	FALSE	0.3	1
#E41A1C	947	1.29621818797373	1	1	FALSE	0.3	1
#E41A1C	948	1.29621692789802	1	1	FALSE	0.3	1
#E41A1C	949	1.29626580348892	1	1	FALSE	0.3	1
#E41A1C	950	1.29634123377029	1	1	FALSE	0.3	1
#E41A1C	951	1.29642511769424	1	1	FALSE	0.3	1
#E41A1C	952	1.29654382902254	1	1	FALSE	0.3	1
#E41A1C	953	1.29668219294634	1	1	FALSE	0.3	1
#E41A1C	954	1.2968554743251	1	1	FALSE	0.3	1
#E41A1C	955	1.29705196413006	1	1	FALSE	0.3	1
#E41A1C	956	1.29725888080541	1	1	FALSE	0.3	1
#E41A1C	957	1.29745381499021	1	1	FALSE	0.3	1
#E41A1C	958	1.29764095051673	1	1	FALSE	0.3	1
#E41A1C	959	1.29785632166215	1	1	FALSE	0.3	1
#E41A1C	960	1.29810829278102	1	1	FALSE	0.3	1
#E41A1C	961	1.29844288698555	1	1	FALSE	0.3	1
#E41A1C	962	1.29879555029032	1	1	FALSE	0.3	1
#E41A1C	963	1.29911571230332	1	1	FALSE	0.3	1
#E41A1C	964	1.29946731205363	1	1	FALSE	0.3	1
#E41A1C	965	1.29985061562051	1	1	FALSE	0.3	1
#E41A1C	966	1.30023600703096	1	1	FALSE	0.3	1
#E41A1C	967	1.30064061300156	1	1	FALSE	0.3	1
#E41A1C	968	1.3011147190074	1	1	FALSE	0.3	1
#E41A1C	969	1.30165923389437	1	1	FALSE	0.3	1
#E41A1C	970	1.30223335495421	1	1	FALSE	0.3	1
#E41A1C	971	1.30281305503038	1	1	FALSE	0.3	1
#E41A1C	972	1.3034441115186	1	1	FALSE	0.3	1
#E41A1C	973	1.30417023370106	1	1	FALSE	0.3	1
#E41A1C	974	1.30490760721182	1	1	FALSE	0.3	1
#E41A1C	975	1.30570055456959	1	1	FALSE	0.3	1
#E41A1C	976	1.30650362911581	1	1	FALSE	0.3	1
#E41A1C	977	1.30733878658354	1	1	FALSE	0.3	1
#E41A1C	978	1.30818037291814	1	1	FALSE	0.3	1
#E41A1C	979	1.30904455526992	1	1	FALSE	0.3	1
#E41A1C	980	1.30993461683529	1	1	FALSE	0.3	1
#E41A1C	981	1.31083394752853	1	1	FALSE	0.3	1
#E41A1C	982	1.3117605444094	1	1	FALSE	0.3	1
#E41A1C	983	1.31266622537401	1	1	FALSE	0.3	1
#E41A1C	984	1.31358957997875	1	1	FALSE	0.3	1
#E41A1C	985	1.31455625820572	1	1	FALSE	0.3	1
#E41A1C	986	1.31556965462199	1	1	FALSE	0.3	1
#E41A1C	987	1.31657546525636	1	1	FALSE	0.3	1
#E41A1C	988	1.31758364865118	1	1	FALSE	0.3	1
#E41A1C	989	1.31857394387448	1	1	FALSE	0.3	1
#E41A1C	990	1.31958983339449	1	1	FALSE	0.3	1
#E41A1C	991	1.32055294758074	1	1	FALSE	0.3	1
#E41A1C	992	1.32148066942894	1	1	FALSE	0.3	1
#E41A1C	993	1.32242781133114	1	1	FALSE	0.3	1
#E41A1C	994	1.32336930955908	1	1	FALSE	0.3	1
#E41A1C	995	1.32430547276728	1	1	FALSE	0.3	1
#E41A1C	996	1.32526960876017	1	1	FALSE	0.3	1
#E41A1C	997	1.32625551872991	1	1	FALSE	0.3	1
#E41A1C	998	1.32724192814789	1	1	FALSE	0.3	1
[truncated: 2,003 more rows]
