# Supplementary material for: Differential nucleosome organization in human interphase and metaphase chromosomes
Source: Mol Syst Biol. 2026 Feb 2;22(5):738–65. doi: 10.1038/s44320-026-00192-y (PMC13144420; doi:10.1038/s44320-026-00192-y)
Supplement: Supplementary file 5 — Source data Fig. 3 [file 44320_2026_192_MOESM5_ESM.zip › Figure 3/3C/fig3c.csv]

colour	x	y	PANEL	group	flipped_aes	linewidth	linetype	alpha
#66C2A5	-1000	1.61108488249789	1	1	FALSE	0.3	1
#66C2A5	-999	1.61108797394341	1	1	FALSE	0.3	1
#66C2A5	-998	1.61123639843773	1	1	FALSE	0.3	1
#66C2A5	-997	1.61145458955517	1	1	FALSE	0.3	1
#66C2A5	-996	1.61166205237801	1	1	FALSE	0.3	1
#66C2A5	-995	1.6118238773762	1	1	FALSE	0.3	1
#66C2A5	-994	1.61188579104239	1	1	FALSE	0.3	1
#66C2A5	-993	1.61202426003859	1	1	FALSE	0.3	1
#66C2A5	-992	1.61220623173984	1	1	FALSE	0.3	1
#66C2A5	-991	1.61232725908026	1	1	FALSE	0.3	1
#66C2A5	-990	1.61242196344611	1	1	FALSE	0.3	1
#66C2A5	-989	1.61243381173749	1	1	FALSE	0.3	1
#66C2A5	-988	1.61245096524947	1	1	FALSE	0.3	1
#66C2A5	-987	1.61245383727737	1	1	FALSE	0.3	1
#66C2A5	-986	1.61237864096073	1	1	FALSE	0.3	1
#66C2A5	-985	1.61240888061428	1	1	FALSE	0.3	1
#66C2A5	-984	1.61254024985106	1	1	FALSE	0.3	1
#66C2A5	-983	1.61278113871766	1	1	FALSE	0.3	1
#66C2A5	-982	1.6129925673467	1	1	FALSE	0.3	1
#66C2A5	-981	1.61323311563252	1	1	FALSE	0.3	1
#66C2A5	-980	1.61341979971797	1	1	FALSE	0.3	1
#66C2A5	-979	1.61360025840467	1	1	FALSE	0.3	1
#66C2A5	-978	1.61376188358423	1	1	FALSE	0.3	1
#66C2A5	-977	1.61396205013876	1	1	FALSE	0.3	1
#66C2A5	-976	1.61426779673541	1	1	FALSE	0.3	1
#66C2A5	-975	1.61468841730969	1	1	FALSE	0.3	1
#66C2A5	-974	1.61517284434343	1	1	FALSE	0.3	1
#66C2A5	-973	1.61577893075193	1	1	FALSE	0.3	1
#66C2A5	-972	1.61640082794826	1	1	FALSE	0.3	1
#66C2A5	-971	1.6171273129726	1	1	FALSE	0.3	1
#66C2A5	-970	1.61787690836282	1	1	FALSE	0.3	1
#66C2A5	-969	1.61866119386549	1	1	FALSE	0.3	1
#66C2A5	-968	1.61941541000499	1	1	FALSE	0.3	1
#66C2A5	-967	1.62011897786256	1	1	FALSE	0.3	1
#66C2A5	-966	1.62080955452324	1	1	FALSE	0.3	1
#66C2A5	-965	1.62145286249131	1	1	FALSE	0.3	1
#66C2A5	-964	1.62210819235091	1	1	FALSE	0.3	1
#66C2A5	-963	1.62262055031844	1	1	FALSE	0.3	1
#66C2A5	-962	1.6232290470109	1	1	FALSE	0.3	1
#66C2A5	-961	1.62379883534774	1	1	FALSE	0.3	1
#66C2A5	-960	1.62432488527271	1	1	FALSE	0.3	1
#66C2A5	-959	1.62490192737014	1	1	FALSE	0.3	1
#66C2A5	-958	1.62547512151479	1	1	FALSE	0.3	1
#66C2A5	-957	1.6259993211542	1	1	FALSE	0.3	1
#66C2A5	-956	1.62667432604363	1	1	FALSE	0.3	1
#66C2A5	-955	1.62729729741928	1	1	FALSE	0.3	1
#66C2A5	-954	1.62793956073627	1	1	FALSE	0.3	1
#66C2A5	-953	1.62863882220686	1	1	FALSE	0.3	1
#66C2A5	-952	1.62934263570054	1	1	FALSE	0.3	1
#66C2A5	-951	1.63005057867129	1	1	FALSE	0.3	1
#66C2A5	-950	1.63080666800508	1	1	FALSE	0.3	1
#66C2A5	-949	1.63158574985135	1	1	FALSE	0.3	1
#66C2A5	-948	1.63219840554913	1	1	FALSE	0.3	1
#66C2A5	-947	1.63281103502842	1	1	FALSE	0.3	1
#66C2A5	-946	1.63338496277161	1	1	FALSE	0.3	1
#66C2A5	-945	1.63390245235959	1	1	FALSE	0.3	1
#66C2A5	-944	1.63439987389998	1	1	FALSE	0.3	1
#66C2A5	-943	1.63479721050823	1	1	FALSE	0.3	1
#66C2A5	-942	1.63506699961399	1	1	FALSE	0.3	1
#66C2A5	-941	1.63534184830425	1	1	FALSE	0.3	1
#66C2A5	-940	1.6357237867414	1	1	FALSE	0.3	1
#66C2A5	-939	1.63609553066385	1	1	FALSE	0.3	1
#66C2A5	-938	1.63642070996398	1	1	FALSE	0.3	1
#66C2A5	-937	1.63675421389428	1	1	FALSE	0.3	1
#66C2A5	-936	1.63708749509721	1	1	FALSE	0.3	1
#66C2A5	-935	1.63731014329305	1	1	FALSE	0.3	1
#66C2A5	-934	1.63763282067431	1	1	FALSE	0.3	1
#66C2A5	-933	1.63806793884051	1	1	FALSE	0.3	1
#66C2A5	-932	1.63844158217574	1	1	FALSE	0.3	1
#66C2A5	-931	1.63872572480152	1	1	FALSE	0.3	1
#66C2A5	-930	1.63906065978114	1	1	FALSE	0.3	1
#66C2A5	-929	1.63936305300695	1	1	FALSE	0.3	1
#66C2A5	-928	1.63966013770241	1	1	FALSE	0.3	1
#66C2A5	-927	1.63978308736435	1	1	FALSE	0.3	1
#66C2A5	-926	1.63997556132307	1	1	FALSE	0.3	1
#66C2A5	-925	1.64026704603462	1	1	FALSE	0.3	1
#66C2A5	-924	1.64049387283476	1	1	FALSE	0.3	1
#66C2A5	-923	1.64072481282276	1	1	FALSE	0.3	1
#66C2A5	-922	1.64092473043145	1	1	FALSE	0.3	1
#66C2A5	-921	1.64106716192409	1	1	FALSE	0.3	1
#66C2A5	-920	1.64108676822773	1	1	FALSE	0.3	1
#66C2A5	-919	1.64105560508627	1	1	FALSE	0.3	1
#66C2A5	-918	1.64088371004631	1	1	FALSE	0.3	1
#66C2A5	-917	1.6406334322995	1	1	FALSE	0.3	1
#66C2A5	-916	1.6402840651444	1	1	FALSE	0.3	1
#66C2A5	-915	1.64004592714254	1	1	FALSE	0.3	1
#66C2A5	-914	1.63985155046128	1	1	FALSE	0.3	1
#66C2A5	-913	1.63966663800593	1	1	FALSE	0.3	1
#66C2A5	-912	1.6394094045716	1	1	FALSE	0.3	1
#66C2A5	-911	1.63910519058847	1	1	FALSE	0.3	1
#66C2A5	-910	1.63866019557962	1	1	FALSE	0.3	1
#66C2A5	-909	1.63820121385002	1	1	FALSE	0.3	1
#66C2A5	-908	1.63766034866108	1	1	FALSE	0.3	1
#66C2A5	-907	1.63704800732559	1	1	FALSE	0.3	1
#66C2A5	-906	1.63638582003291	1	1	FALSE	0.3	1
#66C2A5	-905	1.63555962018545	1	1	FALSE	0.3	1
#66C2A5	-904	1.6345839511926	1	1	FALSE	0.3	1
#66C2A5	-903	1.63346190780963	1	1	FALSE	0.3	1
#66C2A5	-902	1.63228597731755	1	1	FALSE	0.3	1
#66C2A5	-901	1.63100984403992	1	1	FALSE	0.3	1
#66C2A5	-900	1.62962862199237	1	1	FALSE	0.3	1
#66C2A5	-899	1.62822793440333	1	1	FALSE	0.3	1
#66C2A5	-898	1.62689928295923	1	1	FALSE	0.3	1
#66C2A5	-897	1.62563108460375	1	1	FALSE	0.3	1
#66C2A5	-896	1.6242874213868	1	1	FALSE	0.3	1
#66C2A5	-895	1.62289113843918	1	1	FALSE	0.3	1
#66C2A5	-894	1.62160967372247	1	1	FALSE	0.3	1
#66C2A5	-893	1.62032001877779	1	1	FALSE	0.3	1
#66C2A5	-892	1.6188037727398	1	1	FALSE	0.3	1
#66C2A5	-891	1.6170815768935	1	1	FALSE	0.3	1
#66C2A5	-890	1.61529223750614	1	1	FALSE	0.3	1
#66C2A5	-889	1.61349820533354	1	1	FALSE	0.3	1
#66C2A5	-888	1.61182106440478	1	1	FALSE	0.3	1
#66C2A5	-887	1.61028528740886	1	1	FALSE	0.3	1
#66C2A5	-886	1.6087152100085	1	1	FALSE	0.3	1
#66C2A5	-885	1.60725679397709	1	1	FALSE	0.3	1
#66C2A5	-884	1.60595862120312	1	1	FALSE	0.3	1
#66C2A5	-883	1.60465341739593	1	1	FALSE	0.3	1
#66C2A5	-882	1.60342065904066	1	1	FALSE	0.3	1
#66C2A5	-881	1.60216018916919	1	1	FALSE	0.3	1
#66C2A5	-880	1.60082610803157	1	1	FALSE	0.3	1
#66C2A5	-879	1.59938722295808	1	1	FALSE	0.3	1
#66C2A5	-878	1.59785925641139	1	1	FALSE	0.3	1
#66C2A5	-877	1.59629448092187	1	1	FALSE	0.3	1
#66C2A5	-876	1.59474014227339	1	1	FALSE	0.3	1
#66C2A5	-875	1.59318578071617	1	1	FALSE	0.3	1
#66C2A5	-874	1.59159937834705	1	1	FALSE	0.3	1
#66C2A5	-873	1.59004115254783	1	1	FALSE	0.3	1
#66C2A5	-872	1.58861146315543	1	1	FALSE	0.3	1
#66C2A5	-871	1.58736827126887	1	1	FALSE	0.3	1
#66C2A5	-870	1.58616346675612	1	1	FALSE	0.3	1
#66C2A5	-869	1.58495430672917	1	1	FALSE	0.3	1
#66C2A5	-868	1.58373478189713	1	1	FALSE	0.3	1
#66C2A5	-867	1.58251044311669	1	1	FALSE	0.3	1
#66C2A5	-866	1.58134933450811	1	1	FALSE	0.3	1
#66C2A5	-865	1.58038047713087	1	1	FALSE	0.3	1
#66C2A5	-864	1.57958307595838	1	1	FALSE	0.3	1
#66C2A5	-863	1.57892247371619	1	1	FALSE	0.3	1
#66C2A5	-862	1.57837321517089	1	1	FALSE	0.3	1
#66C2A5	-861	1.57792082894906	1	1	FALSE	0.3	1
#66C2A5	-860	1.57751373666133	1	1	FALSE	0.3	1
#66C2A5	-859	1.57723134937643	1	1	FALSE	0.3	1
#66C2A5	-858	1.577003818506	1	1	FALSE	0.3	1
#66C2A5	-857	1.57687566187791	1	1	FALSE	0.3	1
#66C2A5	-856	1.57675794209086	1	1	FALSE	0.3	1
#66C2A5	-855	1.57669936219653	1	1	FALSE	0.3	1
#66C2A5	-854	1.57661971542099	1	1	FALSE	0.3	1
#66C2A5	-853	1.57627533581444	1	1	FALSE	0.3	1
#66C2A5	-852	1.57593616317404	1	1	FALSE	0.3	1
#66C2A5	-851	1.57572094233894	1	1	FALSE	0.3	1
#66C2A5	-850	1.57567316608492	1	1	FALSE	0.3	1
#66C2A5	-849	1.57559996412574	1	1	FALSE	0.3	1
#66C2A5	-848	1.57560653010526	1	1	FALSE	0.3	1
#66C2A5	-847	1.57573546614935	1	1	FALSE	0.3	1
#66C2A5	-846	1.57592324401309	1	1	FALSE	0.3	1
#66C2A5	-845	1.57607728478054	1	1	FALSE	0.3	1
#66C2A5	-844	1.57614036757073	1	1	FALSE	0.3	1
#66C2A5	-843	1.57618369667562	1	1	FALSE	0.3	1
#66C2A5	-842	1.57629348816003	1	1	FALSE	0.3	1
#66C2A5	-841	1.57638958106748	1	1	FALSE	0.3	1
#66C2A5	-840	1.57651598566445	1	1	FALSE	0.3	1
#66C2A5	-839	1.57679723004384	1	1	FALSE	0.3	1
#66C2A5	-838	1.57719595188394	1	1	FALSE	0.3	1
#66C2A5	-837	1.57768186240397	1	1	FALSE	0.3	1
#66C2A5	-836	1.57825367462652	1	1	FALSE	0.3	1
#66C2A5	-835	1.57899341608283	1	1	FALSE	0.3	1
#66C2A5	-834	1.57978808929932	1	1	FALSE	0.3	1
#66C2A5	-833	1.58048190478717	1	1	FALSE	0.3	1
#66C2A5	-832	1.58122682699114	1	1	FALSE	0.3	1
#66C2A5	-831	1.58186887089053	1	1	FALSE	0.3	1
#66C2A5	-830	1.58236288331335	1	1	FALSE	0.3	1
#66C2A5	-829	1.5829344498998	1	1	FALSE	0.3	1
#66C2A5	-828	1.58371287349324	1	1	FALSE	0.3	1
#66C2A5	-827	1.58450992746544	1	1	FALSE	0.3	1
#66C2A5	-826	1.58525152251707	1	1	FALSE	0.3	1
#66C2A5	-825	1.58589945123441	1	1	FALSE	0.3	1
#66C2A5	-824	1.58660527868453	1	1	FALSE	0.3	1
#66C2A5	-823	1.58738296867943	1	1	FALSE	0.3	1
#66C2A5	-822	1.5882628099999	1	1	FALSE	0.3	1
#66C2A5	-821	1.58922193791614	1	1	FALSE	0.3	1
#66C2A5	-820	1.59012859017362	1	1	FALSE	0.3	1
#66C2A5	-819	1.59108941768401	1	1	FALSE	0.3	1
#66C2A5	-818	1.5920568636109	1	1	FALSE	0.3	1
#66C2A5	-817	1.59298730408607	1	1	FALSE	0.3	1
#66C2A5	-816	1.59383569081152	1	1	FALSE	0.3	1
#66C2A5	-815	1.59462411241078	1	1	FALSE	0.3	1
#66C2A5	-814	1.59542849217952	1	1	FALSE	0.3	1
#66C2A5	-813	1.59620708275359	1	1	FALSE	0.3	1
#66C2A5	-812	1.59688673792055	1	1	FALSE	0.3	1
#66C2A5	-811	1.59750314331667	1	1	FALSE	0.3	1
#66C2A5	-810	1.59812390091725	1	1	FALSE	0.3	1
#66C2A5	-809	1.59889368551823	1	1	FALSE	0.3	1
#66C2A5	-808	1.59974873978739	1	1	FALSE	0.3	1
#66C2A5	-807	1.60052258513927	1	1	FALSE	0.3	1
#66C2A5	-806	1.60122410951215	1	1	FALSE	0.3	1
#66C2A5	-805	1.60192731388021	1	1	FALSE	0.3	1
#66C2A5	-804	1.60254439712815	1	1	FALSE	0.3	1
#66C2A5	-803	1.60319444136613	1	1	FALSE	0.3	1
#66C2A5	-802	1.60388586947876	1	1	FALSE	0.3	1
#66C2A5	-801	1.60472557470404	1	1	FALSE	0.3	1
#66C2A5	-800	1.60557844141661	1	1	FALSE	0.3	1
#66C2A5	-799	1.6062509672959	1	1	FALSE	0.3	1
#66C2A5	-798	1.60693434263295	1	1	FALSE	0.3	1
#66C2A5	-797	1.60762406784168	1	1	FALSE	0.3	1
#66C2A5	-796	1.60834597462445	1	1	FALSE	0.3	1
#66C2A5	-795	1.60903718331946	1	1	FALSE	0.3	1
#66C2A5	-794	1.60985672224272	1	1	FALSE	0.3	1
#66C2A5	-793	1.61071561784515	1	1	FALSE	0.3	1
#66C2A5	-792	1.61169831125172	1	1	FALSE	0.3	1
#66C2A5	-791	1.6125925323107	1	1	FALSE	0.3	1
#66C2A5	-790	1.61359588329149	1	1	FALSE	0.3	1
#66C2A5	-789	1.61461376139245	1	1	FALSE	0.3	1
#66C2A5	-788	1.61553732152582	1	1	FALSE	0.3	1
#66C2A5	-787	1.61623094050479	1	1	FALSE	0.3	1
#66C2A5	-786	1.61696282238465	1	1	FALSE	0.3	1
#66C2A5	-785	1.61771093097882	1	1	FALSE	0.3	1
#66C2A5	-784	1.61844402780014	1	1	FALSE	0.3	1
#66C2A5	-783	1.61916311499198	1	1	FALSE	0.3	1
#66C2A5	-782	1.61982318676403	1	1	FALSE	0.3	1
#66C2A5	-781	1.62029163271955	1	1	FALSE	0.3	1
#66C2A5	-780	1.62048690667023	1	1	FALSE	0.3	1
#66C2A5	-779	1.62053823942347	1	1	FALSE	0.3	1
#66C2A5	-778	1.62055913601428	1	1	FALSE	0.3	1
#66C2A5	-777	1.62053634332045	1	1	FALSE	0.3	1
#66C2A5	-776	1.62053371361888	1	1	FALSE	0.3	1
#66C2A5	-775	1.62054042698006	1	1	FALSE	0.3	1
#66C2A5	-774	1.62058217434422	1	1	FALSE	0.3	1
#66C2A5	-773	1.62073828481484	1	1	FALSE	0.3	1
#66C2A5	-772	1.62094380571719	1	1	FALSE	0.3	1
#66C2A5	-771	1.62106359189766	1	1	FALSE	0.3	1
#66C2A5	-770	1.62105512650536	1	1	FALSE	0.3	1
#66C2A5	-769	1.62099987707313	1	1	FALSE	0.3	1
#66C2A5	-768	1.62096528521513	1	1	FALSE	0.3	1
#66C2A5	-767	1.62095473052067	1	1	FALSE	0.3	1
#66C2A5	-766	1.62097221468416	1	1	FALSE	0.3	1
#66C2A5	-765	1.62094136921475	1	1	FALSE	0.3	1
#66C2A5	-764	1.6208372497502	1	1	FALSE	0.3	1
#66C2A5	-763	1.62058721101998	1	1	FALSE	0.3	1
#66C2A5	-762	1.62028840051189	1	1	FALSE	0.3	1
#66C2A5	-761	1.61993704230908	1	1	FALSE	0.3	1
#66C2A5	-760	1.61964121837254	1	1	FALSE	0.3	1
#66C2A5	-759	1.61936695258941	1	1	FALSE	0.3	1
#66C2A5	-758	1.61909015535914	1	1	FALSE	0.3	1
#66C2A5	-757	1.61876903680989	1	1	FALSE	0.3	1
#66C2A5	-756	1.6183703903155	1	1	FALSE	0.3	1
#66C2A5	-755	1.61799081303509	1	1	FALSE	0.3	1
#66C2A5	-754	1.61765251806512	1	1	FALSE	0.3	1
#66C2A5	-753	1.61719086412625	1	1	FALSE	0.3	1
#66C2A5	-752	1.61661280690598	1	1	FALSE	0.3	1
#66C2A5	-751	1.61607622188554	1	1	FALSE	0.3	1
#66C2A5	-750	1.61556651983805	1	1	FALSE	0.3	1
#66C2A5	-749	1.61509170110214	1	1	FALSE	0.3	1
#66C2A5	-748	1.61477997143309	1	1	FALSE	0.3	1
#66C2A5	-747	1.6146276368793	1	1	FALSE	0.3	1
#66C2A5	-746	1.61432123864934	1	1	FALSE	0.3	1
#66C2A5	-745	1.61387339783107	1	1	FALSE	0.3	1
#66C2A5	-744	1.61326485532115	1	1	FALSE	0.3	1
#66C2A5	-743	1.61265891629431	1	1	FALSE	0.3	1
#66C2A5	-742	1.61201971820434	1	1	FALSE	0.3	1
#66C2A5	-741	1.61126754554953	1	1	FALSE	0.3	1
#66C2A5	-740	1.61040867616558	1	1	FALSE	0.3	1
#66C2A5	-739	1.60949311968057	1	1	FALSE	0.3	1
#66C2A5	-738	1.60856024270296	1	1	FALSE	0.3	1
#66C2A5	-737	1.60771404022434	1	1	FALSE	0.3	1
#66C2A5	-736	1.60686528669963	1	1	FALSE	0.3	1
#66C2A5	-735	1.60608484253024	1	1	FALSE	0.3	1
#66C2A5	-734	1.60523594493362	1	1	FALSE	0.3	1
#66C2A5	-733	1.60440006475239	1	1	FALSE	0.3	1
#66C2A5	-732	1.60348540884656	1	1	FALSE	0.3	1
#66C2A5	-731	1.60228461264771	1	1	FALSE	0.3	1
#66C2A5	-730	1.60102986061357	1	1	FALSE	0.3	1
#66C2A5	-729	1.59974623786851	1	1	FALSE	0.3	1
#66C2A5	-728	1.59842118543134	1	1	FALSE	0.3	1
#66C2A5	-727	1.59700103561057	1	1	FALSE	0.3	1
#66C2A5	-726	1.59560937672198	1	1	FALSE	0.3	1
#66C2A5	-725	1.59425882985346	1	1	FALSE	0.3	1
#66C2A5	-724	1.59300245026112	1	1	FALSE	0.3	1
#66C2A5	-723	1.5917675763852	1	1	FALSE	0.3	1
#66C2A5	-722	1.59048120608516	1	1	FALSE	0.3	1
#66C2A5	-721	1.58923808623455	1	1	FALSE	0.3	1
#66C2A5	-720	1.58799907626204	1	1	FALSE	0.3	1
#66C2A5	-719	1.58671788339991	1	1	FALSE	0.3	1
#66C2A5	-718	1.58549084288196	1	1	FALSE	0.3	1
#66C2A5	-717	1.58429915072928	1	1	FALSE	0.3	1
#66C2A5	-716	1.58312643615565	1	1	FALSE	0.3	1
#66C2A5	-715	1.58184918288123	1	1	FALSE	0.3	1
#66C2A5	-714	1.5804591548606	1	1	FALSE	0.3	1
#66C2A5	-713	1.57915842773078	1	1	FALSE	0.3	1
#66C2A5	-712	1.57777318744006	1	1	FALSE	0.3	1
#66C2A5	-711	1.57633683712345	1	1	FALSE	0.3	1
#66C2A5	-710	1.57492556862147	1	1	FALSE	0.3	1
#66C2A5	-709	1.57367242785631	1	1	FALSE	0.3	1
#66C2A5	-708	1.57262231905408	1	1	FALSE	0.3	1
#66C2A5	-707	1.5716498135427	1	1	FALSE	0.3	1
#66C2A5	-706	1.57073898268092	1	1	FALSE	0.3	1
#66C2A5	-705	1.56990584674491	1	1	FALSE	0.3	1
#66C2A5	-704	1.56908791909063	1	1	FALSE	0.3	1
#66C2A5	-703	1.56833542545401	1	1	FALSE	0.3	1
#66C2A5	-702	1.56750893084324	1	1	FALSE	0.3	1
#66C2A5	-701	1.56654876489543	1	1	FALSE	0.3	1
#66C2A5	-700	1.56536609813345	1	1	FALSE	0.3	1
#66C2A5	-699	1.56416252816114	1	1	FALSE	0.3	1
#66C2A5	-698	1.56294719186266	1	1	FALSE	0.3	1
#66C2A5	-697	1.56178980011442	1	1	FALSE	0.3	1
#66C2A5	-696	1.56063610562755	1	1	FALSE	0.3	1
#66C2A5	-695	1.55949596233597	1	1	FALSE	0.3	1
#66C2A5	-694	1.55833487332636	1	1	FALSE	0.3	1
#66C2A5	-693	1.5571745670425	1	1	FALSE	0.3	1
#66C2A5	-692	1.55597338775518	1	1	FALSE	0.3	1
#66C2A5	-691	1.55471124119829	1	1	FALSE	0.3	1
#66C2A5	-690	1.55348756067068	1	1	FALSE	0.3	1
#66C2A5	-689	1.5521974078343	1	1	FALSE	0.3	1
#66C2A5	-688	1.55104753177197	1	1	FALSE	0.3	1
#66C2A5	-687	1.54993601686497	1	1	FALSE	0.3	1
#66C2A5	-686	1.54890665727189	1	1	FALSE	0.3	1
#66C2A5	-685	1.54800562790705	1	1	FALSE	0.3	1
#66C2A5	-684	1.54704898231072	1	1	FALSE	0.3	1
#66C2A5	-683	1.5460371168104	1	1	FALSE	0.3	1
#66C2A5	-682	1.54494706180235	1	1	FALSE	0.3	1
#66C2A5	-681	1.54378777395108	1	1	FALSE	0.3	1
#66C2A5	-680	1.54268273007892	1	1	FALSE	0.3	1
#66C2A5	-679	1.5415867411257	1	1	FALSE	0.3	1
#66C2A5	-678	1.54049369623633	1	1	FALSE	0.3	1
#66C2A5	-677	1.53946365548169	1	1	FALSE	0.3	1
#66C2A5	-676	1.53841381522429	1	1	FALSE	0.3	1
#66C2A5	-675	1.53745086888351	1	1	FALSE	0.3	1
#66C2A5	-674	1.53638786382907	1	1	FALSE	0.3	1
#66C2A5	-673	1.53531403884509	1	1	FALSE	0.3	1
#66C2A5	-672	1.53425651261139	1	1	FALSE	0.3	1
#66C2A5	-671	1.53322253226904	1	1	FALSE	0.3	1
#66C2A5	-670	1.53236429160968	1	1	FALSE	0.3	1
#66C2A5	-669	1.53156752578128	1	1	FALSE	0.3	1
#66C2A5	-668	1.53098026626042	1	1	FALSE	0.3	1
#66C2A5	-667	1.53037225422065	1	1	FALSE	0.3	1
#66C2A5	-666	1.52984447848304	1	1	FALSE	0.3	1
#66C2A5	-665	1.52939619882955	1	1	FALSE	0.3	1
#66C2A5	-664	1.52896745344375	1	1	FALSE	0.3	1
#66C2A5	-663	1.52854389542512	1	1	FALSE	0.3	1
#66C2A5	-662	1.52819808476925	1	1	FALSE	0.3	1
#66C2A5	-661	1.5279114140061	1	1	FALSE	0.3	1
#66C2A5	-660	1.52780060077935	1	1	FALSE	0.3	1
#66C2A5	-659	1.52786536025496	1	1	FALSE	0.3	1
#66C2A5	-658	1.52789099875821	1	1	FALSE	0.3	1
#66C2A5	-657	1.52796269101261	1	1	FALSE	0.3	1
#66C2A5	-656	1.52814859899181	1	1	FALSE	0.3	1
#66C2A5	-655	1.52852072931251	1	1	FALSE	0.3	1
#66C2A5	-654	1.52907098669141	1	1	FALSE	0.3	1
#66C2A5	-653	1.52973621299264	1	1	FALSE	0.3	1
#66C2A5	-652	1.53040915479841	1	1	FALSE	0.3	1
#66C2A5	-651	1.53109900448006	1	1	FALSE	0.3	1
#66C2A5	-650	1.53186871373534	1	1	FALSE	0.3	1
#66C2A5	-649	1.53282112498064	1	1	FALSE	0.3	1
#66C2A5	-648	1.53375149672962	1	1	FALSE	0.3	1
#66C2A5	-647	1.53482355008349	1	1	FALSE	0.3	1
#66C2A5	-646	1.53605210030623	1	1	FALSE	0.3	1
#66C2A5	-645	1.53725189105195	1	1	FALSE	0.3	1
#66C2A5	-644	1.53831715900869	1	1	FALSE	0.3	1
#66C2A5	-643	1.53956740814697	1	1	FALSE	0.3	1
#66C2A5	-642	1.54090909991519	1	1	FALSE	0.3	1
#66C2A5	-641	1.54247579441647	1	1	FALSE	0.3	1
#66C2A5	-640	1.54423497280574	1	1	FALSE	0.3	1
#66C2A5	-639	1.54601808679437	1	1	FALSE	0.3	1
#66C2A5	-638	1.54780295281412	1	1	FALSE	0.3	1
#66C2A5	-637	1.54963029317705	1	1	FALSE	0.3	1
#66C2A5	-636	1.55158729656311	1	1	FALSE	0.3	1
#66C2A5	-635	1.55366309060577	1	1	FALSE	0.3	1
#66C2A5	-634	1.55580203285507	1	1	FALSE	0.3	1
#66C2A5	-633	1.55792927419464	1	1	FALSE	0.3	1
#66C2A5	-632	1.55982835593919	1	1	FALSE	0.3	1
#66C2A5	-631	1.56171101446055	1	1	FALSE	0.3	1
#66C2A5	-630	1.56364819212535	1	1	FALSE	0.3	1
#66C2A5	-629	1.56559315733066	1	1	FALSE	0.3	1
#66C2A5	-628	1.56740169040493	1	1	FALSE	0.3	1
#66C2A5	-627	1.56921068853291	1	1	FALSE	0.3	1
#66C2A5	-626	1.57112565310124	1	1	FALSE	0.3	1
#66C2A5	-625	1.57316439587473	1	1	FALSE	0.3	1
#66C2A5	-624	1.57518703309708	1	1	FALSE	0.3	1
#66C2A5	-623	1.57728194217119	1	1	FALSE	0.3	1
#66C2A5	-622	1.57939787561879	1	1	FALSE	0.3	1
#66C2A5	-621	1.58151297721342	1	1	FALSE	0.3	1
#66C2A5	-620	1.58362183381033	1	1	FALSE	0.3	1
#66C2A5	-619	1.58561080597233	1	1	FALSE	0.3	1
#66C2A5	-618	1.58764263887576	1	1	FALSE	0.3	1
#66C2A5	-617	1.58962683628732	1	1	FALSE	0.3	1
#66C2A5	-616	1.59163823434389	1	1	FALSE	0.3	1
#66C2A5	-615	1.59352339809389	1	1	FALSE	0.3	1
#66C2A5	-614	1.59531643474262	1	1	FALSE	0.3	1
#66C2A5	-613	1.59704128319921	1	1	FALSE	0.3	1
#66C2A5	-612	1.5986774070526	1	1	FALSE	0.3	1
#66C2A5	-611	1.60029585023362	1	1	FALSE	0.3	1
#66C2A5	-610	1.60175557946094	1	1	FALSE	0.3	1
#66C2A5	-609	1.60316100896242	1	1	FALSE	0.3	1
#66C2A5	-608	1.60439388848087	1	1	FALSE	0.3	1
#66C2A5	-607	1.60546893502582	1	1	FALSE	0.3	1
#66C2A5	-606	1.60638448820107	1	1	FALSE	0.3	1
#66C2A5	-605	1.60723170911227	1	1	FALSE	0.3	1
#66C2A5	-604	1.60802146681616	1	1	FALSE	0.3	1
#66C2A5	-603	1.60868871369334	1	1	FALSE	0.3	1
#66C2A5	-602	1.60938189383709	1	1	FALSE	0.3	1
#66C2A5	-601	1.60990403039284	1	1	FALSE	0.3	1
#66C2A5	-600	1.61044482685558	1	1	FALSE	0.3	1
#66C2A5	-599	1.61093677288499	1	1	FALSE	0.3	1
#66C2A5	-598	1.61122779916235	1	1	FALSE	0.3	1
#66C2A5	-597	1.61142907909416	1	1	FALSE	0.3	1
#66C2A5	-596	1.61139485072567	1	1	FALSE	0.3	1
#66C2A5	-595	1.61123820647514	1	1	FALSE	0.3	1
#66C2A5	-594	1.61103159841401	1	1	FALSE	0.3	1
#66C2A5	-593	1.61083321010908	1	1	FALSE	0.3	1
#66C2A5	-592	1.61061346015964	1	1	FALSE	0.3	1
#66C2A5	-591	1.61029058957926	1	1	FALSE	0.3	1
#66C2A5	-590	1.60988346776329	1	1	FALSE	0.3	1
#66C2A5	-589	1.60941745500046	1	1	FALSE	0.3	1
#66C2A5	-588	1.60884216493415	1	1	FALSE	0.3	1
#66C2A5	-587	1.60821250310605	1	1	FALSE	0.3	1
#66C2A5	-586	1.60757907198063	1	1	FALSE	0.3	1
#66C2A5	-585	1.60685397880766	1	1	FALSE	0.3	1
#66C2A5	-584	1.60612866290733	1	1	FALSE	0.3	1
#66C2A5	-583	1.60535277407077	1	1	FALSE	0.3	1
#66C2A5	-582	1.60438783668227	1	1	FALSE	0.3	1
#66C2A5	-581	1.60333534050482	1	1	FALSE	0.3	1
#66C2A5	-580	1.60216612668369	1	1	FALSE	0.3	1
#66C2A5	-579	1.600989587066	1	1	FALSE	0.3	1
#66C2A5	-578	1.59969216748955	1	1	FALSE	0.3	1
#66C2A5	-577	1.59840941579542	1	1	FALSE	0.3	1
#66C2A5	-576	1.5970579192205	1	1	FALSE	0.3	1
#66C2A5	-575	1.59558685257297	1	1	FALSE	0.3	1
#66C2A5	-574	1.59410960634416	1	1	FALSE	0.3	1
#66C2A5	-573	1.59271281252537	1	1	FALSE	0.3	1
#66C2A5	-572	1.59128775712128	1	1	FALSE	0.3	1
#66C2A5	-571	1.58967495974163	1	1	FALSE	0.3	1
#66C2A5	-570	1.58799684288799	1	1	FALSE	0.3	1
#66C2A5	-569	1.58618830981372	1	1	FALSE	0.3	1
#66C2A5	-568	1.58439690403293	1	1	FALSE	0.3	1
#66C2A5	-567	1.58276148094009	1	1	FALSE	0.3	1
#66C2A5	-566	1.58114705269249	1	1	FALSE	0.3	1
#66C2A5	-565	1.57955933712747	1	1	FALSE	0.3	1
#66C2A5	-564	1.57779687740331	1	1	FALSE	0.3	1
#66C2A5	-563	1.57593528576316	1	1	FALSE	0.3	1
#66C2A5	-562	1.57401414161355	1	1	FALSE	0.3	1
#66C2A5	-561	1.57209762152297	1	1	FALSE	0.3	1
#66C2A5	-560	1.57015993298699	1	1	FALSE	0.3	1
#66C2A5	-559	1.56817252296675	1	1	FALSE	0.3	1
#66C2A5	-558	1.56617695860674	1	1	FALSE	0.3	1
#66C2A5	-557	1.56404862017912	1	1	FALSE	0.3	1
#66C2A5	-556	1.56187420840138	1	1	FALSE	0.3	1
#66C2A5	-555	1.55965087415435	1	1	FALSE	0.3	1
#66C2A5	-554	1.55714838483008	1	1	FALSE	0.3	1
#66C2A5	-553	1.55455787497289	1	1	FALSE	0.3	1
#66C2A5	-552	1.55209311807936	1	1	FALSE	0.3	1
#66C2A5	-551	1.54963507454701	1	1	FALSE	0.3	1
#66C2A5	-550	1.54732240657117	1	1	FALSE	0.3	1
#66C2A5	-549	1.54494923968923	1	1	FALSE	0.3	1
#66C2A5	-548	1.54255244826049	1	1	FALSE	0.3	1
#66C2A5	-547	1.54023323390409	1	1	FALSE	0.3	1
#66C2A5	-546	1.53801359360868	1	1	FALSE	0.3	1
#66C2A5	-545	1.53567968846124	1	1	FALSE	0.3	1
#66C2A5	-544	1.53344596650039	1	1	FALSE	0.3	1
#66C2A5	-543	1.53127595605432	1	1	FALSE	0.3	1
#66C2A5	-542	1.529239282984	1	1	FALSE	0.3	1
#66C2A5	-541	1.52720868793077	1	1	FALSE	0.3	1
#66C2A5	-540	1.5251328938881	1	1	FALSE	0.3	1
#66C2A5	-539	1.52307157452863	1	1	FALSE	0.3	1
#66C2A5	-538	1.52120828329432	1	1	FALSE	0.3	1
#66C2A5	-537	1.51928884535837	1	1	FALSE	0.3	1
#66C2A5	-536	1.51720945230877	1	1	FALSE	0.3	1
#66C2A5	-535	1.51523271814616	1	1	FALSE	0.3	1
#66C2A5	-534	1.51312406136788	1	1	FALSE	0.3	1
#66C2A5	-533	1.51094086652579	1	1	FALSE	0.3	1
#66C2A5	-532	1.50893489485298	1	1	FALSE	0.3	1
#66C2A5	-531	1.50706235550061	1	1	FALSE	0.3	1
#66C2A5	-530	1.50542883182055	1	1	FALSE	0.3	1
#66C2A5	-529	1.5039881980257	1	1	FALSE	0.3	1
#66C2A5	-528	1.50253890563941	1	1	FALSE	0.3	1
#66C2A5	-527	1.50114325141638	1	1	FALSE	0.3	1
#66C2A5	-526	1.49983492994519	1	1	FALSE	0.3	1
#66C2A5	-525	1.4986604404317	1	1	FALSE	0.3	1
#66C2A5	-524	1.49753178194199	1	1	FALSE	0.3	1
#66C2A5	-523	1.49649517851759	1	1	FALSE	0.3	1
#66C2A5	-522	1.49542398323518	1	1	FALSE	0.3	1
#66C2A5	-521	1.49437168687636	1	1	FALSE	0.3	1
#66C2A5	-520	1.49351597435437	1	1	FALSE	0.3	1
#66C2A5	-519	1.49255181307212	1	1	FALSE	0.3	1
#66C2A5	-518	1.49153361729911	1	1	FALSE	0.3	1
#66C2A5	-517	1.49047618601009	1	1	FALSE	0.3	1
#66C2A5	-516	1.48945430290498	1	1	FALSE	0.3	1
#66C2A5	-515	1.48842616156312	1	1	FALSE	0.3	1
#66C2A5	-514	1.48737381607708	1	1	FALSE	0.3	1
#66C2A5	-513	1.48616828458531	1	1	FALSE	0.3	1
#66C2A5	-512	1.48500279093427	1	1	FALSE	0.3	1
#66C2A5	-511	1.48398673690039	1	1	FALSE	0.3	1
#66C2A5	-510	1.48294475290968	1	1	FALSE	0.3	1
#66C2A5	-509	1.48198871643896	1	1	FALSE	0.3	1
#66C2A5	-508	1.48137316911429	1	1	FALSE	0.3	1
#66C2A5	-507	1.48084283571107	1	1	FALSE	0.3	1
#66C2A5	-506	1.48026336042095	1	1	FALSE	0.3	1
#66C2A5	-505	1.4795182417081	1	1	FALSE	0.3	1
#66C2A5	-504	1.47874716681994	1	1	FALSE	0.3	1
#66C2A5	-503	1.47788997081165	1	1	FALSE	0.3	1
#66C2A5	-502	1.47698567971091	1	1	FALSE	0.3	1
#66C2A5	-501	1.47605766911866	1	1	FALSE	0.3	1
#66C2A5	-500	1.475129540673	1	1	FALSE	0.3	1
#66C2A5	-499	1.47425653387689	1	1	FALSE	0.3	1
#66C2A5	-498	1.47349482496021	1	1	FALSE	0.3	1
#66C2A5	-497	1.47276133512113	1	1	FALSE	0.3	1
#66C2A5	-496	1.47215767859555	1	1	FALSE	0.3	1
#66C2A5	-495	1.47159574652541	1	1	FALSE	0.3	1
#66C2A5	-494	1.47096226958252	1	1	FALSE	0.3	1
#66C2A5	-493	1.47040918930293	1	1	FALSE	0.3	1
#66C2A5	-492	1.46991291397781	1	1	FALSE	0.3	1
#66C2A5	-491	1.46951832492455	1	1	FALSE	0.3	1
#66C2A5	-490	1.46924661349727	1	1	FALSE	0.3	1
#66C2A5	-489	1.46900348794686	1	1	FALSE	0.3	1
#66C2A5	-488	1.46879935889588	1	1	FALSE	0.3	1
#66C2A5	-487	1.46876277268041	1	1	FALSE	0.3	1
#66C2A5	-486	1.4687571039703	1	1	FALSE	0.3	1
#66C2A5	-485	1.46873418680354	1	1	FALSE	0.3	1
#66C2A5	-484	1.46874124405525	1	1	FALSE	0.3	1
#66C2A5	-483	1.46866007128572	1	1	FALSE	0.3	1
#66C2A5	-482	1.46869169617113	1	1	FALSE	0.3	1
#66C2A5	-481	1.46895357657322	1	1	FALSE	0.3	1
#66C2A5	-480	1.46928028848688	1	1	FALSE	0.3	1
#66C2A5	-479	1.46967044998999	1	1	FALSE	0.3	1
#66C2A5	-478	1.47014118175654	1	1	FALSE	0.3	1
#66C2A5	-477	1.47066268296818	1	1	FALSE	0.3	1
#66C2A5	-476	1.47130017815424	1	1	FALSE	0.3	1
#66C2A5	-475	1.4720721765303	1	1	FALSE	0.3	1
#66C2A5	-474	1.47288854866234	1	1	FALSE	0.3	1
#66C2A5	-473	1.47372175332454	1	1	FALSE	0.3	1
#66C2A5	-472	1.47453381906959	1	1	FALSE	0.3	1
#66C2A5	-471	1.47550060674365	1	1	FALSE	0.3	1
#66C2A5	-470	1.47648196404558	1	1	FALSE	0.3	1
#66C2A5	-469	1.47758524926711	1	1	FALSE	0.3	1
#66C2A5	-468	1.47876006307215	1	1	FALSE	0.3	1
#66C2A5	-467	1.47993818112082	1	1	FALSE	0.3	1
#66C2A5	-466	1.48121178626108	1	1	FALSE	0.3	1
#66C2A5	-465	1.48230134999693	1	1	FALSE	0.3	1
#66C2A5	-464	1.48334801048364	1	1	FALSE	0.3	1
#66C2A5	-463	1.48424410142716	1	1	FALSE	0.3	1
#66C2A5	-462	1.48512890738744	1	1	FALSE	0.3	1
#66C2A5	-461	1.48624260654127	1	1	FALSE	0.3	1
#66C2A5	-460	1.4875541373114	1	1	FALSE	0.3	1
#66C2A5	-459	1.48900187417543	1	1	FALSE	0.3	1
#66C2A5	-458	1.49049687973207	1	1	FALSE	0.3	1
#66C2A5	-457	1.49207491496332	1	1	FALSE	0.3	1
#66C2A5	-456	1.49372242536414	1	1	FALSE	0.3	1
#66C2A5	-455	1.49542409141889	1	1	FALSE	0.3	1
#66C2A5	-454	1.4969344035117	1	1	FALSE	0.3	1
#66C2A5	-453	1.4984498864229	1	1	FALSE	0.3	1
#66C2A5	-452	1.49995600667239	1	1	FALSE	0.3	1
#66C2A5	-451	1.50135280380094	1	1	FALSE	0.3	1
#66C2A5	-450	1.50284034279888	1	1	FALSE	0.3	1
#66C2A5	-449	1.50443114649966	1	1	FALSE	0.3	1
#66C2A5	-448	1.50590759040374	1	1	FALSE	0.3	1
#66C2A5	-447	1.50715465646158	1	1	FALSE	0.3	1
#66C2A5	-446	1.50845958841418	1	1	FALSE	0.3	1
#66C2A5	-445	1.509858668044	1	1	FALSE	0.3	1
#66C2A5	-444	1.51121924244659	1	1	FALSE	0.3	1
#66C2A5	-443	1.5125954835651	1	1	FALSE	0.3	1
#66C2A5	-442	1.51395437797252	1	1	FALSE	0.3	1
#66C2A5	-441	1.51521858761306	1	1	FALSE	0.3	1
#66C2A5	-440	1.51643718233769	1	1	FALSE	0.3	1
#66C2A5	-439	1.51764332626483	1	1	FALSE	0.3	1
#66C2A5	-438	1.51894971879499	1	1	FALSE	0.3	1
#66C2A5	-437	1.52024747895222	1	1	FALSE	0.3	1
#66C2A5	-436	1.52162395908732	1	1	FALSE	0.3	1
#66C2A5	-435	1.52289079511968	1	1	FALSE	0.3	1
#66C2A5	-434	1.52431312918728	1	1	FALSE	0.3	1
#66C2A5	-433	1.52566949214757	1	1	FALSE	0.3	1
#66C2A5	-432	1.52689218046108	1	1	FALSE	0.3	1
#66C2A5	-431	1.52803485519979	1	1	FALSE	0.3	1
#66C2A5	-430	1.52903146660092	1	1	FALSE	0.3	1
#66C2A5	-429	1.52994865395387	1	1	FALSE	0.3	1
#66C2A5	-428	1.53082684480741	1	1	FALSE	0.3	1
#66C2A5	-427	1.53171576064579	1	1	FALSE	0.3	1
#66C2A5	-426	1.53256704230788	1	1	FALSE	0.3	1
#66C2A5	-425	1.53343445242984	1	1	FALSE	0.3	1
#66C2A5	-424	1.53408815473124	1	1	FALSE	0.3	1
#66C2A5	-423	1.5347653013598	1	1	FALSE	0.3	1
#66C2A5	-422	1.53528959925364	1	1	FALSE	0.3	1
#66C2A5	-421	1.53582445846145	1	1	FALSE	0.3	1
#66C2A5	-420	1.53646655148806	1	1	FALSE	0.3	1
#66C2A5	-419	1.53673755222553	1	1	FALSE	0.3	1
#66C2A5	-418	1.53682654206381	1	1	FALSE	0.3	1
#66C2A5	-417	1.53680868448154	1	1	FALSE	0.3	1
#66C2A5	-416	1.53662720074273	1	1	FALSE	0.3	1
#66C2A5	-415	1.53648739233214	1	1	FALSE	0.3	1
#66C2A5	-414	1.53624203009792	1	1	FALSE	0.3	1
#66C2A5	-413	1.53581486645286	1	1	FALSE	0.3	1
#66C2A5	-412	1.53532170548198	1	1	FALSE	0.3	1
#66C2A5	-411	1.53449915376867	1	1	FALSE	0.3	1
#66C2A5	-410	1.53358369553811	1	1	FALSE	0.3	1
#66C2A5	-409	1.53265250186542	1	1	FALSE	0.3	1
#66C2A5	-408	1.53166263004396	1	1	FALSE	0.3	1
#66C2A5	-407	1.53061594995827	1	1	FALSE	0.3	1
#66C2A5	-406	1.52924192592459	1	1	FALSE	0.3	1
#66C2A5	-405	1.52775748168192	1	1	FALSE	0.3	1
#66C2A5	-404	1.52628823910146	1	1	FALSE	0.3	1
#66C2A5	-403	1.52481009560323	1	1	FALSE	0.3	1
#66C2A5	-402	1.52321471697064	1	1	FALSE	0.3	1
#66C2A5	-401	1.52135268980502	1	1	FALSE	0.3	1
#66C2A5	-400	1.51931905574325	1	1	FALSE	0.3	1
#66C2A5	-399	1.51725362319591	1	1	FALSE	0.3	1
#66C2A5	-398	1.51515194832365	1	1	FALSE	0.3	1
#66C2A5	-397	1.51282427188471	1	1	FALSE	0.3	1
#66C2A5	-396	1.51034031799451	1	1	FALSE	0.3	1
#66C2A5	-395	1.5077756660582	1	1	FALSE	0.3	1
#66C2A5	-394	1.50528202521472	1	1	FALSE	0.3	1
#66C2A5	-393	1.50276501208004	1	1	FALSE	0.3	1
#66C2A5	-392	1.50022917205772	1	1	FALSE	0.3	1
#66C2A5	-391	1.49790127951093	1	1	FALSE	0.3	1
#66C2A5	-390	1.49554310149311	1	1	FALSE	0.3	1
#66C2A5	-389	1.49305082959227	1	1	FALSE	0.3	1
#66C2A5	-388	1.49062056299255	1	1	FALSE	0.3	1
#66C2A5	-387	1.48817492444021	1	1	FALSE	0.3	1
#66C2A5	-386	1.48565180045045	1	1	FALSE	0.3	1
#66C2A5	-385	1.48310199330635	1	1	FALSE	0.3	1
#66C2A5	-384	1.4804980829453	1	1	FALSE	0.3	1
#66C2A5	-383	1.47783177095562	1	1	FALSE	0.3	1
#66C2A5	-382	1.47512050230284	1	1	FALSE	0.3	1
#66C2A5	-381	1.47243769505401	1	1	FALSE	0.3	1
#66C2A5	-380	1.46970275603696	1	1	FALSE	0.3	1
#66C2A5	-379	1.46712103255389	1	1	FALSE	0.3	1
#66C2A5	-378	1.46459577344451	1	1	FALSE	0.3	1
#66C2A5	-377	1.46203360713786	1	1	FALSE	0.3	1
#66C2A5	-376	1.45960081240077	1	1	FALSE	0.3	1
#66C2A5	-375	1.45713858364461	1	1	FALSE	0.3	1
#66C2A5	-374	1.45446032841886	1	1	FALSE	0.3	1
#66C2A5	-373	1.4517683287987	1	1	FALSE	0.3	1
#66C2A5	-372	1.44878714987699	1	1	FALSE	0.3	1
#66C2A5	-371	1.44541250520856	1	1	FALSE	0.3	1
#66C2A5	-370	1.44175354762395	1	1	FALSE	0.3	1
#66C2A5	-369	1.43791525134942	1	1	FALSE	0.3	1
#66C2A5	-368	1.43406797881141	1	1	FALSE	0.3	1
#66C2A5	-367	1.43026943223382	1	1	FALSE	0.3	1
#66C2A5	-366	1.42632090563966	1	1	FALSE	0.3	1
#66C2A5	-365	1.42239157604217	1	1	FALSE	0.3	1
#66C2A5	-364	1.41843752811957	1	1	FALSE	0.3	1
#66C2A5	-363	1.41431199777374	1	1	FALSE	0.3	1
#66C2A5	-362	1.41010197386597	1	1	FALSE	0.3	1
#66C2A5	-361	1.40576280111602	1	1	FALSE	0.3	1
#66C2A5	-360	1.40133101330238	1	1	FALSE	0.3	1
#66C2A5	-359	1.39697909168187	1	1	FALSE	0.3	1
#66C2A5	-358	1.39259751662469	1	1	FALSE	0.3	1
#66C2A5	-357	1.38809659422225	1	1	FALSE	0.3	1
#66C2A5	-356	1.38367752906067	1	1	FALSE	0.3	1
#66C2A5	-355	1.37920302788725	1	1	FALSE	0.3	1
#66C2A5	-354	1.37466337422047	1	1	FALSE	0.3	1
#66C2A5	-353	1.37018667887095	1	1	FALSE	0.3	1
#66C2A5	-352	1.36583011359244	1	1	FALSE	0.3	1
#66C2A5	-351	1.36155489468361	1	1	FALSE	0.3	1
#66C2A5	-350	1.35732069615991	1	1	FALSE	0.3	1
#66C2A5	-349	1.35314960002538	1	1	FALSE	0.3	1
#66C2A5	-348	1.34879345067335	1	1	FALSE	0.3	1
#66C2A5	-347	1.3445271393018	1	1	FALSE	0.3	1
#66C2A5	-346	1.34008491795687	1	1	FALSE	0.3	1
#66C2A5	-345	1.33575513739688	1	1	FALSE	0.3	1
#66C2A5	-344	1.3315444618558	1	1	FALSE	0.3	1
#66C2A5	-343	1.32752923386555	1	1	FALSE	0.3	1
#66C2A5	-342	1.32356314445244	1	1	FALSE	0.3	1
#66C2A5	-341	1.31961033768979	1	1	FALSE	0.3	1
#66C2A5	-340	1.31565655831202	1	1	FALSE	0.3	1
#66C2A5	-339	1.31180225474078	1	1	FALSE	0.3	1
#66C2A5	-338	1.30802949735786	1	1	FALSE	0.3	1
#66C2A5	-337	1.30447789475522	1	1	FALSE	0.3	1
#66C2A5	-336	1.30119369719287	1	1	FALSE	0.3	1
#66C2A5	-335	1.29807458305486	1	1	FALSE	0.3	1
#66C2A5	-334	1.29531351757211	1	1	FALSE	0.3	1
#66C2A5	-333	1.29279468037035	1	1	FALSE	0.3	1
#66C2A5	-332	1.29035889244218	1	1	FALSE	0.3	1
#66C2A5	-331	1.28800124158476	1	1	FALSE	0.3	1
#66C2A5	-330	1.28574630536105	1	1	FALSE	0.3	1
#66C2A5	-329	1.28358583117684	1	1	FALSE	0.3	1
#66C2A5	-328	1.28158175560706	1	1	FALSE	0.3	1
#66C2A5	-327	1.27964236416718	1	1	FALSE	0.3	1
#66C2A5	-326	1.27783027790344	1	1	FALSE	0.3	1
#66C2A5	-325	1.27612382080902	1	1	FALSE	0.3	1
#66C2A5	-324	1.27443230014175	1	1	FALSE	0.3	1
#66C2A5	-323	1.27278619457177	1	1	FALSE	0.3	1
#66C2A5	-322	1.27138107943257	1	1	FALSE	0.3	1
#66C2A5	-321	1.27017922229344	1	1	FALSE	0.3	1
#66C2A5	-320	1.26915706402398	1	1	FALSE	0.3	1
#66C2A5	-319	1.26810673580414	1	1	FALSE	0.3	1
#66C2A5	-318	1.26716502994471	1	1	FALSE	0.3	1
#66C2A5	-317	1.26633749068285	1	1	FALSE	0.3	1
#66C2A5	-316	1.26557405264378	1	1	FALSE	0.3	1
#66C2A5	-315	1.26465034843852	1	1	FALSE	0.3	1
#66C2A5	-314	1.26396938338542	1	1	FALSE	0.3	1
#66C2A5	-313	1.26343406243365	1	1	FALSE	0.3	1
#66C2A5	-312	1.26301869795275	1	1	FALSE	0.3	1
#66C2A5	-311	1.26281339977776	1	1	FALSE	0.3	1
#66C2A5	-310	1.26268210588669	1	1	FALSE	0.3	1
#66C2A5	-309	1.26266247667432	1	1	FALSE	0.3	1
#66C2A5	-308	1.26274613838327	1	1	FALSE	0.3	1
#66C2A5	-307	1.26284994348552	1	1	FALSE	0.3	1
#66C2A5	-306	1.26276745090057	1	1	FALSE	0.3	1
#66C2A5	-305	1.26276214898974	1	1	FALSE	0.3	1
#66C2A5	-304	1.26294178244298	1	1	FALSE	0.3	1
#66C2A5	-303	1.26298997131373	1	1	FALSE	0.3	1
#66C2A5	-302	1.26294146477093	1	1	FALSE	0.3	1
#66C2A5	-301	1.26305483235353	1	1	FALSE	0.3	1
#66C2A5	-300	1.26323910946478	1	1	FALSE	0.3	1
#66C2A5	-299	1.26353850288	1	1	FALSE	0.3	1
#66C2A5	-298	1.26391112447289	1	1	FALSE	0.3	1
#66C2A5	-297	1.26421122857792	1	1	FALSE	0.3	1
#66C2A5	-296	1.26450658746074	1	1	FALSE	0.3	1
#66C2A5	-295	1.26476562205342	1	1	FALSE	0.3	1
#66C2A5	-294	1.26517174172602	1	1	FALSE	0.3	1
#66C2A5	-293	1.26576165385718	1	1	FALSE	0.3	1
#66C2A5	-292	1.26646556229553	1	1	FALSE	0.3	1
#66C2A5	-291	1.26715363041781	1	1	FALSE	0.3	1
#66C2A5	-290	1.26782659844207	1	1	FALSE	0.3	1
#66C2A5	-289	1.26870378715224	1	1	FALSE	0.3	1
#66C2A5	-288	1.26962094828671	1	1	FALSE	0.3	1
#66C2A5	-287	1.27041528092242	1	1	FALSE	0.3	1
#66C2A5	-286	1.27104968466296	1	1	FALSE	0.3	1
#66C2A5	-285	1.27160945208525	1	1	FALSE	0.3	1
#66C2A5	-284	1.27213762084062	1	1	FALSE	0.3	1
#66C2A5	-283	1.27253882500062	1	1	FALSE	0.3	1
#66C2A5	-282	1.27284738787844	1	1	FALSE	0.3	1
#66C2A5	-281	1.27303765137184	1	1	FALSE	0.3	1
#66C2A5	-280	1.27311219274542	1	1	FALSE	0.3	1
#66C2A5	-279	1.2733108725039	1	1	FALSE	0.3	1
#66C2A5	-278	1.27367612248278	1	1	FALSE	0.3	1
#66C2A5	-277	1.27412367184749	1	1	FALSE	0.3	1
#66C2A5	-276	1.27457124412093	1	1	FALSE	0.3	1
#66C2A5	-275	1.27495629691233	1	1	FALSE	0.3	1
#66C2A5	-274	1.27537625592402	1	1	FALSE	0.3	1
#66C2A5	-273	1.27582504313892	1	1	FALSE	0.3	1
#66C2A5	-272	1.27644787044267	1	1	FALSE	0.3	1
#66C2A5	-271	1.27712816095372	1	1	FALSE	0.3	1
#66C2A5	-270	1.27775782278182	1	1	FALSE	0.3	1
#66C2A5	-269	1.27834133922385	1	1	FALSE	0.3	1
#66C2A5	-268	1.27895703393017	1	1	FALSE	0.3	1
#66C2A5	-267	1.27962386488086	1	1	FALSE	0.3	1
#66C2A5	-266	1.28028809565823	1	1	FALSE	0.3	1
#66C2A5	-265	1.28093977407392	1	1	FALSE	0.3	1
#66C2A5	-264	1.28161925564072	1	1	FALSE	0.3	1
#66C2A5	-263	1.28233576225822	1	1	FALSE	0.3	1
#66C2A5	-262	1.28304606969546	1	1	FALSE	0.3	1
#66C2A5	-261	1.28379800002393	1	1	FALSE	0.3	1
#66C2A5	-260	1.28455440702978	1	1	FALSE	0.3	1
#66C2A5	-259	1.28521226171699	1	1	FALSE	0.3	1
#66C2A5	-258	1.28572556939092	1	1	FALSE	0.3	1
#66C2A5	-257	1.28609901290752	1	1	FALSE	0.3	1
#66C2A5	-256	1.2863652750423	1	1	FALSE	0.3	1
#66C2A5	-255	1.28649050720551	1	1	FALSE	0.3	1
#66C2A5	-254	1.28661005105963	1	1	FALSE	0.3	1
#66C2A5	-253	1.28685135254297	1	1	FALSE	0.3	1
#66C2A5	-252	1.28680977877895	1	1	FALSE	0.3	1
#66C2A5	-251	1.28666357136947	1	1	FALSE	0.3	1
#66C2A5	-250	1.28643720300353	1	1	FALSE	0.3	1
#66C2A5	-249	1.28616668691874	1	1	FALSE	0.3	1
#66C2A5	-248	1.28592896153361	1	1	FALSE	0.3	1
#66C2A5	-247	1.28555855371579	1	1	FALSE	0.3	1
#66C2A5	-246	1.28506451176472	1	1	FALSE	0.3	1
#66C2A5	-245	1.28449865970584	1	1	FALSE	0.3	1
#66C2A5	-244	1.28394757378371	1	1	FALSE	0.3	1
#66C2A5	-243	1.28348075869615	1	1	FALSE	0.3	1
#66C2A5	-242	1.28284730135224	1	1	FALSE	0.3	1
#66C2A5	-241	1.28215667556435	1	1	FALSE	0.3	1
#66C2A5	-240	1.28141640032813	1	1	FALSE	0.3	1
#66C2A5	-239	1.28062271932574	1	1	FALSE	0.3	1
#66C2A5	-238	1.27964473830338	1	1	FALSE	0.3	1
#66C2A5	-237	1.27856195996466	1	1	FALSE	0.3	1
#66C2A5	-236	1.2774582621264	1	1	FALSE	0.3	1
#66C2A5	-235	1.27643452542597	1	1	FALSE	0.3	1
#66C2A5	-234	1.27537395687397	1	1	FALSE	0.3	1
#66C2A5	-233	1.27434761669046	1	1	FALSE	0.3	1
#66C2A5	-232	1.27319455423793	1	1	FALSE	0.3	1
#66C2A5	-231	1.27207924712487	1	1	FALSE	0.3	1
#66C2A5	-230	1.27090224576324	1	1	FALSE	0.3	1
#66C2A5	-229	1.26977185815113	1	1	FALSE	0.3	1
#66C2A5	-228	1.26864351402371	1	1	FALSE	0.3	1
#66C2A5	-227	1.26743810369511	1	1	FALSE	0.3	1
#66C2A5	-226	1.26601657195224	1	1	FALSE	0.3	1
#66C2A5	-225	1.26451835709666	1	1	FALSE	0.3	1
#66C2A5	-224	1.26283749930755	1	1	FALSE	0.3	1
#66C2A5	-223	1.26095659612708	1	1	FALSE	0.3	1
#66C2A5	-222	1.25898606776422	1	1	FALSE	0.3	1
#66C2A5	-221	1.2569565731088	1	1	FALSE	0.3	1
#66C2A5	-220	1.25467767506725	1	1	FALSE	0.3	1
#66C2A5	-219	1.25222953128627	1	1	FALSE	0.3	1
#66C2A5	-218	1.24976200061927	1	1	FALSE	0.3	1
#66C2A5	-217	1.2471606937413	1	1	FALSE	0.3	1
#66C2A5	-216	1.24443220285035	1	1	FALSE	0.3	1
#66C2A5	-215	1.24166430284325	1	1	FALSE	0.3	1
#66C2A5	-214	1.23884935356116	1	1	FALSE	0.3	1
#66C2A5	-213	1.23606109074315	1	1	FALSE	0.3	1
#66C2A5	-212	1.23322198644409	1	1	FALSE	0.3	1
#66C2A5	-211	1.23036918356808	1	1	FALSE	0.3	1
#66C2A5	-210	1.22763307873679	1	1	FALSE	0.3	1
#66C2A5	-209	1.22497080458926	1	1	FALSE	0.3	1
#66C2A5	-208	1.22232775034712	1	1	FALSE	0.3	1
#66C2A5	-207	1.21952727574821	1	1	FALSE	0.3	1
#66C2A5	-206	1.21648703227949	1	1	FALSE	0.3	1
#66C2A5	-205	1.21328763933161	1	1	FALSE	0.3	1
#66C2A5	-204	1.20995422784641	1	1	FALSE	0.3	1
#66C2A5	-203	1.20665380356974	1	1	FALSE	0.3	1
#66C2A5	-202	1.20336534543788	1	1	FALSE	0.3	1
#66C2A5	-201	1.20016887364512	1	1	FALSE	0.3	1
#66C2A5	-200	1.19715215315902	1	1	FALSE	0.3	1
#66C2A5	-199	1.19422982598623	1	1	FALSE	0.3	1
#66C2A5	-198	1.19121225404818	1	1	FALSE	0.3	1
#66C2A5	-197	1.18811909939523	1	1	FALSE	0.3	1
#66C2A5	-196	1.18488776388989	1	1	FALSE	0.3	1
#66C2A5	-195	1.18165258705127	1	1	FALSE	0.3	1
#66C2A5	-194	1.17829460462262	1	1	FALSE	0.3	1
#66C2A5	-193	1.17492662418815	1	1	FALSE	0.3	1
#66C2A5	-192	1.17148534684981	1	1	FALSE	0.3	1
#66C2A5	-191	1.16769626118838	1	1	FALSE	0.3	1
#66C2A5	-190	1.16376126288078	1	1	FALSE	0.3	1
#66C2A5	-189	1.15982845212977	1	1	FALSE	0.3	1
#66C2A5	-188	1.15584319193848	1	1	FALSE	0.3	1
#66C2A5	-187	1.15164543555835	1	1	FALSE	0.3	1
#66C2A5	-186	1.14740086891981	1	1	FALSE	0.3	1
#66C2A5	-185	1.1430403116166	1	1	FALSE	0.3	1
#66C2A5	-184	1.13848922558493	1	1	FALSE	0.3	1
#66C2A5	-183	1.13393349258549	1	1	FALSE	0.3	1
#66C2A5	-182	1.12932310299021	1	1	FALSE	0.3	1
#66C2A5	-181	1.12468081334518	1	1	FALSE	0.3	1
#66C2A5	-180	1.11991005270976	1	1	FALSE	0.3	1
#66C2A5	-179	1.11510498836015	1	1	FALSE	0.3	1
#66C2A5	-178	1.11029647238526	1	1	FALSE	0.3	1
#66C2A5	-177	1.10541898880223	1	1	FALSE	0.3	1
#66C2A5	-176	1.10050338639021	1	1	FALSE	0.3	1
#66C2A5	-175	1.09550171529504	1	1	FALSE	0.3	1
#66C2A5	-174	1.09046963094617	1	1	FALSE	0.3	1
#66C2A5	-173	1.08565829538035	1	1	FALSE	0.3	1
#66C2A5	-172	1.08081533161936	1	1	FALSE	0.3	1
#66C2A5	-171	1.07583389224266	1	1	FALSE	0.3	1
#66C2A5	-170	1.07083450364876	1	1	FALSE	0.3	1
#66C2A5	-169	1.06576914063779	1	1	FALSE	0.3	1
#66C2A5	-168	1.06060919442414	1	1	FALSE	0.3	1
#66C2A5	-167	1.05533449539604	1	1	FALSE	0.3	1
#66C2A5	-166	1.05000289646877	1	1	FALSE	0.3	1
#66C2A5	-165	1.04479886795272	1	1	FALSE	0.3	1
#66C2A5	-164	1.03969168554163	1	1	FALSE	0.3	1
#66C2A5	-163	1.03459486793564	1	1	FALSE	0.3	1
#66C2A5	-162	1.02962073144675	1	1	FALSE	0.3	1
#66C2A5	-161	1.02476927938473	1	1	FALSE	0.3	1
#66C2A5	-160	1.02010991488319	1	1	FALSE	0.3	1
#66C2A5	-159	1.01551056132529	1	1	FALSE	0.3	1
#66C2A5	-158	1.0109288001146	1	1	FALSE	0.3	1
#66C2A5	-157	1.00634470065589	1	1	FALSE	0.3	1
#66C2A5	-156	1.0018257503808	1	1	FALSE	0.3	1
#66C2A5	-155	0.997343753120443	1	1	FALSE	0.3	1
#66C2A5	-154	0.992932672008241	1	1	FALSE	0.3	1
#66C2A5	-153	0.988629286458781	1	1	FALSE	0.3	1
#66C2A5	-152	0.984403674490559	1	1	FALSE	0.3	1
#66C2A5	-151	0.980277512110385	1	1	FALSE	0.3	1
#66C2A5	-150	0.976188109545826	1	1	FALSE	0.3	1
#66C2A5	-149	0.972153756594861	1	1	FALSE	0.3	1
#66C2A5	-148	0.968151588527699	1	1	FALSE	0.3	1
#66C2A5	-147	0.964243545229018	1	1	FALSE	0.3	1
#66C2A5	-146	0.960460567112911	1	1	FALSE	0.3	1
#66C2A5	-145	0.956816254501885	1	1	FALSE	0.3	1
#66C2A5	-144	0.953163469879043	1	1	FALSE	0.3	1
#66C2A5	-143	0.949640014318049	1	1	FALSE	0.3	1
#66C2A5	-142	0.946188811009845	1	1	FALSE	0.3	1
#66C2A5	-141	0.942902468398616	1	1	FALSE	0.3	1
#66C2A5	-140	0.939605086440247	1	1	FALSE	0.3	1
#66C2A5	-139	0.936492273046688	1	1	FALSE	0.3	1
#66C2A5	-138	0.933568409950627	1	1	FALSE	0.3	1
#66C2A5	-137	0.930864440875913	1	1	FALSE	0.3	1
#66C2A5	-136	0.928367011136138	1	1	FALSE	0.3	1
#66C2A5	-135	0.925957107347321	1	1	FALSE	0.3	1
#66C2A5	-134	0.923672684667566	1	1	FALSE	0.3	1
#66C2A5	-133	0.921425260820013	1	1	FALSE	0.3	1
#66C2A5	-132	0.919191679621309	1	1	FALSE	0.3	1
#66C2A5	-131	0.916998676662763	1	1	FALSE	0.3	1
#66C2A5	-130	0.914932225682842	1	1	FALSE	0.3	1
#66C2A5	-129	0.912955298321101	1	1	FALSE	0.3	1
#66C2A5	-128	0.911122073140207	1	1	FALSE	0.3	1
#66C2A5	-127	0.909349009594376	1	1	FALSE	0.3	1
#66C2A5	-126	0.907700670650339	1	1	FALSE	0.3	1
#66C2A5	-125	0.906316936754643	1	1	FALSE	0.3	1
#66C2A5	-124	0.904873624131005	1	1	FALSE	0.3	1
#66C2A5	-123	0.903499744169226	1	1	FALSE	0.3	1
#66C2A5	-122	0.902351109266852	1	1	FALSE	0.3	1
#66C2A5	-121	0.901380404913813	1	1	FALSE	0.3	1
#66C2A5	-120	0.900560358429141	1	1	FALSE	0.3	1
#66C2A5	-119	0.899889073709812	1	1	FALSE	0.3	1
#66C2A5	-118	0.899372897317735	1	1	FALSE	0.3	1
#66C2A5	-117	0.899037232049338	1	1	FALSE	0.3	1
#66C2A5	-116	0.898891826964587	1	1	FALSE	0.3	1
#66C2A5	-115	0.898909465129247	1	1	FALSE	0.3	1
#66C2A5	-114	0.899033118861478	1	1	FALSE	0.3	1
#66C2A5	-113	0.899443371320912	1	1	FALSE	0.3	1
#66C2A5	-112	0.900031626365631	1	1	FALSE	0.3	1
#66C2A5	-111	0.900828195685146	1	1	FALSE	0.3	1
#66C2A5	-110	0.901852102675971	1	1	FALSE	0.3	1
#66C2A5	-109	0.902954343246424	1	1	FALSE	0.3	1
#66C2A5	-108	0.90432413623883	1	1	FALSE	0.3	1
#66C2A5	-107	0.905878596050485	1	1	FALSE	0.3	1
#66C2A5	-106	0.907584126347241	1	1	FALSE	0.3	1
#66C2A5	-105	0.909424723142147	1	1	FALSE	0.3	1
#66C2A5	-104	0.911429673072611	1	1	FALSE	0.3	1
#66C2A5	-103	0.913585185926761	1	1	FALSE	0.3	1
#66C2A5	-102	0.915869873841589	1	1	FALSE	0.3	1
#66C2A5	-101	0.918360469057013	1	1	FALSE	0.3	1
#66C2A5	-100	0.921033956151828	1	1	FALSE	0.3	1
#66C2A5	-99	0.923833261626731	1	1	FALSE	0.3	1
#66C2A5	-98	0.92678660786908	1	1	FALSE	0.3	1
#66C2A5	-97	0.929845704443926	1	1	FALSE	0.3	1
#66C2A5	-96	0.93305896294939	1	1	FALSE	0.3	1
#66C2A5	-95	0.936432002968356	1	1	FALSE	0.3	1
#66C2A5	-94	0.939990318932182	1	1	FALSE	0.3	1
#66C2A5	-93	0.943573788746581	1	1	FALSE	0.3	1
#66C2A5	-92	0.947294172034938	1	1	FALSE	0.3	1
#66C2A5	-91	0.951137357603572	1	1	FALSE	0.3	1
#66C2A5	-90	0.955035183478824	1	1	FALSE	0.3	1
#66C2A5	-89	0.958963563369927	1	1	FALSE	0.3	1
#66C2A5	-88	0.962944199502179	1	1	FALSE	0.3	1
#66C2A5	-87	0.966786707219008	1	1	FALSE	0.3	1
#66C2A5	-86	0.970636442477945	1	1	FALSE	0.3	1
#66C2A5	-85	0.974435401672272	1	1	FALSE	0.3	1
#66C2A5	-84	0.978170600224601	1	1	FALSE	0.3	1
#66C2A5	-83	0.98197491376674	1	1	FALSE	0.3	1
#66C2A5	-82	0.985811435101414	1	1	FALSE	0.3	1
#66C2A5	-81	0.989658465313079	1	1	FALSE	0.3	1
#66C2A5	-80	0.993430620189902	1	1	FALSE	0.3	1
#66C2A5	-79	0.997143972445029	1	1	FALSE	0.3	1
#66C2A5	-78	1.00087834245414	1	1	FALSE	0.3	1
#66C2A5	-77	1.00451839449564	1	1	FALSE	0.3	1
#66C2A5	-76	1.00809298630101	1	1	FALSE	0.3	1
#66C2A5	-75	1.01151828256112	1	1	FALSE	0.3	1
#66C2A5	-74	1.01487745371275	1	1	FALSE	0.3	1
#66C2A5	-73	1.01815087385328	1	1	FALSE	0.3	1
#66C2A5	-72	1.02124804343965	1	1	FALSE	0.3	1
#66C2A5	-71	1.0242656153777	1	1	FALSE	0.3	1
#66C2A5	-70	1.02718879400244	1	1	FALSE	0.3	1
#66C2A5	-69	1.03004096484411	1	1	FALSE	0.3	1
#66C2A5	-68	1.03285083163298	1	1	FALSE	0.3	1
#66C2A5	-67	1.0355307668539	1	1	FALSE	0.3	1
#66C2A5	-66	1.03798535545122	1	1	FALSE	0.3	1
#66C2A5	-65	1.04030959986386	1	1	FALSE	0.3	1
#66C2A5	-64	1.04250131253524	1	1	FALSE	0.3	1
#66C2A5	-63	1.04448646296294	1	1	FALSE	0.3	1
#66C2A5	-62	1.04628969412638	1	1	FALSE	0.3	1
#66C2A5	-61	1.04797963305291	1	1	FALSE	0.3	1
#66C2A5	-60	1.04952711095856	1	1	FALSE	0.3	1
#66C2A5	-59	1.05094482758665	1	1	FALSE	0.3	1
#66C2A5	-58	1.05214994977144	1	1	FALSE	0.3	1
#66C2A5	-57	1.0532478348277	1	1	FALSE	0.3	1
#66C2A5	-56	1.0540754461255	1	1	FALSE	0.3	1
#66C2A5	-55	1.05462809087963	1	1	FALSE	0.3	1
#66C2A5	-54	1.05487394107629	1	1	FALSE	0.3	1
#66C2A5	-53	1.05490758653765	1	1	FALSE	0.3	1
#66C2A5	-52	1.05472438029597	1	1	FALSE	0.3	1
#66C2A5	-51	1.05432256701035	1	1	FALSE	0.3	1
#66C2A5	-50	1.05368504891556	1	1	FALSE	0.3	1
#66C2A5	-49	1.0527586921	1	1	FALSE	0.3	1
#66C2A5	-48	1.05163098000692	1	1	FALSE	0.3	1
#66C2A5	-47	1.05034429203484	1	1	FALSE	0.3	1
#66C2A5	-46	1.04869116205113	1	1	FALSE	0.3	1
#66C2A5	-45	1.04681105788563	1	1	FALSE	0.3	1
#66C2A5	-44	1.04464858934396	1	1	FALSE	0.3	1
#66C2A5	-43	1.04218395030384	1	1	FALSE	0.3	1
#66C2A5	-42	1.03947078554804	1	1	FALSE	0.3	1
#66C2A5	-41	1.03648844081209	1	1	FALSE	0.3	1
#66C2A5	-40	1.03323632987911	1	1	FALSE	0.3	1
#66C2A5	-39	1.02981217983426	1	1	FALSE	0.3	1
#66C2A5	-38	1.02610975238261	1	1	FALSE	0.3	1
#66C2A5	-37	1.02218857381513	1	1	FALSE	0.3	1
#66C2A5	-36	1.01806521142691	1	1	FALSE	0.3	1
#66C2A5	-35	1.01371664979675	1	1	FALSE	0.3	1
#66C2A5	-34	1.00920921054202	1	1	FALSE	0.3	1
#66C2A5	-33	1.00452496073473	1	1	FALSE	0.3	1
#66C2A5	-32	0.99972571247688	1	1	FALSE	0.3	1
#66C2A5	-31	0.994689203887608	1	1	FALSE	0.3	1
#66C2A5	-30	0.989500796270017	1	1	FALSE	0.3	1
#66C2A5	-29	0.984192576253469	1	1	FALSE	0.3	1
#66C2A5	-28	0.978824803727467	1	1	FALSE	0.3	1
#66C2A5	-27	0.973256622320584	1	1	FALSE	0.3	1
#66C2A5	-26	0.967521995166237	1	1	FALSE	0.3	1
#66C2A5	-25	0.961682325059442	1	1	FALSE	0.3	1
#66C2A5	-24	0.95572921533409	1	1	FALSE	0.3	1
#66C2A5	-23	0.949711857004302	1	1	FALSE	0.3	1
#66C2A5	-22	0.943569895235891	1	1	FALSE	0.3	1
#66C2A5	-21	0.937326853011478	1	1	FALSE	0.3	1
#66C2A5	-20	0.930986378465215	1	1	FALSE	0.3	1
#66C2A5	-19	0.924624499766724	1	1	FALSE	0.3	1
#66C2A5	-18	0.918251673356023	1	1	FALSE	0.3	1
#66C2A5	-17	0.911799344241692	1	1	FALSE	0.3	1
#66C2A5	-16	0.905358765164305	1	1	FALSE	0.3	1
#66C2A5	-15	0.898876805522028	1	1	FALSE	0.3	1
#66C2A5	-14	0.892345383011044	1	1	FALSE	0.3	1
#66C2A5	-13	0.885537291052482	1	1	FALSE	0.3	1
#66C2A5	-12	0.878607467683204	1	1	FALSE	0.3	1
#66C2A5	-11	0.871589944762821	1	1	FALSE	0.3	1
#66C2A5	-10	0.864523181701098	1	1	FALSE	0.3	1
#66C2A5	-9	0.857485882186686	1	1	FALSE	0.3	1
#66C2A5	-8	0.850489838764237	1	1	FALSE	0.3	1
#66C2A5	-7	0.843477349209862	1	1	FALSE	0.3	1
#66C2A5	-6	0.836465105291585	1	1	FALSE	0.3	1
#66C2A5	-5	0.829462590834298	1	1	FALSE	0.3	1
#66C2A5	-4	0.822560501889938	1	1	FALSE	0.3	1
#66C2A5	-3	0.81575491846977	1	1	FALSE	0.3	1
#66C2A5	-2	0.809022510790294	1	1	FALSE	0.3	1
#66C2A5	-1	0.802410911033632	1	1	FALSE	0.3	1
#66C2A5	0	0.795857478554567	1	1	FALSE	0.3	1
#66C2A5	1	0.789428577478172	1	1	FALSE	0.3	1
#66C2A5	2	0.783171014753104	1	1	FALSE	0.3	1
#66C2A5	3	0.777085517358386	1	1	FALSE	0.3	1
#66C2A5	4	0.771088616784189	1	1	FALSE	0.3	1
#66C2A5	5	0.765144385067875	1	1	FALSE	0.3	1
#66C2A5	6	0.759379472442508	1	1	FALSE	0.3	1
#66C2A5	7	0.753725536714767	1	1	FALSE	0.3	1
#66C2A5	8	0.748167183023313	1	1	FALSE	0.3	1
#66C2A5	9	0.742796757887014	1	1	FALSE	0.3	1
#66C2A5	10	0.737625818143692	1	1	FALSE	0.3	1
#66C2A5	11	0.732546881028701	1	1	FALSE	0.3	1
#66C2A5	12	0.727591139211745	1	1	FALSE	0.3	1
#66C2A5	13	0.722782940908908	1	1	FALSE	0.3	1
#66C2A5	14	0.718059766638148	1	1	FALSE	0.3	1
#66C2A5	15	0.713373568290857	1	1	FALSE	0.3	1
#66C2A5	16	0.708793169403282	1	1	FALSE	0.3	1
#66C2A5	17	0.704269257798133	1	1	FALSE	0.3	1
#66C2A5	18	0.699828716448374	1	1	FALSE	0.3	1
#66C2A5	19	0.695597802569314	1	1	FALSE	0.3	1
#66C2A5	20	0.69148526342038	1	1	FALSE	0.3	1
#66C2A5	21	0.687541337976524	1	1	FALSE	0.3	1
#66C2A5	22	0.683731064270717	1	1	FALSE	0.3	1
#66C2A5	23	0.680056927932624	1	1	FALSE	0.3	1
#66C2A5	24	0.676500655453485	1	1	FALSE	0.3	1
#66C2A5	25	0.673134089779112	1	1	FALSE	0.3	1
#66C2A5	26	0.669943627277243	1	1	FALSE	0.3	1
#66C2A5	27	0.666930751434172	1	1	FALSE	0.3	1
#66C2A5	28	0.664023845341209	1	1	FALSE	0.3	1
#66C2A5	29	0.661234878452907	1	1	FALSE	0.3	1
#66C2A5	30	0.658630506347901	1	1	FALSE	0.3	1
#66C2A5	31	0.656180489372634	1	1	FALSE	0.3	1
#66C2A5	32	0.653929322446246	1	1	FALSE	0.3	1
#66C2A5	33	0.651869051047602	1	1	FALSE	0.3	1
#66C2A5	34	0.650028601634355	1	1	FALSE	0.3	1
#66C2A5	35	0.648405635958502	1	1	FALSE	0.3	1
#66C2A5	36	0.646952014276508	1	1	FALSE	0.3	1
#66C2A5	37	0.645709162970726	1	1	FALSE	0.3	1
#66C2A5	38	0.644730625259724	1	1	FALSE	0.3	1
#66C2A5	39	0.644028468852495	1	1	FALSE	0.3	1
#66C2A5	40	0.643618750172965	1	1	FALSE	0.3	1
#66C2A5	41	0.643477651475196	1	1	FALSE	0.3	1
#66C2A5	42	0.643608434495096	1	1	FALSE	0.3	1
#66C2A5	43	0.644014943875695	1	1	FALSE	0.3	1
#66C2A5	44	0.644660635909231	1	1	FALSE	0.3	1
#66C2A5	45	0.645580570817171	1	1	FALSE	0.3	1
#66C2A5	46	0.646788270266559	1	1	FALSE	0.3	1
#66C2A5	47	0.648326942199118	1	1	FALSE	0.3	1
#66C2A5	48	0.650224560056351	1	1	FALSE	0.3	1
#66C2A5	49	0.652442569483813	1	1	FALSE	0.3	1
#66C2A5	50	0.655055652617222	1	1	FALSE	0.3	1
#66C2A5	51	0.658092637659791	1	1	FALSE	0.3	1
#66C2A5	52	0.661550845782737	1	1	FALSE	0.3	1
#66C2A5	53	0.665484046241749	1	1	FALSE	0.3	1
#66C2A5	54	0.669848978658128	1	1	FALSE	0.3	1
#66C2A5	55	0.674705005651962	1	1	FALSE	0.3	1
#66C2A5	56	0.680084868795689	1	1	FALSE	0.3	1
#66C2A5	57	0.685982051237007	1	1	FALSE	0.3	1
#66C2A5	58	0.692451749971169	1	1	FALSE	0.3	1
#66C2A5	59	0.699344960906491	1	1	FALSE	0.3	1
#66C2A5	60	0.70678772184067	1	1	FALSE	0.3	1
#66C2A5	61	0.714826960885533	1	1	FALSE	0.3	1
#66C2A5	62	0.723440225928022	1	1	FALSE	0.3	1
#66C2A5	63	0.732674615370352	1	1	FALSE	0.3	1
#66C2A5	64	0.742503825836924	1	1	FALSE	0.3	1
#66C2A5	65	0.75305034855548	1	1	FALSE	0.3	1
#66C2A5	66	0.764160751884182	1	1	FALSE	0.3	1
#66C2A5	67	0.775961607400633	1	1	FALSE	0.3	1
#66C2A5	68	0.788415457838436	1	1	FALSE	0.3	1
#66C2A5	69	0.801498092433897	1	1	FALSE	0.3	1
#66C2A5	70	0.81525215582059	1	1	FALSE	0.3	1
#66C2A5	71	0.829601777139819	1	1	FALSE	0.3	1
#66C2A5	72	0.8446875605074	1	1	FALSE	0.3	1
#66C2A5	73	0.86055534356662	1	1	FALSE	0.3	1
#66C2A5	74	0.877089400887896	1	1	FALSE	0.3	1
#66C2A5	75	0.894311067897256	1	1	FALSE	0.3	1
#66C2A5	76	0.912132009699499	1	1	FALSE	0.3	1
#66C2A5	77	0.930705002993386	1	1	FALSE	0.3	1
#66C2A5	78	0.949876858463423	1	1	FALSE	0.3	1
#66C2A5	79	0.969663000499194	1	1	FALSE	0.3	1
#66C2A5	80	0.990043773669841	1	1	FALSE	0.3	1
#66C2A5	81	1.01106602743173	1	1	FALSE	0.3	1
#66C2A5	82	1.03274329338116	1	1	FALSE	0.3	1
#66C2A5	83	1.055013196108	1	1	FALSE	0.3	1
#66C2A5	84	1.07782520518374	1	1	FALSE	0.3	1
#66C2A5	85	1.10108792710566	1	1	FALSE	0.3	1
#66C2A5	86	1.12472859213028	1	1	FALSE	0.3	1
#66C2A5	87	1.14878506047102	1	1	FALSE	0.3	1
#66C2A5	88	1.17318481133027	1	1	FALSE	0.3	1
#66C2A5	89	1.19791329467912	1	1	FALSE	0.3	1
#66C2A5	90	1.22298262735379	1	1	FALSE	0.3	1
#66C2A5	91	1.24803639487674	1	1	FALSE	0.3	1
#66C2A5	92	1.27303493587618	1	1	FALSE	0.3	1
#66C2A5	93	1.29791004587076	1	1	FALSE	0.3	1
#66C2A5	94	1.32255036792456	1	1	FALSE	0.3	1
#66C2A5	95	1.34694506250907	1	1	FALSE	0.3	1
#66C2A5	96	1.37104770907388	1	1	FALSE	0.3	1
#66C2A5	97	1.39478252839522	1	1	FALSE	0.3	1
#66C2A5	98	1.41805995103745	1	1	FALSE	0.3	1
#66C2A5	99	1.44060887138914	1	1	FALSE	0.3	1
#66C2A5	100	1.46266058961806	1	1	FALSE	0.3	1
#66C2A5	101	1.48431497123873	1	1	FALSE	0.3	1
#66C2A5	102	1.50519857273455	1	1	FALSE	0.3	1
#66C2A5	103	1.52548036799037	1	1	FALSE	0.3	1
#66C2A5	104	1.54465909744227	1	1	FALSE	0.3	1
#66C2A5	105	1.56286473847566	1	1	FALSE	0.3	1
#66C2A5	106	1.58026480439782	1	1	FALSE	0.3	1
#66C2A5	107	1.59674603250009	1	1	FALSE	0.3	1
#66C2A5	108	1.61248036694966	1	1	FALSE	0.3	1
#66C2A5	109	1.6274852231838	1	1	FALSE	0.3	1
#66C2A5	110	1.64165388156466	1	1	FALSE	0.3	1
#66C2A5	111	1.65495867639353	1	1	FALSE	0.3	1
#66C2A5	112	1.66741741943519	1	1	FALSE	0.3	1
#66C2A5	113	1.67919059958321	1	1	FALSE	0.3	1
#66C2A5	114	1.69013154768415	1	1	FALSE	0.3	1
#66C2A5	115	1.70031175948353	1	1	FALSE	0.3	1
#66C2A5	116	1.70974371199732	1	1	FALSE	0.3	1
#66C2A5	117	1.71835645318918	1	1	FALSE	0.3	1
#66C2A5	118	1.72621448365958	1	1	FALSE	0.3	1
#66C2A5	119	1.73347002672841	1	1	FALSE	0.3	1
#66C2A5	120	1.73993965673637	1	1	FALSE	0.3	1
#66C2A5	121	1.7455615091445	1	1	FALSE	0.3	1
#66C2A5	122	1.75037868371082	1	1	FALSE	0.3	1
#66C2A5	123	1.75439895168659	1	1	FALSE	0.3	1
#66C2A5	124	1.75773929926034	1	1	FALSE	0.3	1
#66C2A5	125	1.76034688066428	1	1	FALSE	0.3	1
#66C2A5	126	1.76214940444766	1	1	FALSE	0.3	1
#66C2A5	127	1.7630941526254	1	1	FALSE	0.3	1
#66C2A5	128	1.76327317695303	1	1	FALSE	0.3	1
#66C2A5	129	1.76262840509764	1	1	FALSE	0.3	1
#66C2A5	130	1.76116847936144	1	1	FALSE	0.3	1
#66C2A5	131	1.75896895624083	1	1	FALSE	0.3	1
#66C2A5	132	1.75604207704496	1	1	FALSE	0.3	1
#66C2A5	133	1.75249251461725	1	1	FALSE	0.3	1
#66C2A5	134	1.74826023179555	1	1	FALSE	0.3	1
#66C2A5	135	1.74321576537539	1	1	FALSE	0.3	1
#66C2A5	136	1.73748344363105	1	1	FALSE	0.3	1
#66C2A5	137	1.73098406193197	1	1	FALSE	0.3	1
#66C2A5	138	1.72383641093476	1	1	FALSE	0.3	1
#66C2A5	139	1.71604224267055	1	1	FALSE	0.3	1
#66C2A5	140	1.70760590603403	1	1	FALSE	0.3	1
#66C2A5	141	1.69846555939496	1	1	FALSE	0.3	1
#66C2A5	142	1.68858612624265	1	1	FALSE	0.3	1
#66C2A5	143	1.67796065419935	1	1	FALSE	0.3	1
#66C2A5	144	1.66661096334376	1	1	FALSE	0.3	1
#66C2A5	145	1.65469809925807	1	1	FALSE	0.3	1
#66C2A5	146	1.64228847188482	1	1	FALSE	0.3	1
#66C2A5	147	1.62915965244578	1	1	FALSE	0.3	1
#66C2A5	148	1.61537211057835	1	1	FALSE	0.3	1
#66C2A5	149	1.6010706256929	1	1	FALSE	0.3	1
#66C2A5	150	1.58618847679435	1	1	FALSE	0.3	1
#66C2A5	151	1.57049299477231	1	1	FALSE	0.3	1
#66C2A5	152	1.55427530746833	1	1	FALSE	0.3	1
#66C2A5	153	1.53754484958009	1	1	FALSE	0.3	1
#66C2A5	154	1.52030108732767	1	1	FALSE	0.3	1
#66C2A5	155	1.50241184914957	1	1	FALSE	0.3	1
#66C2A5	156	1.48392927012377	1	1	FALSE	0.3	1
#66C2A5	157	1.46495032082816	1	1	FALSE	0.3	1
#66C2A5	158	1.44562402826316	1	1	FALSE	0.3	1
#66C2A5	159	1.42574399716574	1	1	FALSE	0.3	1
#66C2A5	160	1.40552392568675	1	1	FALSE	0.3	1
#66C2A5	161	1.38522347714344	1	1	FALSE	0.3	1
#66C2A5	162	1.36468403914631	1	1	FALSE	0.3	1
#66C2A5	163	1.34405098725188	1	1	FALSE	0.3	1
#66C2A5	164	1.32334969803808	1	1	FALSE	0.3	1
#66C2A5	165	1.30252774497337	1	1	FALSE	0.3	1
#66C2A5	166	1.28161359608121	1	1	FALSE	0.3	1
#66C2A5	167	1.2607508977957	1	1	FALSE	0.3	1
#66C2A5	168	1.23987330890052	1	1	FALSE	0.3	1
#66C2A5	169	1.21905031449449	1	1	FALSE	0.3	1
#66C2A5	170	1.19829806263647	1	1	FALSE	0.3	1
#66C2A5	171	1.17785019174221	1	1	FALSE	0.3	1
#66C2A5	172	1.15761954266003	1	1	FALSE	0.3	1
#66C2A5	173	1.13773326987465	1	1	FALSE	0.3	1
#66C2A5	174	1.11824535213009	1	1	FALSE	0.3	1
#66C2A5	175	1.09901729421168	1	1	FALSE	0.3	1
#66C2A5	176	1.08006766770124	1	1	FALSE	0.3	1
#66C2A5	177	1.06145117501207	1	1	FALSE	0.3	1
#66C2A5	178	1.04336720659246	1	1	FALSE	0.3	1
#66C2A5	179	1.02573100364542	1	1	FALSE	0.3	1
#66C2A5	180	1.00857572697962	1	1	FALSE	0.3	1
#66C2A5	181	0.991972630014243	1	1	FALSE	0.3	1
#66C2A5	182	0.975891106296464	1	1	FALSE	0.3	1
#66C2A5	183	0.960412679105865	1	1	FALSE	0.3	1
#66C2A5	184	0.945549291678514	1	1	FALSE	0.3	1
#66C2A5	185	0.931230152339184	1	1	FALSE	0.3	1
#66C2A5	186	0.917484187545527	1	1	FALSE	0.3	1
#66C2A5	187	0.904203187553872	1	1	FALSE	0.3	1
#66C2A5	188	0.891463635658282	1	1	FALSE	0.3	1
#66C2A5	189	0.879218659493665	1	1	FALSE	0.3	1
#66C2A5	190	0.867465508195284	1	1	FALSE	0.3	1
#66C2A5	191	0.856277815938029	1	1	FALSE	0.3	1
#66C2A5	192	0.845718570567406	1	1	FALSE	0.3	1
#66C2A5	193	0.835802780546511	1	1	FALSE	0.3	1
#66C2A5	194	0.826512440911415	1	1	FALSE	0.3	1
#66C2A5	195	0.817810235157869	1	1	FALSE	0.3	1
#66C2A5	196	0.809639021060373	1	1	FALSE	0.3	1
#66C2A5	197	0.801973592331378	1	1	FALSE	0.3	1
#66C2A5	198	0.794723550992018	1	1	FALSE	0.3	1
#66C2A5	199	0.787887777045513	1	1	FALSE	0.3	1
#66C2A5	200	0.781533024324935	1	1	FALSE	0.3	1
#66C2A5	201	0.775668442693909	1	1	FALSE	0.3	1
#66C2A5	202	0.770255883795206	1	1	FALSE	0.3	1
#66C2A5	203	0.765240442087138	1	1	FALSE	0.3	1
#66C2A5	204	0.760707115383291	1	1	FALSE	0.3	1
#66C2A5	205	0.756643718121259	1	1	FALSE	0.3	1
#66C2A5	206	0.753021274716168	1	1	FALSE	0.3	1
#66C2A5	207	0.74988253136579	1	1	FALSE	0.3	1
#66C2A5	208	0.74718337954923	1	1	FALSE	0.3	1
#66C2A5	209	0.744900220938161	1	1	FALSE	0.3	1
#66C2A5	210	0.74300313686083	1	1	FALSE	0.3	1
#66C2A5	211	0.741389510937967	1	1	FALSE	0.3	1
#66C2A5	212	0.740163662452747	1	1	FALSE	0.3	1
#66C2A5	213	0.739322208506093	1	1	FALSE	0.3	1
#66C2A5	214	0.738864222300345	1	1	FALSE	0.3	1
#66C2A5	215	0.738753192965743	1	1	FALSE	0.3	1
#66C2A5	216	0.739081319639494	1	1	FALSE	0.3	1
#66C2A5	217	0.739812936284279	1	1	FALSE	0.3	1
#66C2A5	218	0.740974827618624	1	1	FALSE	0.3	1
#66C2A5	219	0.742560303190081	1	1	FALSE	0.3	1
#66C2A5	220	0.744510930485978	1	1	FALSE	0.3	1
#66C2A5	221	0.746803818558037	1	1	FALSE	0.3	1
#66C2A5	222	0.749420137208865	1	1	FALSE	0.3	1
#66C2A5	223	0.752343292924878	1	1	FALSE	0.3	1
#66C2A5	224	0.755653662770387	1	1	FALSE	0.3	1
#66C2A5	225	0.759388520741935	1	1	FALSE	0.3	1
#66C2A5	226	0.763507167436195	1	1	FALSE	0.3	1
#66C2A5	227	0.767987022957427	1	1	FALSE	0.3	1
#66C2A5	228	0.772786051797664	1	1	FALSE	0.3	1
#66C2A5	229	0.777943735109016	1	1	FALSE	0.3	1
#66C2A5	230	0.783438082522375	1	1	FALSE	0.3	1
#66C2A5	231	0.789355745628016	1	1	FALSE	0.3	1
#66C2A5	232	0.795744215845912	1	1	FALSE	0.3	1
#66C2A5	233	0.802561208722243	1	1	FALSE	0.3	1
#66C2A5	234	0.809715062209461	1	1	FALSE	0.3	1
#66C2A5	235	0.817310573623914	1	1	FALSE	0.3	1
#66C2A5	236	0.825318652837072	1	1	FALSE	0.3	1
#66C2A5	237	0.833583575776561	1	1	FALSE	0.3	1
#66C2A5	238	0.842125292636554	1	1	FALSE	0.3	1
#66C2A5	239	0.851125139774197	1	1	FALSE	0.3	1
#66C2A5	240	0.860455012998375	1	1	FALSE	0.3	1
#66C2A5	241	0.870104157795999	1	1	FALSE	0.3	1
#66C2A5	242	0.880059117916464	1	1	FALSE	0.3	1
#66C2A5	243	0.890355533178602	1	1	FALSE	0.3	1
#66C2A5	244	0.901016759584399	1	1	FALSE	0.3	1
#66C2A5	245	0.911994745715492	1	1	FALSE	0.3	1
#66C2A5	246	0.923297898167259	1	1	FALSE	0.3	1
#66C2A5	247	0.93484903924505	1	1	FALSE	0.3	1
#66C2A5	248	0.946875968364126	1	1	FALSE	0.3	1
#66C2A5	249	0.959348599872103	1	1	FALSE	0.3	1
#66C2A5	250	0.972110312427189	1	1	FALSE	0.3	1
#66C2A5	251	0.985144754842139	1	1	FALSE	0.3	1
#66C2A5	252	0.998592881742821	1	1	FALSE	0.3	1
#66C2A5	253	1.01242676550519	1	1	FALSE	0.3	1
#66C2A5	254	1.02641957932912	1	1	FALSE	0.3	1
#66C2A5	255	1.04051478680495	1	1	FALSE	0.3	1
#66C2A5	256	1.05489851863925	1	1	FALSE	0.3	1
#66C2A5	257	1.06940938204954	1	1	FALSE	0.3	1
#66C2A5	258	1.08404640442071	1	1	FALSE	0.3	1
#66C2A5	259	1.09884284150611	1	1	FALSE	0.3	1
#66C2A5	260	1.11376999288521	1	1	FALSE	0.3	1
#66C2A5	261	1.12880727301974	1	1	FALSE	0.3	1
#66C2A5	262	1.14388639877288	1	1	FALSE	0.3	1
#66C2A5	263	1.1589769568909	1	1	FALSE	0.3	1
#66C2A5	264	1.17423293901405	1	1	FALSE	0.3	1
#66C2A5	265	1.18946240827326	1	1	FALSE	0.3	1
#66C2A5	266	1.20457194066058	1	1	FALSE	0.3	1
#66C2A5	267	1.21968850408114	1	1	FALSE	0.3	1
#66C2A5	268	1.23486836639973	1	1	FALSE	0.3	1
#66C2A5	269	1.25003864332924	1	1	FALSE	0.3	1
#66C2A5	270	1.26530583839968	1	1	FALSE	0.3	1
#66C2A5	271	1.28060621718753	1	1	FALSE	0.3	1
#66C2A5	272	1.29588465142373	1	1	FALSE	0.3	1
#66C2A5	273	1.31114846690484	1	1	FALSE	0.3	1
#66C2A5	274	1.32634618680571	1	1	FALSE	0.3	1
#66C2A5	275	1.34155942604085	1	1	FALSE	0.3	1
#66C2A5	276	1.35676597151378	1	1	FALSE	0.3	1
#66C2A5	277	1.37179123637629	1	1	FALSE	0.3	1
#66C2A5	278	1.3867930207639	1	1	FALSE	0.3	1
#66C2A5	279	1.40176167387106	1	1	FALSE	0.3	1
#66C2A5	280	1.41664065597839	1	1	FALSE	0.3	1
#66C2A5	281	1.43152545417748	1	1	FALSE	0.3	1
#66C2A5	282	1.44622200945912	1	1	FALSE	0.3	1
#66C2A5	283	1.46052697218833	1	1	FALSE	0.3	1
#66C2A5	284	1.47439567384583	1	1	FALSE	0.3	1
#66C2A5	285	1.48785463391506	1	1	FALSE	0.3	1
#66C2A5	286	1.50103917750974	1	1	FALSE	0.3	1
#66C2A5	287	1.51393155854107	1	1	FALSE	0.3	1
#66C2A5	288	1.52645946569976	1	1	FALSE	0.3	1
#66C2A5	289	1.53863915191863	1	1	FALSE	0.3	1
#66C2A5	290	1.55052387227242	1	1	FALSE	0.3	1
#66C2A5	291	1.56177085180405	1	1	FALSE	0.3	1
#66C2A5	292	1.57254315998143	1	1	FALSE	0.3	1
#66C2A5	293	1.5828935868256	1	1	FALSE	0.3	1
#66C2A5	294	1.59276163012071	1	1	FALSE	0.3	1
#66C2A5	295	1.6021136706239	1	1	FALSE	0.3	1
#66C2A5	296	1.61098425106594	1	1	FALSE	0.3	1
#66C2A5	297	1.61949972360682	1	1	FALSE	0.3	1
#66C2A5	298	1.62761635314443	1	1	FALSE	0.3	1
#66C2A5	299	1.63519357807066	1	1	FALSE	0.3	1
#66C2A5	300	1.64230967621841	1	1	FALSE	0.3	1
#66C2A5	301	1.64896010549386	1	1	FALSE	0.3	1
#66C2A5	302	1.65532388360514	1	1	FALSE	0.3	1
#66C2A5	303	1.66134776209698	1	1	FALSE	0.3	1
#66C2A5	304	1.66689908475521	1	1	FALSE	0.3	1
#66C2A5	305	1.67207241849326	1	1	FALSE	0.3	1
#66C2A5	306	1.6766406089097	1	1	FALSE	0.3	1
#66C2A5	307	1.68071836300151	1	1	FALSE	0.3	1
#66C2A5	308	1.68424067565699	1	1	FALSE	0.3	1
#66C2A5	309	1.68732891810709	1	1	FALSE	0.3	1
#66C2A5	310	1.69008543487652	1	1	FALSE	0.3	1
#66C2A5	311	1.69240690882545	1	1	FALSE	0.3	1
#66C2A5	312	1.69426701366955	1	1	FALSE	0.3	1
#66C2A5	313	1.69573282422371	1	1	FALSE	0.3	1
#66C2A5	314	1.6968564002202	1	1	FALSE	0.3	1
#66C2A5	315	1.69754237904033	1	1	FALSE	0.3	1
#66C2A5	316	1.69789531898387	1	1	FALSE	0.3	1
#66C2A5	317	1.69780737710643	1	1	FALSE	0.3	1
#66C2A5	318	1.69713462849978	1	1	FALSE	0.3	1
#66C2A5	319	1.6958117636192	1	1	FALSE	0.3	1
#66C2A5	320	1.69400935768922	1	1	FALSE	0.3	1
#66C2A5	321	1.69183068534197	1	1	FALSE	0.3	1
#66C2A5	322	1.6891461522805	1	1	FALSE	0.3	1
#66C2A5	323	1.68604416874574	1	1	FALSE	0.3	1
#66C2A5	324	1.68257865773498	1	1	FALSE	0.3	1
#66C2A5	325	1.67866710706429	1	1	FALSE	0.3	1
#66C2A5	326	1.67429107624429	1	1	FALSE	0.3	1
#66C2A5	327	1.66942828676205	1	1	FALSE	0.3	1
#66C2A5	328	1.66412468418502	1	1	FALSE	0.3	1
#66C2A5	329	1.6583447269488	1	1	FALSE	0.3	1
#66C2A5	330	1.65201157488933	1	1	FALSE	0.3	1
#66C2A5	331	1.6452082510617	1	1	FALSE	0.3	1
#66C2A5	332	1.63801955677063	1	1	FALSE	0.3	1
#66C2A5	333	1.63037407492605	1	1	FALSE	0.3	1
#66C2A5	334	1.62244525278043	1	1	FALSE	0.3	1
#66C2A5	335	1.61415499908046	1	1	FALSE	0.3	1
#66C2A5	336	1.60538990373585	1	1	FALSE	0.3	1
#66C2A5	337	1.59626162811553	1	1	FALSE	0.3	1
#66C2A5	338	1.5867515123125	1	1	FALSE	0.3	1
#66C2A5	339	1.57689461323847	1	1	FALSE	0.3	1
#66C2A5	340	1.5666369455299	1	1	FALSE	0.3	1
#66C2A5	341	1.55601142766913	1	1	FALSE	0.3	1
#66C2A5	342	1.54517669826415	1	1	FALSE	0.3	1
#66C2A5	343	1.53417342719005	1	1	FALSE	0.3	1
#66C2A5	344	1.52293099637174	1	1	FALSE	0.3	1
#66C2A5	345	1.51138478709576	1	1	FALSE	0.3	1
#66C2A5	346	1.49971353885569	1	1	FALSE	0.3	1
#66C2A5	347	1.48796118326253	1	1	FALSE	0.3	1
#66C2A5	348	1.47609417641911	1	1	FALSE	0.3	1
#66C2A5	349	1.46414499466278	1	1	FALSE	0.3	1
#66C2A5	350	1.4521372526111	1	1	FALSE	0.3	1
#66C2A5	351	1.43998038861432	1	1	FALSE	0.3	1
#66C2A5	352	1.42782169724071	1	1	FALSE	0.3	1
#66C2A5	353	1.41562957982334	1	1	FALSE	0.3	1
#66C2A5	354	1.40337628233832	1	1	FALSE	0.3	1
#66C2A5	355	1.39123628039995	1	1	FALSE	0.3	1
#66C2A5	356	1.3791541738846	1	1	FALSE	0.3	1
#66C2A5	357	1.36697113098515	1	1	FALSE	0.3	1
#66C2A5	358	1.35466036698306	1	1	FALSE	0.3	1
#66C2A5	359	1.3422343688236	1	1	FALSE	0.3	1
#66C2A5	360	1.32985710324405	1	1	FALSE	0.3	1
#66C2A5	361	1.31755293474974	1	1	FALSE	0.3	1
#66C2A5	362	1.30524163696775	1	1	FALSE	0.3	1
#66C2A5	363	1.29299726661899	1	1	FALSE	0.3	1
#66C2A5	364	1.28081514720744	1	1	FALSE	0.3	1
#66C2A5	365	1.26889982702034	1	1	FALSE	0.3	1
#66C2A5	366	1.25710672620638	1	1	FALSE	0.3	1
#66C2A5	367	1.2454975619229	1	1	FALSE	0.3	1
#66C2A5	368	1.23410709962803	1	1	FALSE	0.3	1
#66C2A5	369	1.222805918625	1	1	FALSE	0.3	1
#66C2A5	370	1.21171674584837	1	1	FALSE	0.3	1
#66C2A5	371	1.20080543158513	1	1	FALSE	0.3	1
#66C2A5	372	1.18983675236903	1	1	FALSE	0.3	1
#66C2A5	373	1.17909429744697	1	1	FALSE	0.3	1
#66C2A5	374	1.16864556723002	1	1	FALSE	0.3	1
#66C2A5	375	1.15841519842091	1	1	FALSE	0.3	1
#66C2A5	376	1.14837550572193	1	1	FALSE	0.3	1
#66C2A5	377	1.13862214651508	1	1	FALSE	0.3	1
#66C2A5	378	1.12913139468934	1	1	FALSE	0.3	1
#66C2A5	379	1.12000474993698	1	1	FALSE	0.3	1
#66C2A5	380	1.11127612295442	1	1	FALSE	0.3	1
#66C2A5	381	1.10280161836169	1	1	FALSE	0.3	1
#66C2A5	382	1.09466616193644	1	1	FALSE	0.3	1
#66C2A5	383	1.0869035465217	1	1	FALSE	0.3	1
#66C2A5	384	1.07943054593396	1	1	FALSE	0.3	1
#66C2A5	385	1.07229121625715	1	1	FALSE	0.3	1
#66C2A5	386	1.06546845972603	1	1	FALSE	0.3	1
#66C2A5	387	1.05907519515872	1	1	FALSE	0.3	1
#66C2A5	388	1.05308428096667	1	1	FALSE	0.3	1
#66C2A5	389	1.04748539816228	1	1	FALSE	0.3	1
#66C2A5	390	1.04224804185691	1	1	FALSE	0.3	1
#66C2A5	391	1.03747295192578	1	1	FALSE	0.3	1
#66C2A5	392	1.03314102962667	1	1	FALSE	0.3	1
#66C2A5	393	1.02913241674316	1	1	FALSE	0.3	1
#66C2A5	394	1.02552595772604	1	1	FALSE	0.3	1
#66C2A5	395	1.02230223616105	1	1	FALSE	0.3	1
#66C2A5	396	1.0194700384223	1	1	FALSE	0.3	1
#66C2A5	397	1.01707928250292	1	1	FALSE	0.3	1
#66C2A5	398	1.01509625090561	1	1	FALSE	0.3	1
#66C2A5	399	1.01347739510786	1	1	FALSE	0.3	1
#66C2A5	400	1.01221610000293	1	1	FALSE	0.3	1
#66C2A5	401	1.01124972494561	1	1	FALSE	0.3	1
#66C2A5	402	1.01063964651241	1	1	FALSE	0.3	1
#66C2A5	403	1.01037861756227	1	1	FALSE	0.3	1
#66C2A5	404	1.0105337029808	1	1	FALSE	0.3	1
#66C2A5	405	1.01104948635512	1	1	FALSE	0.3	1
#66C2A5	406	1.01183856289745	1	1	FALSE	0.3	1
#66C2A5	407	1.0130338082396	1	1	FALSE	0.3	1
#66C2A5	408	1.0146699812202	1	1	FALSE	0.3	1
#66C2A5	409	1.01663179855465	1	1	FALSE	0.3	1
#66C2A5	410	1.01894514769206	1	1	FALSE	0.3	1
#66C2A5	411	1.02147262057651	1	1	FALSE	0.3	1
#66C2A5	412	1.02423852622615	1	1	FALSE	0.3	1
#66C2A5	413	1.02730883574828	1	1	FALSE	0.3	1
#66C2A5	414	1.03065243843842	1	1	FALSE	0.3	1
#66C2A5	415	1.03433696580009	1	1	FALSE	0.3	1
#66C2A5	416	1.0383474518779	1	1	FALSE	0.3	1
#66C2A5	417	1.04265448225176	1	1	FALSE	0.3	1
#66C2A5	418	1.04720761176812	1	1	FALSE	0.3	1
#66C2A5	419	1.05210893600582	1	1	FALSE	0.3	1
#66C2A5	420	1.05729661664439	1	1	FALSE	0.3	1
#66C2A5	421	1.06265816377165	1	1	FALSE	0.3	1
#66C2A5	422	1.06834129119212	1	1	FALSE	0.3	1
#66C2A5	423	1.07434380803944	1	1	FALSE	0.3	1
#66C2A5	424	1.08064832509483	1	1	FALSE	0.3	1
#66C2A5	425	1.08710474448829	1	1	FALSE	0.3	1
#66C2A5	426	1.09372060150471	1	1	FALSE	0.3	1
#66C2A5	427	1.10047573315183	1	1	FALSE	0.3	1
#66C2A5	428	1.10757952126424	1	1	FALSE	0.3	1
#66C2A5	429	1.11502778061814	1	1	FALSE	0.3	1
#66C2A5	430	1.12262477882864	1	1	FALSE	0.3	1
#66C2A5	431	1.13042804782925	1	1	FALSE	0.3	1
#66C2A5	432	1.13825656893488	1	1	FALSE	0.3	1
#66C2A5	433	1.14624022127649	1	1	FALSE	0.3	1
#66C2A5	434	1.15437711206081	1	1	FALSE	0.3	1
#66C2A5	435	1.16265802269803	1	1	FALSE	0.3	1
#66C2A5	436	1.17100960384731	1	1	FALSE	0.3	1
#66C2A5	437	1.17938324740164	1	1	FALSE	0.3	1
#66C2A5	438	1.18782960495271	1	1	FALSE	0.3	1
#66C2A5	439	1.19632977426718	1	1	FALSE	0.3	1
#66C2A5	440	1.20492569590832	1	1	FALSE	0.3	1
#66C2A5	441	1.21366419973353	1	1	FALSE	0.3	1
#66C2A5	442	1.22247828958339	1	1	FALSE	0.3	1
#66C2A5	443	1.23130850789313	1	1	FALSE	0.3	1
#66C2A5	444	1.24016030395523	1	1	FALSE	0.3	1
#66C2A5	445	1.24907812356164	1	1	FALSE	0.3	1
#66C2A5	446	1.25793454368277	1	1	FALSE	0.3	1
#66C2A5	447	1.26687691132389	1	1	FALSE	0.3	1
#66C2A5	448	1.27591959960399	1	1	FALSE	0.3	1
#66C2A5	449	1.28511100383197	1	1	FALSE	0.3	1
#66C2A5	450	1.29432546929861	1	1	FALSE	0.3	1
#66C2A5	451	1.30358858868971	1	1	FALSE	0.3	1
#66C2A5	452	1.31282098046482	1	1	FALSE	0.3	1
#66C2A5	453	1.32200376860907	1	1	FALSE	0.3	1
#66C2A5	454	1.33122127639401	1	1	FALSE	0.3	1
#66C2A5	455	1.34047279312983	1	1	FALSE	0.3	1
#66C2A5	456	1.34968521511179	1	1	FALSE	0.3	1
#66C2A5	457	1.35887717933815	1	1	FALSE	0.3	1
#66C2A5	458	1.36791661250186	1	1	FALSE	0.3	1
#66C2A5	459	1.37683243775079	1	1	FALSE	0.3	1
#66C2A5	460	1.38560089308575	1	1	FALSE	0.3	1
#66C2A5	461	1.39403168217534	1	1	FALSE	0.3	1
#66C2A5	462	1.40242038331998	1	1	FALSE	0.3	1
#66C2A5	463	1.41070861644399	1	1	FALSE	0.3	1
#66C2A5	464	1.41891068263041	1	1	FALSE	0.3	1
#66C2A5	465	1.42703989074819	1	1	FALSE	0.3	1
#66C2A5	466	1.43507110654572	1	1	FALSE	0.3	1
#66C2A5	467	1.44293692124687	1	1	FALSE	0.3	1
#66C2A5	468	1.45070557217099	1	1	FALSE	0.3	1
#66C2A5	469	1.45837966280117	1	1	FALSE	0.3	1
#66C2A5	470	1.46598731727032	1	1	FALSE	0.3	1
#66C2A5	471	1.47347978008979	1	1	FALSE	0.3	1
#66C2A5	472	1.48075787352612	1	1	FALSE	0.3	1
#66C2A5	473	1.48786830296376	1	1	FALSE	0.3	1
#66C2A5	474	1.49491390088985	1	1	FALSE	0.3	1
#66C2A5	475	1.50181891429909	1	1	FALSE	0.3	1
#66C2A5	476	1.50857806087963	1	1	FALSE	0.3	1
#66C2A5	477	1.51519588934479	1	1	FALSE	0.3	1
#66C2A5	478	1.52176043982645	1	1	FALSE	0.3	1
#66C2A5	479	1.52810280716599	1	1	FALSE	0.3	1
#66C2A5	480	1.53414918689811	1	1	FALSE	0.3	1
#66C2A5	481	1.53994466015884	1	1	FALSE	0.3	1
#66C2A5	482	1.5455149866146	1	1	FALSE	0.3	1
#66C2A5	483	1.55063445615229	1	1	FALSE	0.3	1
#66C2A5	484	1.55544968548836	1	1	FALSE	0.3	1
#66C2A5	485	1.56005930228714	1	1	FALSE	0.3	1
#66C2A5	486	1.56439131953094	1	1	FALSE	0.3	1
#66C2A5	487	1.56845024342535	1	1	FALSE	0.3	1
#66C2A5	488	1.57228437738481	1	1	FALSE	0.3	1
#66C2A5	489	1.57573786981379	1	1	FALSE	0.3	1
#66C2A5	490	1.57884065898305	1	1	FALSE	0.3	1
#66C2A5	491	1.58155757343719	1	1	FALSE	0.3	1
#66C2A5	492	1.58389680671395	1	1	FALSE	0.3	1
#66C2A5	493	1.58599969983744	1	1	FALSE	0.3	1
#66C2A5	494	1.58789958390673	1	1	FALSE	0.3	1
#66C2A5	495	1.5896787287794	1	1	FALSE	0.3	1
#66C2A5	496	1.59129855388251	1	1	FALSE	0.3	1
#66C2A5	497	1.59262956648335	1	1	FALSE	0.3	1
#66C2A5	498	1.59367760889216	1	1	FALSE	0.3	1
#66C2A5	499	1.5945139541271	1	1	FALSE	0.3	1
#66C2A5	500	1.5950554579699	1	1	FALSE	0.3	1
#66C2A5	501	1.59529405771571	1	1	FALSE	0.3	1
#66C2A5	502	1.59529680527069	1	1	FALSE	0.3	1
#66C2A5	503	1.59494712706306	1	1	FALSE	0.3	1
#66C2A5	504	1.59439363416673	1	1	FALSE	0.3	1
#66C2A5	505	1.59366104490682	1	1	FALSE	0.3	1
#66C2A5	506	1.59277159528853	1	1	FALSE	0.3	1
#66C2A5	507	1.59174398772658	1	1	FALSE	0.3	1
#66C2A5	508	1.59050933326828	1	1	FALSE	0.3	1
#66C2A5	509	1.58905519740535	1	1	FALSE	0.3	1
#66C2A5	510	1.58744617263279	1	1	FALSE	0.3	1
#66C2A5	511	1.5855582122006	1	1	FALSE	0.3	1
#66C2A5	512	1.58340929154446	1	1	FALSE	0.3	1
#66C2A5	513	1.58102079521762	1	1	FALSE	0.3	1
#66C2A5	514	1.57842821896702	1	1	FALSE	0.3	1
#66C2A5	515	1.57566269971563	1	1	FALSE	0.3	1
#66C2A5	516	1.57274316591529	1	1	FALSE	0.3	1
#66C2A5	517	1.56962343934191	1	1	FALSE	0.3	1
#66C2A5	518	1.56627070638712	1	1	FALSE	0.3	1
#66C2A5	519	1.5626943396419	1	1	FALSE	0.3	1
#66C2A5	520	1.55893007056002	1	1	FALSE	0.3	1
#66C2A5	521	1.55501494379113	1	1	FALSE	0.3	1
#66C2A5	522	1.55102167995149	1	1	FALSE	0.3	1
#66C2A5	523	1.54690396005489	1	1	FALSE	0.3	1
#66C2A5	524	1.54264421466287	1	1	FALSE	0.3	1
#66C2A5	525	1.53812144265347	1	1	FALSE	0.3	1
#66C2A5	526	1.53328103324834	1	1	FALSE	0.3	1
#66C2A5	527	1.52813203143715	1	1	FALSE	0.3	1
#66C2A5	528	1.5227196133006	1	1	FALSE	0.3	1
#66C2A5	529	1.51708268370317	1	1	FALSE	0.3	1
#66C2A5	530	1.51138999711211	1	1	FALSE	0.3	1
#66C2A5	531	1.50558498758951	1	1	FALSE	0.3	1
#66C2A5	532	1.49958436353546	1	1	FALSE	0.3	1
#66C2A5	533	1.49363178759001	1	1	FALSE	0.3	1
#66C2A5	534	1.48770298026328	1	1	FALSE	0.3	1
#66C2A5	535	1.4817902522692	1	1	FALSE	0.3	1
#66C2A5	536	1.47579680663004	1	1	FALSE	0.3	1
#66C2A5	537	1.46961611028752	1	1	FALSE	0.3	1
#66C2A5	538	1.46318351194975	1	1	FALSE	0.3	1
#66C2A5	539	1.45675813453458	1	1	FALSE	0.3	1
#66C2A5	540	1.45039635078078	1	1	FALSE	0.3	1
#66C2A5	541	1.44383890336829	1	1	FALSE	0.3	1
#66C2A5	542	1.43716682430452	1	1	FALSE	0.3	1
#66C2A5	543	1.43048452781731	1	1	FALSE	0.3	1
#66C2A5	544	1.42381965007715	1	1	FALSE	0.3	1
#66C2A5	545	1.41720751323083	1	1	FALSE	0.3	1
#66C2A5	546	1.41071856837279	1	1	FALSE	0.3	1
#66C2A5	547	1.40414219581823	1	1	FALSE	0.3	1
#66C2A5	548	1.39756377646922	1	1	FALSE	0.3	1
#66C2A5	549	1.39095439048763	1	1	FALSE	0.3	1
#66C2A5	550	1.38433340185076	1	1	FALSE	0.3	1
#66C2A5	551	1.3778570093544	1	1	FALSE	0.3	1
#66C2A5	552	1.37138047609588	1	1	FALSE	0.3	1
#66C2A5	553	1.36505099838905	1	1	FALSE	0.3	1
#66C2A5	554	1.3587800285406	1	1	FALSE	0.3	1
#66C2A5	555	1.35268973679646	1	1	FALSE	0.3	1
#66C2A5	556	1.3466558340803	1	1	FALSE	0.3	1
#66C2A5	557	1.34069313565611	1	1	FALSE	0.3	1
#66C2A5	558	1.33483945261007	1	1	FALSE	0.3	1
#66C2A5	559	1.32896286868649	1	1	FALSE	0.3	1
#66C2A5	560	1.32321790294555	1	1	FALSE	0.3	1
#66C2A5	561	1.31774863403705	1	1	FALSE	0.3	1
#66C2A5	562	1.31251259423734	1	1	FALSE	0.3	1
#66C2A5	563	1.307397653814	1	1	FALSE	0.3	1
#66C2A5	564	1.30248414070413	1	1	FALSE	0.3	1
#66C2A5	565	1.29761161845115	1	1	FALSE	0.3	1
#66C2A5	566	1.29295169064146	1	1	FALSE	0.3	1
#66C2A5	567	1.28848251428761	1	1	FALSE	0.3	1
#66C2A5	568	1.28421187362035	1	1	FALSE	0.3	1
#66C2A5	569	1.28013864864289	1	1	FALSE	0.3	1
#66C2A5	570	1.27612030298863	1	1	FALSE	0.3	1
#66C2A5	571	1.27218335614103	1	1	FALSE	0.3	1
#66C2A5	572	1.26844453236328	1	1	FALSE	0.3	1
#66C2A5	573	1.26496683248035	1	1	FALSE	0.3	1
#66C2A5	574	1.26162709734197	1	1	FALSE	0.3	1
#66C2A5	575	1.25856766018634	1	1	FALSE	0.3	1
#66C2A5	576	1.25575616583927	1	1	FALSE	0.3	1
#66C2A5	577	1.25321849513037	1	1	FALSE	0.3	1
#66C2A5	578	1.25096754762159	1	1	FALSE	0.3	1
#66C2A5	579	1.24892900135698	1	1	FALSE	0.3	1
#66C2A5	580	1.24704522614859	1	1	FALSE	0.3	1
#66C2A5	581	1.24536623824402	1	1	FALSE	0.3	1
#66C2A5	582	1.24390864744607	1	1	FALSE	0.3	1
#66C2A5	583	1.24269917305683	1	1	FALSE	0.3	1
#66C2A5	584	1.24166759968867	1	1	FALSE	0.3	1
#66C2A5	585	1.24081680598903	1	1	FALSE	0.3	1
#66C2A5	586	1.24022704454928	1	1	FALSE	0.3	1
#66C2A5	587	1.2399365291431	1	1	FALSE	0.3	1
#66C2A5	588	1.23986260020489	1	1	FALSE	0.3	1
#66C2A5	589	1.24005631532357	1	1	FALSE	0.3	1
#66C2A5	590	1.24053862683667	1	1	FALSE	0.3	1
#66C2A5	591	1.24119132368495	1	1	FALSE	0.3	1
#66C2A5	592	1.24199451142096	1	1	FALSE	0.3	1
#66C2A5	593	1.24292541694984	1	1	FALSE	0.3	1
#66C2A5	594	1.24403013653045	1	1	FALSE	0.3	1
#66C2A5	595	1.24536124407597	1	1	FALSE	0.3	1
#66C2A5	596	1.24698012278245	1	1	FALSE	0.3	1
#66C2A5	597	1.24878130715144	1	1	FALSE	0.3	1
#66C2A5	598	1.25073276299056	1	1	FALSE	0.3	1
#66C2A5	599	1.25292423002584	1	1	FALSE	0.3	1
#66C2A5	600	1.25528381949399	1	1	FALSE	0.3	1
#66C2A5	601	1.25786522861477	1	1	FALSE	0.3	1
#66C2A5	602	1.26056637809855	1	1	FALSE	0.3	1
#66C2A5	603	1.26336172107701	1	1	FALSE	0.3	1
#66C2A5	604	1.26617350687764	1	1	FALSE	0.3	1
#66C2A5	605	1.26904762227095	1	1	FALSE	0.3	1
#66C2A5	606	1.27195895591406	1	1	FALSE	0.3	1
#66C2A5	607	1.27501041563982	1	1	FALSE	0.3	1
#66C2A5	608	1.27812454222929	1	1	FALSE	0.3	1
#66C2A5	609	1.28131079990837	1	1	FALSE	0.3	1
#66C2A5	610	1.28456307782199	1	1	FALSE	0.3	1
#66C2A5	611	1.28792495402089	1	1	FALSE	0.3	1
#66C2A5	612	1.29139491549054	1	1	FALSE	0.3	1
#66C2A5	613	1.29501838394773	1	1	FALSE	0.3	1
#66C2A5	614	1.29868359645932	1	1	FALSE	0.3	1
#66C2A5	615	1.30245377988741	1	1	FALSE	0.3	1
#66C2A5	616	1.30631801273827	1	1	FALSE	0.3	1
#66C2A5	617	1.31038644667606	1	1	FALSE	0.3	1
#66C2A5	618	1.31464316934877	1	1	FALSE	0.3	1
#66C2A5	619	1.31908227633945	1	1	FALSE	0.3	1
#66C2A5	620	1.32361091025807	1	1	FALSE	0.3	1
#66C2A5	621	1.32825013467608	1	1	FALSE	0.3	1
#66C2A5	622	1.3330322327317	1	1	FALSE	0.3	1
#66C2A5	623	1.33784237957454	1	1	FALSE	0.3	1
#66C2A5	624	1.34269431959901	1	1	FALSE	0.3	1
#66C2A5	625	1.34756739523087	1	1	FALSE	0.3	1
#66C2A5	626	1.35254036590551	1	1	FALSE	0.3	1
#66C2A5	627	1.35749338969573	1	1	FALSE	0.3	1
#66C2A5	628	1.36239848323075	1	1	FALSE	0.3	1
#66C2A5	629	1.36740405140593	1	1	FALSE	0.3	1
#66C2A5	630	1.37248503200561	1	1	FALSE	0.3	1
#66C2A5	631	1.3776459999616	1	1	FALSE	0.3	1
#66C2A5	632	1.38285752125483	1	1	FALSE	0.3	1
#66C2A5	633	1.38821303287272	1	1	FALSE	0.3	1
#66C2A5	634	1.39357973783892	1	1	FALSE	0.3	1
#66C2A5	635	1.39878357315585	1	1	FALSE	0.3	1
#66C2A5	636	1.40398477877121	1	1	FALSE	0.3	1
#66C2A5	637	1.40917938887881	1	1	FALSE	0.3	1
#66C2A5	638	1.4144180321616	1	1	FALSE	0.3	1
#66C2A5	639	1.4197705768069	1	1	FALSE	0.3	1
#66C2A5	640	1.42516664375621	1	1	FALSE	0.3	1
#66C2A5	641	1.43061238637233	1	1	FALSE	0.3	1
#66C2A5	642	1.43613086589392	1	1	FALSE	0.3	1
#66C2A5	643	1.44164942076122	1	1	FALSE	0.3	1
#66C2A5	644	1.44718291205566	1	1	FALSE	0.3	1
#66C2A5	645	1.45271032202326	1	1	FALSE	0.3	1
#66C2A5	646	1.45811201186521	1	1	FALSE	0.3	1
#66C2A5	647	1.46343344580602	1	1	FALSE	0.3	1
#66C2A5	648	1.46859373260045	1	1	FALSE	0.3	1
#66C2A5	649	1.47371638521858	1	1	FALSE	0.3	1
#66C2A5	650	1.47877045662681	1	1	FALSE	0.3	1
#66C2A5	651	1.48375885169103	1	1	FALSE	0.3	1
#66C2A5	652	1.48870185125694	1	1	FALSE	0.3	1
#66C2A5	653	1.49353761369431	1	1	FALSE	0.3	1
#66C2A5	654	1.49820454631874	1	1	FALSE	0.3	1
#66C2A5	655	1.50270717162508	1	1	FALSE	0.3	1
#66C2A5	656	1.50705072279796	1	1	FALSE	0.3	1
#66C2A5	657	1.51130757325335	1	1	FALSE	0.3	1
#66C2A5	658	1.51545309961082	1	1	FALSE	0.3	1
#66C2A5	659	1.51952493935643	1	1	FALSE	0.3	1
#66C2A5	660	1.52335647645232	1	1	FALSE	0.3	1
#66C2A5	661	1.52713974602198	1	1	FALSE	0.3	1
#66C2A5	662	1.53079933895069	1	1	FALSE	0.3	1
#66C2A5	663	1.53434152645464	1	1	FALSE	0.3	1
#66C2A5	664	1.5377666066069	1	1	FALSE	0.3	1
#66C2A5	665	1.541010759709	1	1	FALSE	0.3	1
#66C2A5	666	1.54407562324839	1	1	FALSE	0.3	1
#66C2A5	667	1.54694577614525	1	1	FALSE	0.3	1
#66C2A5	668	1.54952531207173	1	1	FALSE	0.3	1
#66C2A5	669	1.55183466918445	1	1	FALSE	0.3	1
#66C2A5	670	1.55394505839487	1	1	FALSE	0.3	1
#66C2A5	671	1.55592434691335	1	1	FALSE	0.3	1
#66C2A5	672	1.55790580007968	1	1	FALSE	0.3	1
#66C2A5	673	1.55971693994679	1	1	FALSE	0.3	1
#66C2A5	674	1.56134099609118	1	1	FALSE	0.3	1
#66C2A5	675	1.56280605675758	1	1	FALSE	0.3	1
#66C2A5	676	1.56408559253327	1	1	FALSE	0.3	1
#66C2A5	677	1.56512110548913	1	1	FALSE	0.3	1
#66C2A5	678	1.5659908538591	1	1	FALSE	0.3	1
#66C2A5	679	1.56667590919133	1	1	FALSE	0.3	1
#66C2A5	680	1.56723465487127	1	1	FALSE	0.3	1
#66C2A5	681	1.56774549982427	1	1	FALSE	0.3	1
#66C2A5	682	1.56822893133415	1	1	FALSE	0.3	1
#66C2A5	683	1.56858675726204	1	1	FALSE	0.3	1
#66C2A5	684	1.56871357447574	1	1	FALSE	0.3	1
#66C2A5	685	1.56866200270591	1	1	FALSE	0.3	1
#66C2A5	686	1.56844295682676	1	1	FALSE	0.3	1
#66C2A5	687	1.56815467810438	1	1	FALSE	0.3	1
#66C2A5	688	1.56769338434526	1	1	FALSE	0.3	1
#66C2A5	689	1.56707785992933	1	1	FALSE	0.3	1
#66C2A5	690	1.56640852044025	1	1	FALSE	0.3	1
#66C2A5	691	1.5656595112669	1	1	FALSE	0.3	1
#66C2A5	692	1.56485342859425	1	1	FALSE	0.3	1
#66C2A5	693	1.56406576350226	1	1	FALSE	0.3	1
#66C2A5	694	1.5632331155287	1	1	FALSE	0.3	1
#66C2A5	695	1.56228447358071	1	1	FALSE	0.3	1
#66C2A5	696	1.56116680862068	1	1	FALSE	0.3	1
#66C2A5	697	1.55992203168363	1	1	FALSE	0.3	1
#66C2A5	698	1.55852554891737	1	1	FALSE	0.3	1
#66C2A5	699	1.55706800724664	1	1	FALSE	0.3	1
#66C2A5	700	1.55557881778177	1	1	FALSE	0.3	1
#66C2A5	701	1.55379645699065	1	1	FALSE	0.3	1
#66C2A5	702	1.55193537953142	1	1	FALSE	0.3	1
#66C2A5	703	1.54999190443193	1	1	FALSE	0.3	1
#66C2A5	704	1.54784354377418	1	1	FALSE	0.3	1
#66C2A5	705	1.54552032110388	1	1	FALSE	0.3	1
#66C2A5	706	1.54304115825335	1	1	FALSE	0.3	1
#66C2A5	707	1.54046962928498	1	1	FALSE	0.3	1
#66C2A5	708	1.53778176245166	1	1	FALSE	0.3	1
#66C2A5	709	1.53496330910731	1	1	FALSE	0.3	1
#66C2A5	710	1.53212186656025	1	1	FALSE	0.3	1
#66C2A5	711	1.52937288838547	1	1	FALSE	0.3	1
#66C2A5	712	1.52658764497703	1	1	FALSE	0.3	1
#66C2A5	713	1.52378996706032	1	1	FALSE	0.3	1
#66C2A5	714	1.52096345763065	1	1	FALSE	0.3	1
#66C2A5	715	1.51815241840802	1	1	FALSE	0.3	1
#66C2A5	716	1.51528793753102	1	1	FALSE	0.3	1
#66C2A5	717	1.51239990745291	1	1	FALSE	0.3	1
#66C2A5	718	1.50956476234054	1	1	FALSE	0.3	1
#66C2A5	719	1.50672049689279	1	1	FALSE	0.3	1
#66C2A5	720	1.50384720673295	1	1	FALSE	0.3	1
#66C2A5	721	1.50096662361456	1	1	FALSE	0.3	1
#66C2A5	722	1.49803526774132	1	1	FALSE	0.3	1
#66C2A5	723	1.49497927890121	1	1	FALSE	0.3	1
#66C2A5	724	1.4918197339047	1	1	FALSE	0.3	1
#66C2A5	725	1.4886565112458	1	1	FALSE	0.3	1
#66C2A5	726	1.48545762916909	1	1	FALSE	0.3	1
#66C2A5	727	1.48223514876405	1	1	FALSE	0.3	1
#66C2A5	728	1.47908871612762	1	1	FALSE	0.3	1
#66C2A5	729	1.47583653315868	1	1	FALSE	0.3	1
#66C2A5	730	1.47246531720679	1	1	FALSE	0.3	1
#66C2A5	731	1.46913436182301	1	1	FALSE	0.3	1
#66C2A5	732	1.46585028211407	1	1	FALSE	0.3	1
#66C2A5	733	1.46263629331983	1	1	FALSE	0.3	1
#66C2A5	734	1.45935024547192	1	1	FALSE	0.3	1
#66C2A5	735	1.45613934812319	1	1	FALSE	0.3	1
#66C2A5	736	1.45288534108718	1	1	FALSE	0.3	1
#66C2A5	737	1.44968147146192	1	1	FALSE	0.3	1
#66C2A5	738	1.4464316005225	1	1	FALSE	0.3	1
#66C2A5	739	1.44320418169614	1	1	FALSE	0.3	1
#66C2A5	740	1.43991788821213	1	1	FALSE	0.3	1
#66C2A5	741	1.43656985466208	1	1	FALSE	0.3	1
#66C2A5	742	1.43323816567976	1	1	FALSE	0.3	1
#66C2A5	743	1.42997554917954	1	1	FALSE	0.3	1
#66C2A5	744	1.42675601283836	1	1	FALSE	0.3	1
#66C2A5	745	1.42356749556673	1	1	FALSE	0.3	1
#66C2A5	746	1.4203591067564	1	1	FALSE	0.3	1
#66C2A5	747	1.41723534896038	1	1	FALSE	0.3	1
#66C2A5	748	1.41416313671571	1	1	FALSE	0.3	1
#66C2A5	749	1.41128832056187	1	1	FALSE	0.3	1
#66C2A5	750	1.40860444575324	1	1	FALSE	0.3	1
#66C2A5	751	1.40612061633597	1	1	FALSE	0.3	1
#66C2A5	752	1.40383159581567	1	1	FALSE	0.3	1
#66C2A5	753	1.40156150374721	1	1	FALSE	0.3	1
#66C2A5	754	1.39943588665608	1	1	FALSE	0.3	1
#66C2A5	755	1.39735160100262	1	1	FALSE	0.3	1
#66C2A5	756	1.39531891995699	1	1	FALSE	0.3	1
#66C2A5	757	1.39332447890351	1	1	FALSE	0.3	1
#66C2A5	758	1.39143931515352	1	1	FALSE	0.3	1
#66C2A5	759	1.38958090990356	1	1	FALSE	0.3	1
#66C2A5	760	1.38783932386149	1	1	FALSE	0.3	1
#66C2A5	761	1.38623005676258	1	1	FALSE	0.3	1
#66C2A5	762	1.3848368128235	1	1	FALSE	0.3	1
#66C2A5	763	1.38352779059177	1	1	FALSE	0.3	1
#66C2A5	764	1.38240027169782	1	1	FALSE	0.3	1
#66C2A5	765	1.38137220239191	1	1	FALSE	0.3	1
#66C2A5	766	1.38048365004305	1	1	FALSE	0.3	1
#66C2A5	767	1.37971874811665	1	1	FALSE	0.3	1
#66C2A5	768	1.37901663752689	1	1	FALSE	0.3	1
#66C2A5	769	1.37842152173933	1	1	FALSE	0.3	1
#66C2A5	770	1.37800644871198	1	1	FALSE	0.3	1
#66C2A5	771	1.37781056894545	1	1	FALSE	0.3	1
#66C2A5	772	1.37766377862884	1	1	FALSE	0.3	1
#66C2A5	773	1.37757731692794	1	1	FALSE	0.3	1
#66C2A5	774	1.3774882812722	1	1	FALSE	0.3	1
#66C2A5	775	1.37747996326155	1	1	FALSE	0.3	1
#66C2A5	776	1.37760220885319	1	1	FALSE	0.3	1
#66C2A5	777	1.37779461077596	1	1	FALSE	0.3	1
#66C2A5	778	1.37804880520175	1	1	FALSE	0.3	1
#66C2A5	779	1.37839566381846	1	1	FALSE	0.3	1
#66C2A5	780	1.37883352953964	1	1	FALSE	0.3	1
#66C2A5	781	1.37939434823251	1	1	FALSE	0.3	1
#66C2A5	782	1.38013713200712	1	1	FALSE	0.3	1
#66C2A5	783	1.38097617897958	1	1	FALSE	0.3	1
#66C2A5	784	1.38186648335957	1	1	FALSE	0.3	1
#66C2A5	785	1.38289168063757	1	1	FALSE	0.3	1
#66C2A5	786	1.38410650937462	1	1	FALSE	0.3	1
#66C2A5	787	1.38544723183748	1	1	FALSE	0.3	1
#66C2A5	788	1.38689823043742	1	1	FALSE	0.3	1
#66C2A5	789	1.38848424640829	1	1	FALSE	0.3	1
#66C2A5	790	1.39017364493541	1	1	FALSE	0.3	1
#66C2A5	791	1.39192281869935	1	1	FALSE	0.3	1
#66C2A5	792	1.39377920337336	1	1	FALSE	0.3	1
#66C2A5	793	1.39566215334827	1	1	FALSE	0.3	1
#66C2A5	794	1.39764757232081	1	1	FALSE	0.3	1
#66C2A5	795	1.39966909285613	1	1	FALSE	0.3	1
#66C2A5	796	1.4016934821096	1	1	FALSE	0.3	1
#66C2A5	797	1.40382381489468	1	1	FALSE	0.3	1
#66C2A5	798	1.406056446387	1	1	FALSE	0.3	1
#66C2A5	799	1.40835541578589	1	1	FALSE	0.3	1
#66C2A5	800	1.41072242930504	1	1	FALSE	0.3	1
#66C2A5	801	1.41301470825149	1	1	FALSE	0.3	1
#66C2A5	802	1.41540400690305	1	1	FALSE	0.3	1
#66C2A5	803	1.41789496891775	1	1	FALSE	0.3	1
#66C2A5	804	1.42045307116376	1	1	FALSE	0.3	1
#66C2A5	805	1.42302803215843	1	1	FALSE	0.3	1
#66C2A5	806	1.42565288823751	1	1	FALSE	0.3	1
#66C2A5	807	1.4282733200762	1	1	FALSE	0.3	1
#66C2A5	808	1.43086747806753	1	1	FALSE	0.3	1
#66C2A5	809	1.43350386476595	1	1	FALSE	0.3	1
#66C2A5	810	1.4362255931685	1	1	FALSE	0.3	1
#66C2A5	811	1.43897964721699	1	1	FALSE	0.3	1
#66C2A5	812	1.44174593926487	1	1	FALSE	0.3	1
#66C2A5	813	1.44456701900102	1	1	FALSE	0.3	1
#66C2A5	814	1.44747312607901	1	1	FALSE	0.3	1
#66C2A5	815	1.45032549673931	1	1	FALSE	0.3	1
#66C2A5	816	1.45316341231539	1	1	FALSE	0.3	1
#66C2A5	817	1.45609189616073	1	1	FALSE	0.3	1
#66C2A5	818	1.45909504254281	1	1	FALSE	0.3	1
#66C2A5	819	1.46214786459169	1	1	FALSE	0.3	1
#66C2A5	820	1.46522851601018	1	1	FALSE	0.3	1
#66C2A5	821	1.46818933212098	1	1	FALSE	0.3	1
#66C2A5	822	1.47106244868067	1	1	FALSE	0.3	1
#66C2A5	823	1.47388275231058	1	1	FALSE	0.3	1
#66C2A5	824	1.47671969527154	1	1	FALSE	0.3	1
#66C2A5	825	1.47962110625455	1	1	FALSE	0.3	1
#66C2A5	826	1.48253311774947	1	1	FALSE	0.3	1
#66C2A5	827	1.4853801307522	1	1	FALSE	0.3	1
#66C2A5	828	1.48816673979352	1	1	FALSE	0.3	1
#66C2A5	829	1.49091909424787	1	1	FALSE	0.3	1
#66C2A5	830	1.49359214250746	1	1	FALSE	0.3	1
#66C2A5	831	1.49619617734144	1	1	FALSE	0.3	1
#66C2A5	832	1.49866152045185	1	1	FALSE	0.3	1
#66C2A5	833	1.50094280586863	1	1	FALSE	0.3	1
#66C2A5	834	1.50312858459482	1	1	FALSE	0.3	1
#66C2A5	835	1.50526631521241	1	1	FALSE	0.3	1
#66C2A5	836	1.50743992466541	1	1	FALSE	0.3	1
#66C2A5	837	1.50963085792079	1	1	FALSE	0.3	1
#66C2A5	838	1.51169932947666	1	1	FALSE	0.3	1
#66C2A5	839	1.51374357066987	1	1	FALSE	0.3	1
#66C2A5	840	1.51577251194642	1	1	FALSE	0.3	1
#66C2A5	841	1.51776230934188	1	1	FALSE	0.3	1
#66C2A5	842	1.51961071658602	1	1	FALSE	0.3	1
#66C2A5	843	1.52139414162718	1	1	FALSE	0.3	1
#66C2A5	844	1.52310110959277	1	1	FALSE	0.3	1
#66C2A5	845	1.52468252110359	1	1	FALSE	0.3	1
#66C2A5	846	1.52614380585315	1	1	FALSE	0.3	1
#66C2A5	847	1.52766583845466	1	1	FALSE	0.3	1
#66C2A5	848	1.52897393719849	1	1	FALSE	0.3	1
#66C2A5	849	1.5302723260803	1	1	FALSE	0.3	1
#66C2A5	850	1.53159039992122	1	1	FALSE	0.3	1
#66C2A5	851	1.53285656141153	1	1	FALSE	0.3	1
#66C2A5	852	1.5340516102448	1	1	FALSE	0.3	1
#66C2A5	853	1.53508862959569	1	1	FALSE	0.3	1
#66C2A5	854	1.53602354674824	1	1	FALSE	0.3	1
#66C2A5	855	1.53689606227216	1	1	FALSE	0.3	1
#66C2A5	856	1.53773890476042	1	1	FALSE	0.3	1
#66C2A5	857	1.53849494827676	1	1	FALSE	0.3	1
#66C2A5	858	1.5392077380339	1	1	FALSE	0.3	1
#66C2A5	859	1.53980285382146	1	1	FALSE	0.3	1
#66C2A5	860	1.5402567988753	1	1	FALSE	0.3	1
#66C2A5	861	1.5405564903636	1	1	FALSE	0.3	1
#66C2A5	862	1.54080472462572	1	1	FALSE	0.3	1
#66C2A5	863	1.54111827836184	1	1	FALSE	0.3	1
#66C2A5	864	1.54139330065224	1	1	FALSE	0.3	1
#66C2A5	865	1.54166547051372	1	1	FALSE	0.3	1
#66C2A5	866	1.54185271459755	1	1	FALSE	0.3	1
#66C2A5	867	1.54198561313809	1	1	FALSE	0.3	1
#66C2A5	868	1.54202543818073	1	1	FALSE	0.3	1
#66C2A5	869	1.54208525923502	1	1	FALSE	0.3	1
#66C2A5	870	1.54213493490182	1	1	FALSE	0.3	1
#66C2A5	871	1.54203677560095	1	1	FALSE	0.3	1
#66C2A5	872	1.5418705230526	1	1	FALSE	0.3	1
#66C2A5	873	1.54151442293735	1	1	FALSE	0.3	1
#66C2A5	874	1.54109801380537	1	1	FALSE	0.3	1
#66C2A5	875	1.54064642990826	1	1	FALSE	0.3	1
#66C2A5	876	1.54022805263731	1	1	FALSE	0.3	1
#66C2A5	877	1.53976692916858	1	1	FALSE	0.3	1
#66C2A5	878	1.53926839425092	1	1	FALSE	0.3	1
#66C2A5	879	1.53873154068564	1	1	FALSE	0.3	1
#66C2A5	880	1.53819038404314	1	1	FALSE	0.3	1
#66C2A5	881	1.53763986142915	1	1	FALSE	0.3	1
#66C2A5	882	1.53702873503513	1	1	FALSE	0.3	1
#66C2A5	883	1.53636484483854	1	1	FALSE	0.3	1
#66C2A5	884	1.53571348078515	1	1	FALSE	0.3	1
#66C2A5	885	1.53488773937188	1	1	FALSE	0.3	1
#66C2A5	886	1.53399863033438	1	1	FALSE	0.3	1
#66C2A5	887	1.53306006173792	1	1	FALSE	0.3	1
#66C2A5	888	1.53212214808454	1	1	FALSE	0.3	1
#66C2A5	889	1.53112249105536	1	1	FALSE	0.3	1
#66C2A5	890	1.53005715106267	1	1	FALSE	0.3	1
#66C2A5	891	1.5289479973124	1	1	FALSE	0.3	1
#66C2A5	892	1.52771657837152	1	1	FALSE	0.3	1
#66C2A5	893	1.52633664330139	1	1	FALSE	0.3	1
#66C2A5	894	1.52493986908157	1	1	FALSE	0.3	1
#66C2A5	895	1.5235364306278	1	1	FALSE	0.3	1
#66C2A5	896	1.52216401124358	1	1	FALSE	0.3	1
#66C2A5	897	1.52081365757418	1	1	FALSE	0.3	1
#66C2A5	898	1.51948660746979	1	1	FALSE	0.3	1
#66C2A5	899	1.51819653990838	1	1	FALSE	0.3	1
#66C2A5	900	1.51688511070244	1	1	FALSE	0.3	1
#66C2A5	901	1.51552740832776	1	1	FALSE	0.3	1
#66C2A5	902	1.5141066985086	1	1	FALSE	0.3	1
#66C2A5	903	1.51260076814848	1	1	FALSE	0.3	1
#66C2A5	904	1.51102249059089	1	1	FALSE	0.3	1
#66C2A5	905	1.50936064957878	1	1	FALSE	0.3	1
#66C2A5	906	1.50762606835144	1	1	FALSE	0.3	1
#66C2A5	907	1.50586689327193	1	1	FALSE	0.3	1
#66C2A5	908	1.50420359168226	1	1	FALSE	0.3	1
#66C2A5	909	1.5026349715497	1	1	FALSE	0.3	1
#66C2A5	910	1.501044433084	1	1	FALSE	0.3	1
#66C2A5	911	1.49934427673403	1	1	FALSE	0.3	1
#66C2A5	912	1.49758446631041	1	1	FALSE	0.3	1
#66C2A5	913	1.49574411184185	1	1	FALSE	0.3	1
#66C2A5	914	1.49396396813557	1	1	FALSE	0.3	1
#66C2A5	915	1.49210880171279	1	1	FALSE	0.3	1
#66C2A5	916	1.49023285655261	1	1	FALSE	0.3	1
#66C2A5	917	1.4884076579288	1	1	FALSE	0.3	1
#66C2A5	918	1.48655336586671	1	1	FALSE	0.3	1
#66C2A5	919	1.48469946020285	1	1	FALSE	0.3	1
#66C2A5	920	1.48275284784038	1	1	FALSE	0.3	1
#66C2A5	921	1.48076312579062	1	1	FALSE	0.3	1
#66C2A5	922	1.47873608723661	1	1	FALSE	0.3	1
#66C2A5	923	1.47662358250555	1	1	FALSE	0.3	1
#66C2A5	924	1.4745703192314	1	1	FALSE	0.3	1
#66C2A5	925	1.47252566542146	1	1	FALSE	0.3	1
#66C2A5	926	1.47056734883951	1	1	FALSE	0.3	1
#66C2A5	927	1.46865498775425	1	1	FALSE	0.3	1
#66C2A5	928	1.46675209089491	1	1	FALSE	0.3	1
#66C2A5	929	1.46491489990782	1	1	FALSE	0.3	1
#66C2A5	930	1.46302095309347	1	1	FALSE	0.3	1
#66C2A5	931	1.46113355265966	1	1	FALSE	0.3	1
#66C2A5	932	1.4592864357027	1	1	FALSE	0.3	1
#66C2A5	933	1.4575928748605	1	1	FALSE	0.3	1
#66C2A5	934	1.45597071150938	1	1	FALSE	0.3	1
#66C2A5	935	1.45446215475745	1	1	FALSE	0.3	1
#66C2A5	936	1.45299546653285	1	1	FALSE	0.3	1
#66C2A5	937	1.45156777811743	1	1	FALSE	0.3	1
#66C2A5	938	1.45028952931916	1	1	FALSE	0.3	1
#66C2A5	939	1.44909267932754	1	1	FALSE	0.3	1
#66C2A5	940	1.44790867646092	1	1	FALSE	0.3	1
#66C2A5	941	1.44680135008748	1	1	FALSE	0.3	1
#66C2A5	942	1.44577304176499	1	1	FALSE	0.3	1
#66C2A5	943	1.44477857210299	1	1	FALSE	0.3	1
#66C2A5	944	1.4438934026532	1	1	FALSE	0.3	1
#66C2A5	945	1.44303131735081	1	1	FALSE	0.3	1
#66C2A5	946	1.44219968780983	1	1	FALSE	0.3	1
#66C2A5	947	1.44143489075739	1	1	FALSE	0.3	1
#66C2A5	948	1.44070862515066	1	1	FALSE	0.3	1
#66C2A5	949	1.43998965912199	1	1	FALSE	0.3	1
#66C2A5	950	1.43931204743972	1	1	FALSE	0.3	1
#66C2A5	951	1.43867781067981	1	1	FALSE	0.3	1
#66C2A5	952	1.43810482933326	1	1	FALSE	0.3	1
#66C2A5	953	1.43762918536388	1	1	FALSE	0.3	1
#66C2A5	954	1.43722535481207	1	1	FALSE	0.3	1
#66C2A5	955	1.43684444142702	1	1	FALSE	0.3	1
#66C2A5	956	1.43651298429116	1	1	FALSE	0.3	1
#66C2A5	957	1.43625404464317	1	1	FALSE	0.3	1
#66C2A5	958	1.43600933404228	1	1	FALSE	0.3	1
#66C2A5	959	1.43581449892682	1	1	FALSE	0.3	1
#66C2A5	960	1.43566089368484	1	1	FALSE	0.3	1
#66C2A5	961	1.43559058997205	1	1	FALSE	0.3	1
#66C2A5	962	1.43560353204173	1	1	FALSE	0.3	1
#66C2A5	963	1.43560003128923	1	1	FALSE	0.3	1
#66C2A5	964	1.43571923456258	1	1	FALSE	0.3	1
#66C2A5	965	1.43594014701652	1	1	FALSE	0.3	1
#66C2A5	966	1.43625197163024	1	1	FALSE	0.3	1
#66C2A5	967	1.43662055538098	1	1	FALSE	0.3	1
#66C2A5	968	1.43714456182126	1	1	FALSE	0.3	1
#66C2A5	969	1.43770129354477	1	1	FALSE	0.3	1
#66C2A5	970	1.43839692978994	1	1	FALSE	0.3	1
#66C2A5	971	1.43918635022281	1	1	FALSE	0.3	1
#66C2A5	972	1.44008871900204	1	1	FALSE	0.3	1
#66C2A5	973	1.44113352589343	1	1	FALSE	0.3	1
#66C2A5	974	1.44218869428016	1	1	FALSE	0.3	1
#66C2A5	975	1.44329407542334	1	1	FALSE	0.3	1
#66C2A5	976	1.4443879259472	1	1	FALSE	0.3	1
#66C2A5	977	1.44559360813039	1	1	FALSE	0.3	1
#66C2A5	978	1.44682541677928	1	1	FALSE	0.3	1
#66C2A5	979	1.4480902126367	1	1	FALSE	0.3	1
#66C2A5	980	1.44942239436154	1	1	FALSE	0.3	1
#66C2A5	981	1.45082833473419	1	1	FALSE	0.3	1
#66C2A5	982	1.45232893365523	1	1	FALSE	0.3	1
#66C2A5	983	1.45375670072612	1	1	FALSE	0.3	1
#66C2A5	984	1.4551505537908	1	1	FALSE	0.3	1
#66C2A5	985	1.45657576319607	1	1	FALSE	0.3	1
#66C2A5	986	1.45802408627699	1	1	FALSE	0.3	1
#66C2A5	987	1.45943319344087	1	1	FALSE	0.3	1
#66C2A5	988	1.46088786308369	1	1	FALSE	0.3	1
#66C2A5	989	1.46239147810454	1	1	FALSE	0.3	1
#66C2A5	990	1.46399279399207	1	1	FALSE	0.3	1
#66C2A5	991	1.46564680164621	1	1	FALSE	0.3	1
#66C2A5	992	1.46735566571483	1	1	FALSE	0.3	1
#66C2A5	993	1.46919003380123	1	1	FALSE	0.3	1
#66C2A5	994	1.47096630995575	1	1	FALSE	0.3	1
#66C2A5	995	1.47272538347107	1	1	FALSE	0.3	1
#66C2A5	996	1.47446767358344	1	1	FALSE	0.3	1
#66C2A5	997	1.47625779238681	1	1	FALSE	0.3	1
#66C2A5	998	1.47809474104757	1	1	FALSE	0.3	1
[truncated: 38,021 more rows]
