# Supplementary material for: Differential nucleosome organization in human interphase and metaphase chromosomes
Source: Mol Syst Biol. 2026 Feb 2;22(5):738–65. doi: 10.1038/s44320-026-00192-y (PMC13144420; doi:10.1038/s44320-026-00192-y)
Supplement: Supplementary file 5 — Source data Fig. 3 [file 44320_2026_192_MOESM5_ESM.zip › Figure 3/3D/fig3d.csv]

colour	x	y	PANEL	group	flipped_aes	linewidth	linetype	alpha
#E41A1C	-1000	1.84477783754469	1	1	FALSE	0.3	1
#E41A1C	-999	1.84557680639158	1	1	FALSE	0.3	1
#E41A1C	-998	1.84636240337492	1	1	FALSE	0.3	1
#E41A1C	-997	1.84711234205547	1	1	FALSE	0.3	1
#E41A1C	-996	1.84786339505798	1	1	FALSE	0.3	1
#E41A1C	-995	1.84859216162124	1	1	FALSE	0.3	1
#E41A1C	-994	1.84930532767704	1	1	FALSE	0.3	1
#E41A1C	-993	1.84997726382024	1	1	FALSE	0.3	1
#E41A1C	-992	1.85063025649008	1	1	FALSE	0.3	1
#E41A1C	-991	1.85122419009592	1	1	FALSE	0.3	1
#E41A1C	-990	1.85179806590644	1	1	FALSE	0.3	1
#E41A1C	-989	1.85232848316044	1	1	FALSE	0.3	1
#E41A1C	-988	1.85281544185792	1	1	FALSE	0.3	1
#E41A1C	-987	1.85326451360868	1	1	FALSE	0.3	1
#E41A1C	-986	1.85367235544683	1	1	FALSE	0.3	1
#E41A1C	-985	1.85404119601632	1	1	FALSE	0.3	1
#E41A1C	-984	1.85434540591199	1	1	FALSE	0.3	1
#E41A1C	-983	1.85465964470533	1	1	FALSE	0.3	1
#E41A1C	-982	1.85490590985897	1	1	FALSE	0.3	1
#E41A1C	-981	1.85516888984205	1	1	FALSE	0.3	1
#E41A1C	-980	1.85540846906392	1	1	FALSE	0.3	1
#E41A1C	-979	1.85558898922179	1	1	FALSE	0.3	1
#E41A1C	-978	1.85576950937966	1	1	FALSE	0.3	1
#E41A1C	-977	1.85595671546931	1	1	FALSE	0.3	1
#E41A1C	-976	1.85612720672953	1	1	FALSE	0.3	1
#E41A1C	-975	1.85630104095563	1	1	FALSE	0.3	1
#E41A1C	-974	1.85648044679153	1	1	FALSE	0.3	1
#E41A1C	-973	1.85669105364239	1	1	FALSE	0.3	1
#E41A1C	-972	1.85690388913716	1	1	FALSE	0.3	1
#E41A1C	-971	1.85716686912024	1	1	FALSE	0.3	1
#E41A1C	-970	1.8574744219818	1	1	FALSE	0.3	1
#E41A1C	-969	1.85777640323355	1	1	FALSE	0.3	1
#E41A1C	-968	1.85816753024228	1	1	FALSE	0.3	1
#E41A1C	-967	1.85864000275425	1	1	FALSE	0.3	1
#E41A1C	-966	1.85916484839843	1	1	FALSE	0.3	1
#E41A1C	-965	1.85973203827718	1	1	FALSE	0.3	1
#E41A1C	-964	1.86039840281057	1	1	FALSE	0.3	1
#E41A1C	-963	1.86115168445701	1	1	FALSE	0.3	1
#E41A1C	-962	1.86199299753845	1	1	FALSE	0.3	1
#E41A1C	-961	1.86293125663061	1	1	FALSE	0.3	1
#E41A1C	-960	1.86396757605544	1	1	FALSE	0.3	1
#E41A1C	-959	1.86511087038864	1	1	FALSE	0.3	1
#E41A1C	-958	1.86635333937647	1	1	FALSE	0.3	1
#E41A1C	-957	1.86768941140913	1	1	FALSE	0.3	1
#E41A1C	-956	1.86916143072117	1	1	FALSE	0.3	1
#E41A1C	-955	1.87068916613132	1	1	FALSE	0.3	1
#E41A1C	-954	1.87235507746479	1	1	FALSE	0.3	1
#E41A1C	-953	1.87411124887719	1	1	FALSE	0.3	1
#E41A1C	-952	1.87599556731524	1	1	FALSE	0.3	1
#E41A1C	-951	1.87795788829065	1	1	FALSE	0.3	1
#E41A1C	-950	1.88000935502302	1	1	FALSE	0.3	1
#E41A1C	-949	1.88220456928852	1	1	FALSE	0.3	1
#E41A1C	-948	1.88445438533017	1	1	FALSE	0.3	1
#E41A1C	-947	1.8867989187386	1	1	FALSE	0.3	1
#E41A1C	-946	1.88923259790401	1	1	FALSE	0.3	1
#E41A1C	-945	1.8917197645236	1	1	FALSE	0.3	1
#E41A1C	-944	1.89426153291934	1	1	FALSE	0.3	1
#E41A1C	-943	1.89687350359869	1	1	FALSE	0.3	1
#E41A1C	-942	1.8995400760542	1	1	FALSE	0.3	1
#E41A1C	-941	1.90225122138819	1	1	FALSE	0.3	1
#E41A1C	-940	1.90496125240022	1	1	FALSE	0.3	1
#E41A1C	-939	1.90773591408605	1	1	FALSE	0.3	1
#E41A1C	-938	1.91047826043498	1	1	FALSE	0.3	1
#E41A1C	-937	1.91326406534044	1	1	FALSE	0.3	1
#E41A1C	-936	1.91604318431412	1	1	FALSE	0.3	1
#E41A1C	-935	1.91880113117052	1	1	FALSE	0.3	1
#E41A1C	-934	1.92156687828066	1	1	FALSE	0.3	1
#E41A1C	-933	1.92425908014129	1	1	FALSE	0.3	1
#E41A1C	-932	1.92693568149445	1	1	FALSE	0.3	1
#E41A1C	-931	1.92957216725698	1	1	FALSE	0.3	1
#E41A1C	-930	1.93215070827747	1	1	FALSE	0.3	1
#E41A1C	-929	1.93466796159004	1	1	FALSE	0.3	1
#E41A1C	-928	1.93711835558488	1	1	FALSE	0.3	1
#E41A1C	-927	1.93951303348161	1	1	FALSE	0.3	1
#E41A1C	-926	1.94182525155314	1	1	FALSE	0.3	1
#E41A1C	-925	1.94404832386769	1	1	FALSE	0.3	1
#E41A1C	-924	1.94618113610331	1	1	FALSE	0.3	1
#E41A1C	-923	1.94821031639645	1	1	FALSE	0.3	1
#E41A1C	-922	1.95018043762559	1	1	FALSE	0.3	1
#E41A1C	-921	1.95205138420009	1	1	FALSE	0.3	1
#E41A1C	-920	1.95376075409008	1	1	FALSE	0.3	1
#E41A1C	-919	1.95541329355999	1	1	FALSE	0.3	1
#E41A1C	-918	1.95696331540939	1	1	FALSE	0.3	1
#E41A1C	-917	1.95835956082801	1	1	FALSE	0.3	1
#E41A1C	-916	1.95960871574761	1	1	FALSE	0.3	1
#E41A1C	-915	1.96074420982708	1	1	FALSE	0.3	1
#E41A1C	-914	1.96177050035424	1	1	FALSE	0.3	1
#E41A1C	-913	1.96263075690905	1	1	FALSE	0.3	1
#E41A1C	-912	1.96337066669194	1	1	FALSE	0.3	1
#E41A1C	-911	1.96396460029778	1	1	FALSE	0.3	1
#E41A1C	-910	1.96441701501443	1	1	FALSE	0.3	1
#E41A1C	-909	1.96469336686105	1	1	FALSE	0.3	1
#E41A1C	-908	1.96482819981848	1	1	FALSE	0.3	1
#E41A1C	-907	1.96479254151569	1	1	FALSE	0.3	1
#E41A1C	-906	1.96457302008913	1	1	FALSE	0.3	1
#E41A1C	-905	1.96420195087573	1	1	FALSE	0.3	1
#E41A1C	-904	1.96366150472407	1	1	FALSE	0.3	1
#E41A1C	-903	1.96295613892201	1	1	FALSE	0.3	1
#E41A1C	-902	1.96205910974245	1	1	FALSE	0.3	1
#E41A1C	-901	1.96102501896155	1	1	FALSE	0.3	1
#E41A1C	-900	1.95976694946624	1	1	FALSE	0.3	1
#E41A1C	-899	1.9583361600668	1	1	FALSE	0.3	1
#E41A1C	-898	1.95673822237303	1	1	FALSE	0.3	1
#E41A1C	-897	1.95496756477512	1	1	FALSE	0.3	1
#E41A1C	-896	1.95300078651187	1	1	FALSE	0.3	1
#E41A1C	-895	1.95085237376878	1	1	FALSE	0.3	1
#E41A1C	-894	1.94855687052669	1	1	FALSE	0.3	1
#E41A1C	-893	1.9460931046683	1	1	FALSE	0.3	1
#E41A1C	-892	1.94346219051559	1	1	FALSE	0.3	1
#E41A1C	-891	1.94064518459519	1	1	FALSE	0.3	1
#E41A1C	-890	1.93771786080054	1	1	FALSE	0.3	1
#E41A1C	-889	1.9346367605751	1	1	FALSE	0.3	1
#E41A1C	-888	1.93144311383148	1	1	FALSE	0.3	1
#E41A1C	-887	1.9281335776038	1	1	FALSE	0.3	1
#E41A1C	-886	1.92464352121824	1	1	FALSE	0.3	1
#E41A1C	-885	1.92105986178787	1	1	FALSE	0.3	1
#E41A1C	-884	1.91740042846406	1	1	FALSE	0.3	1
#E41A1C	-883	1.91363402023188	1	1	FALSE	0.3	1
#E41A1C	-882	1.90975729412545	1	1	FALSE	0.3	1
#E41A1C	-881	1.90584379539426	1	1	FALSE	0.3	1
#E41A1C	-880	1.90185340844769	1	1	FALSE	0.3	1
#E41A1C	-879	1.89779950514927	1	1	FALSE	0.3	1
#E41A1C	-878	1.89372554405553	1	1	FALSE	0.3	1
#E41A1C	-877	1.88959029525387	1	1	FALSE	0.3	1
#E41A1C	-876	1.88546284670594	1	1	FALSE	0.3	1
#E41A1C	-875	1.88132314061643	1	1	FALSE	0.3	1
#E41A1C	-874	1.87716114808768	1	1	FALSE	0.3	1
#E41A1C	-873	1.87303369953976	1	1	FALSE	0.3	1
#E41A1C	-872	1.86888842184044	1	1	FALSE	0.3	1
#E41A1C	-871	1.86480108888315	1	1	FALSE	0.3	1
#E41A1C	-870	1.86075052855062	1	1	FALSE	0.3	1
#E41A1C	-869	1.85673339787695	1	1	FALSE	0.3	1
#E41A1C	-868	1.85275861143785	1	1	FALSE	0.3	1
#E41A1C	-867	1.84882839787723	1	1	FALSE	0.3	1
#E41A1C	-866	1.84495947202453	1	1	FALSE	0.3	1
#E41A1C	-865	1.84115740548956	1	1	FALSE	0.3	1
#E41A1C	-864	1.83739545454523	1	1	FALSE	0.3	1
#E41A1C	-863	1.8337103918163	1	1	FALSE	0.3	1
#E41A1C	-862	1.83012896102984	1	1	FALSE	0.3	1
#E41A1C	-861	1.82661216091719	1	1	FALSE	0.3	1
#E41A1C	-860	1.82319342113722	1	1	FALSE	0.3	1
#E41A1C	-859	1.81983039745535	1	1	FALSE	0.3	1
#E41A1C	-858	1.81653200444729	1	1	FALSE	0.3	1
#E41A1C	-857	1.81332944312798	1	1	FALSE	0.3	1
#E41A1C	-856	1.8101993127362	1	1	FALSE	0.3	1
#E41A1C	-855	1.80711598386685	1	1	FALSE	0.3	1
#E41A1C	-854	1.80411511482269	1	1	FALSE	0.3	1
#E41A1C	-853	1.80116661891075	1	1	FALSE	0.3	1
#E41A1C	-852	1.79831172604364	1	1	FALSE	0.3	1
#E41A1C	-851	1.79551812088445	1	1	FALSE	0.3	1
#E41A1C	-850	1.79276908860375	1	1	FALSE	0.3	1
#E41A1C	-849	1.79006685784545	1	1	FALSE	0.3	1
#E41A1C	-848	1.78740251403387	1	1	FALSE	0.3	1
#E41A1C	-847	1.78480057225218	1	1	FALSE	0.3	1
#E41A1C	-846	1.78223094580738	1	1	FALSE	0.3	1
#E41A1C	-845	1.77972037842659	1	1	FALSE	0.3	1
#E41A1C	-844	1.7772242972313	1	1	FALSE	0.3	1
#E41A1C	-843	1.77474827383133	1	1	FALSE	0.3	1
#E41A1C	-842	1.7723034514463	1	1	FALSE	0.3	1
#E41A1C	-841	1.76988314414444	1	1	FALSE	0.3	1
#E41A1C	-840	1.7675152099748	1	1	FALSE	0.3	1
#E41A1C	-839	1.7651283323318	1	1	FALSE	0.3	1
#E41A1C	-838	1.76276485545002	1	1	FALSE	0.3	1
#E41A1C	-837	1.76043257958317	1	1	FALSE	0.3	1
#E41A1C	-836	1.7580568451598	1	1	FALSE	0.3	1
#E41A1C	-835	1.75572345497099	1	1	FALSE	0.3	1
#E41A1C	-834	1.75339786503591	1	1	FALSE	0.3	1
#E41A1C	-833	1.75109456154008	1	1	FALSE	0.3	1
#E41A1C	-832	1.74882245905919	1	1	FALSE	0.3	1
#E41A1C	-831	1.74651246963158	1	1	FALSE	0.3	1
#E41A1C	-830	1.74424036715069	1	1	FALSE	0.3	1
#E41A1C	-829	1.74200058000671	1	1	FALSE	0.3	1
#E41A1C	-828	1.73976859311645	1	1	FALSE	0.3	1
#E41A1C	-827	1.73755554969956	1	1	FALSE	0.3	1
#E41A1C	-826	1.73537927890742	1	1	FALSE	0.3	1
#E41A1C	-825	1.73321749430078	1	1	FALSE	0.3	1
#E41A1C	-824	1.73112814062169	1	1	FALSE	0.3	1
#E41A1C	-823	1.72904324423045	1	1	FALSE	0.3	1
#E41A1C	-822	1.72707200867935	1	1	FALSE	0.3	1
#E41A1C	-821	1.72512974549926	1	1	FALSE	0.3	1
#E41A1C	-820	1.72326771350045	1	1	FALSE	0.3	1
#E41A1C	-819	1.72146696920957	1	1	FALSE	0.3	1
#E41A1C	-818	1.71977877143686	1	1	FALSE	0.3	1
#E41A1C	-817	1.71817303348935	1	1	FALSE	0.3	1
#E41A1C	-816	1.71664864104509	1	1	FALSE	0.3	1
#E41A1C	-815	1.71526242452413	1	1	FALSE	0.3	1
#E41A1C	-814	1.71398875452136	1	1	FALSE	0.3	1
#E41A1C	-813	1.71286328933956	1	1	FALSE	0.3	1
#E41A1C	-812	1.71189494355442	1	1	FALSE	0.3	1
#E41A1C	-811	1.71105251615101	1	1	FALSE	0.3	1
#E41A1C	-810	1.71041066670079	1	1	FALSE	0.3	1
#E41A1C	-809	1.70995490901826	1	1	FALSE	0.3	1
#E41A1C	-808	1.70969750064499	1	1	FALSE	0.3	1
#E41A1C	-807	1.70960166895624	1	1	FALSE	0.3	1
#E41A1C	-806	1.70969192903519	1	1	FALSE	0.3	1
#E41A1C	-805	1.71003291155561	1	1	FALSE	0.3	1
#E41A1C	-804	1.71060678736613	1	1	FALSE	0.3	1
#E41A1C	-803	1.71140241324713	1	1	FALSE	0.3	1
#E41A1C	-802	1.71243204674019	1	1	FALSE	0.3	1
#E41A1C	-801	1.71373246047006	1	1	FALSE	0.3	1
#E41A1C	-800	1.71526131020217	1	1	FALSE	0.3	1
#E41A1C	-799	1.71703976805382	1	1	FALSE	0.3	1
#E41A1C	-798	1.71907117699088	1	1	FALSE	0.3	1
#E41A1C	-797	1.72139788124791	1	1	FALSE	0.3	1
#E41A1C	-796	1.72393853532169	1	1	FALSE	0.3	1
#E41A1C	-795	1.72678339929114	1	1	FALSE	0.3	1
#E41A1C	-794	1.72986115655069	1	1	FALSE	0.3	1
#E41A1C	-793	1.73319520786154	1	1	FALSE	0.3	1
#E41A1C	-792	1.73677552432603	1	1	FALSE	0.3	1
#E41A1C	-791	1.74061659212968	1	1	FALSE	0.3	1
#E41A1C	-790	1.74467606703791	1	1	FALSE	0.3	1
#E41A1C	-789	1.74897734981193	1	1	FALSE	0.3	1
#E41A1C	-788	1.75349258240269	1	1	FALSE	0.3	1
#E41A1C	-787	1.75824627989337	1	1	FALSE	0.3	1
#E41A1C	-786	1.76318718347368	1	1	FALSE	0.3	1
#E41A1C	-785	1.76831529314365	1	1	FALSE	0.3	1
#E41A1C	-784	1.77360497949813	1	1	FALSE	0.3	1
#E41A1C	-783	1.77909858677169	1	1	FALSE	0.3	1
#E41A1C	-782	1.78468579709007	1	1	FALSE	0.3	1
#E41A1C	-781	1.79044684163455	1	1	FALSE	0.3	1
#E41A1C	-780	1.79629591761405	1	1	FALSE	0.3	1
#E41A1C	-779	1.80224751121407	1	1	FALSE	0.3	1
#E41A1C	-778	1.8082871362491	1	1	FALSE	0.3	1
#E41A1C	-777	1.81441479271914	1	1	FALSE	0.3	1
#E41A1C	-776	1.82057810749197	1	1	FALSE	0.3	1
#E41A1C	-775	1.82676928031386	1	1	FALSE	0.3	1
#E41A1C	-774	1.83297828228714	1	1	FALSE	0.3	1
#E41A1C	-773	1.8392028847679	1	1	FALSE	0.3	1
#E41A1C	-772	1.84543751614631	1	1	FALSE	0.3	1
#E41A1C	-771	1.85160528820699	1	1	FALSE	0.3	1
#E41A1C	-770	1.85774631654058	1	1	FALSE	0.3	1
#E41A1C	-769	1.86383720038587	1	1	FALSE	0.3	1
#E41A1C	-768	1.86984785304988	1	1	FALSE	0.3	1
#E41A1C	-767	1.87580056097186	1	1	FALSE	0.3	1
#E41A1C	-766	1.88159949246305	1	1	FALSE	0.3	1
#E41A1C	-765	1.88735719404165	1	1	FALSE	0.3	1
#E41A1C	-764	1.89297449105302	1	1	FALSE	0.3	1
#E41A1C	-763	1.89845695510696	1	1	FALSE	0.3	1
#E41A1C	-762	1.90380570052543	1	1	FALSE	0.3	1
#E41A1C	-761	1.90903855645984	1	1	FALSE	0.3	1
#E41A1C	-760	1.91411540731955	1	1	FALSE	0.3	1
#E41A1C	-759	1.91902956717277	1	1	FALSE	0.3	1
#E41A1C	-758	1.92379997949287	1	1	FALSE	0.3	1
#E41A1C	-757	1.92838318572333	1	1	FALSE	0.3	1
#E41A1C	-756	1.93282933035244	1	1	FALSE	0.3	1
#E41A1C	-755	1.93708269728209	1	1	FALSE	0.3	1
#E41A1C	-754	1.94117337320526	1	1	FALSE	0.3	1
#E41A1C	-753	1.94513144481493	1	1	FALSE	0.3	1
#E41A1C	-752	1.94889116711534	1	1	FALSE	0.3	1
#E41A1C	-751	1.95246145468217	1	1	FALSE	0.3	1
#E41A1C	-750	1.95586570827664	1	1	FALSE	0.3	1
#E41A1C	-749	1.95911952840621	1	1	FALSE	0.3	1
#E41A1C	-748	1.96215717007512	1	1	FALSE	0.3	1
#E41A1C	-747	1.96503434938148	1	1	FALSE	0.3	1
#E41A1C	-746	1.96773992310566	1	1	FALSE	0.3	1
#E41A1C	-745	1.9702961776869	1	1	FALSE	0.3	1
#E41A1C	-744	1.9726741407542	1	1	FALSE	0.3	1
#E41A1C	-743	1.97488384120521	1	1	FALSE	0.3	1
#E41A1C	-742	1.97691747878619	1	1	FALSE	0.3	1
#E41A1C	-741	1.97879845425835	1	1	FALSE	0.3	1
#E41A1C	-740	1.98050448118246	1	1	FALSE	0.3	1
#E41A1C	-739	1.98205896031971	1	1	FALSE	0.3	1
#E41A1C	-738	1.98348752107522	1	1	FALSE	0.3	1
#E41A1C	-737	1.98473667599483	1	1	FALSE	0.3	1
#E41A1C	-736	1.98587662736214	1	1	FALSE	0.3	1
#E41A1C	-735	1.98682491535196	1	1	FALSE	0.3	1
#E41A1C	-734	1.98761608394511	1	1	FALSE	0.3	1
#E41A1C	-733	1.98827130525887	1	1	FALSE	0.3	1
#E41A1C	-732	1.98877943607363	1	1	FALSE	0.3	1
#E41A1C	-731	1.98911261834032	1	1	FALSE	0.3	1
#E41A1C	-730	1.98931208197155	1	1	FALSE	0.3	1
#E41A1C	-729	1.98935108324023	1	1	FALSE	0.3	1
#E41A1C	-728	1.98923965104401	1	1	FALSE	0.3	1
#E41A1C	-727	1.98898447131467	1	1	FALSE	0.3	1
#E41A1C	-726	1.98855322871531	1	1	FALSE	0.3	1
#E41A1C	-725	1.98796820968516	1	1	FALSE	0.3	1
#E41A1C	-724	1.98722718558031	1	1	FALSE	0.3	1
#E41A1C	-723	1.98634909987411	1	1	FALSE	0.3	1
#E41A1C	-722	1.98530498019554	1	1	FALSE	0.3	1
#E41A1C	-721	1.98408479764695	1	1	FALSE	0.3	1
#E41A1C	-720	1.9827219818872	1	1	FALSE	0.3	1
#E41A1C	-719	1.98118533190136	1	1	FALSE	0.3	1
#E41A1C	-718	1.97948153362118	1	1	FALSE	0.3	1
#E41A1C	-717	1.97763955941769	1	1	FALSE	0.3	1
#E41A1C	-716	1.97565049471519	1	1	FALSE	0.3	1
#E41A1C	-715	1.97346419502539	1	1	FALSE	0.3	1
#E41A1C	-714	1.97113303348051	1	1	FALSE	0.3	1
#E41A1C	-713	1.96863360931933	1	1	FALSE	0.3	1
#E41A1C	-712	1.96599935220073	1	1	FALSE	0.3	1
#E41A1C	-711	1.96319237517799	1	1	FALSE	0.3	1
#E41A1C	-710	1.96023607901232	1	1	FALSE	0.3	1
#E41A1C	-709	1.95713157802568	1	1	FALSE	0.3	1
#E41A1C	-708	1.95390227297927	1	1	FALSE	0.3	1
#E41A1C	-707	1.95051807718013	1	1	FALSE	0.3	1
#E41A1C	-706	1.94704250698008	1	1	FALSE	0.3	1
#E41A1C	-705	1.94341650331514	1	1	FALSE	0.3	1
#E41A1C	-704	1.939648980761	1	1	FALSE	0.3	1
#E41A1C	-703	1.93577671194241	1	1	FALSE	0.3	1
#E41A1C	-702	1.93181418304489	1	1	FALSE	0.3	1
#E41A1C	-701	1.92774579356096	1	1	FALSE	0.3	1
#E41A1C	-700	1.9235871439981	1	1	FALSE	0.3	1
#E41A1C	-699	1.9193293197806	1	1	FALSE	0.3	1
#E41A1C	-698	1.91500129327948	1	1	FALSE	0.3	1
#E41A1C	-697	1.91062312229007	1	1	FALSE	0.3	1
#E41A1C	-696	1.90618700655861	1	1	FALSE	0.3	1
#E41A1C	-695	1.90168626015336	1	1	FALSE	0.3	1
#E41A1C	-694	1.89716434163082	1	1	FALSE	0.3	1
#E41A1C	-693	1.89257667811252	1	1	FALSE	0.3	1
#E41A1C	-692	1.88798455730636	1	1	FALSE	0.3	1
#E41A1C	-691	1.88336123548527	1	1	FALSE	0.3	1
#E41A1C	-690	1.8787223131567	1	1	FALSE	0.3	1
#E41A1C	-689	1.87408339082813	1	1	FALSE	0.3	1
#E41A1C	-688	1.869461183329	1	1	FALSE	0.3	1
#E41A1C	-687	1.86484343311772	1	1	FALSE	0.3	1
#E41A1C	-686	1.8602412834139	1	1	FALSE	0.3	1
#E41A1C	-685	1.85563690506617	1	1	FALSE	0.3	1
#E41A1C	-684	1.85106372773337	1	1	FALSE	0.3	1
#E41A1C	-683	1.84652843734728	1	1	FALSE	0.3	1
#E41A1C	-682	1.84202769094203	1	1	FALSE	0.3	1
#E41A1C	-681	1.83755814555171	1	1	FALSE	0.3	1
#E41A1C	-680	1.8331387446497	1	1	FALSE	0.3	1
#E41A1C	-679	1.82872602967945	1	1	FALSE	0.3	1
#E41A1C	-678	1.8243902029246	1	1	FALSE	0.3	1
#E41A1C	-677	1.82007220532114	1	1	FALSE	0.3	1
#E41A1C	-676	1.81584781076251	1	1	FALSE	0.3	1
#E41A1C	-675	1.81161784459406	1	1	FALSE	0.3	1
#E41A1C	-674	1.80741907944056	1	1	FALSE	0.3	1
#E41A1C	-673	1.80328940224871	1	1	FALSE	0.3	1
#E41A1C	-672	1.79919315471573	1	1	FALSE	0.3	1
#E41A1C	-671	1.79516153785655	1	1	FALSE	0.3	1
#E41A1C	-670	1.79119009438333	1	1	FALSE	0.3	1
#E41A1C	-669	1.78726990972038	1	1	FALSE	0.3	1
#E41A1C	-668	1.78340098386768	1	1	FALSE	0.3	1
#E41A1C	-667	1.77955991606403	1	1	FALSE	0.3	1
#E41A1C	-666	1.7757567352071	1	1	FALSE	0.3	1
#E41A1C	-665	1.77200369883847	1	1	FALSE	0.3	1
#E41A1C	-664	1.76831195017776	1	1	FALSE	0.3	1
#E41A1C	-663	1.76469486108852	1	1	FALSE	0.3	1
#E41A1C	-662	1.76111120165814	1	1	FALSE	0.3	1
#E41A1C	-661	1.75758548696979	1	1	FALSE	0.3	1
#E41A1C	-660	1.75412774592114	1	1	FALSE	0.3	1
#E41A1C	-659	1.75073686419022	1	1	FALSE	0.3	1
#E41A1C	-658	1.7473961269476	1	1	FALSE	0.3	1
#E41A1C	-657	1.74412336334466	1	1	FALSE	0.3	1
#E41A1C	-656	1.74089071533237	1	1	FALSE	0.3	1
#E41A1C	-655	1.73776504222845	1	1	FALSE	0.3	1
#E41A1C	-654	1.73471737166188	1	1	FALSE	0.3	1
#E41A1C	-653	1.73172430287146	1	1	FALSE	0.3	1
#E41A1C	-652	1.72881703687212	1	1	FALSE	0.3	1
#E41A1C	-651	1.72599668798584	1	1	FALSE	0.3	1
#E41A1C	-650	1.72326325621261	1	1	FALSE	0.3	1
#E41A1C	-649	1.72062899909401	1	1	FALSE	0.3	1
#E41A1C	-648	1.718095030952	1	1	FALSE	0.3	1
#E41A1C	-647	1.71566692339641	1	1	FALSE	0.3	1
#E41A1C	-646	1.71332238998798	1	1	FALSE	0.3	1
#E41A1C	-645	1.71112160411266	1	1	FALSE	0.3	1
#E41A1C	-644	1.70901219263825	1	1	FALSE	0.3	1
#E41A1C	-643	1.70702981386753	1	1	FALSE	0.3	1
#E41A1C	-642	1.70517781076638	1	1	FALSE	0.3	1
#E41A1C	-641	1.70342498231987	1	1	FALSE	0.3	1
#E41A1C	-640	1.70180587250882	1	1	FALSE	0.3	1
#E41A1C	-639	1.70032828158696	1	1	FALSE	0.3	1
#E41A1C	-638	1.69897326608095	1	1	FALSE	0.3	1
#E41A1C	-637	1.69776422675198	1	1	FALSE	0.3	1
#E41A1C	-636	1.69668444877063	1	1	FALSE	0.3	1
#E41A1C	-635	1.69577404772752	1	1	FALSE	0.3	1
#E41A1C	-634	1.69500182260773	1	1	FALSE	0.3	1
#E41A1C	-633	1.69437668798694	1	1	FALSE	0.3	1
#E41A1C	-632	1.69389530089928	1	1	FALSE	0.3	1
#E41A1C	-631	1.69357214753025	1	1	FALSE	0.3	1
#E41A1C	-630	1.69338605576256	1	1	FALSE	0.3	1
#E41A1C	-629	1.6933760268649	1	1	FALSE	0.3	1
#E41A1C	-628	1.69350640253448	1	1	FALSE	0.3	1
#E41A1C	-627	1.69380169785446	1	1	FALSE	0.3	1
#E41A1C	-626	1.69425856985896	1	1	FALSE	0.3	1
#E41A1C	-625	1.69487813286993	1	1	FALSE	0.3	1
#E41A1C	-624	1.69565370095561	1	1	FALSE	0.3	1
#E41A1C	-623	1.69658750275992	1	1	FALSE	0.3	1
#E41A1C	-622	1.69767173802912	1	1	FALSE	0.3	1
#E41A1C	-621	1.69892535023657	1	1	FALSE	0.3	1
#E41A1C	-620	1.70030710946968	1	1	FALSE	0.3	1
#E41A1C	-619	1.7018682745387	1	1	FALSE	0.3	1
#E41A1C	-618	1.70354644341375	1	1	FALSE	0.3	1
#E41A1C	-617	1.70539176058312	1	1	FALSE	0.3	1
#E41A1C	-616	1.70736299613422	1	1	FALSE	0.3	1
#E41A1C	-615	1.70948355082825	1	1	FALSE	0.3	1
#E41A1C	-614	1.71171776636243	1	1	FALSE	0.3	1
#E41A1C	-613	1.71411690154701	1	1	FALSE	0.3	1
#E41A1C	-612	1.71660183952268	1	1	FALSE	0.3	1
#E41A1C	-611	1.71921381020203	1	1	FALSE	0.3	1
#E41A1C	-610	1.72194724197527	1	1	FALSE	0.3	1
#E41A1C	-609	1.72475979060782	1	1	FALSE	0.3	1
#E41A1C	-608	1.72769602897817	1	1	FALSE	0.3	1
#E41A1C	-607	1.73067238293916	1	1	FALSE	0.3	1
#E41A1C	-606	1.73376016909636	1	1	FALSE	0.3	1
#E41A1C	-605	1.73693710101055	1	1	FALSE	0.3	1
#E41A1C	-604	1.74017866359854	1	1	FALSE	0.3	1
#E41A1C	-603	1.74346591338698	1	1	FALSE	0.3	1
#E41A1C	-602	1.74680553630764	1	1	FALSE	0.3	1
#E41A1C	-601	1.75021090422407	1	1	FALSE	0.3	1
#E41A1C	-600	1.75361738646246	1	1	FALSE	0.3	1
#E41A1C	-599	1.75706844157934	1	1	FALSE	0.3	1
#E41A1C	-598	1.76048606703735	1	1	FALSE	0.3	1
#E41A1C	-597	1.76392709325657	1	1	FALSE	0.3	1
#E41A1C	-596	1.76738483430523	1	1	FALSE	0.3	1
#E41A1C	-595	1.77080691705109	1	1	FALSE	0.3	1
#E41A1C	-594	1.77420894200163	1	1	FALSE	0.3	1
#E41A1C	-593	1.77758868051293	1	1	FALSE	0.3	1
#E41A1C	-592	1.78094947555087	1	1	FALSE	0.3	1
#E41A1C	-591	1.78421221025614	1	1	FALSE	0.3	1
#E41A1C	-590	1.78742257182919	1	1	FALSE	0.3	1
#E41A1C	-589	1.79058724620179	1	1	FALSE	0.3	1
#E41A1C	-588	1.79366500346134	1	1	FALSE	0.3	1
#E41A1C	-587	1.79666364386157	1	1	FALSE	0.3	1
#E41A1C	-586	1.79959208197819	1	1	FALSE	0.3	1
#E41A1C	-585	1.80242245976213	1	1	FALSE	0.3	1
#E41A1C	-584	1.80515812017929	1	1	FALSE	0.3	1
#E41A1C	-583	1.80778792001004	1	1	FALSE	0.3	1
#E41A1C	-582	1.81028845849318	1	1	FALSE	0.3	1
#E41A1C	-581	1.81269427960953	1	1	FALSE	0.3	1
#E41A1C	-580	1.81497863963201	1	1	FALSE	0.3	1
#E41A1C	-579	1.81714599584845	1	1	FALSE	0.3	1
#E41A1C	-578	1.81919077664906	1	1	FALSE	0.3	1
#E41A1C	-577	1.82109626720439	1	1	FALSE	0.3	1
#E41A1C	-576	1.82290926903686	1	1	FALSE	0.3	1
#E41A1C	-575	1.82455066528716	1	1	FALSE	0.3	1
#E41A1C	-574	1.82606614315572	1	1	FALSE	0.3	1
#E41A1C	-573	1.82746907450611	1	1	FALSE	0.3	1
#E41A1C	-572	1.82873717289908	1	1	FALSE	0.3	1
#E41A1C	-571	1.82983812299771	1	1	FALSE	0.3	1
#E41A1C	-570	1.83083321250994	1	1	FALSE	0.3	1
#E41A1C	-569	1.83171352686006	1	1	FALSE	0.3	1
#E41A1C	-568	1.83246346554061	1	1	FALSE	0.3	1
#E41A1C	-567	1.83307857126374	1	1	FALSE	0.3	1
#E41A1C	-566	1.83360007394204	1	1	FALSE	0.3	1
#E41A1C	-565	1.83396334290171	1	1	FALSE	0.3	1
#E41A1C	-564	1.83421517966517	1	1	FALSE	0.3	1
#E41A1C	-563	1.83437564202772	1	1	FALSE	0.3	1
#E41A1C	-562	1.83442467219406	1	1	FALSE	0.3	1
#E41A1C	-561	1.83438232795949	1	1	FALSE	0.3	1
#E41A1C	-560	1.83422409424087	1	1	FALSE	0.3	1
#E41A1C	-559	1.83396111425779	1	1	FALSE	0.3	1
#E41A1C	-558	1.83362904631306	1	1	FALSE	0.3	1
#E41A1C	-557	1.8332446052361	1	1	FALSE	0.3	1
#E41A1C	-556	1.83272421687977	1	1	FALSE	0.3	1
#E41A1C	-555	1.83215925564494	1	1	FALSE	0.3	1
#E41A1C	-554	1.8314973483994	1	1	FALSE	0.3	1
#E41A1C	-553	1.83077749641183	1	1	FALSE	0.3	1
#E41A1C	-552	1.8299885564626	1	1	FALSE	0.3	1
#E41A1C	-551	1.82912941422977	1	1	FALSE	0.3	1
#E41A1C	-550	1.82819561242546	1	1	FALSE	0.3	1
#E41A1C	-549	1.82719160833753	1	1	FALSE	0.3	1
#E41A1C	-548	1.82616866077625	1	1	FALSE	0.3	1
#E41A1C	-547	1.82508219686312	1	1	FALSE	0.3	1
#E41A1C	-546	1.82393890252992	1	1	FALSE	0.3	1
#E41A1C	-545	1.82274546370842	1	1	FALSE	0.3	1
#E41A1C	-544	1.82149853743274	1	1	FALSE	0.3	1
#E41A1C	-543	1.82019366641502	1	1	FALSE	0.3	1
#E41A1C	-542	1.81884199387489	1	1	FALSE	0.3	1
#E41A1C	-541	1.81743014794881	1	1	FALSE	0.3	1
#E41A1C	-540	1.81599712990544	1	1	FALSE	0.3	1
#E41A1C	-539	1.81449613822238	1	1	FALSE	0.3	1
#E41A1C	-538	1.81296951713419	1	1	FALSE	0.3	1
#E41A1C	-537	1.81137603672827	1	1	FALSE	0.3	1
#E41A1C	-536	1.80975915556114	1	1	FALSE	0.3	1
#E41A1C	-535	1.80807318643236	1	1	FALSE	0.3	1
#E41A1C	-534	1.80636381654238	1	1	FALSE	0.3	1
#E41A1C	-533	1.8045920446225	1	1	FALSE	0.3	1
#E41A1C	-532	1.80276901389237	1	1	FALSE	0.3	1
#E41A1C	-531	1.80092703968888	1	1	FALSE	0.3	1
#E41A1C	-530	1.79904829286064	1	1	FALSE	0.3	1
#E41A1C	-529	1.79710714400252	1	1	FALSE	0.3	1
#E41A1C	-528	1.79512030794395	1	1	FALSE	0.3	1
#E41A1C	-527	1.79314684374893	1	1	FALSE	0.3	1
#E41A1C	-526	1.79108869108477	1	1	FALSE	0.3	1
#E41A1C	-525	1.78903499570847	1	1	FALSE	0.3	1
#E41A1C	-524	1.78693227016583	1	1	FALSE	0.3	1
#E41A1C	-523	1.78478831471059	1	1	FALSE	0.3	1
#E41A1C	-522	1.78260201502079	1	1	FALSE	0.3	1
#E41A1C	-521	1.78041682965295	1	1	FALSE	0.3	1
#E41A1C	-520	1.77819264301644	1	1	FALSE	0.3	1
#E41A1C	-519	1.77595174155049	1	1	FALSE	0.3	1
#E41A1C	-518	1.77371864033827	1	1	FALSE	0.3	1
#E41A1C	-517	1.77143539463776	1	1	FALSE	0.3	1
#E41A1C	-516	1.76914212003959	1	1	FALSE	0.3	1
#E41A1C	-515	1.76684438815357	1	1	FALSE	0.3	1
#E41A1C	-514	1.76453662736989	1	1	FALSE	0.3	1
#E41A1C	-513	1.76217426481006	1	1	FALSE	0.3	1
#E41A1C	-512	1.75983864597732	1	1	FALSE	0.3	1
#E41A1C	-511	1.75747851206142	1	1	FALSE	0.3	1
#E41A1C	-510	1.75510946356982	1	1	FALSE	0.3	1
#E41A1C	-509	1.75270921406328	1	1	FALSE	0.3	1
#E41A1C	-508	1.75029336404927	1	1	FALSE	0.3	1
#E41A1C	-507	1.7478998004745	1	1	FALSE	0.3	1
#E41A1C	-506	1.74546389266517	1	1	FALSE	0.3	1
#E41A1C	-505	1.74299566951893	1	1	FALSE	0.3	1
#E41A1C	-504	1.74050961722131	1	1	FALSE	0.3	1
#E41A1C	-503	1.73800796441621	1	1	FALSE	0.3	1
#E41A1C	-502	1.73544279525926	1	1	FALSE	0.3	1
#E41A1C	-501	1.73284642508737	1	1	FALSE	0.3	1
#E41A1C	-500	1.73023891169587	1	1	FALSE	0.3	1
#E41A1C	-499	1.72755562441093	1	1	FALSE	0.3	1
#E41A1C	-498	1.72485116500872	1	1	FALSE	0.3	1
#E41A1C	-497	1.72209544679624	1	1	FALSE	0.3	1
#E41A1C	-496	1.71931075621274	1	1	FALSE	0.3	1
#E41A1C	-495	1.71646700656525	1	1	FALSE	0.3	1
#E41A1C	-494	1.7135485973463	1	1	FALSE	0.3	1
#E41A1C	-493	1.71060233007829	1	1	FALSE	0.3	1
#E41A1C	-492	1.70757694595096	1	1	FALSE	0.3	1
#E41A1C	-491	1.70450141733534	1	1	FALSE	0.3	1
#E41A1C	-490	1.70139134473888	1	1	FALSE	0.3	1
#E41A1C	-489	1.69820884121489	1	1	FALSE	0.3	1
#E41A1C	-488	1.6949527924414	1	1	FALSE	0.3	1
#E41A1C	-487	1.69165774239922	1	1	FALSE	0.3	1
#E41A1C	-486	1.68834374888369	1	1	FALSE	0.3	1
#E41A1C	-485	1.68496401037239	1	1	FALSE	0.3	1
#E41A1C	-484	1.68155864245596	1	1	FALSE	0.3	1
#E41A1C	-483	1.67811538759282	1	1	FALSE	0.3	1
#E41A1C	-482	1.67463201713903	1	1	FALSE	0.3	1
#E41A1C	-481	1.67113638914367	1	1	FALSE	0.3	1
#E41A1C	-480	1.66761736038709	1	1	FALSE	0.3	1
#E41A1C	-479	1.66410613188426	1	1	FALSE	0.3	1
#E41A1C	-478	1.66061273253281	1	1	FALSE	0.3	1
#E41A1C	-477	1.65710930428371	1	1	FALSE	0.3	1
#E41A1C	-476	1.65363150543974	1	1	FALSE	0.3	1
#E41A1C	-475	1.65020496540603	1	1	FALSE	0.3	1
#E41A1C	-474	1.64682411257277	1	1	FALSE	0.3	1
#E41A1C	-473	1.64349451854977	1	1	FALSE	0.3	1
#E41A1C	-472	1.64020281147348	1	1	FALSE	0.3	1
#E41A1C	-471	1.63700136447612	1	1	FALSE	0.3	1
#E41A1C	-470	1.63388014866005	1	1	FALSE	0.3	1
#E41A1C	-469	1.63084696427899	1	1	FALSE	0.3	1
#E41A1C	-468	1.62793746963573	1	1	FALSE	0.3	1
#E41A1C	-467	1.6251126634616	1	1	FALSE	0.3	1
#E41A1C	-466	1.62239706083976	1	1	FALSE	0.3	1
#E41A1C	-465	1.61979066177021	1	1	FALSE	0.3	1
#E41A1C	-464	1.61731240972632	1	1	FALSE	0.3	1
#E41A1C	-463	1.61500464894264	1	1	FALSE	0.3	1
#E41A1C	-462	1.61281166332107	1	1	FALSE	0.3	1
#E41A1C	-461	1.61075796794476	1	1	FALSE	0.3	1
#E41A1C	-460	1.60883687688196	1	1	FALSE	0.3	1
#E41A1C	-459	1.60707624818171	1	1	FALSE	0.3	1
#E41A1C	-458	1.60544822379496	1	1	FALSE	0.3	1
#E41A1C	-457	1.60394723211191	1	1	FALSE	0.3	1
#E41A1C	-456	1.60261338872317	1	1	FALSE	0.3	1
#E41A1C	-455	1.60140100642832	1	1	FALSE	0.3	1
#E41A1C	-454	1.60033237166658	1	1	FALSE	0.3	1
#E41A1C	-453	1.59939411257443	1	1	FALSE	0.3	1
#E41A1C	-452	1.59858288618596	1	1	FALSE	0.3	1
#E41A1C	-451	1.59790537843295	1	1	FALSE	0.3	1
#E41A1C	-450	1.59735490338363	1	1	FALSE	0.3	1
#E41A1C	-449	1.59689468841325	1	1	FALSE	0.3	1
#E41A1C	-448	1.59653921970731	1	1	FALSE	0.3	1
#E41A1C	-447	1.59628849726582	1	1	FALSE	0.3	1
#E41A1C	-446	1.59614140676681	1	1	FALSE	0.3	1
#E41A1C	-445	1.59607009016123	1	1	FALSE	0.3	1
#E41A1C	-444	1.59610240549814	1	1	FALSE	0.3	1
#E41A1C	-443	1.59617595074764	1	1	FALSE	0.3	1
#E41A1C	-442	1.59630855506114	1	1	FALSE	0.3	1
#E41A1C	-441	1.59653587674143	1	1	FALSE	0.3	1
#E41A1C	-440	1.59675874113386	1	1	FALSE	0.3	1
#E41A1C	-439	1.59705292213188	1	1	FALSE	0.3	1
#E41A1C	-438	1.59740616219389	1	1	FALSE	0.3	1
#E41A1C	-437	1.5977772314073	1	1	FALSE	0.3	1
#E41A1C	-436	1.59818841621134	1	1	FALSE	0.3	1
#E41A1C	-435	1.59857508593222	1	1	FALSE	0.3	1
#E41A1C	-434	1.59899629963393	1	1	FALSE	0.3	1
#E41A1C	-433	1.59943757113095	1	1	FALSE	0.3	1
#E41A1C	-432	1.59986769940835	1	1	FALSE	0.3	1
#E41A1C	-431	1.60029225607595	1	1	FALSE	0.3	1
#E41A1C	-430	1.60072907028512	1	1	FALSE	0.3	1
#E41A1C	-429	1.60114916966487	1	1	FALSE	0.3	1
#E41A1C	-428	1.60158486955208	1	1	FALSE	0.3	1
#E41A1C	-427	1.60198713978042	1	1	FALSE	0.3	1
#E41A1C	-426	1.60239609594055	1	1	FALSE	0.3	1
#E41A1C	-425	1.60275825057825	1	1	FALSE	0.3	1
#E41A1C	-424	1.60310814767438	1	1	FALSE	0.3	1
#E41A1C	-423	1.60347030231209	1	1	FALSE	0.3	1
#E41A1C	-422	1.60376671195403	1	1	FALSE	0.3	1
#E41A1C	-421	1.60408317939129	1	1	FALSE	0.3	1
#E41A1C	-420	1.60438404632108	1	1	FALSE	0.3	1
#E41A1C	-419	1.60464814062611	1	1	FALSE	0.3	1
#E41A1C	-418	1.60490777764331	1	1	FALSE	0.3	1
#E41A1C	-417	1.60514289957733	1	1	FALSE	0.3	1
#E41A1C	-416	1.60537022125761	1	1	FALSE	0.3	1
#E41A1C	-415	1.60555854166922	1	1	FALSE	0.3	1
#E41A1C	-414	1.6057212326757	1	1	FALSE	0.3	1
#E41A1C	-413	1.60588838097003	1	1	FALSE	0.3	1
#E41A1C	-412	1.60599312723447	1	1	FALSE	0.3	1
#E41A1C	-411	1.60612127426012	1	1	FALSE	0.3	1
#E41A1C	-410	1.6062104200171	1	1	FALSE	0.3	1
#E41A1C	-409	1.60626947908109	1	1	FALSE	0.3	1
#E41A1C	-408	1.6063430243306	1	1	FALSE	0.3	1
#E41A1C	-407	1.60635416755022	1	1	FALSE	0.3	1
#E41A1C	-406	1.60634525297452	1	1	FALSE	0.3	1
#E41A1C	-405	1.60631405195958	1	1	FALSE	0.3	1
#E41A1C	-404	1.60626390747128	1	1	FALSE	0.3	1
#E41A1C	-403	1.60616473281665	1	1	FALSE	0.3	1
#E41A1C	-402	1.60602209960549	1	1	FALSE	0.3	1
#E41A1C	-401	1.60585606563312	1	1	FALSE	0.3	1
#E41A1C	-400	1.60562762963087	1	1	FALSE	0.3	1
#E41A1C	-399	1.60539250769686	1	1	FALSE	0.3	1
#E41A1C	-398	1.6050816118694	1	1	FALSE	0.3	1
#E41A1C	-397	1.60469939943638	1	1	FALSE	0.3	1
#E41A1C	-396	1.60425144200758	1	1	FALSE	0.3	1
#E41A1C	-395	1.60376894059795	1	1	FALSE	0.3	1
#E41A1C	-394	1.60319395046547	1	1	FALSE	0.3	1
#E41A1C	-393	1.60252090000031	1	1	FALSE	0.3	1
#E41A1C	-392	1.60177541860761	1	1	FALSE	0.3	1
#E41A1C	-391	1.60094302010186	1	1	FALSE	0.3	1
#E41A1C	-390	1.60002147583913	1	1	FALSE	0.3	1
#E41A1C	-389	1.59903752954653	1	1	FALSE	0.3	1
#E41A1C	-388	1.59790537843295	1	1	FALSE	0.3	1
#E41A1C	-387	1.59669076749417	1	1	FALSE	0.3	1
#E41A1C	-386	1.59532349444657	1	1	FALSE	0.3	1
#E41A1C	-385	1.59386930428592	1	1	FALSE	0.3	1
#E41A1C	-384	1.59227916684589	1	1	FALSE	0.3	1
#E41A1C	-383	1.59054973916058	1	1	FALSE	0.3	1
#E41A1C	-382	1.58869662173747	1	1	FALSE	0.3	1
#E41A1C	-381	1.58669529949339	1	1	FALSE	0.3	1
#E41A1C	-380	1.58455802996993	1	1	FALSE	0.3	1
#E41A1C	-379	1.58226809833764	1	1	FALSE	0.3	1
#E41A1C	-378	1.57987119179698	1	1	FALSE	0.3	1
#E41A1C	-377	1.57730267967416	1	1	FALSE	0.3	1
#E41A1C	-376	1.57459710594997	1	1	FALSE	0.3	1
#E41A1C	-375	1.57172438393147	1	1	FALSE	0.3	1
#E41A1C	-374	1.5687179432775	1	1	FALSE	0.3	1
#E41A1C	-373	1.56559227017358	1	1	FALSE	0.3	1
#E41A1C	-372	1.56227159072627	1	1	FALSE	0.3	1
#E41A1C	-371	1.55883390747294	1	1	FALSE	0.3	1
#E41A1C	-370	1.55525581965237	1	1	FALSE	0.3	1
#E41A1C	-369	1.55154401319634	1	1	FALSE	0.3	1
#E41A1C	-368	1.54767843030953	1	1	FALSE	0.3	1
#E41A1C	-367	1.54370475819239	1	1	FALSE	0.3	1
#E41A1C	-366	1.53959736743978	1	1	FALSE	0.3	1
#E41A1C	-365	1.53537854449096	1	1	FALSE	0.3	1
#E41A1C	-364	1.53104048909218	1	1	FALSE	0.3	1
#E41A1C	-363	1.52659991607289	1	1	FALSE	0.3	1
#E41A1C	-362	1.52205793975503	1	1	FALSE	0.3	1
#E41A1C	-361	1.51743127496805	1	1	FALSE	0.3	1
#E41A1C	-360	1.51271657874605	1	1	FALSE	0.3	1
#E41A1C	-359	1.50791830837689	1	1	FALSE	0.3	1
#E41A1C	-358	1.50304649275823	1	1	FALSE	0.3	1
#E41A1C	-357	1.49811896104146	1	1	FALSE	0.3	1
#E41A1C	-356	1.49313348458266	1	1	FALSE	0.3	1
#E41A1C	-355	1.48811457846499	1	1	FALSE	0.3	1
#E41A1C	-354	1.48305444243471	1	1	FALSE	0.3	1
#E41A1C	-353	1.47794193327222	1	1	FALSE	0.3	1
#E41A1C	-352	1.47284056732935	1	1	FALSE	0.3	1
#E41A1C	-351	1.46769574282995	1	1	FALSE	0.3	1
#E41A1C	-350	1.46255203265251	1	1	FALSE	0.3	1
#E41A1C	-349	1.45738937900172	1	1	FALSE	0.3	1
#E41A1C	-348	1.45222338238504	1	1	FALSE	0.3	1
#E41A1C	-347	1.44709638703704	1	1	FALSE	0.3	1
#E41A1C	-346	1.44196827736708	1	1	FALSE	0.3	1
#E41A1C	-345	1.43686802574617	1	1	FALSE	0.3	1
#E41A1C	-344	1.43181568996963	1	1	FALSE	0.3	1
#E41A1C	-343	1.42679009792019	1	1	FALSE	0.3	1
#E41A1C	-342	1.4217600485829	1	1	FALSE	0.3	1
#E41A1C	-341	1.41683251686613	1	1	FALSE	0.3	1
#E41A1C	-340	1.41191167108113	1	1	FALSE	0.3	1
#E41A1C	-339	1.4070476557162	1	1	FALSE	0.3	1
#E41A1C	-338	1.40224381373723	1	1	FALSE	0.3	1
#E41A1C	-337	1.39745557226573	1	1	FALSE	0.3	1
#E41A1C	-336	1.39276093383906	1	1	FALSE	0.3	1
#E41A1C	-335	1.38810863964694	1	1	FALSE	0.3	1
#E41A1C	-334	1.38352097612864	1	1	FALSE	0.3	1
#E41A1C	-333	1.37898234277667	1	1	FALSE	0.3	1
#E41A1C	-332	1.37451391170832	1	1	FALSE	0.3	1
#E41A1C	-331	1.37010788266985	1	1	FALSE	0.3	1
#E41A1C	-330	1.36574642650986	1	1	FALSE	0.3	1
#E41A1C	-329	1.36143511483818	1	1	FALSE	0.3	1
#E41A1C	-328	1.35719511977208	1	1	FALSE	0.3	1
#E41A1C	-327	1.35299524029661	1	1	FALSE	0.3	1
#E41A1C	-326	1.34887893496831	1	1	FALSE	0.3	1
#E41A1C	-325	1.34479048768906	1	1	FALSE	0.3	1
#E41A1C	-324	1.34075441354203	1	1	FALSE	0.3	1
#E41A1C	-323	1.33677182684919	1	1	FALSE	0.3	1
#E41A1C	-322	1.33285387083016	1	1	FALSE	0.3	1
#E41A1C	-321	1.32897825904569	1	1	FALSE	0.3	1
#E41A1C	-320	1.32513941988597	1	1	FALSE	0.3	1
#E41A1C	-319	1.32136521140005	1	1	FALSE	0.3	1
#E41A1C	-318	1.31760326045573	1	1	FALSE	0.3	1
#E41A1C	-317	1.31392599798052	1	1	FALSE	0.3	1
#E41A1C	-316	1.31027102194456	1	1	FALSE	0.3	1
#E41A1C	-315	1.30665616149925	1	1	FALSE	0.3	1
#E41A1C	-314	1.30309813147399	1	1	FALSE	0.3	1
#E41A1C	-313	1.2995857886492	1	1	FALSE	0.3	1
#E41A1C	-312	1.29609016065383	1	1	FALSE	0.3	1
#E41A1C	-311	1.292666963586	1	1	FALSE	0.3	1
#E41A1C	-310	1.28928499643078	1	1	FALSE	0.3	1
#E41A1C	-309	1.28599328935449	1	1	FALSE	0.3	1
#E41A1C	-308	1.28273055464922	1	1	FALSE	0.3	1
#E41A1C	-307	1.27952465036402	1	1	FALSE	0.3	1
#E41A1C	-306	1.27637000488909	1	1	FALSE	0.3	1
#E41A1C	-305	1.27329447627346	1	1	FALSE	0.3	1
#E41A1C	-304	1.27028803561949	1	1	FALSE	0.3	1
#E41A1C	-303	1.26736294046876	1	1	FALSE	0.3	1
#E41A1C	-302	1.2644946757381	1	1	FALSE	0.3	1
#E41A1C	-301	1.26174007184759	1	1	FALSE	0.3	1
#E41A1C	-300	1.25906012752854	1	1	FALSE	0.3	1
#E41A1C	-299	1.25647267193235	1	1	FALSE	0.3	1
#E41A1C	-298	1.25399219124453	1	1	FALSE	0.3	1
#E41A1C	-297	1.25161757114312	1	1	FALSE	0.3	1
#E41A1C	-296	1.24933655408653	1	1	FALSE	0.3	1
#E41A1C	-295	1.24719036998737	1	1	FALSE	0.3	1
#E41A1C	-294	1.24516341833816	1	1	FALSE	0.3	1
#E41A1C	-293	1.24323564134358	1	1	FALSE	0.3	1
#E41A1C	-292	1.24141483925738	1	1	FALSE	0.3	1
#E41A1C	-291	1.23972887012859	1	1	FALSE	0.3	1
#E41A1C	-290	1.23817104802546	1	1	FALSE	0.3	1
#E41A1C	-289	1.23676254506526	1	1	FALSE	0.3	1
#E41A1C	-288	1.23546881726717	1	1	FALSE	0.3	1
#E41A1C	-287	1.23431772268024	1	1	FALSE	0.3	1
#E41A1C	-286	1.23327471732363	1	1	FALSE	0.3	1
#E41A1C	-285	1.23237768814408	1	1	FALSE	0.3	1
#E41A1C	-284	1.23157649065327	1	1	FALSE	0.3	1
#E41A1C	-283	1.23091681205166	1	1	FALSE	0.3	1
#E41A1C	-282	1.23035073649487	1	1	FALSE	0.3	1
#E41A1C	-281	1.22993398008101	1	1	FALSE	0.3	1
#E41A1C	-280	1.22958519730685	1	1	FALSE	0.3	1
#E41A1C	-279	1.22934227511909	1	1	FALSE	0.3	1
#E41A1C	-278	1.22922861427895	1	1	FALSE	0.3	1
#E41A1C	-277	1.22920298487382	1	1	FALSE	0.3	1
#E41A1C	-276	1.22925090071819	1	1	FALSE	0.3	1
#E41A1C	-275	1.22938461935365	1	1	FALSE	0.3	1
#E41A1C	-274	1.22958185434096	1	1	FALSE	0.3	1
#E41A1C	-273	1.22982143356283	1	1	FALSE	0.3	1
#E41A1C	-272	1.23013232939028	1	1	FALSE	0.3	1
#E41A1C	-271	1.23048334080837	1	1	FALSE	0.3	1
#E41A1C	-270	1.23088449671475	1	1	FALSE	0.3	1
#E41A1C	-269	1.2312956815188	1	1	FALSE	0.3	1
#E41A1C	-268	1.23172692411816	1	1	FALSE	0.3	1
#E41A1C	-267	1.23219493934228	1	1	FALSE	0.3	1
#E41A1C	-266	1.23263843948323	1	1	FALSE	0.3	1
#E41A1C	-265	1.23312094089285	1	1	FALSE	0.3	1
#E41A1C	-264	1.23356221238988	1	1	FALSE	0.3	1
#E41A1C	-263	1.2339444248229	1	1	FALSE	0.3	1
#E41A1C	-262	1.23434558072929	1	1	FALSE	0.3	1
#E41A1C	-261	1.23466761977636	1	1	FALSE	0.3	1
#E41A1C	-260	1.23498965882343	1	1	FALSE	0.3	1
#E41A1C	-259	1.23526489634809	1	1	FALSE	0.3	1
#E41A1C	-258	1.23547550319894	1	1	FALSE	0.3	1
#E41A1C	-257	1.23559250700497	1	1	FALSE	0.3	1
#E41A1C	-256	1.2356771954741	1	1	FALSE	0.3	1
#E41A1C	-255	1.2356771954741	1	1	FALSE	0.3	1
#E41A1C	-254	1.23559027836105	1	1	FALSE	0.3	1
#E41A1C	-253	1.23542870167653	1	1	FALSE	0.3	1
#E41A1C	-252	1.23516237872757	1	1	FALSE	0.3	1
#E41A1C	-251	1.23482585349499	1	1	FALSE	0.3	1
#E41A1C	-250	1.23438123903208	1	1	FALSE	0.3	1
#E41A1C	-249	1.23386642228555	1	1	FALSE	0.3	1
#E41A1C	-248	1.23323237308907	1	1	FALSE	0.3	1
#E41A1C	-247	1.23250026355992	1	1	FALSE	0.3	1
#E41A1C	-246	1.23166897937613	1	1	FALSE	0.3	1
#E41A1C	-245	1.23073517757182	1	1	FALSE	0.3	1
#E41A1C	-244	1.22967880035167	1	1	FALSE	0.3	1
#E41A1C	-243	1.22856893567734	1	1	FALSE	0.3	1
#E41A1C	-242	1.22729080838672	1	1	FALSE	0.3	1
#E41A1C	-241	1.22595139338817	1	1	FALSE	0.3	1
#E41A1C	-240	1.22451280373499	1	1	FALSE	0.3	1
#E41A1C	-239	1.22297949671503	1	1	FALSE	0.3	1
#E41A1C	-238	1.22135258665024	1	1	FALSE	0.3	1
#E41A1C	-237	1.21962984489671	1	1	FALSE	0.3	1
#E41A1C	-236	1.21786475890861	1	1	FALSE	0.3	1
#E41A1C	-235	1.21596038267524	1	1	FALSE	0.3	1
#E41A1C	-234	1.21404597754421	1	1	FALSE	0.3	1
#E41A1C	-233	1.212019025895	1	1	FALSE	0.3	1
#E41A1C	-232	1.20994081543553	1	1	FALSE	0.3	1
#E41A1C	-231	1.20779240269244	1	1	FALSE	0.3	1
#E41A1C	-230	1.20562058918815	1	1	FALSE	0.3	1
#E41A1C	-229	1.20341311738106	1	1	FALSE	0.3	1
#E41A1C	-228	1.20115104379783	1	1	FALSE	0.3	1
#E41A1C	-227	1.19886111216555	1	1	FALSE	0.3	1
#E41A1C	-226	1.19654443680617	1	1	FALSE	0.3	1
#E41A1C	-225	1.19422218983698	1	1	FALSE	0.3	1
#E41A1C	-224	1.1919144290533	1	1	FALSE	0.3	1
#E41A1C	-223	1.18955763810328	1	1	FALSE	0.3	1
#E41A1C	-222	1.18726436350511	1	1	FALSE	0.3	1
#E41A1C	-221	1.18495883136536	1	1	FALSE	0.3	1
#E41A1C	-220	1.18267335702092	1	1	FALSE	0.3	1
#E41A1C	-219	1.18041128343769	1	1	FALSE	0.3	1
#E41A1C	-218	1.17818821112314	1	1	FALSE	0.3	1
#E41A1C	-217	1.17599299685764	1	1	FALSE	0.3	1
#E41A1C	-216	1.17384569843651	1	1	FALSE	0.3	1
#E41A1C	-215	1.17173740128406	1	1	FALSE	0.3	1
#E41A1C	-214	1.16965250489282	1	1	FALSE	0.3	1
#E41A1C	-213	1.16763781078519	1	1	FALSE	0.3	1
#E41A1C	-212	1.16565988930232	1	1	FALSE	0.3	1
#E41A1C	-211	1.16371428315635	1	1	FALSE	0.3	1
#E41A1C	-210	1.1618210501426	1	1	FALSE	0.3	1
#E41A1C	-209	1.15996681839753	1	1	FALSE	0.3	1
#E41A1C	-208	1.1581348730917	1	1	FALSE	0.3	1
#E41A1C	-207	1.15634304337651	1	1	FALSE	0.3	1
#E41A1C	-206	1.15457684306645	1	1	FALSE	0.3	1
#E41A1C	-205	1.15281064275639	1	1	FALSE	0.3	1
#E41A1C	-204	1.15106561456361	1	1	FALSE	0.3	1
#E41A1C	-203	1.14931947204887	1	1	FALSE	0.3	1
#E41A1C	-202	1.1475566147047	1	1	FALSE	0.3	1
#E41A1C	-201	1.14578595710679	1	1	FALSE	0.3	1
#E41A1C	-200	1.14397741256217	1	1	FALSE	0.3	1
#E41A1C	-199	1.14215883911989	1	1	FALSE	0.3	1
#E41A1C	-198	1.14025669153044	1	1	FALSE	0.3	1
#E41A1C	-197	1.138295484877	1	1	FALSE	0.3	1
#E41A1C	-196	1.13624736111051	1	1	FALSE	0.3	1
#E41A1C	-195	1.13412792073844	1	1	FALSE	0.3	1
#E41A1C	-194	1.13193047782901	1	1	FALSE	0.3	1
#E41A1C	-193	1.12959931628413	1	1	FALSE	0.3	1
#E41A1C	-192	1.12714892228929	1	1	FALSE	0.3	1
#E41A1C	-191	1.12459043906412	1	1	FALSE	0.3	1
#E41A1C	-190	1.12187037915443	1	1	FALSE	0.3	1
#E41A1C	-189	1.11900545738966	1	1	FALSE	0.3	1
#E41A1C	-188	1.11600235970157	1	1	FALSE	0.3	1
#E41A1C	-187	1.11279645541637	1	1	FALSE	0.3	1
#E41A1C	-186	1.10941560258311	1	1	FALSE	0.3	1
#E41A1C	-185	1.1058564582359	1	1	FALSE	0.3	1
#E41A1C	-184	1.10211902237474	1	1	FALSE	0.3	1
#E41A1C	-183	1.09818212288235	1	1	FALSE	0.3	1
#E41A1C	-182	1.09405690297835	1	1	FALSE	0.3	1
#E41A1C	-181	1.08973556240901	1	1	FALSE	0.3	1
#E41A1C	-180	1.08521364388647	1	1	FALSE	0.3	1
#E41A1C	-179	1.08049783334251	1	1	FALSE	0.3	1
#E41A1C	-178	1.07559481670891	1	1	FALSE	0.3	1
#E41A1C	-177	1.07049233644408	1	1	FALSE	0.3	1
#E41A1C	-176	1.0651759063625	1	1	FALSE	0.3	1
#E41A1C	-175	1.05969121366464	1	1	FALSE	0.3	1
#E41A1C	-174	1.05403045809675	1	1	FALSE	0.3	1
#E41A1C	-173	1.04818026779529	1	1	FALSE	0.3	1
#E41A1C	-172	1.0421807583509	1	1	FALSE	0.3	1
#E41A1C	-171	1.03601744357807	1	1	FALSE	0.3	1
#E41A1C	-170	1.02970926695015	1	1	FALSE	0.3	1
#E41A1C	-169	1.0232785149064	1	1	FALSE	0.3	1
#E41A1C	-168	1.01667281431458	1	1	FALSE	0.3	1
#E41A1C	-167	1.00999691143914	1	1	FALSE	0.3	1
#E41A1C	-166	1.00317948967451	1	1	FALSE	0.3	1
#E41A1C	-165	0.996278493762712	1	1	FALSE	0.3	1
#E41A1C	-164	0.989296152347678	1	1	FALSE	0.3	1
#E41A1C	-163	0.982212407634082	1	1	FALSE	0.3	1
#E41A1C	-162	0.975091890295736	1	1	FALSE	0.3	1
#E41A1C	-161	0.967904513639659	1	1	FALSE	0.3	1
#E41A1C	-160	0.960685935968639	1	1	FALSE	0.3	1
#E41A1C	-159	0.953462901009771	1	1	FALSE	0.3	1
#E41A1C	-158	0.946187492918682	1	1	FALSE	0.3	1
#E41A1C	-157	0.938925456691136	1	1	FALSE	0.3	1
#E41A1C	-156	0.931644476990237	1	1	FALSE	0.3	1
#E41A1C	-155	0.924392469660352	1	1	FALSE	0.3	1
#E41A1C	-154	0.917137119364581	1	1	FALSE	0.3	1
#E41A1C	-153	0.909934142201032	1	1	FALSE	0.3	1
#E41A1C	-152	0.902741193935143	1	1	FALSE	0.3	1
#E41A1C	-151	0.895618447952872	1	1	FALSE	0.3	1
#E41A1C	-150	0.888540274849088	1	1	FALSE	0.3	1
#E41A1C	-149	0.881505560301829	1	1	FALSE	0.3	1
#E41A1C	-148	0.874541048038188	1	1	FALSE	0.3	1
#E41A1C	-147	0.867665681531521	1	1	FALSE	0.3	1
#E41A1C	-146	0.860831544937455	1	1	FALSE	0.3	1
#E41A1C	-145	0.854105497573722	1	1	FALSE	0.3	1
#E41A1C	-144	0.847449652493604	1	1	FALSE	0.3	1
#E41A1C	-143	0.8408406089359	1	1	FALSE	0.3	1
#E41A1C	-142	0.834368626979544	1	1	FALSE	0.3	1
#E41A1C	-141	0.827957932731107	1	1	FALSE	0.3	1
#E41A1C	-140	0.821626355341985	1	1	FALSE	0.3	1
#E41A1C	-139	0.815425153622439	1	1	FALSE	0.3	1
#E41A1C	-138	0.809314211981829	1	1	FALSE	0.3	1
#E41A1C	-137	0.803297987708006	1	1	FALSE	0.3	1
#E41A1C	-136	0.797376480800967	1	1	FALSE	0.3	1
#E41A1C	-135	0.791554148548563	1	1	FALSE	0.3	1
#E41A1C	-134	0.78582430501902	1	1	FALSE	0.3	1
#E41A1C	-133	0.780183607246452	1	1	FALSE	0.3	1
#E41A1C	-132	0.774676628109345	1	1	FALSE	0.3	1
#E41A1C	-131	0.769243194221744	1	1	FALSE	0.3	1
#E41A1C	-130	0.76393679303783	1	1	FALSE	0.3	1
#E41A1C	-129	0.758729566508549	1	1	FALSE	0.3	1
#E41A1C	-128	0.75362374327783	1	1	FALSE	0.3	1
#E41A1C	-127	0.748618209023706	1	1	FALSE	0.3	1
#E41A1C	-126	0.743712963746177	1	1	FALSE	0.3	1
#E41A1C	-125	0.738936979816263	1	1	FALSE	0.3	1
#E41A1C	-124	0.734238998423701	1	1	FALSE	0.3	1
#E41A1C	-123	0.729684764564261	1	1	FALSE	0.3	1
#E41A1C	-122	0.725208533242174	1	1	FALSE	0.3	1
#E41A1C	-121	0.720884964028905	1	1	FALSE	0.3	1
#E41A1C	-120	0.716640511674952	1	1	FALSE	0.3	1
#E41A1C	-119	0.712518634736838	1	1	FALSE	0.3	1
#E41A1C	-118	0.708510418638867	1	1	FALSE	0.3	1
#E41A1C	-117	0.704629235244585	1	1	FALSE	0.3	1
#E41A1C	-116	0.700846112182975	1	1	FALSE	0.3	1
#E41A1C	-115	0.697201165044675	1	1	FALSE	0.3	1
#E41A1C	-114	0.69365539256101	1	1	FALSE	0.3	1
#E41A1C	-113	0.690235538459073	1	1	FALSE	0.3	1
#E41A1C	-112	0.686909287401957	1	1	FALSE	0.3	1
#E41A1C	-111	0.683713412014418	1	1	FALSE	0.3	1
#E41A1C	-110	0.680647912296453	1	1	FALSE	0.3	1
#E41A1C	-109	0.677681587233123	1	1	FALSE	0.3	1
#E41A1C	-108	0.674820008434239	1	1	FALSE	0.3	1
#E41A1C	-107	0.672102177168475	1	1	FALSE	0.3	1
#E41A1C	-106	0.669462348440064	1	1	FALSE	0.3	1
#E41A1C	-105	0.666950666737305	1	1	FALSE	0.3	1
#E41A1C	-104	0.664524787825633	1	1	FALSE	0.3	1
#E41A1C	-103	0.662217027041953	1	1	FALSE	0.3	1
#E41A1C	-102	0.660001754981134	1	1	FALSE	0.3	1
#E41A1C	-101	0.65790125808242	1	1	FALSE	0.3	1
#E41A1C	-100	0.655915536345811	1	1	FALSE	0.3	1
#E41A1C	-99	0.654013388756364	1	1	FALSE	0.3	1
#E41A1C	-98	0.652202615567817	1	1	FALSE	0.3	1
#E41A1C	-97	0.650498817287641	1	1	FALSE	0.3	1
#E41A1C	-96	0.648871907222854	1	1	FALSE	0.3	1
#E41A1C	-95	0.647330799949156	1	1	FALSE	0.3	1
#E41A1C	-94	0.645878838432431	1	1	FALSE	0.3	1
#E41A1C	-93	0.64450487945306	1	1	FALSE	0.3	1
#E41A1C	-92	0.643214494620854	1	1	FALSE	0.3	1
#E41A1C	-91	0.642016598511506	1	1	FALSE	0.3	1
#E41A1C	-90	0.640872189856345	1	1	FALSE	0.3	1
#E41A1C	-89	0.639789068909104	1	1	FALSE	0.3	1
#E41A1C	-88	0.638806236938459	1	1	FALSE	0.3	1
#E41A1C	-87	0.637876892421999	1	1	FALSE	0.3	1
#E41A1C	-86	0.636991006462063	1	1	FALSE	0.3	1
#E41A1C	-85	0.636198723546952	1	1	FALSE	0.3	1
#E41A1C	-84	0.635454356476213	1	1	FALSE	0.3	1
#E41A1C	-83	0.634782420333017	1	1	FALSE	0.3	1
#E41A1C	-82	0.634162857322043	1	1	FALSE	0.3	1
#E41A1C	-81	0.633611267950763	1	1	FALSE	0.3	1
#E41A1C	-80	0.633115394677592	1	1	FALSE	0.3	1
#E41A1C	-79	0.632704209873547	1	1	FALSE	0.3	1
#E41A1C	-78	0.63230751125501	1	1	FALSE	0.3	1
#E41A1C	-77	0.631977671954204	1	1	FALSE	0.3	1
#E41A1C	-76	0.631697977141696	1	1	FALSE	0.3	1
#E41A1C	-75	0.631467312495524	1	1	FALSE	0.3	1
#E41A1C	-74	0.63130685013297	1	1	FALSE	0.3	1
#E41A1C	-73	0.631168674209658	1	1	FALSE	0.3	1
#E41A1C	-72	0.631101814891928	1	1	FALSE	0.3	1
#E41A1C	-71	0.631077299808761	1	1	FALSE	0.3	1
#E41A1C	-70	0.63111295811155	1	1	FALSE	0.3	1
#E41A1C	-69	0.631190960648903	1	1	FALSE	0.3	1
#E41A1C	-68	0.631302392845122	1	1	FALSE	0.3	1
#E41A1C	-67	0.631456169275902	1	1	FALSE	0.3	1
#E41A1C	-66	0.631686833922074	1	1	FALSE	0.3	1
#E41A1C	-65	0.631905241026661	1	1	FALSE	0.3	1
#E41A1C	-64	0.632208336600375	1	1	FALSE	0.3	1
#E41A1C	-63	0.63250697488624	1	1	FALSE	0.3	1
#E41A1C	-62	0.632875815455723	1	1	FALSE	0.3	1
#E41A1C	-61	0.633265828142487	1	1	FALSE	0.3	1
#E41A1C	-60	0.633683698878304	1	1	FALSE	0.3	1
#E41A1C	-59	0.634159514356157	1	1	FALSE	0.3	1
#E41A1C	-58	0.634659844917177	1	1	FALSE	0.3	1
#E41A1C	-57	0.635211434288458	1	1	FALSE	0.3	1
#E41A1C	-56	0.6357641379817	1	1	FALSE	0.3	1
#E41A1C	-55	0.636355842943619	1	1	FALSE	0.3	1
#E41A1C	-54	0.63699434942795	1	1	FALSE	0.3	1
#E41A1C	-53	0.63766294260526	1	1	FALSE	0.3	1
#E41A1C	-52	0.638383908914791	1	1	FALSE	0.3	1
#E41A1C	-51	0.639111561156097	1	1	FALSE	0.3	1
#E41A1C	-50	0.639881557631964	1	1	FALSE	0.3	1
#E41A1C	-49	0.640703927240057	1	1	FALSE	0.3	1
#E41A1C	-48	0.641549697609352	1	1	FALSE	0.3	1
#E41A1C	-47	0.642437812213211	1	1	FALSE	0.3	1
#E41A1C	-46	0.643364928085747	1	1	FALSE	0.3	1
#E41A1C	-45	0.644385647003107	1	1	FALSE	0.3	1
#E41A1C	-44	0.645405251598504	1	1	FALSE	0.3	1
#E41A1C	-43	0.64652180220461	1	1	FALSE	0.3	1
#E41A1C	-42	0.647671782469584	1	1	FALSE	0.3	1
#E41A1C	-41	0.648904222559757	1	1	FALSE	0.3	1
#E41A1C	-40	0.650219122475133	1	1	FALSE	0.3	1
#E41A1C	-39	0.651594195776467	1	1	FALSE	0.3	1
#E41A1C	-38	0.653072901020283	1	1	FALSE	0.3	1
#E41A1C	-37	0.654615122615944	1	1	FALSE	0.3	1
#E41A1C	-36	0.656288834203142	1	1	FALSE	0.3	1
#E41A1C	-35	0.658045005615541	1	1	FALSE	0.3	1
#E41A1C	-34	0.659893665750803	1	1	FALSE	0.3	1
#E41A1C	-33	0.661906131214504	1	1	FALSE	0.3	1
#E41A1C	-32	0.664004399469294	1	1	FALSE	0.3	1
#E41A1C	-31	0.666248643901129	1	1	FALSE	0.3	1
#E41A1C	-30	0.668635521544125	1	1	FALSE	0.3	1
#E41A1C	-29	0.671169489686128	1	1	FALSE	0.3	1
#E41A1C	-28	0.673833833497707	1	1	FALSE	0.3	1
#E41A1C	-27	0.676670897213423	1	1	FALSE	0.3	1
#E41A1C	-26	0.679647251174413	1	1	FALSE	0.3	1
#E41A1C	-25	0.6828063539372	1	1	FALSE	0.3	1
#E41A1C	-24	0.686153777111598	1	1	FALSE	0.3	1
#E41A1C	-23	0.689630461633607	1	1	FALSE	0.3	1
#E41A1C	-22	0.693318867328431	1	1	FALSE	0.3	1
#E41A1C	-21	0.69717219267366	1	1	FALSE	0.3	1
#E41A1C	-20	0.701197123601062	1	1	FALSE	0.3	1
#E41A1C	-19	0.705431547057356	1	1	FALSE	0.3	1
#E41A1C	-18	0.709837576095826	1	1	FALSE	0.3	1
#E41A1C	-17	0.714391809955267	1	1	FALSE	0.3	1
#E41A1C	-16	0.719158879309484	1	1	FALSE	0.3	1
#E41A1C	-15	0.72407861077252	1	1	FALSE	0.3	1
#E41A1C	-14	0.729171062139695	1	1	FALSE	0.3	1
#E41A1C	-13	0.734431776123158	1	1	FALSE	0.3	1
#E41A1C	-12	0.739840694927594	1	1	FALSE	0.3	1
#E41A1C	-11	0.745410076094581	1	1	FALSE	0.3	1
#E41A1C	-10	0.751109832931146	1	1	FALSE	0.3	1
#E41A1C	-9	0.756934393827474	1	1	FALSE	0.3	1
#E41A1C	-8	0.762897130647114	1	1	FALSE	0.3	1
#E41A1C	-7	0.768973528306895	1	1	FALSE	0.3	1
#E41A1C	-6	0.775113442318521	1	1	FALSE	0.3	1
#E41A1C	-5	0.781369245814214	1	1	FALSE	0.3	1
#E41A1C	-4	0.787685222695865	1	1	FALSE	0.3	1
#E41A1C	-3	0.794056915675626	1	1	FALSE	0.3	1
#E41A1C	-2	0.800463152636214	1	1	FALSE	0.3	1
#E41A1C	-1	0.806898361967818	1	1	FALSE	0.3	1
#E41A1C	0	0.813316856469989	1	1	FALSE	0.3	1
#E41A1C	1	0.819754294445518	1	1	FALSE	0.3	1
#E41A1C	2	0.826160531406106	1	1	FALSE	0.3	1
#E41A1C	3	0.832515509556434	1	1	FALSE	0.3	1
#E41A1C	4	0.838817000252576	1	1	FALSE	0.3	1
#E41A1C	5	0.845049402987064	1	1	FALSE	0.3	1
#E41A1C	6	0.851154773017862	1	1	FALSE	0.3	1
#E41A1C	7	0.857164311359913	1	1	FALSE	0.3	1
#E41A1C	8	0.863026759202955	1	1	FALSE	0.3	1
#E41A1C	9	0.868757717054461	1	1	FALSE	0.3	1
#E41A1C	10	0.874321526611639	1	1	FALSE	0.3	1
#E41A1C	11	0.879711501942716	1	1	FALSE	0.3	1
#E41A1C	12	0.884917614150033	1	1	FALSE	0.3	1
#E41A1C	13	0.889901976286875	1	1	FALSE	0.3	1
#E41A1C	14	0.894676845894828	1	1	FALSE	0.3	1
#E41A1C	15	0.899195421451478	1	1	FALSE	0.3	1
#E41A1C	16	0.90349447558158	1	1	FALSE	0.3	1
#E41A1C	17	0.907526092440755	1	1	FALSE	0.3	1
#E41A1C	18	0.911272442877613	1	1	FALSE	0.3	1
#E41A1C	19	0.914772528160829	1	1	FALSE	0.3	1
#E41A1C	20	0.917956146006785	1	1	FALSE	0.3	1
#E41A1C	21	0.920861183362196	1	1	FALSE	0.3	1
#E41A1C	22	0.923468696753702	1	1	FALSE	0.3	1
#E41A1C	23	0.925763085673837	1	1	FALSE	0.3	1
#E41A1C	24	0.927724292327277	1	1	FALSE	0.3	1
#E41A1C	25	0.929406918490173	1	1	FALSE	0.3	1
#E41A1C	26	0.93074299052283	1	1	FALSE	0.3	1
#E41A1C	27	0.931757023508417	1	1	FALSE	0.3	1
#E41A1C	28	0.93245904634459	1	1	FALSE	0.3	1
#E41A1C	29	0.932839030133695	1	1	FALSE	0.3	1
#E41A1C	30	0.932881374368258	1	1	FALSE	0.3	1
#E41A1C	31	0.932622851673032	1	1	FALSE	0.3	1
#E41A1C	32	0.932050090184471	1	1	FALSE	0.3	1
#E41A1C	33	0.931147489395102	1	1	FALSE	0.3	1
#E41A1C	34	0.92996185082734	1	1	FALSE	0.3	1
#E41A1C	35	0.928458630500355	1	1	FALSE	0.3	1
#E41A1C	36	0.926674601038902	1	1	FALSE	0.3	1
#E41A1C	37	0.924604190833165	1	1	FALSE	0.3	1
#E41A1C	38	0.922254085814924	1	1	FALSE	0.3	1
#E41A1C	39	0.919624285984174	1	1	FALSE	0.3	1
#E41A1C	40	0.916752678287628	1	1	FALSE	0.3	1
#E41A1C	41	0.913632576793516	1	1	FALSE	0.3	1
#E41A1C	42	0.910271781755574	1	1	FALSE	0.3	1
#E41A1C	43	0.90668589368127	1	1	FALSE	0.3	1
#E41A1C	44	0.902884941468265	1	1	FALSE	0.3	1
#E41A1C	45	0.898903469097387	1	1	FALSE	0.3	1
#E41A1C	46	0.894698018012109	1	1	FALSE	0.3	1
#E41A1C	47	0.890335447530164	1	1	FALSE	0.3	1
#E41A1C	48	0.88585587324219	1	1	FALSE	0.3	1
#E41A1C	49	0.881185749898683	1	1	FALSE	0.3	1
#E41A1C	50	0.876422023510352	1	1	FALSE	0.3	1
#E41A1C	51	0.871533493062258	1	1	FALSE	0.3	1
#E41A1C	52	0.866534644739906	1	1	FALSE	0.3	1
#E41A1C	53	0.861483423285333	1	1	FALSE	0.3	1
#E41A1C	54	0.856329684210238	1	1	FALSE	0.3	1
#E41A1C	55	0.851139172510392	1	1	FALSE	0.3	1
#E41A1C	56	0.845919688439528	1	1	FALSE	0.3	1
#E41A1C	57	0.840655631490177	1	1	FALSE	0.3	1
#E41A1C	58	0.835400489116525	1	1	FALSE	0.3	1
#E41A1C	59	0.83014423242091	1	1	FALSE	0.3	1
#E41A1C	60	0.824896890300992	1	1	FALSE	0.3	1
#E41A1C	61	0.819700806991334	1	1	FALSE	0.3	1
#E41A1C	62	0.81453258173073	1	1	FALSE	0.3	1
#E41A1C	63	0.809418958246275	1	1	FALSE	0.3	1
#E41A1C	64	0.804359936537965	1	1	FALSE	0.3	1
#E41A1C	65	0.799380031688971	1	1	FALSE	0.3	1
#E41A1C	66	0.794484815309104	1	1	FALSE	0.3	1
#E41A1C	67	0.789689887905831	1	1	FALSE	0.3	1
#E41A1C	68	0.784987449225421	1	1	FALSE	0.3	1
#E41A1C	69	0.780410928926738	1	1	FALSE	0.3	1
#E41A1C	70	0.775932468960725	1	1	FALSE	0.3	1
#E41A1C	71	0.771571012800742	1	1	FALSE	0.3	1
#E41A1C	72	0.767365561715466	1	1	FALSE	0.3	1
#E41A1C	73	0.76326262825071	1	1	FALSE	0.3	1
#E41A1C	74	0.759322385792431	1	1	FALSE	0.3	1
#E41A1C	75	0.755529233833162	1	1	FALSE	0.3	1
#E41A1C	76	0.751855314323846	1	1	FALSE	0.3	1
#E41A1C	77	0.748325142347651	1	1	FALSE	0.3	1
#E41A1C	78	0.744948746802239	1	1	FALSE	0.3	1
#E41A1C	79	0.741729470653493	1	1	FALSE	0.3	1
#E41A1C	80	0.738676228477113	1	1	FALSE	0.3	1
#E41A1C	81	0.735764505189929	1	1	FALSE	0.3	1
#E41A1C	82	0.732994300791944	1	1	FALSE	0.3	1
#E41A1C	83	0.730393473332209	1	1	FALSE	0.3	1
#E41A1C	84	0.727925250185974	1	1	FALSE	0.3	1
#E41A1C	85	0.725621946690143	1	1	FALSE	0.3	1
#E41A1C	86	0.723444561576038	1	1	FALSE	0.3	1
#E41A1C	87	0.721416495604867	1	1	FALSE	0.3	1
#E41A1C	88	0.719522148269156	1	1	FALSE	0.3	1
#E41A1C	89	0.717780463042264	1	1	FALSE	0.3	1
#E41A1C	90	0.7161646961971	1	1	FALSE	0.3	1
#E41A1C	91	0.714673733411699	1	1	FALSE	0.3	1
#E41A1C	92	0.713305346042139	1	1	FALSE	0.3	1
#E41A1C	93	0.712076248917852	1	1	FALSE	0.3	1
#E41A1C	94	0.710968612887442	1	1	FALSE	0.3	1
#E41A1C	95	0.709975752019137	1	1	FALSE	0.3	1
#E41A1C	96	0.709086523093315	1	1	FALSE	0.3	1
#E41A1C	97	0.708316526617448	1	1	FALSE	0.3	1
#E41A1C	98	0.707639018864441	1	1	FALSE	0.3	1
#E41A1C	99	0.707093001102971	1	1	FALSE	0.3	1
#E41A1C	100	0.70662275723493	1	1	FALSE	0.3	1
#E41A1C	101	0.706230515904242	1	1	FALSE	0.3	1
#E41A1C	102	0.70592853465249	1	1	FALSE	0.3	1
#E41A1C	103	0.705713470513789	1	1	FALSE	0.3	1
#E41A1C	104	0.705588666454024	1	1	FALSE	0.3	1
#E41A1C	105	0.705541864931612	1	1	FALSE	0.3	1
#E41A1C	106	0.705567494336743	1	1	FALSE	0.3	1
#E41A1C	107	0.705648839839981	1	1	FALSE	0.3	1
#E41A1C	108	0.705792587373103	1	1	FALSE	0.3	1
#E41A1C	109	0.706003194223956	1	1	FALSE	0.3	1
#E41A1C	110	0.706267288528993	1	1	FALSE	0.3	1
#E41A1C	111	0.706613842659233	1	1	FALSE	0.3	1
#E41A1C	112	0.707007198311883	1	1	FALSE	0.3	1
#E41A1C	113	0.707450698452831	1	1	FALSE	0.3	1
#E41A1C	114	0.707991144604489	1	1	FALSE	0.3	1
#E41A1C	115	0.708546076941656	1	1	FALSE	0.3	1
#E41A1C	116	0.709184583425987	1	1	FALSE	0.3	1
#E41A1C	117	0.709863205500957	1	1	FALSE	0.3	1
#E41A1C	118	0.710609801215619	1	1	FALSE	0.3	1
#E41A1C	119	0.711417684638202	1	1	FALSE	0.3	1
#E41A1C	120	0.712315828139721	1	1	FALSE	0.3	1
#E41A1C	121	0.713294202822517	1	1	FALSE	0.3	1
#E41A1C	122	0.71433720817912	1	1	FALSE	0.3	1
#E41A1C	123	0.715482731156243	1	1	FALSE	0.3	1
#E41A1C	124	0.716728543109963	1	1	FALSE	0.3	1
#E41A1C	125	0.718063500820658	1	1	FALSE	0.3	1
#E41A1C	126	0.719516576659344	1	1	FALSE	0.3	1
#E41A1C	127	0.721091113591908	1	1	FALSE	0.3	1
#E41A1C	128	0.722812741023481	1	1	FALSE	0.3	1
#E41A1C	129	0.724704859715266	1	1	FALSE	0.3	1
#E41A1C	130	0.726755212125683	1	1	FALSE	0.3	1
#E41A1C	131	0.729000570879481	1	1	FALSE	0.3	1
#E41A1C	132	0.731430907079001	1	1	FALSE	0.3	1
#E41A1C	133	0.734068507163488	1	1	FALSE	0.3	1
#E41A1C	134	0.736963515621238	1	1	FALSE	0.3	1
#E41A1C	135	0.740119275418139	1	1	FALSE	0.3	1
#E41A1C	136	0.743516843080833	1	1	FALSE	0.3	1
#E41A1C	137	0.747192991234074	1	1	FALSE	0.3	1
#E41A1C	138	0.751204550297932	1	1	FALSE	0.3	1
#E41A1C	139	0.755528119511199	1	1	FALSE	0.3	1
#E41A1C	140	0.760242815733194	1	1	FALSE	0.3	1
#E41A1C	141	0.765307409051315	1	1	FALSE	0.3	1
#E41A1C	142	0.770790987427215	1	1	FALSE	0.3	1
#E41A1C	143	0.776673493065578	1	1	FALSE	0.3	1
#E41A1C	144	0.782992812913114	1	1	FALSE	0.3	1
#E41A1C	145	0.789823606541294	1	1	FALSE	0.3	1
#E41A1C	146	0.797117958105741	1	1	FALSE	0.3	1
#E41A1C	147	0.80493381234849	1	1	FALSE	0.3	1
#E41A1C	148	0.813284541133086	1	1	FALSE	0.3	1
#E41A1C	149	0.822192430898774	1	1	FALSE	0.3	1
#E41A1C	150	0.831677539440872	1	1	FALSE	0.3	1
#E41A1C	151	0.84177998235002	1	1	FALSE	0.3	1
#E41A1C	152	0.852488616406595	1	1	FALSE	0.3	1
#E41A1C	153	0.863844671523197	1	1	FALSE	0.3	1
#E41A1C	154	0.875847033377865	1	1	FALSE	0.3	1
#E41A1C	155	0.888528017307504	1	1	FALSE	0.3	1
#E41A1C	156	0.901877594414452	1	1	FALSE	0.3	1
#E41A1C	157	0.915923622747764	1	1	FALSE	0.3	1
#E41A1C	158	0.930681702814909	1	1	FALSE	0.3	1
#E41A1C	159	0.946174121055136	1	1	FALSE	0.3	1
#E41A1C	160	0.962389734248818	1	1	FALSE	0.3	1
#E41A1C	161	0.979308484600634	1	1	FALSE	0.3	1
#E41A1C	162	0.996980516598889	1	1	FALSE	0.3	1
#E41A1C	163	1.01537351490667	1	1	FALSE	0.3	1
#E41A1C	164	1.03448190791418	1	1	FALSE	0.3	1
#E41A1C	165	1.05431349587515	1	1	FALSE	0.3	1
#E41A1C	166	1.0748671644676	1	1	FALSE	0.3	1
#E41A1C	167	1.09611282699858	1	1	FALSE	0.3	1
#E41A1C	168	1.11803265431667	1	1	FALSE	0.3	1
#E41A1C	169	1.14062218913404	1	1	FALSE	0.3	1
#E41A1C	170	1.16387028823105	1	1	FALSE	0.3	1
#E41A1C	171	1.18772234983157	1	1	FALSE	0.3	1
#E41A1C	172	1.21218617418933	1	1	FALSE	0.3	1
#E41A1C	173	1.23719935927444	1	1	FALSE	0.3	1
#E41A1C	174	1.26274296161355	1	1	FALSE	0.3	1
#E41A1C	175	1.28876460807444	1	1	FALSE	0.3	1
#E41A1C	176	1.31522975467628	1	1	FALSE	0.3	1
#E41A1C	177	1.34210608608216	1	1	FALSE	0.3	1
#E41A1C	178	1.36933120026221	1	1	FALSE	0.3	1
#E41A1C	179	1.39685718137204	1	1	FALSE	0.3	1
#E41A1C	180	1.42468514373363	1	1	FALSE	0.3	1
#E41A1C	181	1.45268805464328	1	1	FALSE	0.3	1
#E41A1C	182	1.48084251333978	1	1	FALSE	0.3	1
#E41A1C	183	1.50908723211522	1	1	FALSE	0.3	1
#E41A1C	184	1.5373486657201	1	1	FALSE	0.3	1
#E41A1C	185	1.56559561313946	1	1	FALSE	0.3	1
#E41A1C	186	1.59374672887008	1	1	FALSE	0.3	1
#E41A1C	187	1.62175409706758	1	1	FALSE	0.3	1
#E41A1C	188	1.64955197273619	1	1	FALSE	0.3	1
#E41A1C	189	1.67705789605071	1	1	FALSE	0.3	1
#E41A1C	190	1.70422506548872	1	1	FALSE	0.3	1
#E41A1C	191	1.73095542071755	1	1	FALSE	0.3	1
#E41A1C	192	1.75723893283955	1	1	FALSE	0.3	1
#E41A1C	193	1.78297419855616	1	1	FALSE	0.3	1
#E41A1C	194	1.80812890253047	1	1	FALSE	0.3	1
#E41A1C	195	1.83262504222513	1	1	FALSE	0.3	1
#E41A1C	196	1.85639687264437	1	1	FALSE	0.3	1
#E41A1C	197	1.87941207845129	1	1	FALSE	0.3	1
#E41A1C	198	1.90159265710854	1	1	FALSE	0.3	1
#E41A1C	199	1.92290183599136	1	1	FALSE	0.3	1
#E41A1C	200	1.94328612764556	1	1	FALSE	0.3	1
#E41A1C	201	1.96269984487071	1	1	FALSE	0.3	1
#E41A1C	202	1.98108281428083	1	1	FALSE	0.3	1
#E41A1C	203	1.99842500697828	1	1	FALSE	0.3	1
#E41A1C	204	2.01465399203551	1	1	FALSE	0.3	1
#E41A1C	205	2.02976754080859	1	1	FALSE	0.3	1
#E41A1C	206	2.04372776635081	1	1	FALSE	0.3	1
#E41A1C	207	2.05648898146173	1	1	FALSE	0.3	1
#E41A1C	208	2.06804784317545	1	1	FALSE	0.3	1
#E41A1C	209	2.07836312157937	1	1	FALSE	0.3	1
#E41A1C	210	2.08744818853705	1	1	FALSE	0.3	1
#E41A1C	211	2.09526738574568	1	1	FALSE	0.3	1
#E41A1C	212	2.10182405617117	1	1	FALSE	0.3	1
#E41A1C	213	2.10709925634014	1	1	FALSE	0.3	1
#E41A1C	214	2.1111253015895	1	1	FALSE	0.3	1
#E41A1C	215	2.11386653361647	1	1	FALSE	0.3	1
#E41A1C	216	2.11535192479206	1	1	FALSE	0.3	1
#E41A1C	217	2.11557813215039	1	1	FALSE	0.3	1
#E41A1C	218	2.11459864314563	1	1	FALSE	0.3	1
#E41A1C	219	2.11234659846005	1	1	FALSE	0.3	1
#E41A1C	220	2.10891337249457	1	1	FALSE	0.3	1
#E41A1C	221	2.10429005067347	1	1	FALSE	0.3	1
#E41A1C	222	2.09852232019722	1	1	FALSE	0.3	1
#E41A1C	223	2.09163135318308	1	1	FALSE	0.3	1
#E41A1C	224	2.08364166471423	1	1	FALSE	0.3	1
#E41A1C	225	2.07455994072244	1	1	FALSE	0.3	1
#E41A1C	226	2.06447532696469	1	1	FALSE	0.3	1
#E41A1C	227	2.05338002318724	1	1	FALSE	0.3	1
#E41A1C	228	2.04134646031763	1	1	FALSE	0.3	1
#E41A1C	229	2.0283824386096	1	1	FALSE	0.3	1
#E41A1C	230	2.01455370305891	1	1	FALSE	0.3	1
#E41A1C	231	1.99989814061228	1	1	FALSE	0.3	1
#E41A1C	232	1.98447926762156	1	1	FALSE	0.3	1
#E41A1C	233	1.96826699739377	1	1	FALSE	0.3	1
#E41A1C	234	1.95139281992044	1	1	FALSE	0.3	1
#E41A1C	235	1.93387010706512	1	1	FALSE	0.3	1
#E41A1C	236	1.91572225958901	1	1	FALSE	0.3	1
#E41A1C	237	1.89701613680985	1	1	FALSE	0.3	1
#E41A1C	238	1.87781191211359	1	1	FALSE	0.3	1
#E41A1C	239	1.85811515711006	1	1	FALSE	0.3	1
#E41A1C	240	1.83801947484405	1	1	FALSE	0.3	1
#E41A1C	241	1.81753155124737	1	1	FALSE	0.3	1
#E41A1C	242	1.79670375945221	1	1	FALSE	0.3	1
#E41A1C	243	1.77559738716651	1	1	FALSE	0.3	1
#E41A1C	244	1.75424252108324	1	1	FALSE	0.3	1
#E41A1C	245	1.73268596272482	1	1	FALSE	0.3	1
#E41A1C	246	1.71095668446226	1	1	FALSE	0.3	1
#E41A1C	247	1.68910260213994	1	1	FALSE	0.3	1
#E41A1C	248	1.66717831753399	1	1	FALSE	0.3	1
#E41A1C	249	1.64522060326918	1	1	FALSE	0.3	1
#E41A1C	250	1.62325174578475	1	1	FALSE	0.3	1
#E41A1C	251	1.60131743228115	1	1	FALSE	0.3	1
#E41A1C	252	1.57943326326585	1	1	FALSE	0.3	1
#E41A1C	253	1.55766944102246	1	1	FALSE	0.3	1
#E41A1C	254	1.53602485122903	1	1	FALSE	0.3	1
#E41A1C	255	1.51457415345701	1	1	FALSE	0.3	1
#E41A1C	256	1.49330731880876	1	1	FALSE	0.3	1
#E41A1C	257	1.47228452067022	1	1	FALSE	0.3	1
#E41A1C	258	1.45151578793906	1	1	FALSE	0.3	1
#E41A1C	259	1.4310033492592	1	1	FALSE	0.3	1
#E41A1C	260	1.41079623479698	1	1	FALSE	0.3	1
#E41A1C	261	1.39093121717715	1	1	FALSE	0.3	1
#E41A1C	262	1.37143169716092	1	1	FALSE	0.3	1
#E41A1C	263	1.35230770364594	1	1	FALSE	0.3	1
#E41A1C	264	1.33357818010558	1	1	FALSE	0.3	1
#E41A1C	265	1.31524646950571	1	1	FALSE	0.3	1
#E41A1C	266	1.29734823014913	1	1	FALSE	0.3	1
#E41A1C	267	1.27988569067977	1	1	FALSE	0.3	1
#E41A1C	268	1.26290230965414	1	1	FALSE	0.3	1
#E41A1C	269	1.24636465741339	1	1	FALSE	0.3	1
#E41A1C	270	1.23032845005562	1	1	FALSE	0.3	1
#E41A1C	271	1.2147858873271	1	1	FALSE	0.3	1
#E41A1C	272	1.19974476948156	1	1	FALSE	0.3	1
#E41A1C	273	1.18518281007976	1	1	FALSE	0.3	1
#E41A1C	274	1.17115683954176	1	1	FALSE	0.3	1
#E41A1C	275	1.15765348600404	1	1	FALSE	0.3	1
#E41A1C	276	1.14466383489087	1	1	FALSE	0.3	1
#E41A1C	277	1.13218900052424	1	1	FALSE	0.3	1
#E41A1C	278	1.12024681205553	1	1	FALSE	0.3	1
#E41A1C	279	1.10886401321183	1	1	FALSE	0.3	1
#E41A1C	280	1.09795591552403	1	1	FALSE	0.3	1
#E41A1C	281	1.08761500771497	1	1	FALSE	0.3	1
#E41A1C	282	1.0777844593646	1	1	FALSE	0.3	1
#E41A1C	283	1.06850772902943	1	1	FALSE	0.3	1
#E41A1C	284	1.05974804408471	1	1	FALSE	0.3	1
#E41A1C	285	1.05148088944728	1	1	FALSE	0.3	1
#E41A1C	286	1.04372409426852	1	1	FALSE	0.3	1
#E41A1C	287	1.03648657312415	1	1	FALSE	0.3	1
#E41A1C	288	1.02977724058985	1	1	FALSE	0.3	1
#E41A1C	289	1.02353703760162	1	1	FALSE	0.3	1
#E41A1C	290	1.01782279457955	1	1	FALSE	0.3	1
#E41A1C	291	1.01256988084982	1	1	FALSE	0.3	1
#E41A1C	292	1.00778943963206	1	1	FALSE	0.3	1
#E41A1C	293	1.00352381516083	1	1	FALSE	0.3	1
#E41A1C	294	0.999707262440348	1	1	FALSE	0.3	1
#E41A1C	295	0.996316380709427	1	1	FALSE	0.3	1
#E41A1C	296	0.993408000388131	1	1	FALSE	0.3	1
#E41A1C	297	0.990933091310124	1	1	FALSE	0.3	1
#E41A1C	298	0.988892767797367	1	1	FALSE	0.3	1
#E41A1C	299	0.987312659254993	1	1	FALSE	0.3	1
#E41A1C	300	0.98613816390685	1	1	FALSE	0.3	1
#E41A1C	301	0.985390453870227	1	1	FALSE	0.3	1
#E41A1C	302	0.985041671096065	1	1	FALSE	0.3	1
#E41A1C	303	0.985082901008664	1	1	FALSE	0.3	1
#E41A1C	304	0.985528629793539	1	1	FALSE	0.3	1
#E41A1C	305	0.986343199147893	1	1	FALSE	0.3	1
#E41A1C	306	0.987517694496033	1	1	FALSE	0.3	1
#E41A1C	307	0.989081088208976	1	1	FALSE	0.3	1
#E41A1C	308	0.990983235798423	1	1	FALSE	0.3	1
#E41A1C	309	0.993247538025576	1	1	FALSE	0.3	1
#E41A1C	310	0.995841679553538	1	1	FALSE	0.3	1
#E41A1C	311	0.998755631484645	1	1	FALSE	0.3	1
#E41A1C	312	1.00201948051188	1	1	FALSE	0.3	1
#E41A1C	313	1.00560313994226	1	1	FALSE	0.3	1
#E41A1C	314	1.00950215248793	1	1	FALSE	0.3	1
#E41A1C	315	1.01370871789517	1	1	FALSE	0.3	1
#E41A1C	316	1.0181838348953	1	1	FALSE	0.3	1
#E41A1C	317	1.02297541933268	1	1	FALSE	0.3	1
#E41A1C	318	1.02805895612416	1	1	FALSE	0.3	1
#E41A1C	319	1.03343555959169	1	1	FALSE	0.3	1
#E41A1C	320	1.03908071465211	1	1	FALSE	0.3	1
#E41A1C	321	1.04502450799839	1	1	FALSE	0.3	1
#E41A1C	322	1.05122793836186	1	1	FALSE	0.3	1
#E41A1C	323	1.05772443540139	1	1	FALSE	0.3	1
#E41A1C	324	1.0645039702193	1	1	FALSE	0.3	1
#E41A1C	325	1.07154091341049	1	1	FALSE	0.3	1
#E41A1C	326	1.07883526497494	1	1	FALSE	0.3	1
#E41A1C	327	1.08641711160563	1	1	FALSE	0.3	1
#E41A1C	328	1.09426528118528	1	1	FALSE	0.3	1
#E41A1C	329	1.10240763176295	1	1	FALSE	0.3	1
#E41A1C	330	1.11081184800173	1	1	FALSE	0.3	1
#E41A1C	331	1.11948795879928	1	1	FALSE	0.3	1
#E41A1C	332	1.12842927822383	1	1	FALSE	0.3	1
#E41A1C	333	1.1376647786464	1	1	FALSE	0.3	1
#E41A1C	334	1.14716437337401	1	1	FALSE	0.3	1
#E41A1C	335	1.15697597825103	1	1	FALSE	0.3	1
#E41A1C	336	1.16704944878916	1	1	FALSE	0.3	1
#E41A1C	337	1.17741487168138	1	1	FALSE	0.3	1
#E41A1C	338	1.18806667531788	1	1	FALSE	0.3	1
#E41A1C	339	1.19902046020614	1	1	FALSE	0.3	1
#E41A1C	340	1.21024948261906	1	1	FALSE	0.3	1
#E41A1C	341	1.22176822874214	1	1	FALSE	0.3	1
#E41A1C	342	1.23354549756044	1	1	FALSE	0.3	1
#E41A1C	343	1.24566152025525	1	1	FALSE	0.3	1
#E41A1C	344	1.25804052293314	1	1	FALSE	0.3	1
#E41A1C	345	1.27067804830625	1	1	FALSE	0.3	1
#E41A1C	346	1.28361978357504	1	1	FALSE	0.3	1
#E41A1C	347	1.29684455662223	1	1	FALSE	0.3	1
#E41A1C	348	1.31033565261837	1	1	FALSE	0.3	1
#E41A1C	349	1.3240718994462	1	1	FALSE	0.3	1
#E41A1C	350	1.33809564134026	1	1	FALSE	0.3	1
#E41A1C	351	1.35232887576322	1	1	FALSE	0.3	1
#E41A1C	352	1.36679834644216	1	1	FALSE	0.3	1
#E41A1C	353	1.38149513880139	1	1	FALSE	0.3	1
#E41A1C	354	1.39643039606052	1	1	FALSE	0.3	1
#E41A1C	355	1.41153948754576	1	1	FALSE	0.3	1
#E41A1C	356	1.4268279848669	1	1	FALSE	0.3	1
#E41A1C	357	1.4423181744632	1	1	FALSE	0.3	1
#E41A1C	358	1.45796214049028	1	1	FALSE	0.3	1
#E41A1C	359	1.47370862413789	1	1	FALSE	0.3	1
#E41A1C	360	1.48959885531861	1	1	FALSE	0.3	1
#E41A1C	361	1.50560274733948	1	1	FALSE	0.3	1
#E41A1C	362	1.52167238435611	1	1	FALSE	0.3	1
#E41A1C	363	1.53781779526618	1	1	FALSE	0.3	1
#E41A1C	364	1.55399775015707	1	1	FALSE	0.3	1
#E41A1C	365	1.57020667741898	1	1	FALSE	0.3	1
#E41A1C	366	1.58641449035892	1	1	FALSE	0.3	1
#E41A1C	367	1.60262118897691	1	1	FALSE	0.3	1
#E41A1C	368	1.61876548556501	1	1	FALSE	0.3	1
#E41A1C	369	1.63486520927462	1	1	FALSE	0.3	1
#E41A1C	370	1.65088470180296	1	1	FALSE	0.3	1
#E41A1C	371	1.66676044679817	1	1	FALSE	0.3	1
#E41A1C	372	1.68254927468034	1	1	FALSE	0.3	1
#E41A1C	373	1.69815089647286	1	1	FALSE	0.3	1
#E41A1C	374	1.71359539886871	1	1	FALSE	0.3	1
#E41A1C	375	1.72882706576978	1	1	FALSE	0.3	1
#E41A1C	376	1.74386818361532	1	1	FALSE	0.3	1
#E41A1C	377	1.75866860791703	1	1	FALSE	0.3	1
#E41A1C	378	1.7731726225768	1	1	FALSE	0.3	1
#E41A1C	379	1.7874370580147	1	1	FALSE	0.3	1
#E41A1C	380	1.80138168304946	1	1	FALSE	0.3	1
#E41A1C	381	1.81502989844227	1	1	FALSE	0.3	1
#E41A1C	382	1.82833378834877	1	1	FALSE	0.3	1
#E41A1C	383	1.84127329497363	1	1	FALSE	0.3	1
#E41A1C	384	1.85383950374116	1	1	FALSE	0.3	1
#E41A1C	385	1.8660168141439	1	1	FALSE	0.3	1
#E41A1C	386	1.877770682201	1	1	FALSE	0.3	1
#E41A1C	387	1.88911447977602	1	1	FALSE	0.3	1
#E41A1C	388	1.90000140534654	1	1	FALSE	0.3	1
#E41A1C	389	1.91042923026864	1	1	FALSE	0.3	1
#E41A1C	390	1.92038792564467	1	1	FALSE	0.3	1
#E41A1C	391	1.92986077664519	1	1	FALSE	0.3	1
#E41A1C	392	1.93882661115291	1	1	FALSE	0.3	1
#E41A1C	393	1.94729880103138	1	1	FALSE	0.3	1
#E41A1C	394	1.95523388772408	1	1	FALSE	0.3	1
#E41A1C	395	1.96262407097728	1	1	FALSE	0.3	1
#E41A1C	396	1.96945932189331	1	1	FALSE	0.3	1
#E41A1C	397	1.97574855504786	1	1	FALSE	0.3	1
#E41A1C	398	1.98145165485031	1	1	FALSE	0.3	1
#E41A1C	399	1.98660093663756	1	1	FALSE	0.3	1
#E41A1C	400	1.99116854236055	1	1	FALSE	0.3	1
#E41A1C	401	1.99513329990199	1	1	FALSE	0.3	1
#E41A1C	402	1.99848963765208	1	1	FALSE	0.3	1
#E41A1C	403	2.00124758450849	1	1	FALSE	0.3	1
#E41A1C	404	2.00340491182728	1	1	FALSE	0.3	1
#E41A1C	405	2.00498724901357	1	1	FALSE	0.3	1
#E41A1C	406	2.00591325056415	1	1	FALSE	0.3	1
#E41A1C	407	2.00625311876261	1	1	FALSE	0.3	1
#E41A1C	408	2.00597565259403	1	1	FALSE	0.3	1
#E41A1C	409	2.00511205307334	1	1	FALSE	0.3	1
#E41A1C	410	2.00362889054167	1	1	FALSE	0.3	1
#E41A1C	411	2.00155736601397	1	1	FALSE	0.3	1
#E41A1C	412	1.99888967923651	1	1	FALSE	0.3	1
#E41A1C	413	1.99562360156535	1	1	FALSE	0.3	1
#E41A1C	414	1.99180704884488	1	1	FALSE	0.3	1
#E41A1C	415	1.98739656251856	1	1	FALSE	0.3	1
#E41A1C	416	1.98245231597235	1	1	FALSE	0.3	1
#E41A1C	417	1.97695202276702	1	1	FALSE	0.3	1
#E41A1C	418	1.97094248442497	1	1	FALSE	0.3	1
#E41A1C	419	1.96439361425322	1	1	FALSE	0.3	1
#E41A1C	420	1.95737115724755	1	1	FALSE	0.3	1
#E41A1C	421	1.94985171264674	1	1	FALSE	0.3	1
#E41A1C	422	1.94187762468536	1	1	FALSE	0.3	1
#E41A1C	423	1.9334433217536	1	1	FALSE	0.3	1
#E41A1C	424	1.92460451994957	1	1	FALSE	0.3	1
#E41A1C	425	1.91536790520504	1	1	FALSE	0.3	1
#E41A1C	426	1.9057423920957	1	1	FALSE	0.3	1
#E41A1C	427	1.89576698189024	1	1	FALSE	0.3	1
#E41A1C	428	1.88546061806202	1	1	FALSE	0.3	1
#E41A1C	429	1.87484335840634	1	1	FALSE	0.3	1
#E41A1C	430	1.86396200444563	1	1	FALSE	0.3	1
#E41A1C	431	1.8527686403355	1	1	FALSE	0.3	1
#E41A1C	432	1.84137358395023	1	1	FALSE	0.3	1
#E41A1C	433	1.82978129257764	1	1	FALSE	0.3	1
#E41A1C	434	1.81799176621775	1	1	FALSE	0.3	1
#E41A1C	435	1.80601726241213	1	1	FALSE	0.3	1
#E41A1C	436	1.79392352615656	1	1	FALSE	0.3	1
#E41A1C	437	1.78171278609497	1	1	FALSE	0.3	1
#E41A1C	438	1.76939841409089	1	1	FALSE	0.3	1
#E41A1C	439	1.75702498302281	1	1	FALSE	0.3	1
#E41A1C	440	1.74458023534916	1	1	FALSE	0.3	1
#E41A1C	441	1.73212657309981	1	1	FALSE	0.3	1
#E41A1C	442	1.71965062441121	1	1	FALSE	0.3	1
#E41A1C	443	1.70717356140065	1	1	FALSE	0.3	1
#E41A1C	444	1.69472992804896	1	1	FALSE	0.3	1
#E41A1C	445	1.68231972435613	1	1	FALSE	0.3	1
#E41A1C	446	1.66995632218571	1	1	FALSE	0.3	1
#E41A1C	447	1.65764529314752	1	1	FALSE	0.3	1
#E41A1C	448	1.64542675283219	1	1	FALSE	0.3	1
#E41A1C	449	1.63331853039111	1	1	FALSE	0.3	1
#E41A1C	450	1.6212849675215	1	1	FALSE	0.3	1
#E41A1C	451	1.60935503659438	1	1	FALSE	0.3	1
#E41A1C	452	1.5975443381172	1	1	FALSE	0.3	1
#E41A1C	453	1.58584395751429	1	1	FALSE	0.3	1
#E41A1C	454	1.57427952419075	1	1	FALSE	0.3	1
#E41A1C	455	1.56285549543446	1	1	FALSE	0.3	1
#E41A1C	456	1.55158190014306	1	1	FALSE	0.3	1
#E41A1C	457	1.54044202348712	1	1	FALSE	0.3	1
#E41A1C	458	1.52944812300822	1	1	FALSE	0.3	1
#E41A1C	459	1.51859128413068	1	1	FALSE	0.3	1
#E41A1C	460	1.50788710736195	1	1	FALSE	0.3	1
#E41A1C	461	1.49732779244831	1	1	FALSE	0.3	1
#E41A1C	462	1.48693674015096	1	1	FALSE	0.3	1
#E41A1C	463	1.47668943538672	1	1	FALSE	0.3	1
#E41A1C	464	1.4666393656098	1	1	FALSE	0.3	1
#E41A1C	465	1.45672301446834	1	1	FALSE	0.3	1
#E41A1C	466	1.44696378272354	1	1	FALSE	0.3	1
#E41A1C	467	1.43738172817073	1	1	FALSE	0.3	1
#E41A1C	468	1.4279712792001	1	1	FALSE	0.3	1
#E41A1C	469	1.41877366572425	1	1	FALSE	0.3	1
#E41A1C	470	1.40972760003525	1	1	FALSE	0.3	1
#E41A1C	471	1.40085871153824	1	1	FALSE	0.3	1
#E41A1C	472	1.39220934446778	1	1	FALSE	0.3	1
#E41A1C	473	1.38376278399443	1	1	FALSE	0.3	1
#E41A1C	474	1.37548002884953	1	1	FALSE	0.3	1
#E41A1C	475	1.36742570970687	1	1	FALSE	0.3	1
#E41A1C	476	1.35960205521039	1	1	FALSE	0.3	1
#E41A1C	477	1.3519878932428	1	1	FALSE	0.3	1
#E41A1C	478	1.34464005422416	1	1	FALSE	0.3	1
#E41A1C	479	1.33751396527601	1	1	FALSE	0.3	1
#E41A1C	480	1.33061408368617	1	1	FALSE	0.3	1
#E41A1C	481	1.32402732656771	1	1	FALSE	0.3	1
#E41A1C	482	1.31766454816365	1	1	FALSE	0.3	1
#E41A1C	483	1.31158480753798	1	1	FALSE	0.3	1
#E41A1C	484	1.30580370519817	1	1	FALSE	0.3	1
#E41A1C	485	1.30027109665594	1	1	FALSE	0.3	1
#E41A1C	486	1.29505272690704	1	1	FALSE	0.3	1
#E41A1C	487	1.29016085349306	1	1	FALSE	0.3	1
#E41A1C	488	1.28555424650139	1	1	FALSE	0.3	1
#E41A1C	489	1.2812696785568	1	1	FALSE	0.3	1
#E41A1C	490	1.27732163584479	1	1	FALSE	0.3	1
#E41A1C	491	1.27366331684294	1	1	FALSE	0.3	1
#E41A1C	492	1.27036938112273	1	1	FALSE	0.3	1
#E41A1C	493	1.26739191283978	1	1	FALSE	0.3	1
#E41A1C	494	1.2647186544525	1	1	FALSE	0.3	1
#E41A1C	495	1.26239306451743	1	1	FALSE	0.3	1
#E41A1C	496	1.2604285148981	1	1	FALSE	0.3	1
#E41A1C	497	1.25877151814033	1	1	FALSE	0.3	1
#E41A1C	498	1.25745996119085	1	1	FALSE	0.3	1
#E41A1C	499	1.25648715811786	1	1	FALSE	0.3	1
#E41A1C	500	1.25580965036485	1	1	FALSE	0.3	1
#E41A1C	501	1.2554575246248	1	1	FALSE	0.3	1
#E41A1C	502	1.25542966657575	1	1	FALSE	0.3	1
#E41A1C	503	1.25572496189573	1	1	FALSE	0.3	1
#E41A1C	504	1.25629660906233	1	1	FALSE	0.3	1
#E41A1C	505	1.2571813807003	1	1	FALSE	0.3	1
#E41A1C	506	1.2583335896092	1	1	FALSE	0.3	1
#E41A1C	507	1.25977886519415	1	1	FALSE	0.3	1
#E41A1C	508	1.26152723635281	1	1	FALSE	0.3	1
#E41A1C	509	1.26352187266512	1	1	FALSE	0.3	1
#E41A1C	510	1.26581068997544	1	1	FALSE	0.3	1
#E41A1C	511	1.26830119956092	1	1	FALSE	0.3	1
#E41A1C	512	1.27104466023181	1	1	FALSE	0.3	1
#E41A1C	513	1.27406112978344	1	1	FALSE	0.3	1
#E41A1C	514	1.27730380669339	1	1	FALSE	0.3	1
#E41A1C	515	1.28073368969299	1	1	FALSE	0.3	1
#E41A1C	516	1.28439535166072	1	1	FALSE	0.3	1
#E41A1C	517	1.28826316319146	1	1	FALSE	0.3	1
#E41A1C	518	1.29232932403146	1	1	FALSE	0.3	1
#E41A1C	519	1.29660609172232	1	1	FALSE	0.3	1
#E41A1C	520	1.30108120872245	1	1	FALSE	0.3	1
#E41A1C	521	1.30569004435803	1	1	FALSE	0.3	1
#E41A1C	522	1.31050057226878	1	1	FALSE	0.3	1
#E41A1C	523	1.31547156254207	1	1	FALSE	0.3	1
#E41A1C	524	1.32063421619286	1	1	FALSE	0.3	1
#E41A1C	525	1.32594618898659	1	1	FALSE	0.3	1
#E41A1C	526	1.33139299473774	1	1	FALSE	0.3	1
#E41A1C	527	1.33700360581733	1	1	FALSE	0.3	1
#E41A1C	528	1.34274347824453	1	1	FALSE	0.3	1
#E41A1C	529	1.34863601278055	1	1	FALSE	0.3	1
#E41A1C	530	1.35465780866418	1	1	FALSE	0.3	1
#E41A1C	531	1.36082335208094	1	1	FALSE	0.3	1
#E41A1C	532	1.3671036706598	1	1	FALSE	0.3	1
#E41A1C	533	1.3735243938059	1	1	FALSE	0.3	1
#E41A1C	534	1.38007772126549	1	1	FALSE	0.3	1
#E41A1C	535	1.38673468066757	1	1	FALSE	0.3	1
#E41A1C	536	1.39351198684157	1	1	FALSE	0.3	1
#E41A1C	537	1.40039292495805	1	1	FALSE	0.3	1
#E41A1C	538	1.40737526637308	1	1	FALSE	0.3	1
#E41A1C	539	1.41445678244275	1	1	FALSE	0.3	1
#E41A1C	540	1.42165307367453	1	1	FALSE	0.3	1
#E41A1C	541	1.42892068151188	1	1	FALSE	0.3	1
#E41A1C	542	1.43629526425761	1	1	FALSE	0.3	1
#E41A1C	543	1.4437355919991	1	1	FALSE	0.3	1
#E41A1C	544	1.45126395117561	1	1	FALSE	0.3	1
#E41A1C	545	1.45885805534788	1	1	FALSE	0.3	1
#E41A1C	546	1.46650453265238	1	1	FALSE	0.3	1
#E41A1C	547	1.47421898359657	1	1	FALSE	0.3	1
#E41A1C	548	1.48199917953653	1	1	FALSE	0.3	1
#E41A1C	549	1.48979720462788	1	1	FALSE	0.3	1
#E41A1C	550	1.49764425988557	1	1	FALSE	0.3	1
#E41A1C	551	1.50551805887035	1	1	FALSE	0.3	1
#E41A1C	552	1.51341080132849	1	1	FALSE	0.3	1
#E41A1C	553	1.5213191442941	1	1	FALSE	0.3	1
#E41A1C	554	1.52924308776718	1	1	FALSE	0.3	1
#E41A1C	555	1.53713471590336	1	1	FALSE	0.3	1
#E41A1C	556	1.54503191564935	1	1	FALSE	0.3	1
#E41A1C	557	1.5529213151416	1	1	FALSE	0.3	1
#E41A1C	558	1.56075276989182	1	1	FALSE	0.3	1
#E41A1C	559	1.56857085277849	1	1	FALSE	0.3	1
#E41A1C	560	1.57633544821098	1	1	FALSE	0.3	1
#E41A1C	561	1.58403207000378	1	1	FALSE	0.3	1
#E41A1C	562	1.59165403222511	1	1	FALSE	0.3	1
#E41A1C	563	1.59920690648478	1	1	FALSE	0.3	1
#E41A1C	564	1.60669515007064	1	1	FALSE	0.3	1
#E41A1C	565	1.61406973281637	1	1	FALSE	0.3	1
#E41A1C	566	1.62135962709297	1	1	FALSE	0.3	1
#E41A1C	567	1.62852583163177	1	1	FALSE	0.3	1
#E41A1C	568	1.63554271702763	1	1	FALSE	0.3	1
#E41A1C	569	1.64246934234456	1	1	FALSE	0.3	1
#E41A1C	570	1.64921433318165	1	1	FALSE	0.3	1
#E41A1C	571	1.65584009156879	1	1	FALSE	0.3	1
#E41A1C	572	1.6623076162373	1	1	FALSE	0.3	1
#E41A1C	573	1.66862247879698	1	1	FALSE	0.3	1
#E41A1C	574	1.67472116289601	1	1	FALSE	0.3	1
#E41A1C	575	1.68065604166659	1	1	FALSE	0.3	1
#E41A1C	576	1.68642600078677	1	1	FALSE	0.3	1
#E41A1C	577	1.69199649627573	1	1	FALSE	0.3	1
#E41A1C	578	1.69735638491382	1	1	FALSE	0.3	1
#E41A1C	579	1.70251569559873	1	1	FALSE	0.3	1
#E41A1C	580	1.70744434163746	1	1	FALSE	0.3	1
#E41A1C	581	1.71217463836693	1	1	FALSE	0.3	1
#E41A1C	582	1.71666424155256	1	1	FALSE	0.3	1
#E41A1C	583	1.72093098034576	1	1	FALSE	0.3	1
#E41A1C	584	1.7249547969512	1	1	FALSE	0.3	1
#E41A1C	585	1.72873011975907	1	1	FALSE	0.3	1
#E41A1C	586	1.73224691987172	1	1	FALSE	0.3	1
#E41A1C	587	1.73553862694801	1	1	FALSE	0.3	1
#E41A1C	588	1.73857961158281	1	1	FALSE	0.3	1
#E41A1C	589	1.74134535869294	1	1	FALSE	0.3	1
#E41A1C	590	1.74384478285412	1	1	FALSE	0.3	1
#E41A1C	591	1.7461023991495	1	1	FALSE	0.3	1
#E41A1C	592	1.74810260707162	1	1	FALSE	0.3	1
#E41A1C	593	1.74980306238591	1	1	FALSE	0.3	1
#E41A1C	594	1.7513118543227	1	1	FALSE	0.3	1
#E41A1C	595	1.75253092254933	1	1	FALSE	0.3	1
#E41A1C	596	1.75349481104662	1	1	FALSE	0.3	1
#E41A1C	597	1.7541700901557	1	1	FALSE	0.3	1
#E41A1C	598	1.75463364809197	1	1	FALSE	0.3	1
#E41A1C	599	1.75483422604516	1	1	FALSE	0.3	1
#E41A1C	600	1.75477516698117	1	1	FALSE	0.3	1
#E41A1C	601	1.75449658649062	1	1	FALSE	0.3	1
#E41A1C	602	1.75399068431979	1	1	FALSE	0.3	1
#E41A1C	603	1.75325411750279	1	1	FALSE	0.3	1
#E41A1C	604	1.75232031569848	1	1	FALSE	0.3	1
#E41A1C	605	1.75116810678958	1	1	FALSE	0.3	1
#E41A1C	606	1.7498387206887	1	1	FALSE	0.3	1
#E41A1C	607	1.74827532697576	1	1	FALSE	0.3	1
#E41A1C	608	1.74658601488109	1	1	FALSE	0.3	1
#E41A1C	609	1.74471395398462	1	1	FALSE	0.3	1
#E41A1C	610	1.74273268953586	1	1	FALSE	0.3	1
#E41A1C	611	1.74057313357315	1	1	FALSE	0.3	1
#E41A1C	612	1.73833000346328	1	1	FALSE	0.3	1
#E41A1C	613	1.73593755421047	1	1	FALSE	0.3	1
#E41A1C	614	1.73347378835208	1	1	FALSE	0.3	1
#E41A1C	615	1.73094650614185	1	1	FALSE	0.3	1
#E41A1C	616	1.72834122139427	1	1	FALSE	0.3	1
#E41A1C	617	1.72565793410934	1	1	FALSE	0.3	1
#E41A1C	618	1.72299804758561	1	1	FALSE	0.3	1
#E41A1C	619	1.72026350149041	1	1	FALSE	0.3	1
#E41A1C	620	1.71754567022465	1	1	FALSE	0.3	1
#E41A1C	621	1.71481335277338	1	1	FALSE	0.3	1
#E41A1C	622	1.71208214964407	1	1	FALSE	0.3	1
#E41A1C	623	1.70938771913951	1	1	FALSE	0.3	1
#E41A1C	624	1.70671334643027	1	1	FALSE	0.3	1
#E41A1C	625	1.70407574634578	1	1	FALSE	0.3	1
#E41A1C	626	1.70148940507156	1	1	FALSE	0.3	1
#E41A1C	627	1.69896212286133	1	1	FALSE	0.3	1
#E41A1C	628	1.69646269870015	1	1	FALSE	0.3	1
#E41A1C	629	1.69404684868614	1	1	FALSE	0.3	1
#E41A1C	630	1.69169117205808	1	1	FALSE	0.3	1
#E41A1C	631	1.68942798415289	1	1	FALSE	0.3	1
#E41A1C	632	1.68718819700891	1	1	FALSE	0.3	1
#E41A1C	633	1.68505649909525	1	1	FALSE	0.3	1
#E41A1C	634	1.68294485897692	1	1	FALSE	0.3	1
#E41A1C	635	1.68089339224454	1	1	FALSE	0.3	1
#E41A1C	636	1.678905441864	1	1	FALSE	0.3	1
#E41A1C	637	1.6769843508012	1	1	FALSE	0.3	1
#E41A1C	638	1.67511117558277	1	1	FALSE	0.3	1
#E41A1C	639	1.67322908578865	1	1	FALSE	0.3	1
#E41A1C	640	1.67141496963421	1	1	FALSE	0.3	1
#E41A1C	641	1.66958079568446	1	1	FALSE	0.3	1
#E41A1C	642	1.66777002249591	1	1	FALSE	0.3	1
#E41A1C	643	1.66597150684895	1	1	FALSE	0.3	1
#E41A1C	644	1.66413064696742	1	1	FALSE	0.3	1
#E41A1C	645	1.6622897870859	1	1	FALSE	0.3	1
#E41A1C	646	1.66040658296981	1	1	FALSE	0.3	1
#E41A1C	647	1.65847992029719	1	1	FALSE	0.3	1
#E41A1C	648	1.65650422745825	1	1	FALSE	0.3	1
#E41A1C	649	1.65447950445296	1	1	FALSE	0.3	1
#E41A1C	650	1.65237789323228	1	1	FALSE	0.3	1
#E41A1C	651	1.65018156464482	1	1	FALSE	0.3	1
#E41A1C	652	1.64788940436861	1	1	FALSE	0.3	1
#E41A1C	653	1.64550921265739	1	1	FALSE	0.3	1
#E41A1C	654	1.64300755985229	1	1	FALSE	0.3	1
#E41A1C	655	1.64039001756312	1	1	FALSE	0.3	1
#E41A1C	656	1.63765881443381	1	1	FALSE	0.3	1
#E41A1C	657	1.6348128361424	1	1	FALSE	0.3	1
#E41A1C	658	1.63184762540103	1	1	FALSE	0.3	1
#E41A1C	659	1.6287074661116	1	1	FALSE	0.3	1
#E41A1C	660	1.62545587462595	1	1	FALSE	0.3	1
#E41A1C	661	1.62206833586092	1	1	FALSE	0.3	1
#E41A1C	662	1.61854930710434	1	1	FALSE	0.3	1
#E41A1C	663	1.61487650191699	1	1	FALSE	0.3	1
#E41A1C	664	1.61109115021146	1	1	FALSE	0.3	1
#E41A1C	665	1.60715090775318	1	1	FALSE	0.3	1
#E41A1C	666	1.60309589013279	1	1	FALSE	0.3	1
#E41A1C	667	1.59892721167227	1	1	FALSE	0.3	1
#E41A1C	668	1.59464375804964	1	1	FALSE	0.3	1
#E41A1C	669	1.59026447273826	1	1	FALSE	0.3	1
#E41A1C	670	1.58575035446946	1	1	FALSE	0.3	1
#E41A1C	671	1.58115489069742	1	1	FALSE	0.3	1
#E41A1C	672	1.57647585277821	1	1	FALSE	0.3	1
#E41A1C	673	1.57175224198052	1	1	FALSE	0.3	1
#E41A1C	674	1.56694282839174	1	1	FALSE	0.3	1
#E41A1C	675	1.56209329921232	1	1	FALSE	0.3	1
#E41A1C	676	1.55720811173012	1	1	FALSE	0.3	1
#E41A1C	677	1.55230732374044	1	1	FALSE	0.3	1
#E41A1C	678	1.54738424931151	1	1	FALSE	0.3	1
#E41A1C	679	1.54248011835595	1	1	FALSE	0.3	1
#E41A1C	680	1.53754367206348	1	1	FALSE	0.3	1
#E41A1C	681	1.53267185644482	1	1	FALSE	0.3	1
#E41A1C	682	1.52784349938268	1	1	FALSE	0.3	1
#E41A1C	683	1.52310205943359	1	1	FALSE	0.3	1
#E41A1C	684	1.51841299261673	1	1	FALSE	0.3	1
#E41A1C	685	1.51381195723488	1	1	FALSE	0.3	1
#E41A1C	686	1.50930006761	1	1	FALSE	0.3	1
#E41A1C	687	1.50490295314723	1	1	FALSE	0.3	1
#E41A1C	688	1.50061504223675	1	1	FALSE	0.3	1
#E41A1C	689	1.49647979343509	1	1	FALSE	0.3	1
#E41A1C	690	1.4925250647913	1	1	FALSE	0.3	1
#E41A1C	691	1.48872299825633	1	1	FALSE	0.3	1
#E41A1C	692	1.48510813781102	1	1	FALSE	0.3	1
#E41A1C	693	1.48167936913338	1	1	FALSE	0.3	1
#E41A1C	694	1.47844114951128	1	1	FALSE	0.3	1
#E41A1C	695	1.47542133699376	1	1	FALSE	0.3	1
#E41A1C	696	1.4726121313271	1	1	FALSE	0.3	1
#E41A1C	697	1.47001241818933	1	1	FALSE	0.3	1
#E41A1C	698	1.4676589702052	1	1	FALSE	0.3	1
#E41A1C	699	1.46551501474996	1	1	FALSE	0.3	1
#E41A1C	700	1.46367081190255	1	1	FALSE	0.3	1
#E41A1C	701	1.46206507395504	1	1	FALSE	0.3	1
#E41A1C	702	1.46069557226352	1	1	FALSE	0.3	1
#E41A1C	703	1.45958125030134	1	1	FALSE	0.3	1
#E41A1C	704	1.45873770857596	1	1	FALSE	0.3	1
#E41A1C	705	1.45815157522386	1	1	FALSE	0.3	1
#E41A1C	706	1.45783176482071	1	1	FALSE	0.3	1
#E41A1C	707	1.45774819067355	1	1	FALSE	0.3	1
#E41A1C	708	1.45794431133889	1	1	FALSE	0.3	1
#E41A1C	709	1.45838669715788	1	1	FALSE	0.3	1
#E41A1C	710	1.45910320617956	1	1	FALSE	0.3	1
#E41A1C	711	1.46005706577919	1	1	FALSE	0.3	1
#E41A1C	712	1.46127279103993	1	1	FALSE	0.3	1
#E41A1C	713	1.46272809552254	1	1	FALSE	0.3	1
#E41A1C	714	1.46445529456392	1	1	FALSE	0.3	1
#E41A1C	715	1.46641761553933	1	1	FALSE	0.3	1
#E41A1C	716	1.46860837251698	1	1	FALSE	0.3	1
#E41A1C	717	1.47103759439454	1	1	FALSE	0.3	1
#E41A1C	718	1.47368522337668	1	1	FALSE	0.3	1
#E41A1C	719	1.47655348810734	1	1	FALSE	0.3	1
#E41A1C	720	1.47966133205987	1	1	FALSE	0.3	1
#E41A1C	721	1.48297309693148	1	1	FALSE	0.3	1
#E41A1C	722	1.48649546865393	1	1	FALSE	0.3	1
#E41A1C	723	1.49020950375389	1	1	FALSE	0.3	1
#E41A1C	724	1.49409068714817	1	1	FALSE	0.3	1
#E41A1C	725	1.49822259298394	1	1	FALSE	0.3	1
#E41A1C	726	1.50249713203087	1	1	FALSE	0.3	1
#E41A1C	727	1.50694661962587	1	1	FALSE	0.3	1
#E41A1C	728	1.51155991254931	1	1	FALSE	0.3	1
#E41A1C	729	1.51634703969884	1	1	FALSE	0.3	1
#E41A1C	730	1.52128014302542	1	1	FALSE	0.3	1
#E41A1C	731	1.52636145117298	1	1	FALSE	0.3	1
#E41A1C	732	1.53158093524384	1	1	FALSE	0.3	1
#E41A1C	733	1.53692633769643	1	1	FALSE	0.3	1
#E41A1C	734	1.54237760073543	1	1	FALSE	0.3	1
#E41A1C	735	1.54795701080008	1	1	FALSE	0.3	1
#E41A1C	736	1.55362779526563	1	1	FALSE	0.3	1
#E41A1C	737	1.55937212498068	1	1	FALSE	0.3	1
#E41A1C	738	1.56518888562327	1	1	FALSE	0.3	1
#E41A1C	739	1.5710780771934	1	1	FALSE	0.3	1
#E41A1C	740	1.57701072732006	1	1	FALSE	0.3	1
#E41A1C	741	1.58299240761306	1	1	FALSE	0.3	1
#E41A1C	742	1.58897965951587	1	1	FALSE	0.3	1
#E41A1C	743	1.59502485616071	1	1	FALSE	0.3	1
#E41A1C	744	1.6010477663663	1	1	FALSE	0.3	1
#E41A1C	745	1.60707513385975	1	1	FALSE	0.3	1
#E41A1C	746	1.61309581542142	1	1	FALSE	0.3	1
#E41A1C	747	1.61906858113872	1	1	FALSE	0.3	1
#E41A1C	748	1.62499565965557	1	1	FALSE	0.3	1
#E41A1C	749	1.63083136377152	1	1	FALSE	0.3	1
#E41A1C	750	1.63663809551645	1	1	FALSE	0.3	1
#E41A1C	751	1.64230330837219	1	1	FALSE	0.3	1
#E41A1C	752	1.64789386165646	1	1	FALSE	0.3	1
#E41A1C	753	1.65335626791508	1	1	FALSE	0.3	1
#E41A1C	754	1.65872618545084	1	1	FALSE	0.3	1
#E41A1C	755	1.66395012680955	1	1	FALSE	0.3	1
#E41A1C	756	1.66900134826412	1	1	FALSE	0.3	1
#E41A1C	757	1.67389099303418	1	1	FALSE	0.3	1
#E41A1C	758	1.67860346061225	1	1	FALSE	0.3	1
#E41A1C	759	1.68314543693011	1	1	FALSE	0.3	1
#E41A1C	760	1.68749463554851	1	1	FALSE	0.3	1
#E41A1C	761	1.69161762680858	1	1	FALSE	0.3	1
#E41A1C	762	1.69556455519863	1	1	FALSE	0.3	1
#E41A1C	763	1.69928193326447	1	1	FALSE	0.3	1
#E41A1C	764	1.70276753236218	1	1	FALSE	0.3	1
#E41A1C	765	1.70603138138941	1	1	FALSE	0.3	1
#E41A1C	766	1.70907348034617	1	1	FALSE	0.3	1
#E41A1C	767	1.71186374253948	1	1	FALSE	0.3	1
#E41A1C	768	1.71444005491604	1	1	FALSE	0.3	1
#E41A1C	769	1.7167779023927	1	1	FALSE	0.3	1
#E41A1C	770	1.71883605505686	1	1	FALSE	0.3	1
#E41A1C	771	1.72070477298743	1	1	FALSE	0.3	1
#E41A1C	772	1.72231496822279	1	1	FALSE	0.3	1
#E41A1C	773	1.7236967274559	1	1	FALSE	0.3	1
#E41A1C	774	1.72484113611106	1	1	FALSE	0.3	1
#E41A1C	775	1.72574262257846	1	1	FALSE	0.3	1
#E41A1C	776	1.7264368451609	1	1	FALSE	0.3	1
#E41A1C	777	1.72692380385838	1	1	FALSE	0.3	1
#E41A1C	778	1.72720127002696	1	1	FALSE	0.3	1
#E41A1C	779	1.72727147231058	1	1	FALSE	0.3	1
#E41A1C	780	1.72716115443632	1	1	FALSE	0.3	1
#E41A1C	781	1.72682797216963	1	1	FALSE	0.3	1
#E41A1C	782	1.72634769940393	1	1	FALSE	0.3	1
#E41A1C	783	1.72567464893877	1	1	FALSE	0.3	1
#E41A1C	784	1.72485116500872	1	1	FALSE	0.3	1
#E41A1C	785	1.72389061947732	1	1	FALSE	0.3	1
#E41A1C	786	1.72277741183709	1	1	FALSE	0.3	1
#E41A1C	787	1.72153605717122	1	1	FALSE	0.3	1
#E41A1C	788	1.7202077853923	1	1	FALSE	0.3	1
#E41A1C	789	1.71874022336811	1	1	FALSE	0.3	1
#E41A1C	790	1.71719465880656	1	1	FALSE	0.3	1
#E41A1C	791	1.71552763315113	1	1	FALSE	0.3	1
#E41A1C	792	1.71377814767051	1	1	FALSE	0.3	1
#E41A1C	793	1.71197963202354	1	1	FALSE	0.3	1
#E41A1C	794	1.71008751333176	1	1	FALSE	0.3	1
#E41A1C	795	1.70815082176148	1	1	FALSE	0.3	1
#E41A1C	796	1.70617847188842	1	1	FALSE	0.3	1
#E41A1C	797	1.70415597752706	1	1	FALSE	0.3	1
#E41A1C	798	1.70208556732133	1	1	FALSE	0.3	1
#E41A1C	799	1.69997281288103	1	1	FALSE	0.3	1
#E41A1C	800	1.69783331471364	1	1	FALSE	0.3	1
#E41A1C	801	1.69568378764859	1	1	FALSE	0.3	1
#E41A1C	802	1.69350083092467	1	1	FALSE	0.3	1
#E41A1C	803	1.6912900161517	1	1	FALSE	0.3	1
#E41A1C	804	1.68905022900771	1	1	FALSE	0.3	1
#E41A1C	805	1.68680041296607	1	1	FALSE	0.3	1
#E41A1C	806	1.68454391099265	1	1	FALSE	0.3	1
#E41A1C	807	1.68223726453093	1	1	FALSE	0.3	1
#E41A1C	808	1.67993730400098	1	1	FALSE	0.3	1
#E41A1C	809	1.67760837110002	1	1	FALSE	0.3	1
#E41A1C	810	1.67527386658925	1	1	FALSE	0.3	1
#E41A1C	811	1.67291261835138	1	1	FALSE	0.3	1
#E41A1C	812	1.67054134121586	1	1	FALSE	0.3	1
#E41A1C	813	1.66814554899717	1	1	FALSE	0.3	1
#E41A1C	814	1.66573415627101	1	1	FALSE	0.3	1
#E41A1C	815	1.66329824846167	1	1	FALSE	0.3	1
#E41A1C	816	1.66082556802759	1	1	FALSE	0.3	1
#E41A1C	817	1.65834620166173	1	1	FALSE	0.3	1
#E41A1C	818	1.65584566317859	1	1	FALSE	0.3	1
#E41A1C	819	1.6533172666464	1	1	FALSE	0.3	1
#E41A1C	820	1.65077884121655	1	1	FALSE	0.3	1
#E41A1C	821	1.64825267332828	1	1	FALSE	0.3	1
#E41A1C	822	1.64565741747836	1	1	FALSE	0.3	1
#E41A1C	823	1.64311119179477	1	1	FALSE	0.3	1
#E41A1C	824	1.64054825128175	1	1	FALSE	0.3	1
#E41A1C	825	1.63798753941266	1	1	FALSE	0.3	1
#E41A1C	826	1.63544465669496	1	1	FALSE	0.3	1
#E41A1C	827	1.63290845990903	1	1	FALSE	0.3	1
#E41A1C	828	1.63040234981608	1	1	FALSE	0.3	1
#E41A1C	829	1.62794526988947	1	1	FALSE	0.3	1
#E41A1C	830	1.62549933318248	1	1	FALSE	0.3	1
#E41A1C	831	1.62312694172499	1	1	FALSE	0.3	1
#E41A1C	832	1.62084035305859	1	1	FALSE	0.3	1
#E41A1C	833	1.61859276566087	1	1	FALSE	0.3	1
#E41A1C	834	1.61646775367899	1	1	FALSE	0.3	1
#E41A1C	835	1.61440960101484	1	1	FALSE	0.3	1
#E41A1C	836	1.61245396597121	1	1	FALSE	0.3	1
#E41A1C	837	1.61060976312379	1	1	FALSE	0.3	1
#E41A1C	838	1.60887922111652	1	1	FALSE	0.3	1
#E41A1C	839	1.60727794045687	1	1	FALSE	0.3	1
#E41A1C	840	1.60583043622799	1	1	FALSE	0.3	1
#E41A1C	841	1.60453113682009	1	1	FALSE	0.3	1
#E41A1C	842	1.60337447062334	1	1	FALSE	0.3	1
#E41A1C	843	1.60236823789149	1	1	FALSE	0.3	1
#E41A1C	844	1.60154698260536	1	1	FALSE	0.3	1
#E41A1C	845	1.60087393214021	1	1	FALSE	0.3	1
#E41A1C	846	1.60038251615488	1	1	FALSE	0.3	1
#E41A1C	847	1.60005044821015	1	1	FALSE	0.3	1
#E41A1C	848	1.59990781499899	1	1	FALSE	0.3	1
#E41A1C	849	1.5999457019457	1	1	FALSE	0.3	1
#E41A1C	850	1.60013847964516	1	1	FALSE	0.3	1
#E41A1C	851	1.60050174860484	1	1	FALSE	0.3	1
#E41A1C	852	1.60102213696117	1	1	FALSE	0.3	1
#E41A1C	853	1.60172973140716	1	1	FALSE	0.3	1
#E41A1C	854	1.60256881584468	1	1	FALSE	0.3	1
#E41A1C	855	1.60356279103495	1	1	FALSE	0.3	1
#E41A1C	856	1.60469939943638	1	1	FALSE	0.3	1
#E41A1C	857	1.60591066740927	1	1	FALSE	0.3	1
#E41A1C	858	1.60728685503257	1	1	FALSE	0.3	1
#E41A1C	859	1.6087677889203	1	1	FALSE	0.3	1
#E41A1C	860	1.61032226805755	1	1	FALSE	0.3	1
#E41A1C	861	1.6119502924443	1	1	FALSE	0.3	1
#E41A1C	862	1.61366077665625	1	1	FALSE	0.3	1
#E41A1C	863	1.61541806239061	1	1	FALSE	0.3	1
#E41A1C	864	1.61722214964738	1	1	FALSE	0.3	1
#E41A1C	865	1.61905966656303	1	1	FALSE	0.3	1
#E41A1C	866	1.62091166966417	1	1	FALSE	0.3	1
#E41A1C	867	1.62276367276532	1	1	FALSE	0.3	1
#E41A1C	868	1.62459896103703	1	1	FALSE	0.3	1
#E41A1C	869	1.62642756337698	1	1	FALSE	0.3	1
#E41A1C	870	1.62824502249729	1	1	FALSE	0.3	1
#E41A1C	871	1.63000453687558	1	1	FALSE	0.3	1
#E41A1C	872	1.63173507888285	1	1	FALSE	0.3	1
#E41A1C	873	1.63340099021632	1	1	FALSE	0.3	1
#E41A1C	874	1.63499892791008	1	1	FALSE	0.3	1
#E41A1C	875	1.63654672111556	1	1	FALSE	0.3	1
#E41A1C	876	1.63800648288601	1	1	FALSE	0.3	1
#E41A1C	877	1.6393860134752	1	1	FALSE	0.3	1
#E41A1C	878	1.64067751262937	1	1	FALSE	0.3	1
#E41A1C	879	1.64187652306067	1	1	FALSE	0.3	1
#E41A1C	880	1.64298527341305	1	1	FALSE	0.3	1
#E41A1C	881	1.6440004207206	1	1	FALSE	0.3	1
#E41A1C	882	1.64493199388098	1	1	FALSE	0.3	1
#E41A1C	883	1.64578222153812	1	1	FALSE	0.3	1
#E41A1C	884	1.64653104589671	1	1	FALSE	0.3	1
#E41A1C	885	1.64718738153244	1	1	FALSE	0.3	1
#E41A1C	886	1.6477835437822	1	1	FALSE	0.3	1
#E41A1C	887	1.64827050247968	1	1	FALSE	0.3	1
#E41A1C	888	1.64867611567391	1	1	FALSE	0.3	1
#E41A1C	889	1.64904272759947	1	1	FALSE	0.3	1
#E41A1C	890	1.64930013597273	1	1	FALSE	0.3	1
#E41A1C	891	1.64953080061891	1	1	FALSE	0.3	1
#E41A1C	892	1.64965671900063	1	1	FALSE	0.3	1
#E41A1C	893	1.64977483712862	1	1	FALSE	0.3	1
#E41A1C	894	1.64982498161692	1	1	FALSE	0.3	1
#E41A1C	895	1.64985395398794	1	1	FALSE	0.3	1
#E41A1C	896	1.64985729695383	1	1	FALSE	0.3	1
#E41A1C	897	1.64985841127579	1	1	FALSE	0.3	1
#E41A1C	898	1.64985061102205	1	1	FALSE	0.3	1
#E41A1C	899	1.64979489492395	1	1	FALSE	0.3	1
#E41A1C	900	1.6497402931478	1	1	FALSE	0.3	1
#E41A1C	901	1.64974252179172	1	1	FALSE	0.3	1
#E41A1C	902	1.64974363611368	1	1	FALSE	0.3	1
#E41A1C	903	1.64973806450387	1	1	FALSE	0.3	1
#E41A1C	904	1.64981606704122	1	1	FALSE	0.3	1
#E41A1C	905	1.64988181203699	1	1	FALSE	0.3	1
#E41A1C	906	1.65002110228227	1	1	FALSE	0.3	1
#E41A1C	907	1.65022390887938	1	1	FALSE	0.3	1
#E41A1C	908	1.65044343030594	1	1	FALSE	0.3	1
#E41A1C	909	1.65073092537218	1	1	FALSE	0.3	1
#E41A1C	910	1.65107636518046	1	1	FALSE	0.3	1
#E41A1C	911	1.65149535023823	1	1	FALSE	0.3	1
#E41A1C	912	1.6519589081745	1	1	FALSE	0.3	1
#E41A1C	913	1.65250826890186	1	1	FALSE	0.3	1
#E41A1C	914	1.65311334572733	1	1	FALSE	0.3	1
#E41A1C	915	1.6537741386509	1	1	FALSE	0.3	1
#E41A1C	916	1.65452184868752	1	1	FALSE	0.3	1
#E41A1C	917	1.65532416050029	1	1	FALSE	0.3	1
#E41A1C	918	1.65614875875231	1	1	FALSE	0.3	1
#E41A1C	919	1.65705581682953	1	1	FALSE	0.3	1
#E41A1C	920	1.65800856210719	1	1	FALSE	0.3	1
#E41A1C	921	1.65900476594138	1	1	FALSE	0.3	1
#E41A1C	922	1.6600533429078	1	1	FALSE	0.3	1
#E41A1C	923	1.6611141774158	1	1	FALSE	0.3	1
#E41A1C	924	1.66223741395367	1	1	FALSE	0.3	1
#E41A1C	925	1.66335730752567	1	1	FALSE	0.3	1
#E41A1C	926	1.66452400262007	1	1	FALSE	0.3	1
#E41A1C	927	1.66568289746074	1	1	FALSE	0.3	1
#E41A1C	928	1.66686185009673	1	1	FALSE	0.3	1
#E41A1C	929	1.66803300247899	1	1	FALSE	0.3	1
#E41A1C	930	1.66917852545611	1	1	FALSE	0.3	1
#E41A1C	931	1.67034633487248	1	1	FALSE	0.3	1
#E41A1C	932	1.67148294327391	1	1	FALSE	0.3	1
#E41A1C	933	1.67258612201646	1	1	FALSE	0.3	1
#E41A1C	934	1.67366812864175	1	1	FALSE	0.3	1
#E41A1C	935	1.67470221942265	1	1	FALSE	0.3	1
#E41A1C	936	1.67571402376431	1	1	FALSE	0.3	1
#E41A1C	937	1.6766689976859	1	1	FALSE	0.3	1
#E41A1C	938	1.67758608466078	1	1	FALSE	0.3	1
#E41A1C	939	1.67847642790856	1	1	FALSE	0.3	1
#E41A1C	940	1.67929434022881	1	1	FALSE	0.3	1
#E41A1C	941	1.68005653645094	1	1	FALSE	0.3	1
#E41A1C	942	1.68078084572636	1	1	FALSE	0.3	1
#E41A1C	943	1.68143606704012	1	1	FALSE	0.3	1
#E41A1C	944	1.68204448683147	1	1	FALSE	0.3	1
#E41A1C	945	1.68262059128592	1	1	FALSE	0.3	1
#E41A1C	946	1.68314320828618	1	1	FALSE	0.3	1
#E41A1C	947	1.68358002249536	1	1	FALSE	0.3	1
#E41A1C	948	1.68397337814801	1	1	FALSE	0.3	1
#E41A1C	949	1.68432104660021	1	1	FALSE	0.3	1
#E41A1C	950	1.68463639971551	1	1	FALSE	0.3	1
#E41A1C	951	1.68492166613783	1	1	FALSE	0.3	1
#E41A1C	952	1.68515790239381	1	1	FALSE	0.3	1
#E41A1C	953	1.68534622280542	1	1	FALSE	0.3	1
#E41A1C	954	1.68547771279696	1	1	FALSE	0.3	1
#E41A1C	955	1.68558914499317	1	1	FALSE	0.3	1
#E41A1C	956	1.68565823295483	1	1	FALSE	0.3	1
#E41A1C	957	1.68567606210622	1	1	FALSE	0.3	1
#E41A1C	958	1.68571394905294	1	1	FALSE	0.3	1
#E41A1C	959	1.68567606210622	1	1	FALSE	0.3	1
#E41A1C	960	1.68563371787166	1	1	FALSE	0.3	1
#E41A1C	961	1.68555125804646	1	1	FALSE	0.3	1
#E41A1C	962	1.68543313991847	1	1	FALSE	0.3	1
#E41A1C	963	1.68534065119561	1	1	FALSE	0.3	1
#E41A1C	964	1.68516013103774	1	1	FALSE	0.3	1
#E41A1C	965	1.68495955308454	1	1	FALSE	0.3	1
#E41A1C	966	1.68475897513135	1	1	FALSE	0.3	1
#E41A1C	967	1.68454613963657	1	1	FALSE	0.3	1
#E41A1C	968	1.68428873126331	1	1	FALSE	0.3	1
#E41A1C	969	1.68403689449986	1	1	FALSE	0.3	1
#E41A1C	970	1.68374605646773	1	1	FALSE	0.3	1
#E41A1C	971	1.68342736038654	1	1	FALSE	0.3	1
#E41A1C	972	1.68304737659744	1	1	FALSE	0.3	1
#E41A1C	973	1.68267073577422	1	1	FALSE	0.3	1
#E41A1C	974	1.68227626579961	1	1	FALSE	0.3	1
#E41A1C	975	1.68185282345398	1	1	FALSE	0.3	1
#E41A1C	976	1.68140486602518	1	1	FALSE	0.3	1
#E41A1C	977	1.68092459325948	1	1	FALSE	0.3	1
#E41A1C	978	1.6804142338008	1	1	FALSE	0.3	1
#E41A1C	979	1.67987155900522	1	1	FALSE	0.3	1
#E41A1C	980	1.67930659777039	1	1	FALSE	0.3	1
#E41A1C	981	1.67873383628183	1	1	FALSE	0.3	1
#E41A1C	982	1.67808530089984	1	1	FALSE	0.3	1
#E41A1C	983	1.67743787983981	1	1	FALSE	0.3	1
#E41A1C	984	1.67673139971578	1	1	FALSE	0.3	1
#E41A1C	985	1.67600374747448	1	1	FALSE	0.3	1
#E41A1C	986	1.67523486532057	1	1	FALSE	0.3	1
#E41A1C	987	1.67443478215172	1	1	FALSE	0.3	1
#E41A1C	988	1.67358009720673	1	1	FALSE	0.3	1
#E41A1C	989	1.67268975395895	1	1	FALSE	0.3	1
#E41A1C	990	1.67176486673034	1	1	FALSE	0.3	1
#E41A1C	991	1.67082326467229	1	1	FALSE	0.3	1
#E41A1C	992	1.66982483219418	1	1	FALSE	0.3	1
#E41A1C	993	1.66873613963712	1	1	FALSE	0.3	1
#E41A1C	994	1.66761513174317	1	1	FALSE	0.3	1
#E41A1C	995	1.66645735122446	1	1	FALSE	0.3	1
#E41A1C	996	1.66524608325157	1	1	FALSE	0.3	1
#E41A1C	997	1.66400584290766	1	1	FALSE	0.3	1
#E41A1C	998	1.66272771561704	1	1	FALSE	0.3	1
[truncated: 30,017 more rows]
