# Supplementary material for: Differential nucleosome organization in human interphase and metaphase chromosomes
Source: Mol Syst Biol. 2026 Feb 2;22(5):738–65. doi: 10.1038/s44320-026-00192-y (PMC13144420; doi:10.1038/s44320-026-00192-y)
Supplement: Supplementary file 5 — Source data Fig. 3 [file 44320_2026_192_MOESM5_ESM.zip › Figure 3/3E/fig3e.csv]

colour	x	y	PANEL	group	flipped_aes	linewidth	linetype	alpha
#E41A1C	1	0.0122500857739933	1	1	FALSE	0.3	1
#E41A1C	2	0.0129752658993793	1	1	FALSE	0.3	1
#E41A1C	3	0.0131000280714887	1	1	FALSE	0.3	1
#E41A1C	4	0.01255419356851	1	1	FALSE	0.3	1
#E41A1C	5	0.0123046692242912	1	1	FALSE	0.3	1
#E41A1C	6	0.011977168522504	1	1	FALSE	0.3	1
#E41A1C	7	0.0121097283303702	1	1	FALSE	0.3	1
#E41A1C	8	0.0111350238607654	1	1	FALSE	0.3	1
#E41A1C	9	0.011057047503197	1	1	FALSE	0.3	1
#E41A1C	10	0.0111662144037928	1	1	FALSE	0.3	1
#E41A1C	11	0.0120083590655313	1	1	FALSE	0.3	1
#E41A1C	12	0.0123202644958049	1	1	FALSE	0.3	1
#E41A1C	13	0.0131780044290571	1	1	FALSE	0.3	1
#E41A1C	14	0.01270234864789	1	1	FALSE	0.3	1
#E41A1C	15	0.0125619912042669	1	1	FALSE	0.3	1
#E41A1C	16	0.0127803250054583	1	1	FALSE	0.3	1
#E41A1C	17	0.0122500857739933	1	1	FALSE	0.3	1
#E41A1C	18	0.0112130002183338	1	1	FALSE	0.3	1
#E41A1C	19	0.0117042512710146	1	1	FALSE	0.3	1
#E41A1C	20	0.011782227628583	1	1	FALSE	0.3	1
#E41A1C	21	0.0114313340195253	1	1	FALSE	0.3	1
#E41A1C	22	0.0128505037272699	1	1	FALSE	0.3	1
#E41A1C	23	0.0139187798259568	1	1	FALSE	0.3	1
#E41A1C	24	0.0142852687065282	1	1	FALSE	0.3	1
#E41A1C	25	0.0146985434016406	1	1	FALSE	0.3	1
#E41A1C	26	0.0139265774617136	1	1	FALSE	0.3	1
#E41A1C	27	0.013474314587817	1	1	FALSE	0.3	1
#E41A1C	28	0.013232587879355	1	1	FALSE	0.3	1
#E41A1C	29	0.0137706247465768	1	1	FALSE	0.3	1
#E41A1C	30	0.0131000280714887	1	1	FALSE	0.3	1
#E41A1C	31	0.0132637784223823	1	1	FALSE	0.3	1
#E41A1C	32	0.0138174105611179	1	1	FALSE	0.3	1
#E41A1C	33	0.0147687221234522	1	1	FALSE	0.3	1
#E41A1C	34	0.0162892610960357	1	1	FALSE	0.3	1
#E41A1C	35	0.0166713452481208	1	1	FALSE	0.3	1
#E41A1C	36	0.0151430086397804	1	1	FALSE	0.3	1
#E41A1C	37	0.0142384828919871	1	1	FALSE	0.3	1
#E41A1C	38	0.0140591372695799	1	1	FALSE	0.3	1
#E41A1C	39	0.0134977074950875	1	1	FALSE	0.3	1
#E41A1C	40	0.0143008639780419	1	1	FALSE	0.3	1
#E41A1C	41	0.0138719940114157	1	1	FALSE	0.3	1
#E41A1C	42	0.0145581859580175	1	1	FALSE	0.3	1
#E41A1C	43	0.0144724119646923	1	1	FALSE	0.3	1
#E41A1C	44	0.0141916970774461	1	1	FALSE	0.3	1
#E41A1C	45	0.0135522909453854	1	1	FALSE	0.3	1
#E41A1C	46	0.0131234209787592	1	1	FALSE	0.3	1
#E41A1C	47	0.0121877046879386	1	1	FALSE	0.3	1
#E41A1C	48	0.0113611552977137	1	1	FALSE	0.3	1
#E41A1C	49	0.0113377623904432	1	1	FALSE	0.3	1
#E41A1C	50	0.0107529397086803	1	1	FALSE	0.3	1
#E41A1C	51	0.0107763326159508	1	1	FALSE	0.3	1
#E41A1C	52	0.0104566295499205	1	1	FALSE	0.3	1
#E41A1C	53	0.0104878200929478	1	1	FALSE	0.3	1
#E41A1C	54	0.0100277595832943	1	1	FALSE	0.3	1
#E41A1C	55	0.0100043666760238	1	1	FALSE	0.3	1
#E41A1C	56	0.00948192508031565	1	1	FALSE	0.3	1
#E41A1C	57	0.00912323383550108	1	1	FALSE	0.3	1
#E41A1C	58	0.00857739933252238	1	1	FALSE	0.3	1
#E41A1C	59	0.00845263716041296	1	1	FALSE	0.3	1
#E41A1C	60	0.00807055300832787	1	1	FALSE	0.3	1
#E41A1C	61	0.0075091232338355	1	1	FALSE	0.3	1
#E41A1C	62	0.00738436106172609	1	1	FALSE	0.3	1
#E41A1C	63	0.00714263435326409	1	1	FALSE	0.3	1
#E41A1C	64	0.00768067122048595	1	1	FALSE	0.3	1
#E41A1C	65	0.00788340975016375	1	1	FALSE	0.3	1
#E41A1C	66	0.00725959888961667	1	1	FALSE	0.3	1
#E41A1C	67	0.00704126508842519	1	1	FALSE	0.3	1
#E41A1C	68	0.00641745422787811	1	1	FALSE	0.3	1
#E41A1C	69	0.00658120457877172	1	1	FALSE	0.3	1
#E41A1C	70	0.00608995352609089	1	1	FALSE	0.3	1
#E41A1C	71	0.00626929914849818	1	1	FALSE	0.3	1
#E41A1C	72	0.00584042918187206	1	1	FALSE	0.3	1
#E41A1C	73	0.00610554879760457	1	1	FALSE	0.3	1
#E41A1C	74	0.00630048969152553	1	1	FALSE	0.3	1
#E41A1C	75	0.0053023923146502	1	1	FALSE	0.3	1
#E41A1C	76	0.00526340413586601	1	1	FALSE	0.3	1
#E41A1C	77	0.00516983250678394	1	1	FALSE	0.3	1
#E41A1C	78	0.00527899940737968	1	1	FALSE	0.3	1
#E41A1C	79	0.00500608215589033	1	1	FALSE	0.3	1
#E41A1C	80	0.00482673653348305	1	1	FALSE	0.3	1
#E41A1C	81	0.00496709397710614	1	1	FALSE	0.3	1
#E41A1C	82	0.00478774835469886	1	1	FALSE	0.3	1
#E41A1C	83	0.00473316490440099	1	1	FALSE	0.3	1
#E41A1C	84	0.00474876017591466	1	1	FALSE	0.3	1
#E41A1C	85	0.00435887838807274	1	1	FALSE	0.3	1
#E41A1C	86	0.00414054458688126	1	1	FALSE	0.3	1
#E41A1C	87	0.00434328311655906	1	1	FALSE	0.3	1
#E41A1C	88	0.00407816350082655	1	1	FALSE	0.3	1
#E41A1C	89	0.00402358005052868	1	1	FALSE	0.3	1
#E41A1C	90	0.00389102024266242	1	1	FALSE	0.3	1
#E41A1C	91	0.00355572190511837	1	1	FALSE	0.3	1
#E41A1C	92	0.00375846043479617	1	1	FALSE	0.3	1
#E41A1C	93	0.00396899660023081	1	1	FALSE	0.3	1
#E41A1C	94	0.00362590062692992	1	1	FALSE	0.3	1
#E41A1C	95	0.00353232899784785	1	1	FALSE	0.3	1
#E41A1C	96	0.00318143538879012	1	1	FALSE	0.3	1
#E41A1C	97	0.00283833941548922	1	1	FALSE	0.3	1
#E41A1C	98	0.00244065999189046	1	1	FALSE	0.3	1
#E41A1C	99	0.00239387417734943	1	1	FALSE	0.3	1
#E41A1C	100	0.00239387417734943	1	1	FALSE	0.3	1
#E41A1C	101	0.00212095692586008	1	1	FALSE	0.3	1
#E41A1C	102	0.00194161130345279	1	1	FALSE	0.3	1
#E41A1C	103	0.0016998845949908	1	1	FALSE	0.3	1
#E41A1C	104	0.00165309878044977	1	1	FALSE	0.3	1
#E41A1C	105	0.00162190823742241	1	1	FALSE	0.3	1
#E41A1C	106	0.00150494370106984	1	1	FALSE	0.3	1
#E41A1C	107	0.00136458625744674	1	1	FALSE	0.3	1
#E41A1C	108	0.00116964536352578	1	1	FALSE	0.3	1
#E41A1C	109	0.00121643117806681	1	1	FALSE	0.3	1
#E41A1C	110	0.00102149028414585	1	1	FALSE	0.3	1
#E41A1C	111	0.00102928791990269	1	1	FALSE	0.3	1
#E41A1C	112	0.00106827609868688	1	1	FALSE	0.3	1
#E41A1C	113	0.00100589501263217	1	1	FALSE	0.3	1
#E41A1C	114	0.000896728112036431	1	1	FALSE	0.3	1
#E41A1C	115	0.00079535884719753	1	1	FALSE	0.3	1
#E41A1C	116	0.000623810860547082	1	1	FALSE	0.3	1
#E41A1C	117	0.000787561211440691	1	1	FALSE	0.3	1
#E41A1C	118	0.000678394310844952	1	1	FALSE	0.3	1
#E41A1C	119	0.000639406132060759	1	1	FALSE	0.3	1
#E41A1C	120	0.000553632138735535	1	1	FALSE	0.3	1
#E41A1C	121	0.000655001403574436	1	1	FALSE	0.3	1
#E41A1C	122	0.000506846324194504	1	1	FALSE	0.3	1
#E41A1C	123	0.000460060509653473	1	1	FALSE	0.3	1
#E41A1C	124	0.000553632138735535	1	1	FALSE	0.3	1
#E41A1C	125	0.000428869966626119	1	1	FALSE	0.3	1
#E41A1C	126	0.000506846324194504	1	1	FALSE	0.3	1
#E41A1C	127	0.000483453416923989	1	1	FALSE	0.3	1
#E41A1C	128	0.000514643959951343	1	1	FALSE	0.3	1
#E41A1C	129	0.000389881787841926	1	1	FALSE	0.3	1
#E41A1C	130	0.000413274695112442	1	1	FALSE	0.3	1
#E41A1C	131	0.000311905430273541	1	1	FALSE	0.3	1
#E41A1C	132	0.00047565578116715	1	1	FALSE	0.3	1
#E41A1C	133	0.000358691244814572	1	1	FALSE	0.3	1
#E41A1C	134	0.000397679423598765	1	1	FALSE	0.3	1
#E41A1C	135	0.00042107233086928	1	1	FALSE	0.3	1
#E41A1C	136	0.000218333801191479	1	1	FALSE	0.3	1
#E41A1C	137	0.000187143258164125	1	1	FALSE	0.3	1
#E41A1C	138	0.000304107794516703	1	1	FALSE	0.3	1
#E41A1C	139	0.000272917251489348	1	1	FALSE	0.3	1
#E41A1C	140	0.00031970306603038	1	1	FALSE	0.3	1
#E41A1C	141	0.000257321979975671	1	1	FALSE	0.3	1
#E41A1C	142	0.000155952715136771	1	1	FALSE	0.3	1
#E41A1C	143	0.000233929072705156	1	1	FALSE	0.3	1
#E41A1C	144	0.000335298337544057	1	1	FALSE	0.3	1
#E41A1C	145	0.000226131436948317	1	1	FALSE	0.3	1
#E41A1C	146	0.000124762172109416	1	1	FALSE	0.3	1
#E41A1C	147	0.000202738529677802	1	1	FALSE	0.3	1
#E41A1C	148	0.000233929072705156	1	1	FALSE	0.3	1
#E41A1C	149	0.00021053616543464	1	1	FALSE	0.3	1
#377EB8	1	0.00852701771234288	1	2	FALSE	0.3	1
#377EB8	2	0.00945639293984619	1	2	FALSE	0.3	1
#377EB8	3	0.00838761142821738	1	2	FALSE	0.3	1
#377EB8	4	0.00924728351365794	1	2	FALSE	0.3	1
#377EB8	5	0.00872063755140607	1	2	FALSE	0.3	1
#377EB8	6	0.00833339787327969	1	2	FALSE	0.3	1
#377EB8	7	0.00783773108527792	1	2	FALSE	0.3	1
#377EB8	8	0.00770606959471495	1	2	FALSE	0.3	1
#377EB8	9	0.00824046035052936	1	2	FALSE	0.3	1
#377EB8	10	0.00766734562690232	1	2	FALSE	0.3	1
#377EB8	11	0.00793066860802825	1	2	FALSE	0.3	1
#377EB8	12	0.00815526762134155	1	2	FALSE	0.3	1
#377EB8	13	0.00876710631278123	1	2	FALSE	0.3	1
#377EB8	14	0.00920855954584531	1	2	FALSE	0.3	1
#377EB8	15	0.00927051789434553	1	2	FALSE	0.3	1
#377EB8	16	0.0087283823449686	1	2	FALSE	0.3	1
#377EB8	17	0.00860446564796815	1	2	FALSE	0.3	1
#377EB8	18	0.00796939257584089	1	2	FALSE	0.3	1
#377EB8	19	0.00765185603977726	1	2	FALSE	0.3	1
#377EB8	20	0.0076363664526522	1	2	FALSE	0.3	1
#377EB8	21	0.00806233009859122	1	2	FALSE	0.3	1
#377EB8	22	0.00902268450034464	1	2	FALSE	0.3	1
#377EB8	23	0.0101069555990985	1	2	FALSE	0.3	1
#377EB8	24	0.0118262997699796	1	2	FALSE	0.3	1
#377EB8	25	0.0134914303859231	1	2	FALSE	0.3	1
#377EB8	26	0.0126549926811701	1	2	FALSE	0.3	1
#377EB8	27	0.0109898620652267	1	2	FALSE	0.3	1
#377EB8	28	0.0110905443815395	1	2	FALSE	0.3	1
#377EB8	29	0.0116171903437914	1	2	FALSE	0.3	1
#377EB8	30	0.0120973675446681	1	2	FALSE	0.3	1
#377EB8	31	0.0131119355013592	1	2	FALSE	0.3	1
#377EB8	32	0.0142504201550508	1	2	FALSE	0.3	1
#377EB8	33	0.0156909517576809	1	2	FALSE	0.3	1
#377EB8	34	0.0192535567964436	1	2	FALSE	0.3	1
#377EB8	35	0.0215692500716393	1	2	FALSE	0.3	1
#377EB8	36	0.0213369062647635	1	2	FALSE	0.3	1
#377EB8	37	0.0183396711560653	1	2	FALSE	0.3	1
#377EB8	38	0.0158458476289315	1	2	FALSE	0.3	1
#377EB8	39	0.0160162330873071	1	2	FALSE	0.3	1
#377EB8	40	0.0167364988886221	1	2	FALSE	0.3	1
#377EB8	41	0.0182157544590649	1	2	FALSE	0.3	1
#377EB8	42	0.0193000255578188	1	2	FALSE	0.3	1
#377EB8	43	0.0204849789728855	1	2	FALSE	0.3	1
#377EB8	44	0.0202061664046345	1	2	FALSE	0.3	1
#377EB8	45	0.0183706503303154	1	2	FALSE	0.3	1
#377EB8	46	0.0183396711560653	1	2	FALSE	0.3	1
#377EB8	47	0.0152649881117419	1	2	FALSE	0.3	1
#377EB8	48	0.0134062376567353	1	2	FALSE	0.3	1
#377EB8	49	0.0132203626112346	1	2	FALSE	0.3	1
#377EB8	50	0.01191923729273	1	2	FALSE	0.3	1
#377EB8	51	0.0118882581184799	1	2	FALSE	0.3	1
#377EB8	52	0.0118495341506672	1	2	FALSE	0.3	1
#377EB8	53	0.0121206019253557	1	2	FALSE	0.3	1
#377EB8	54	0.0117798310086045	1	2	FALSE	0.3	1
#377EB8	55	0.0110518204137269	1	2	FALSE	0.3	1
#377EB8	56	0.00989010137934773	1	2	FALSE	0.3	1
#377EB8	57	0.00901493970678212	1	2	FALSE	0.3	1
#377EB8	58	0.00820948117627925	1	2	FALSE	0.3	1
#377EB8	59	0.00779126232390276	1	2	FALSE	0.3	1
#377EB8	60	0.00703227255477505	1	2	FALSE	0.3	1
#377EB8	61	0.00729559553590099	1	2	FALSE	0.3	1
#377EB8	62	0.00688512147708703	1	2	FALSE	0.3	1
#377EB8	63	0.00731108512302605	1	2	FALSE	0.3	1
#377EB8	64	0.00717942363246308	1	2	FALSE	0.3	1
#377EB8	65	0.00734206429727616	1	2	FALSE	0.3	1
#377EB8	66	0.00695482461914978	1	2	FALSE	0.3	1
#377EB8	67	0.0063429859277101	1	2	FALSE	0.3	1
#377EB8	68	0.00594800145602119	1	2	FALSE	0.3	1
#377EB8	69	0.00563046491995756	1	2	FALSE	0.3	1
#377EB8	70	0.00551429301651965	1	2	FALSE	0.3	1
#377EB8	71	0.00529743879676887	1	2	FALSE	0.3	1
#377EB8	72	0.00545233466801942	1	2	FALSE	0.3	1
#377EB8	73	0.00520450127401854	1	2	FALSE	0.3	1
#377EB8	74	0.00556850657145734	1	2	FALSE	0.3	1
#377EB8	75	0.00549880342939459	1	2	FALSE	0.3	1
#377EB8	76	0.00553752739720723	1	2	FALSE	0.3	1
#377EB8	77	0.00478628242164205	1	2	FALSE	0.3	1
#377EB8	78	0.00493343349933008	1	2	FALSE	0.3	1
#377EB8	79	0.00486373035726733	1	2	FALSE	0.3	1
#377EB8	80	0.0046313865503915	1	2	FALSE	0.3	1
#377EB8	81	0.00488696473795491	1	2	FALSE	0.3	1
#377EB8	82	0.00424414687226512	1	2	FALSE	0.3	1
#377EB8	83	0.00424414687226512	1	2	FALSE	0.3	1
#377EB8	84	0.00483275118301722	1	2	FALSE	0.3	1
#377EB8	85	0.00445325629845337	1	2	FALSE	0.3	1
#377EB8	86	0.00431385001432787	1	2	FALSE	0.3	1
#377EB8	87	0.00444551150489084	1	2	FALSE	0.3	1
#377EB8	88	0.0038181832263261	1	2	FALSE	0.3	1
#377EB8	89	0.00367103214863808	1	2	FALSE	0.3	1
#377EB8	90	0.00358583941945027	1	2	FALSE	0.3	1
#377EB8	91	0.00369426652932566	1	2	FALSE	0.3	1
#377EB8	92	0.00379494884563852	1	2	FALSE	0.3	1
#377EB8	93	0.00415895414307732	1	2	FALSE	0.3	1
#377EB8	94	0.00394984471688907	1	2	FALSE	0.3	1
#377EB8	95	0.00358583941945027	1	2	FALSE	0.3	1
#377EB8	96	0.00361681859370038	1	2	FALSE	0.3	1
#377EB8	97	0.00331477164476181	1	2	FALSE	0.3	1
#377EB8	98	0.00278812568250993	1	2	FALSE	0.3	1
#377EB8	99	0.00292753196663543	1	2	FALSE	0.3	1
#377EB8	100	0.00259450584344674	1	2	FALSE	0.3	1
#377EB8	101	0.00267195377907202	1	2	FALSE	0.3	1
#377EB8	102	0.00259450584344674	1	2	FALSE	0.3	1
#377EB8	103	0.00242412038507114	1	2	FALSE	0.3	1
#377EB8	104	0.00239314121082103	1	2	FALSE	0.3	1
#377EB8	105	0.00230020368807069	1	2	FALSE	0.3	1
#377EB8	106	0.00241637559150861	1	2	FALSE	0.3	1
#377EB8	107	0.00231569327519575	1	2	FALSE	0.3	1
#377EB8	108	0.00186649524856915	1	2	FALSE	0.3	1
#377EB8	109	0.00195943277131948	1	2	FALSE	0.3	1
#377EB8	110	0.00178904731294387	1	2	FALSE	0.3	1
#377EB8	111	0.00161866185456827	1	2	FALSE	0.3	1
#377EB8	112	0.00178130251938135	1	2	FALSE	0.3	1
#377EB8	113	0.00176581293225629	1	2	FALSE	0.3	1
#377EB8	114	0.00140180763481749	1	2	FALSE	0.3	1
#377EB8	115	0.00151797953825541	1	2	FALSE	0.3	1
#377EB8	116	0.00156444829963057	1	2	FALSE	0.3	1
#377EB8	117	0.00132435969919222	1	2	FALSE	0.3	1
#377EB8	118	0.00147151077688024	1	2	FALSE	0.3	1
#377EB8	119	0.0014327868090676	1	2	FALSE	0.3	1
#377EB8	120	0.00136308366700486	1	2	FALSE	0.3	1
#377EB8	121	0.00121593258931683	1	2	FALSE	0.3	1
#377EB8	122	0.00127789093781705	1	2	FALSE	0.3	1
#377EB8	123	0.00106878151162881	1	2	FALSE	0.3	1
#377EB8	124	0.00108427109875386	1	2	FALSE	0.3	1
#377EB8	125	0.00106878151162881	1	2	FALSE	0.3	1
#377EB8	126	0.00105329192450375	1	2	FALSE	0.3	1
#377EB8	127	0.00109201589231639	1	2	FALSE	0.3	1
#377EB8	128	0.00113848465369156	1	2	FALSE	0.3	1
#377EB8	129	0.000952609608190894	1	2	FALSE	0.3	1
#377EB8	130	0.000828692911190452	1	2	FALSE	0.3	1
#377EB8	131	0.000751244975565176	1	2	FALSE	0.3	1
#377EB8	132	0.000666052246377373	1	2	FALSE	0.3	1
#377EB8	133	0.00083643770475298	1	2	FALSE	0.3	1
#377EB8	134	0.000813203324065397	1	2	FALSE	0.3	1
#377EB8	135	0.000789968943377814	1	2	FALSE	0.3	1
#377EB8	136	0.000751244975565176	1	2	FALSE	0.3	1
#377EB8	137	0.000697031420627483	1	2	FALSE	0.3	1
#377EB8	138	0.00064281786568979	1	2	FALSE	0.3	1
#377EB8	139	0.000728010594877594	1	2	FALSE	0.3	1
#377EB8	140	0.000619583485002207	1	2	FALSE	0.3	1
#377EB8	141	0.000573114723627042	1	2	FALSE	0.3	1
#377EB8	142	0.000480177200876711	1	2	FALSE	0.3	1
#377EB8	143	0.000542135549376931	1	2	FALSE	0.3	1
#377EB8	144	0.000503411581564293	1	2	FALSE	0.3	1
#377EB8	145	0.000456942820189128	1	2	FALSE	0.3	1
#377EB8	146	0.000441453233064073	1	2	FALSE	0.3	1
#377EB8	147	0.000441453233064073	1	2	FALSE	0.3	1
#377EB8	148	0.000402729265251435	1	2	FALSE	0.3	1
#377EB8	149	0.000348515710313742	1	2	FALSE	0.3	1
