# Supplementary material for: Differential nucleosome organization in human interphase and metaphase chromosomes
Source: Mol Syst Biol. 2026 Feb 2;22(5):738–65. doi: 10.1038/s44320-026-00192-y (PMC13144420; doi:10.1038/s44320-026-00192-y)
Supplement: Supplementary file 5 — Source data Fig. 3 [file 44320_2026_192_MOESM5_ESM.zip › Figure 3/3G/fig3g.csv]

fill	y	count	prop	x	flipped_aes	PANEL	group	ymin	ymax	xmin	xmax	colour	linewidth	linetype	alpha
#F8766D	0.000194893782888326	3	0.000392362019356526	-5.225	FALSE	1	1	0	0.000194893782888326	-5.45	-5		0.5	1
#F8766D	0.000584681348664978	9	0.00117708605806958	-4.225	FALSE	1	1	0	0.000584681348664978	-4.45	-4		0.5	1
#F8766D	0.00344312349769376	53	0.00693172900863196	-3.225	FALSE	1	1	0	0.00344312349769376	-3.45	-3		0.5	1
#F8766D	0.0211134931462353	325	0.0425058854302903	-2.225	FALSE	1	1	0	0.0211134931462353	-2.45	-2		0.5	1
#F8766D	0.0763333982979276	1175	0.153675124247973	-1.225	FALSE	1	1	0	0.0763333982979276	-1.45	-1		0.5	1
#F8766D	0.156239849282141	2405	0.314543552184149	-0.225	FALSE	1	1	0	0.156239849282141	-0.45	-8.32667268468867e-17		0.5	1
#F8766D	0.1485740271552	2287	0.299110646089459	0.775	FALSE	1	1	0	0.1485740271552	0.55	1		0.5	1
#F8766D	0.067563178067953	1040	0.136018833376929	1.775	FALSE	1	1	0	0.067563178067953	1.55	2		0.5	1
#F8766D	0.0183200155915026	282	0.0368820298195135	2.775	FALSE	1	1	0	0.0183200155915026	2.55	3		0.5	1
#F8766D	0.00318326512050932	49	0.00640857964948993	3.775	FALSE	1	1	0	0.00318326512050932	3.55	4		0.5	1
#F8766D	0.000649645942961086	10	0.00130787339785509	4.775	FALSE	1	1	0	0.000649645942961086	4.55	5		0.5	1
#F8766D	0.000389787565776652	6	0.000784724038713053	5.775	FALSE	1	1	0	0.000389787565776652	5.55	6		0.5	1
#F8766D	0.000129929188592217	2	0.000261574679571018	7	FALSE	1	1	0	0.000129929188592217	6.55	7.45		0.5	1
#00BFC4	6.49645942961086e-05	1	0.000129082225377565	-4.775	FALSE	1	2	0	6.49645942961086e-05	-5	-4.55		0.5	1
#00BFC4	0.000129929188592217	2	0.000258164450755131	-3.775	FALSE	1	2	0	0.000129929188592217	-4	-3.55		0.5	1
#00BFC4	0.00233872539465991	36	0.00464696011359236	-2.775	FALSE	1	2	0	0.00233872539465991	-3	-2.55		0.5	1
#00BFC4	0.0160462547911388	247	0.0318833096682587	-1.775	FALSE	1	2	0	0.0160462547911388	-2	-1.55		0.5	1
#00BFC4	0.0695121158968362	1070	0.138117981153995	-0.775	FALSE	1	2	0	0.0695121158968362	-1	-0.55		0.5	1
#00BFC4	0.154485805236146	2378	0.306957531947851	0.225	FALSE	1	2	0	0.154485805236146	8.32667268468867e-17	0.45		0.5	1
#00BFC4	0.159033326836874	2448	0.31599328772428	1.225	FALSE	1	2	0	0.159033326836874	1	1.45		0.5	1
#00BFC4	0.0741246020918599	1141	0.147282819155802	2.225	FALSE	1	2	0	0.0741246020918599	2	2.45		0.5	1
#00BFC4	0.0223478204378614	344	0.0444042855298825	3.225	FALSE	1	2	0	0.0223478204378614	3	3.45		0.5	1
#00BFC4	0.00435262781783928	67	0.00864850910029689	4.225	FALSE	1	2	0	0.00435262781783928	4	4.45		0.5	1
#00BFC4	0.000649645942961086	10	0.00129082225377566	5.225	FALSE	1	2	0	0.000649645942961086	5	5.45		0.5	1
#00BFC4	0.000194893782888326	3	0.000387246676132697	6.225	FALSE	1	2	0	0.000194893782888326	6	6.45		0.5	1
