# Supplementary material for: Differential nucleosome organization in human interphase and metaphase chromosomes
Source: Mol Syst Biol. 2026 Feb 2;22(5):738–65. doi: 10.1038/s44320-026-00192-y (PMC13144420; doi:10.1038/s44320-026-00192-y)
Supplement: Supplementary file 5 — Source data Fig. 3 [file 44320_2026_192_MOESM5_ESM.zip › Figure 3/3G/README.txt]

R-object for the figure exported directly as numerical datatable.

This source data file was exported from ggplot_build() for a bar plot generated using geom_bar() with a normalized y-axis defined by
after_stat(count) / sum(after_stat(count)).

The figure displays the distribution of the variable dif (difference in the number of unique nucleosomes between interphase and metaphase). Bars are grouped by half (top and bottom 50% ranked by expression) and shown side by side using position = "dodge".

Bar heights represent relative frequency (proportion) rather than raw counts.

Key columns
• count
Raw number of observations in each bin of dif for the corresponding group.
• y
Normalized frequency used for plotting the bar height.
Computed as:
y = count/sum(count)
where the sum is taken within each group (half).
• ymin, ymax
Lower and upper boundaries of each bar used by ggplot2 to draw rectangles.
In this plot, ymin = 0 and ymax = y, so bar height equals y.
• x
Numeric bin center corresponding to the dif value shown on the x-axis.
• xmin, xmax
Horizontal boundaries of each bar, defining bar width.
• group
Internal ggplot2 grouping index corresponding to the two half categories
(bottom 50% and top 50% ranked by expression).
• fill
Hexadecimal color assigned to each group after applying the color scale.

Each row corresponds to one bar in the figure.
The height of each bar equals y (normalized frequency), and the raw data underlying each bar are provided in the count column.
