# Supplementary material for: Differential nucleosome organization in human interphase and metaphase chromosomes
Source: Mol Syst Biol. 2026 Feb 2;22(5):738–65. doi: 10.1038/s44320-026-00192-y (PMC13144420; doi:10.1038/s44320-026-00192-y)
Supplement: Supplementary file 6 — Source data Fig. 4 [file 44320_2026_192_MOESM6_ESM.zip]

Archive with 31 entries (22 files):
- Figure 4/
- Figure 4/4A/
- Figure 4/4A/fig4a.csv
- Figure 4/4A/Figure4A.pdf
- Figure 4/4A/README.txt
- Figure 4/4B/
- Figure 4/4B/fig4b.csv
- Figure 4/4B/Figure4B.pdf
- Figure 4/4B/README.txt
- Figure 4/4C/
- Figure 4/4C/fig4c.csv
- Figure 4/4C/Figure4C.jpg
- Figure 4/4C/README.txt
- Figure 4/4D/
- Figure 4/4D/fig4d.csv
- Figure 4/4D/Figure4D.pdf
- Figure 4/4D/README.txt
- Figure 4/4E/
- Figure 4/4E/Figure4E.svg
- Figure 4/4E/README.txt
- Figure 4/4F/
- Figure 4/4F/Figure4F.svg
- Figure 4/4F/README.txt
- Figure 4/4G/
- Figure 4/4G/fig4g.csv
- Figure 4/4G/Figure4G.pdf
- Figure 4/4G/README.txt
- Figure 4/4H/
- Figure 4/4H/fig4h.csv
- Figure 4/4H/Figure4H.pdf
- Figure 4/4H/README.txt
