# Supplementary material for: Differential nucleosome organization in human interphase and metaphase chromosomes
Source: Mol Syst Biol. 2026 Feb 2;22(5):738–65. doi: 10.1038/s44320-026-00192-y (PMC13144420; doi:10.1038/s44320-026-00192-y)
Supplement: Supplementary file 6 — Source data Fig. 4 [file 44320_2026_192_MOESM6_ESM.zip › Figure 4/4A/fig4a.csv]

x	y	PANEL	group	flipped_aes	colour	linewidth	linetype	alpha
-1000	0.461565623836998	1	-1	FALSE	black	0.3	1
-999	0.461448473165737	1	-1	FALSE	black	0.3	1
-998	0.461327277463832	1	-1	FALSE	black	0.3	1
-997	0.461200821660346	1	-1	FALSE	black	0.3	1
-996	0.461069507927588	1	-1	FALSE	black	0.3	1
-995	0.460932331806022	1	-1	FALSE	black	0.3	1
-994	0.460794300590906	1	-1	FALSE	black	0.3	1
-993	0.460728299678994	1	-1	FALSE	black	0.3	1
-992	0.460604191783211	1	-1	FALSE	black	0.3	1
-991	0.460467167026433	1	-1	FALSE	black	0.3	1
-990	0.460328712250688	1	-1	FALSE	black	0.3	1
-989	0.460183181914942	1	-1	FALSE	black	0.3	1
-988	0.460035530887393	1	-1	FALSE	black	0.3	1
-987	0.459889382933528	1	-1	FALSE	black	0.3	1
-986	0.459742089727866	1	-1	FALSE	black	0.3	1
-985	0.459572957054784	1	-1	FALSE	black	0.3	1
-984	0.459429839032213	1	-1	FALSE	black	0.3	1
-983	0.459284558954208	1	-1	FALSE	black	0.3	1
-982	0.45913212665804	1	-1	FALSE	black	0.3	1
-981	0.458975525614126	1	-1	FALSE	black	0.3	1
-980	0.458838258226628	1	-1	FALSE	black	0.3	1
-979	0.458695518561633	1	-1	FALSE	black	0.3	1
-978	0.458555010443827	1	-1	FALSE	black	0.3	1
-977	0.458379524553106	1	-1	FALSE	black	0.3	1
-976	0.458247387047572	1	-1	FALSE	black	0.3	1
-975	0.458114590393946	1	-1	FALSE	black	0.3	1
-974	0.457984322822072	1	-1	FALSE	black	0.3	1
-973	0.457854412023431	1	-1	FALSE	black	0.3	1
-972	0.457728521536998	1	-1	FALSE	black	0.3	1
-971	0.457657180428618	1	-1	FALSE	black	0.3	1
-970	0.457531201131824	1	-1	FALSE	black	0.3	1
-969	0.45741240606141	1	-1	FALSE	black	0.3	1
-968	0.457292648902953	1	-1	FALSE	black	0.3	1
-967	0.457177883415848	1	-1	FALSE	black	0.3	1
-966	0.457073316499067	1	-1	FALSE	black	0.3	1
-965	0.456964649071682	1	-1	FALSE	black	0.3	1
-964	0.456857393635587	1	-1	FALSE	black	0.3	1
-963	0.456750705850547	1	-1	FALSE	black	0.3	1
-962	0.456619234224465	1	-1	FALSE	black	0.3	1
-961	0.456525747177741	1	-1	FALSE	black	0.3	1
-960	0.456430377386906	1	-1	FALSE	black	0.3	1
-959	0.456335012469058	1	-1	FALSE	black	0.3	1
-958	0.456235956300943	1	-1	FALSE	black	0.3	1
-957	0.456142235445971	1	-1	FALSE	black	0.3	1
-956	0.456045384904564	1	-1	FALSE	black	0.3	1
-955	0.455946437847873	1	-1	FALSE	black	0.3	1
-954	0.455848531897899	1	-1	FALSE	black	0.3	1
-953	0.455750118729693	1	-1	FALSE	black	0.3	1
-952	0.455648080567874	1	-1	FALSE	black	0.3	1
-951	0.455543822894775	1	-1	FALSE	black	0.3	1
-950	0.455438736157624	1	-1	FALSE	black	0.3	1
-949	0.455331096112026	1	-1	FALSE	black	0.3	1
-948	0.455219911560578	1	-1	FALSE	black	0.3	1
-947	0.455106178381983	1	-1	FALSE	black	0.3	1
-946	0.454990291119038	1	-1	FALSE	black	0.3	1
-945	0.454871962290506	1	-1	FALSE	black	0.3	1
-944	0.454751559316991	1	-1	FALSE	black	0.3	1
-943	0.454624898675715	1	-1	FALSE	black	0.3	1
-942	0.454498610627592	1	-1	FALSE	black	0.3	1
-941	0.454371287034216	1	-1	FALSE	black	0.3	1
-940	0.454243128228103	1	-1	FALSE	black	0.3	1
-939	0.454114061823363	1	-1	FALSE	black	0.3	1
-938	0.453983813022317	1	-1	FALSE	black	0.3	1
-937	0.453847120382874	1	-1	FALSE	black	0.3	1
-936	0.453710353367553	1	-1	FALSE	black	0.3	1
-935	0.453573564132084	1	-1	FALSE	black	0.3	1
-934	0.453436399483886	1	-1	FALSE	black	0.3	1
-933	0.453296189159376	1	-1	FALSE	black	0.3	1
-932	0.45309965670958	1	-1	FALSE	black	0.3	1
-931	0.452957659660297	1	-1	FALSE	black	0.3	1
-930	0.452812837423781	1	-1	FALSE	black	0.3	1
-929	0.452667719448459	1	-1	FALSE	black	0.3	1
-928	0.452521197994942	1	-1	FALSE	black	0.3	1
-927	0.452372170559235	1	-1	FALSE	black	0.3	1
-926	0.45221794307841	1	-1	FALSE	black	0.3	1
-925	0.452054241160157	1	-1	FALSE	black	0.3	1
-924	0.451956209894627	1	-1	FALSE	black	0.3	1
-923	0.45180597089534	1	-1	FALSE	black	0.3	1
-922	0.45165858562809	1	-1	FALSE	black	0.3	1
-921	0.451510856185648	1	-1	FALSE	black	0.3	1
-920	0.451366532011552	1	-1	FALSE	black	0.3	1
-919	0.451216740565804	1	-1	FALSE	black	0.3	1
-918	0.451071495741002	1	-1	FALSE	black	0.3	1
-917	0.450924920921772	1	-1	FALSE	black	0.3	1
-916	0.450780880712616	1	-1	FALSE	black	0.3	1
-915	0.450635449028972	1	-1	FALSE	black	0.3	1
-914	0.450490520915264	1	-1	FALSE	black	0.3	1
-913	0.45034987206366	1	-1	FALSE	black	0.3	1
-912	0.450208148257489	1	-1	FALSE	black	0.3	1
-911	0.450068487274938	1	-1	FALSE	black	0.3	1
-910	0.449928576489085	1	-1	FALSE	black	0.3	1
-909	0.449790677048088	1	-1	FALSE	black	0.3	1
-908	0.449651641046837	1	-1	FALSE	black	0.3	1
-907	0.449513202459101	1	-1	FALSE	black	0.3	1
-906	0.449380754963621	1	-1	FALSE	black	0.3	1
-905	0.449253919181398	1	-1	FALSE	black	0.3	1
-904	0.44912654225222	1	-1	FALSE	black	0.3	1
-903	0.448999726702653	1	-1	FALSE	black	0.3	1
-902	0.448877923906051	1	-1	FALSE	black	0.3	1
-901	0.448756576595025	1	-1	FALSE	black	0.3	1
-900	0.448607396780002	1	-1	FALSE	black	0.3	1
-899	0.448501665594825	1	-1	FALSE	black	0.3	1
-898	0.448394214056491	1	-1	FALSE	black	0.3	1
-897	0.448290460431985	1	-1	FALSE	black	0.3	1
-896	0.448188418936235	1	-1	FALSE	black	0.3	1
-895	0.448043370165386	1	-1	FALSE	black	0.3	1
-894	0.447944108885473	1	-1	FALSE	black	0.3	1
-893	0.447824767578492	1	-1	FALSE	black	0.3	1
-892	0.447737124091434	1	-1	FALSE	black	0.3	1
-891	0.447650791225548	1	-1	FALSE	black	0.3	1
-890	0.447561063221882	1	-1	FALSE	black	0.3	1
-889	0.447474148654135	1	-1	FALSE	black	0.3	1
-888	0.447385661679891	1	-1	FALSE	black	0.3	1
-887	0.447290823728516	1	-1	FALSE	black	0.3	1
-886	0.447143637340036	1	-1	FALSE	black	0.3	1
-885	0.447040917913295	1	-1	FALSE	black	0.3	1
-884	0.446960028297452	1	-1	FALSE	black	0.3	1
-883	0.446868436611593	1	-1	FALSE	black	0.3	1
-882	0.446776564369057	1	-1	FALSE	black	0.3	1
-881	0.446685526276449	1	-1	FALSE	black	0.3	1
-880	0.44659300920577	1	-1	FALSE	black	0.3	1
-879	0.446498830862502	1	-1	FALSE	black	0.3	1
-878	0.446397251684154	1	-1	FALSE	black	0.3	1
-877	0.44629433535324	1	-1	FALSE	black	0.3	1
-876	0.446192341821995	1	-1	FALSE	black	0.3	1
-875	0.446085126328578	1	-1	FALSE	black	0.3	1
-874	0.445974717931865	1	-1	FALSE	black	0.3	1
-873	0.44586239696956	1	-1	FALSE	black	0.3	1
-872	0.445744113374272	1	-1	FALSE	black	0.3	1
-871	0.445623700462747	1	-1	FALSE	black	0.3	1
-870	0.44549712924221	1	-1	FALSE	black	0.3	1
-869	0.445371429458983	1	-1	FALSE	black	0.3	1
-868	0.445237225232064	1	-1	FALSE	black	0.3	1
-867	0.445104831304267	1	-1	FALSE	black	0.3	1
-866	0.444968801453257	1	-1	FALSE	black	0.3	1
-865	0.444826550439791	1	-1	FALSE	black	0.3	1
-864	0.444682268391559	1	-1	FALSE	black	0.3	1
-863	0.444533247517935	1	-1	FALSE	black	0.3	1
-862	0.444381246391761	1	-1	FALSE	black	0.3	1
-861	0.444224181039947	1	-1	FALSE	black	0.3	1
-860	0.444064898248897	1	-1	FALSE	black	0.3	1
-859	0.443905189159302	1	-1	FALSE	black	0.3	1
-858	0.443743172179917	1	-1	FALSE	black	0.3	1
-857	0.443579400495611	1	-1	FALSE	black	0.3	1
-856	0.443414369889027	1	-1	FALSE	black	0.3	1
-855	0.44324687293523	1	-1	FALSE	black	0.3	1
-854	0.443078879266005	1	-1	FALSE	black	0.3	1
-853	0.442910463010129	1	-1	FALSE	black	0.3	1
-852	0.442737341338776	1	-1	FALSE	black	0.3	1
-851	0.442567247013359	1	-1	FALSE	black	0.3	1
-850	0.442395074917045	1	-1	FALSE	black	0.3	1
-849	0.442224702335261	1	-1	FALSE	black	0.3	1
-848	0.442055038826216	1	-1	FALSE	black	0.3	1
-847	0.441881648131284	1	-1	FALSE	black	0.3	1
-846	0.441760266237613	1	-1	FALSE	black	0.3	1
-845	0.441642098048953	1	-1	FALSE	black	0.3	1
-844	0.441477177687593	1	-1	FALSE	black	0.3	1
-843	0.441311622182285	1	-1	FALSE	black	0.3	1
-842	0.441151826768938	1	-1	FALSE	black	0.3	1
-841	0.440989052799752	1	-1	FALSE	black	0.3	1
-840	0.440828042749328	1	-1	FALSE	black	0.3	1
-839	0.440667307085201	1	-1	FALSE	black	0.3	1
-838	0.440508449103973	1	-1	FALSE	black	0.3	1
-837	0.440351462758525	1	-1	FALSE	black	0.3	1
-836	0.440199216692166	1	-1	FALSE	black	0.3	1
-835	0.440048128563965	1	-1	FALSE	black	0.3	1
-834	0.439901919485081	1	-1	FALSE	black	0.3	1
-833	0.439753968006532	1	-1	FALSE	black	0.3	1
-832	0.439610782979056	1	-1	FALSE	black	0.3	1
-831	0.43946992804651	1	-1	FALSE	black	0.3	1
-830	0.439329844617535	1	-1	FALSE	black	0.3	1
-829	0.439191015372933	1	-1	FALSE	black	0.3	1
-828	0.439050957576727	1	-1	FALSE	black	0.3	1
-827	0.43891299914139	1	-1	FALSE	black	0.3	1
-826	0.438778286472858	1	-1	FALSE	black	0.3	1
-825	0.438589917216133	1	-1	FALSE	black	0.3	1
-824	0.438454954962441	1	-1	FALSE	black	0.3	1
-823	0.438324359821023	1	-1	FALSE	black	0.3	1
-822	0.43818878273553	1	-1	FALSE	black	0.3	1
-821	0.438054140836982	1	-1	FALSE	black	0.3	1
-820	0.437918211744436	1	-1	FALSE	black	0.3	1
-819	0.437783986506119	1	-1	FALSE	black	0.3	1
-818	0.437650481623871	1	-1	FALSE	black	0.3	1
-817	0.437516426139072	1	-1	FALSE	black	0.3	1
-816	0.437382434756708	1	-1	FALSE	black	0.3	1
-815	0.437246927344835	1	-1	FALSE	black	0.3	1
-814	0.437112384692887	1	-1	FALSE	black	0.3	1
-813	0.43702777188407	1	-1	FALSE	black	0.3	1
-812	0.43689250263361	1	-1	FALSE	black	0.3	1
-811	0.436755944363576	1	-1	FALSE	black	0.3	1
-810	0.436618448276636	1	-1	FALSE	black	0.3	1
-809	0.436479864976956	1	-1	FALSE	black	0.3	1
-808	0.43634002263888	1	-1	FALSE	black	0.3	1
-807	0.43619587614397	1	-1	FALSE	black	0.3	1
-806	0.436035622084714	1	-1	FALSE	black	0.3	1
-805	0.435903697900885	1	-1	FALSE	black	0.3	1
-804	0.435763213937088	1	-1	FALSE	black	0.3	1
-803	0.435613685925502	1	-1	FALSE	black	0.3	1
-802	0.435466688448426	1	-1	FALSE	black	0.3	1
-801	0.435311550167795	1	-1	FALSE	black	0.3	1
-800	0.43515393309577	1	-1	FALSE	black	0.3	1
-799	0.434996874282728	1	-1	FALSE	black	0.3	1
-798	0.434833428755056	1	-1	FALSE	black	0.3	1
-797	0.434668989873679	1	-1	FALSE	black	0.3	1
-796	0.434500958285759	1	-1	FALSE	black	0.3	1
-795	0.434330560297997	1	-1	FALSE	black	0.3	1
-794	0.434158213102049	1	-1	FALSE	black	0.3	1
-793	0.433984476332247	1	-1	FALSE	black	0.3	1
-792	0.433808272729399	1	-1	FALSE	black	0.3	1
-791	0.433630205561404	1	-1	FALSE	black	0.3	1
-790	0.433451483550549	1	-1	FALSE	black	0.3	1
-789	0.433274485153062	1	-1	FALSE	black	0.3	1
-788	0.433103443692118	1	-1	FALSE	black	0.3	1
-787	0.432939063536179	1	-1	FALSE	black	0.3	1
-786	0.432767807520587	1	-1	FALSE	black	0.3	1
-785	0.432590020146387	1	-1	FALSE	black	0.3	1
-784	0.43241095869845	1	-1	FALSE	black	0.3	1
-783	0.432224353309534	1	-1	FALSE	black	0.3	1
-782	0.432036510740077	1	-1	FALSE	black	0.3	1
-781	0.431808135062652	1	-1	FALSE	black	0.3	1
-780	0.431623769095181	1	-1	FALSE	black	0.3	1
-779	0.431445883545908	1	-1	FALSE	black	0.3	1
-778	0.431268041756315	1	-1	FALSE	black	0.3	1
-777	0.431089130191829	1	-1	FALSE	black	0.3	1
-776	0.430913126342021	1	-1	FALSE	black	0.3	1
-775	0.430742558195907	1	-1	FALSE	black	0.3	1
-774	0.430512194811064	1	-1	FALSE	black	0.3	1
-773	0.430358774689083	1	-1	FALSE	black	0.3	1
-772	0.430202226060781	1	-1	FALSE	black	0.3	1
-771	0.430044731290164	1	-1	FALSE	black	0.3	1
-770	0.429886231220906	1	-1	FALSE	black	0.3	1
-769	0.429729517791061	1	-1	FALSE	black	0.3	1
-768	0.42957291851775	1	-1	FALSE	black	0.3	1
-767	0.429419571520899	1	-1	FALSE	black	0.3	1
-766	0.42926902137449	1	-1	FALSE	black	0.3	1
-765	0.429120639875822	1	-1	FALSE	black	0.3	1
-764	0.428975076754251	1	-1	FALSE	black	0.3	1
-763	0.428830788897146	1	-1	FALSE	black	0.3	1
-762	0.428684077621583	1	-1	FALSE	black	0.3	1
-761	0.42854372839973	1	-1	FALSE	black	0.3	1
-760	0.428411554661107	1	-1	FALSE	black	0.3	1
-759	0.42827685823467	1	-1	FALSE	black	0.3	1
-758	0.428139563788774	1	-1	FALSE	black	0.3	1
-757	0.428002700979143	1	-1	FALSE	black	0.3	1
-756	0.427868643927118	1	-1	FALSE	black	0.3	1
-755	0.427731623026321	1	-1	FALSE	black	0.3	1
-754	0.427599600551852	1	-1	FALSE	black	0.3	1
-753	0.427464946484031	1	-1	FALSE	black	0.3	1
-752	0.427330405346094	1	-1	FALSE	black	0.3	1
-751	0.427199790634528	1	-1	FALSE	black	0.3	1
-750	0.427068390355054	1	-1	FALSE	black	0.3	1
-749	0.426937276657687	1	-1	FALSE	black	0.3	1
-748	0.426805277381256	1	-1	FALSE	black	0.3	1
-747	0.426669170422903	1	-1	FALSE	black	0.3	1
-746	0.426530307669661	1	-1	FALSE	black	0.3	1
-745	0.42639757735763	1	-1	FALSE	black	0.3	1
-744	0.426255028870151	1	-1	FALSE	black	0.3	1
-743	0.426106827105643	1	-1	FALSE	black	0.3	1
-742	0.425896292645569	1	-1	FALSE	black	0.3	1
-741	0.425750050734953	1	-1	FALSE	black	0.3	1
-740	0.425598927205212	1	-1	FALSE	black	0.3	1
-739	0.42544370741844	1	-1	FALSE	black	0.3	1
-738	0.425287466945649	1	-1	FALSE	black	0.3	1
-737	0.425128912094859	1	-1	FALSE	black	0.3	1
-736	0.424968183123493	1	-1	FALSE	black	0.3	1
-735	0.424802957920035	1	-1	FALSE	black	0.3	1
-734	0.424592812320994	1	-1	FALSE	black	0.3	1
-733	0.424429691155408	1	-1	FALSE	black	0.3	1
-732	0.424260211786739	1	-1	FALSE	black	0.3	1
-731	0.424090587534685	1	-1	FALSE	black	0.3	1
-730	0.423919070949527	1	-1	FALSE	black	0.3	1
-729	0.423749064949575	1	-1	FALSE	black	0.3	1
-728	0.423577895613075	1	-1	FALSE	black	0.3	1
-727	0.42340769580134	1	-1	FALSE	black	0.3	1
-726	0.423233856541132	1	-1	FALSE	black	0.3	1
-725	0.423099197702068	1	-1	FALSE	black	0.3	1
-724	0.422933534625715	1	-1	FALSE	black	0.3	1
-723	0.422765885168542	1	-1	FALSE	black	0.3	1
-722	0.422603384911552	1	-1	FALSE	black	0.3	1
-721	0.422443756190984	1	-1	FALSE	black	0.3	1
-720	0.422284259407634	1	-1	FALSE	black	0.3	1
-719	0.422126385627841	1	-1	FALSE	black	0.3	1
-718	0.42196810162556	1	-1	FALSE	black	0.3	1
-717	0.42181572227703	1	-1	FALSE	black	0.3	1
-716	0.421660965200951	1	-1	FALSE	black	0.3	1
-715	0.42151302717849	1	-1	FALSE	black	0.3	1
-714	0.421369828724217	1	-1	FALSE	black	0.3	1
-713	0.421227039211433	1	-1	FALSE	black	0.3	1
-712	0.42108231086214	1	-1	FALSE	black	0.3	1
-711	0.420945242452278	1	-1	FALSE	black	0.3	1
-710	0.420806242096967	1	-1	FALSE	black	0.3	1
-709	0.420665748724401	1	-1	FALSE	black	0.3	1
-708	0.420531103296126	1	-1	FALSE	black	0.3	1
-707	0.420393981019489	1	-1	FALSE	black	0.3	1
-706	0.420256483654385	1	-1	FALSE	black	0.3	1
-705	0.420118193809039	1	-1	FALSE	black	0.3	1
-704	0.419983194001721	1	-1	FALSE	black	0.3	1
-703	0.419846372201038	1	-1	FALSE	black	0.3	1
-702	0.419712591833574	1	-1	FALSE	black	0.3	1
-701	0.419575876774594	1	-1	FALSE	black	0.3	1
-700	0.419432390819653	1	-1	FALSE	black	0.3	1
-699	0.419289553355733	1	-1	FALSE	black	0.3	1
-698	0.419146011652161	1	-1	FALSE	black	0.3	1
-697	0.418999135283816	1	-1	FALSE	black	0.3	1
-696	0.418850190683744	1	-1	FALSE	black	0.3	1
-695	0.418699580172266	1	-1	FALSE	black	0.3	1
-694	0.418551264664857	1	-1	FALSE	black	0.3	1
-693	0.418396201320124	1	-1	FALSE	black	0.3	1
-692	0.418246393087908	1	-1	FALSE	black	0.3	1
-691	0.418087218394701	1	-1	FALSE	black	0.3	1
-690	0.417929379282455	1	-1	FALSE	black	0.3	1
-689	0.417708883317526	1	-1	FALSE	black	0.3	1
-688	0.417547546185971	1	-1	FALSE	black	0.3	1
-687	0.417379823674809	1	-1	FALSE	black	0.3	1
-686	0.417214482209391	1	-1	FALSE	black	0.3	1
-685	0.417045488965038	1	-1	FALSE	black	0.3	1
-684	0.416878047468997	1	-1	FALSE	black	0.3	1
-683	0.416709509524261	1	-1	FALSE	black	0.3	1
-682	0.416538020105491	1	-1	FALSE	black	0.3	1
-681	0.416364921354504	1	-1	FALSE	black	0.3	1
-680	0.416196251470158	1	-1	FALSE	black	0.3	1
-679	0.416023043668078	1	-1	FALSE	black	0.3	1
-678	0.415852983614848	1	-1	FALSE	black	0.3	1
-677	0.415682510393773	1	-1	FALSE	black	0.3	1
-676	0.415513297795785	1	-1	FALSE	black	0.3	1
-675	0.41534385768007	1	-1	FALSE	black	0.3	1
-674	0.415175793750629	1	-1	FALSE	black	0.3	1
-673	0.41500683981074	1	-1	FALSE	black	0.3	1
-672	0.414835978728887	1	-1	FALSE	black	0.3	1
-671	0.414665177623745	1	-1	FALSE	black	0.3	1
-670	0.414491818120943	1	-1	FALSE	black	0.3	1
-669	0.414318395562163	1	-1	FALSE	black	0.3	1
-668	0.414142567288306	1	-1	FALSE	black	0.3	1
-667	0.413973394522193	1	-1	FALSE	black	0.3	1
-666	0.413810862377956	1	-1	FALSE	black	0.3	1
-665	0.413639833381126	1	-1	FALSE	black	0.3	1
-664	0.413460673058776	1	-1	FALSE	black	0.3	1
-663	0.413281066819457	1	-1	FALSE	black	0.3	1
-662	0.413095744947781	1	-1	FALSE	black	0.3	1
-661	0.412906984083317	1	-1	FALSE	black	0.3	1
-660	0.412714484863237	1	-1	FALSE	black	0.3	1
-659	0.412500870153744	1	-1	FALSE	black	0.3	1
-658	0.412313229257863	1	-1	FALSE	black	0.3	1
-657	0.412119304493623	1	-1	FALSE	black	0.3	1
-656	0.411923725818049	1	-1	FALSE	black	0.3	1
-655	0.411726013361497	1	-1	FALSE	black	0.3	1
-654	0.411526178403069	1	-1	FALSE	black	0.3	1
-653	0.411319879242889	1	-1	FALSE	black	0.3	1
-652	0.411116267634657	1	-1	FALSE	black	0.3	1
-651	0.41090958281507	1	-1	FALSE	black	0.3	1
-650	0.410699865855007	1	-1	FALSE	black	0.3	1
-649	0.410485259041679	1	-1	FALSE	black	0.3	1
-648	0.410271708053038	1	-1	FALSE	black	0.3	1
-647	0.410055350926097	1	-1	FALSE	black	0.3	1
-646	0.409838587936717	1	-1	FALSE	black	0.3	1
-645	0.409620729202485	1	-1	FALSE	black	0.3	1
-644	0.409404622135717	1	-1	FALSE	black	0.3	1
-643	0.409183984330386	1	-1	FALSE	black	0.3	1
-642	0.408961449471225	1	-1	FALSE	black	0.3	1
-641	0.40873931528087	1	-1	FALSE	black	0.3	1
-640	0.408516532300714	1	-1	FALSE	black	0.3	1
-639	0.408292347025853	1	-1	FALSE	black	0.3	1
-638	0.408067207665162	1	-1	FALSE	black	0.3	1
-637	0.407842939796831	1	-1	FALSE	black	0.3	1
-636	0.407615868939863	1	-1	FALSE	black	0.3	1
-635	0.407385671525798	1	-1	FALSE	black	0.3	1
-634	0.407155691280641	1	-1	FALSE	black	0.3	1
-633	0.406924963606152	1	-1	FALSE	black	0.3	1
-632	0.406694529115075	1	-1	FALSE	black	0.3	1
-631	0.406462065353252	1	-1	FALSE	black	0.3	1
-630	0.406230146440753	1	-1	FALSE	black	0.3	1
-629	0.40599629509836	1	-1	FALSE	black	0.3	1
-628	0.405761895656707	1	-1	FALSE	black	0.3	1
-627	0.405526135025236	1	-1	FALSE	black	0.3	1
-626	0.405287227601415	1	-1	FALSE	black	0.3	1
-625	0.405047376238547	1	-1	FALSE	black	0.3	1
-624	0.404806789608494	1	-1	FALSE	black	0.3	1
-623	0.404567643106266	1	-1	FALSE	black	0.3	1
-622	0.404326801117466	1	-1	FALSE	black	0.3	1
-621	0.404082890709789	1	-1	FALSE	black	0.3	1
-620	0.403838656433085	1	-1	FALSE	black	0.3	1
-619	0.403601329803138	1	-1	FALSE	black	0.3	1
-618	0.403354899019698	1	-1	FALSE	black	0.3	1
-617	0.403114808079082	1	-1	FALSE	black	0.3	1
-616	0.402869330315548	1	-1	FALSE	black	0.3	1
-615	0.402623675356074	1	-1	FALSE	black	0.3	1
-614	0.402375123576563	1	-1	FALSE	black	0.3	1
-613	0.402129420731807	1	-1	FALSE	black	0.3	1
-612	0.401882416413953	1	-1	FALSE	black	0.3	1
-611	0.401636736149198	1	-1	FALSE	black	0.3	1
-610	0.401389204984312	1	-1	FALSE	black	0.3	1
-609	0.401144170785381	1	-1	FALSE	black	0.3	1
-608	0.400899003055932	1	-1	FALSE	black	0.3	1
-607	0.400651543231167	1	-1	FALSE	black	0.3	1
-606	0.400406858115395	1	-1	FALSE	black	0.3	1
-605	0.400162860665964	1	-1	FALSE	black	0.3	1
-604	0.399922259717137	1	-1	FALSE	black	0.3	1
-603	0.399682386470078	1	-1	FALSE	black	0.3	1
-602	0.399444464312304	1	-1	FALSE	black	0.3	1
-601	0.399205244893762	1	-1	FALSE	black	0.3	1
-600	0.398968623326223	1	-1	FALSE	black	0.3	1
-599	0.398733960338345	1	-1	FALSE	black	0.3	1
-598	0.398501635989086	1	-1	FALSE	black	0.3	1
-597	0.398275383635515	1	-1	FALSE	black	0.3	1
-596	0.398044596763399	1	-1	FALSE	black	0.3	1
-595	0.397820007066428	1	-1	FALSE	black	0.3	1
-594	0.397593940569673	1	-1	FALSE	black	0.3	1
-593	0.397371012273218	1	-1	FALSE	black	0.3	1
-592	0.397151962496505	1	-1	FALSE	black	0.3	1
-591	0.396935769325593	1	-1	FALSE	black	0.3	1
-590	0.396723181358726	1	-1	FALSE	black	0.3	1
-589	0.396510630448162	1	-1	FALSE	black	0.3	1
-588	0.396300460190627	1	-1	FALSE	black	0.3	1
-587	0.396095335047555	1	-1	FALSE	black	0.3	1
-586	0.395890995116566	1	-1	FALSE	black	0.3	1
-585	0.395686005352691	1	-1	FALSE	black	0.3	1
-584	0.395485070183012	1	-1	FALSE	black	0.3	1
-583	0.39528504551184	1	-1	FALSE	black	0.3	1
-582	0.395086158281157	1	-1	FALSE	black	0.3	1
-581	0.394890767811332	1	-1	FALSE	black	0.3	1
-580	0.394698073597517	1	-1	FALSE	black	0.3	1
-579	0.394506364054057	1	-1	FALSE	black	0.3	1
-578	0.394316293347854	1	-1	FALSE	black	0.3	1
-577	0.394127089659128	1	-1	FALSE	black	0.3	1
-576	0.393977923282347	1	-1	FALSE	black	0.3	1
-575	0.393794365688034	1	-1	FALSE	black	0.3	1
-574	0.393610554837104	1	-1	FALSE	black	0.3	1
-573	0.393428172701204	1	-1	FALSE	black	0.3	1
-572	0.393248085502277	1	-1	FALSE	black	0.3	1
-571	0.393071034348719	1	-1	FALSE	black	0.3	1
-570	0.392894966369042	1	-1	FALSE	black	0.3	1
-569	0.392721634557478	1	-1	FALSE	black	0.3	1
-568	0.392549892378071	1	-1	FALSE	black	0.3	1
-567	0.392329785292413	1	-1	FALSE	black	0.3	1
-566	0.39215665548851	1	-1	FALSE	black	0.3	1
-565	0.391985895568364	1	-1	FALSE	black	0.3	1
-564	0.39181715562723	1	-1	FALSE	black	0.3	1
-563	0.3916523498966	1	-1	FALSE	black	0.3	1
-562	0.391485733671779	1	-1	FALSE	black	0.3	1
-561	0.391322482457589	1	-1	FALSE	black	0.3	1
-560	0.391154407305584	1	-1	FALSE	black	0.3	1
-559	0.390987946717363	1	-1	FALSE	black	0.3	1
-558	0.390822626679522	1	-1	FALSE	black	0.3	1
-557	0.390654037017497	1	-1	FALSE	black	0.3	1
-556	0.390485844153028	1	-1	FALSE	black	0.3	1
-555	0.390316835083044	1	-1	FALSE	black	0.3	1
-554	0.390151857639159	1	-1	FALSE	black	0.3	1
-553	0.389982541451906	1	-1	FALSE	black	0.3	1
-552	0.389819394632412	1	-1	FALSE	black	0.3	1
-551	0.389655874885639	1	-1	FALSE	black	0.3	1
-550	0.389418723711947	1	-1	FALSE	black	0.3	1
-549	0.389249896336649	1	-1	FALSE	black	0.3	1
-548	0.389081469140009	1	-1	FALSE	black	0.3	1
-547	0.388912822843726	1	-1	FALSE	black	0.3	1
-546	0.388745546479189	1	-1	FALSE	black	0.3	1
-545	0.388537028828445	1	-1	FALSE	black	0.3	1
-544	0.388366354756317	1	-1	FALSE	black	0.3	1
-543	0.388195337340637	1	-1	FALSE	black	0.3	1
-542	0.38802362193878	1	-1	FALSE	black	0.3	1
-541	0.387851154957916	1	-1	FALSE	black	0.3	1
-540	0.387678756181406	1	-1	FALSE	black	0.3	1
-539	0.387506089733257	1	-1	FALSE	black	0.3	1
-538	0.387332337356628	1	-1	FALSE	black	0.3	1
-537	0.387160282750269	1	-1	FALSE	black	0.3	1
-536	0.386987366851738	1	-1	FALSE	black	0.3	1
-535	0.386818388769808	1	-1	FALSE	black	0.3	1
-534	0.386644078210063	1	-1	FALSE	black	0.3	1
-533	0.386471220647822	1	-1	FALSE	black	0.3	1
-532	0.386299389520075	1	-1	FALSE	black	0.3	1
-531	0.386127373950656	1	-1	FALSE	black	0.3	1
-530	0.385954192577677	1	-1	FALSE	black	0.3	1
-529	0.385781634795993	1	-1	FALSE	black	0.3	1
-528	0.385611339627204	1	-1	FALSE	black	0.3	1
-527	0.385440539267448	1	-1	FALSE	black	0.3	1
-526	0.385270702760264	1	-1	FALSE	black	0.3	1
-525	0.385100432662951	1	-1	FALSE	black	0.3	1
-524	0.38492704843394	1	-1	FALSE	black	0.3	1
-523	0.384755340764441	1	-1	FALSE	black	0.3	1
-522	0.384584428537881	1	-1	FALSE	black	0.3	1
-521	0.384413520327087	1	-1	FALSE	black	0.3	1
-520	0.384240820950167	1	-1	FALSE	black	0.3	1
-519	0.38407162219544	1	-1	FALSE	black	0.3	1
-518	0.383899072670424	1	-1	FALSE	black	0.3	1
-517	0.383770486817782	1	-1	FALSE	black	0.3	1
-516	0.383600354548578	1	-1	FALSE	black	0.3	1
-515	0.383426524751524	1	-1	FALSE	black	0.3	1
-514	0.383254956337947	1	-1	FALSE	black	0.3	1
-513	0.383085744537814	1	-1	FALSE	black	0.3	1
-512	0.382913379907958	1	-1	FALSE	black	0.3	1
-511	0.382743619503176	1	-1	FALSE	black	0.3	1
-510	0.3825748588704	1	-1	FALSE	black	0.3	1
-509	0.382405921527465	1	-1	FALSE	black	0.3	1
-508	0.382238664806232	1	-1	FALSE	black	0.3	1
-507	0.382072642902725	1	-1	FALSE	black	0.3	1
-506	0.381907416294905	1	-1	FALSE	black	0.3	1
-505	0.381742463591893	1	-1	FALSE	black	0.3	1
-504	0.381578465689995	1	-1	FALSE	black	0.3	1
-503	0.381409968102952	1	-1	FALSE	black	0.3	1
-502	0.38124753716785	1	-1	FALSE	black	0.3	1
-501	0.381087177159801	1	-1	FALSE	black	0.3	1
-500	0.380924746275847	1	-1	FALSE	black	0.3	1
-499	0.380763683651964	1	-1	FALSE	black	0.3	1
-498	0.380603082965033	1	-1	FALSE	black	0.3	1
-497	0.380447152118001	1	-1	FALSE	black	0.3	1
-496	0.380292752203717	1	-1	FALSE	black	0.3	1
-495	0.380138136270794	1	-1	FALSE	black	0.3	1
-494	0.379981595128681	1	-1	FALSE	black	0.3	1
-493	0.379820712769093	1	-1	FALSE	black	0.3	1
-492	0.37966537527156	1	-1	FALSE	black	0.3	1
-491	0.379508814432961	1	-1	FALSE	black	0.3	1
-490	0.379351773617185	1	-1	FALSE	black	0.3	1
-489	0.379195349874499	1	-1	FALSE	black	0.3	1
-488	0.3790390579674	1	-1	FALSE	black	0.3	1
-487	0.378883082542365	1	-1	FALSE	black	0.3	1
-486	0.378721648872917	1	-1	FALSE	black	0.3	1
-485	0.378561077314572	1	-1	FALSE	black	0.3	1
-484	0.378406510388874	1	-1	FALSE	black	0.3	1
-483	0.378251740204685	1	-1	FALSE	black	0.3	1
-482	0.378095078995481	1	-1	FALSE	black	0.3	1
-481	0.377940960656684	1	-1	FALSE	black	0.3	1
-480	0.377786924383577	1	-1	FALSE	black	0.3	1
-479	0.37763348091196	1	-1	FALSE	black	0.3	1
-478	0.377481396533593	1	-1	FALSE	black	0.3	1
-477	0.377327375737934	1	-1	FALSE	black	0.3	1
-476	0.377172894821442	1	-1	FALSE	black	0.3	1
-475	0.377022028608007	1	-1	FALSE	black	0.3	1
-474	0.376867378681653	1	-1	FALSE	black	0.3	1
-473	0.376712083919003	1	-1	FALSE	black	0.3	1
-472	0.376555743407985	1	-1	FALSE	black	0.3	1
-471	0.37639719365202	1	-1	FALSE	black	0.3	1
-470	0.37623819902667	1	-1	FALSE	black	0.3	1
-469	0.376072942132393	1	-1	FALSE	black	0.3	1
-468	0.375909757041987	1	-1	FALSE	black	0.3	1
-467	0.37574408436159	1	-1	FALSE	black	0.3	1
-466	0.37557587109126	1	-1	FALSE	black	0.3	1
-465	0.375402330208854	1	-1	FALSE	black	0.3	1
-464	0.375227322150627	1	-1	FALSE	black	0.3	1
-463	0.375052695039997	1	-1	FALSE	black	0.3	1
-462	0.374874116674716	1	-1	FALSE	black	0.3	1
-461	0.374696942200204	1	-1	FALSE	black	0.3	1
-460	0.374510573334536	1	-1	FALSE	black	0.3	1
-459	0.374322827345107	1	-1	FALSE	black	0.3	1
-458	0.374132087450785	1	-1	FALSE	black	0.3	1
-457	0.373938378526169	1	-1	FALSE	black	0.3	1
-456	0.373745419891543	1	-1	FALSE	black	0.3	1
-455	0.373547628715448	1	-1	FALSE	black	0.3	1
-454	0.373348687591448	1	-1	FALSE	black	0.3	1
-453	0.373148693636907	1	-1	FALSE	black	0.3	1
-452	0.372950105642438	1	-1	FALSE	black	0.3	1
-451	0.372748676202449	1	-1	FALSE	black	0.3	1
-450	0.372545348218558	1	-1	FALSE	black	0.3	1
-449	0.372344007838683	1	-1	FALSE	black	0.3	1
-448	0.372139366014101	1	-1	FALSE	black	0.3	1
-447	0.37193872657302	1	-1	FALSE	black	0.3	1
-446	0.371741498811889	1	-1	FALSE	black	0.3	1
-445	0.371542742004388	1	-1	FALSE	black	0.3	1
-444	0.371345028157259	1	-1	FALSE	black	0.3	1
-443	0.371151344672327	1	-1	FALSE	black	0.3	1
-442	0.370960022829037	1	-1	FALSE	black	0.3	1
-441	0.370775213832424	1	-1	FALSE	black	0.3	1
-440	0.370593482157384	1	-1	FALSE	black	0.3	1
-439	0.370411347196898	1	-1	FALSE	black	0.3	1
-438	0.370189196627818	1	-1	FALSE	black	0.3	1
-437	0.370015581324835	1	-1	FALSE	black	0.3	1
-436	0.369850619111945	1	-1	FALSE	black	0.3	1
-435	0.369690440557179	1	-1	FALSE	black	0.3	1
-434	0.369530060231882	1	-1	FALSE	black	0.3	1
-433	0.369375971711659	1	-1	FALSE	black	0.3	1
-432	0.369226315846697	1	-1	FALSE	black	0.3	1
-431	0.369081445798746	1	-1	FALSE	black	0.3	1
-430	0.368939075641291	1	-1	FALSE	black	0.3	1
-429	0.368840515826318	1	-1	FALSE	black	0.3	1
-428	0.368716327298264	1	-1	FALSE	black	0.3	1
-427	0.368593608091962	1	-1	FALSE	black	0.3	1
-426	0.368500171108186	1	-1	FALSE	black	0.3	1
-425	0.368400836366337	1	-1	FALSE	black	0.3	1
-424	0.368294842084243	1	-1	FALSE	black	0.3	1
-423	0.36819063743334	1	-1	FALSE	black	0.3	1
-422	0.368085374391676	1	-1	FALSE	black	0.3	1
-421	0.367981840055649	1	-1	FALSE	black	0.3	1
-420	0.367880401482148	1	-1	FALSE	black	0.3	1
-419	0.367777522534563	1	-1	FALSE	black	0.3	1
-418	0.367671702224942	1	-1	FALSE	black	0.3	1
-417	0.367533810298702	1	-1	FALSE	black	0.3	1
-416	0.367432252254105	1	-1	FALSE	black	0.3	1
-415	0.367330715987827	1	-1	FALSE	black	0.3	1
-414	0.367229003389699	1	-1	FALSE	black	0.3	1
-413	0.367126293873175	1	-1	FALSE	black	0.3	1
-412	0.367019406754628	1	-1	FALSE	black	0.3	1
-411	0.366912229721727	1	-1	FALSE	black	0.3	1
-410	0.36683893533627	1	-1	FALSE	black	0.3	1
-409	0.366728159524445	1	-1	FALSE	black	0.3	1
-408	0.366623069928884	1	-1	FALSE	black	0.3	1
-407	0.366512158025401	1	-1	FALSE	black	0.3	1
-406	0.366404067155991	1	-1	FALSE	black	0.3	1
-405	0.366290715449859	1	-1	FALSE	black	0.3	1
-404	0.36617700081647	1	-1	FALSE	black	0.3	1
-403	0.36605894006958	1	-1	FALSE	black	0.3	1
-402	0.365938246888265	1	-1	FALSE	black	0.3	1
-401	0.365818154075769	1	-1	FALSE	black	0.3	1
-400	0.365703631034231	1	-1	FALSE	black	0.3	1
-399	0.365585020073807	1	-1	FALSE	black	0.3	1
-398	0.365466271872738	1	-1	FALSE	black	0.3	1
-397	0.365345488760224	1	-1	FALSE	black	0.3	1
-396	0.365224025729878	1	-1	FALSE	black	0.3	1
-395	0.365102250356852	1	-1	FALSE	black	0.3	1
-394	0.364977905658785	1	-1	FALSE	black	0.3	1
-393	0.364858759096496	1	-1	FALSE	black	0.3	1
-392	0.364735624249531	1	-1	FALSE	black	0.3	1
-391	0.364616681320498	1	-1	FALSE	black	0.3	1
-390	0.36449459575674	1	-1	FALSE	black	0.3	1
-389	0.364371713530912	1	-1	FALSE	black	0.3	1
-388	0.364248555075189	1	-1	FALSE	black	0.3	1
-387	0.364126378742218	1	-1	FALSE	black	0.3	1
-386	0.364004402694279	1	-1	FALSE	black	0.3	1
-385	0.363884506346714	1	-1	FALSE	black	0.3	1
-384	0.363822173862254	1	-1	FALSE	black	0.3	1
-383	0.363699471117782	1	-1	FALSE	black	0.3	1
-382	0.363580208490295	1	-1	FALSE	black	0.3	1
-381	0.363464481278097	1	-1	FALSE	black	0.3	1
-380	0.363344482437193	1	-1	FALSE	black	0.3	1
-379	0.363231092012791	1	-1	FALSE	black	0.3	1
-378	0.363114173617403	1	-1	FALSE	black	0.3	1
-377	0.362998438866389	1	-1	FALSE	black	0.3	1
-376	0.362881907722762	1	-1	FALSE	black	0.3	1
-375	0.362763264245436	1	-1	FALSE	black	0.3	1
-374	0.362646326295833	1	-1	FALSE	black	0.3	1
-373	0.362531186137346	1	-1	FALSE	black	0.3	1
-372	0.36241620897723	1	-1	FALSE	black	0.3	1
-371	0.362299912208107	1	-1	FALSE	black	0.3	1
-370	0.362188117931862	1	-1	FALSE	black	0.3	1
-369	0.36211526913134	1	-1	FALSE	black	0.3	1
-368	0.362002527214892	1	-1	FALSE	black	0.3	1
-367	0.361885641016932	1	-1	FALSE	black	0.3	1
-366	0.361772048508473	1	-1	FALSE	black	0.3	1
-365	0.361656727916904	1	-1	FALSE	black	0.3	1
-364	0.36154153721258	1	-1	FALSE	black	0.3	1
-363	0.361429044821349	1	-1	FALSE	black	0.3	1
-362	0.361318149743626	1	-1	FALSE	black	0.3	1
-361	0.361204860891213	1	-1	FALSE	black	0.3	1
-360	0.361091542584572	1	-1	FALSE	black	0.3	1
-359	0.360979057705712	1	-1	FALSE	black	0.3	1
-358	0.360864843182026	1	-1	FALSE	black	0.3	1
-357	0.360753753478765	1	-1	FALSE	black	0.3	1
-356	0.360642576007373	1	-1	FALSE	black	0.3	1
-355	0.360529520564829	1	-1	FALSE	black	0.3	1
-354	0.360416714363655	1	-1	FALSE	black	0.3	1
-353	0.360305856464601	1	-1	FALSE	black	0.3	1
-352	0.360166973320857	1	-1	FALSE	black	0.3	1
-351	0.360060689425021	1	-1	FALSE	black	0.3	1
-350	0.359950287022647	1	-1	FALSE	black	0.3	1
-349	0.359841534042678	1	-1	FALSE	black	0.3	1
-348	0.359731721189212	1	-1	FALSE	black	0.3	1
-347	0.359622558923461	1	-1	FALSE	black	0.3	1
-346	0.359511086821131	1	-1	FALSE	black	0.3	1
-345	0.359402949749082	1	-1	FALSE	black	0.3	1
-344	0.359292633156393	1	-1	FALSE	black	0.3	1
-343	0.359184522722249	1	-1	FALSE	black	0.3	1
-342	0.359076802360606	1	-1	FALSE	black	0.3	1
-341	0.358964861959872	1	-1	FALSE	black	0.3	1
-340	0.358856835047908	1	-1	FALSE	black	0.3	1
-339	0.35874639931217	1	-1	FALSE	black	0.3	1
-338	0.358639643110804	1	-1	FALSE	black	0.3	1
-337	0.35853461888863	1	-1	FALSE	black	0.3	1
-336	0.358424960370341	1	-1	FALSE	black	0.3	1
-335	0.35831651638672	1	-1	FALSE	black	0.3	1
-334	0.358203646630239	1	-1	FALSE	black	0.3	1
-333	0.358087470155487	1	-1	FALSE	black	0.3	1
-332	0.357968062891171	1	-1	FALSE	black	0.3	1
-331	0.357857619953786	1	-1	FALSE	black	0.3	1
-330	0.357752305266606	1	-1	FALSE	black	0.3	1
-329	0.357649202312199	1	-1	FALSE	black	0.3	1
-328	0.357547245370446	1	-1	FALSE	black	0.3	1
-327	0.357442434824922	1	-1	FALSE	black	0.3	1
-326	0.357336349083238	1	-1	FALSE	black	0.3	1
-325	0.3572288371283	1	-1	FALSE	black	0.3	1
-324	0.357120559033629	1	-1	FALSE	black	0.3	1
-323	0.357009646667536	1	-1	FALSE	black	0.3	1
-322	0.356896500607697	1	-1	FALSE	black	0.3	1
-321	0.356781974664395	1	-1	FALSE	black	0.3	1
-320	0.356666524183179	1	-1	FALSE	black	0.3	1
-319	0.35654878212082	1	-1	FALSE	black	0.3	1
-318	0.356425101919989	1	-1	FALSE	black	0.3	1
-317	0.356288940512799	1	-1	FALSE	black	0.3	1
-316	0.356172021951425	1	-1	FALSE	black	0.3	1
-315	0.356050706934094	1	-1	FALSE	black	0.3	1
-314	0.355924101380193	1	-1	FALSE	black	0.3	1
-313	0.355792020020381	1	-1	FALSE	black	0.3	1
-312	0.355651106112517	1	-1	FALSE	black	0.3	1
-311	0.355510835405585	1	-1	FALSE	black	0.3	1
-310	0.355368971281595	1	-1	FALSE	black	0.3	1
-309	0.355219141354602	1	-1	FALSE	black	0.3	1
-308	0.355068374853126	1	-1	FALSE	black	0.3	1
-307	0.354913701352159	1	-1	FALSE	black	0.3	1
-306	0.354760002809241	1	-1	FALSE	black	0.3	1
-305	0.35459798983426	1	-1	FALSE	black	0.3	1
-304	0.354432512916915	1	-1	FALSE	black	0.3	1
-303	0.35426778538092	1	-1	FALSE	black	0.3	1
-302	0.354100395426237	1	-1	FALSE	black	0.3	1
-301	0.353933683950959	1	-1	FALSE	black	0.3	1
-300	0.353764743611753	1	-1	FALSE	black	0.3	1
-299	0.353596284419685	1	-1	FALSE	black	0.3	1
-298	0.353427583859406	1	-1	FALSE	black	0.3	1
-297	0.353257826261803	1	-1	FALSE	black	0.3	1
-296	0.353092196554815	1	-1	FALSE	black	0.3	1
-295	0.352924300433971	1	-1	FALSE	black	0.3	1
-294	0.352759036570797	1	-1	FALSE	black	0.3	1
-293	0.352596692552626	1	-1	FALSE	black	0.3	1
-292	0.352433616491661	1	-1	FALSE	black	0.3	1
-291	0.352273844206579	1	-1	FALSE	black	0.3	1
-290	0.352115085913013	1	-1	FALSE	black	0.3	1
-289	0.35196100465047	1	-1	FALSE	black	0.3	1
-288	0.35180877827308	1	-1	FALSE	black	0.3	1
-287	0.351659713968806	1	-1	FALSE	black	0.3	1
-286	0.351513927972804	1	-1	FALSE	black	0.3	1
-285	0.35137166477963	1	-1	FALSE	black	0.3	1
-284	0.351229651846574	1	-1	FALSE	black	0.3	1
-283	0.35109851909169	1	-1	FALSE	black	0.3	1
-282	0.350965796293881	1	-1	FALSE	black	0.3	1
-281	0.35083637509598	1	-1	FALSE	black	0.3	1
-280	0.350711385007716	1	-1	FALSE	black	0.3	1
-279	0.35059003846489	1	-1	FALSE	black	0.3	1
-278	0.35047098538592	1	-1	FALSE	black	0.3	1
-277	0.3503558284861	1	-1	FALSE	black	0.3	1
-276	0.350243636501626	1	-1	FALSE	black	0.3	1
-275	0.350132316046292	1	-1	FALSE	black	0.3	1
-274	0.350018307881482	1	-1	FALSE	black	0.3	1
-273	0.349912991780681	1	-1	FALSE	black	0.3	1
-272	0.349810670660484	1	-1	FALSE	black	0.3	1
-271	0.349706868383978	1	-1	FALSE	black	0.3	1
-270	0.349606663906189	1	-1	FALSE	black	0.3	1
-269	0.349511736135173	1	-1	FALSE	black	0.3	1
-268	0.349416035018985	1	-1	FALSE	black	0.3	1
-267	0.349291022346514	1	-1	FALSE	black	0.3	1
-266	0.349199252376186	1	-1	FALSE	black	0.3	1
-265	0.349104647262667	1	-1	FALSE	black	0.3	1
-264	0.349006833481188	1	-1	FALSE	black	0.3	1
-263	0.348919614927942	1	-1	FALSE	black	0.3	1
-262	0.34884156600293	1	-1	FALSE	black	0.3	1
-261	0.348762686084349	1	-1	FALSE	black	0.3	1
-260	0.348685562381462	1	-1	FALSE	black	0.3	1
-259	0.348606635476754	1	-1	FALSE	black	0.3	1
-258	0.348531213256613	1	-1	FALSE	black	0.3	1
-257	0.348461372469337	1	-1	FALSE	black	0.3	1
-256	0.348390688686071	1	-1	FALSE	black	0.3	1
-255	0.348323243335847	1	-1	FALSE	black	0.3	1
-254	0.348257196195472	1	-1	FALSE	black	0.3	1
-253	0.348195985722163	1	-1	FALSE	black	0.3	1
-252	0.348136534278939	1	-1	FALSE	black	0.3	1
-251	0.348078077329693	1	-1	FALSE	black	0.3	1
-250	0.348021802809154	1	-1	FALSE	black	0.3	1
-249	0.347968250536626	1	-1	FALSE	black	0.3	1
-248	0.347920753006398	1	-1	FALSE	black	0.3	1
-247	0.347871899279137	1	-1	FALSE	black	0.3	1
-246	0.347828840358456	1	-1	FALSE	black	0.3	1
-245	0.347791945523881	1	-1	FALSE	black	0.3	1
-244	0.347759254648357	1	-1	FALSE	black	0.3	1
-243	0.347726447101756	1	-1	FALSE	black	0.3	1
-242	0.347693328704377	1	-1	FALSE	black	0.3	1
-241	0.347700708812238	1	-1	FALSE	black	0.3	1
-240	0.347672331663491	1	-1	FALSE	black	0.3	1
-239	0.347668283507585	1	-1	FALSE	black	0.3	1
-238	0.347649911548665	1	-1	FALSE	black	0.3	1
-237	0.347642452217011	1	-1	FALSE	black	0.3	1
-236	0.347629566640446	1	-1	FALSE	black	0.3	1
-235	0.347626806640961	1	-1	FALSE	black	0.3	1
-234	0.34762319327265	1	-1	FALSE	black	0.3	1
-233	0.347618183569131	1	-1	FALSE	black	0.3	1
-232	0.34761198141216	1	-1	FALSE	black	0.3	1
-231	0.347611631073043	1	-1	FALSE	black	0.3	1
-230	0.347612688491985	1	-1	FALSE	black	0.3	1
-229	0.347615869472713	1	-1	FALSE	black	0.3	1
-228	0.347623439722835	1	-1	FALSE	black	0.3	1
-227	0.347630387544542	1	-1	FALSE	black	0.3	1
-226	0.347636972175498	1	-1	FALSE	black	0.3	1
-225	0.347643238774529	1	-1	FALSE	black	0.3	1
-224	0.347646956938684	1	-1	FALSE	black	0.3	1
-223	0.347651342622319	1	-1	FALSE	black	0.3	1
-222	0.347654361901335	1	-1	FALSE	black	0.3	1
-221	0.347655585437924	1	-1	FALSE	black	0.3	1
-220	0.347652128255648	1	-1	FALSE	black	0.3	1
-219	0.347647124328709	1	-1	FALSE	black	0.3	1
-218	0.34767165742384	1	-1	FALSE	black	0.3	1
-217	0.347669952579637	1	-1	FALSE	black	0.3	1
-216	0.347661912848415	1	-1	FALSE	black	0.3	1
-215	0.347653920825419	1	-1	FALSE	black	0.3	1
-214	0.347643273508306	1	-1	FALSE	black	0.3	1
-213	0.347629405301842	1	-1	FALSE	black	0.3	1
-212	0.347649900562362	1	-1	FALSE	black	0.3	1
-211	0.347634816237919	1	-1	FALSE	black	0.3	1
-210	0.347613533753651	1	-1	FALSE	black	0.3	1
-209	0.347597500344595	1	-1	FALSE	black	0.3	1
-208	0.347575651544097	1	-1	FALSE	black	0.3	1
-207	0.347549923502208	1	-1	FALSE	black	0.3	1
-206	0.347526149950037	1	-1	FALSE	black	0.3	1
-205	0.347499196077067	1	-1	FALSE	black	0.3	1
-204	0.347471439793057	1	-1	FALSE	black	0.3	1
-203	0.347440821949811	1	-1	FALSE	black	0.3	1
-202	0.347408270508445	1	-1	FALSE	black	0.3	1
-201	0.347368498681307	1	-1	FALSE	black	0.3	1
-200	0.347332808040289	1	-1	FALSE	black	0.3	1
-199	0.347297111120901	1	-1	FALSE	black	0.3	1
-198	0.347262928079864	1	-1	FALSE	black	0.3	1
-197	0.347220963418583	1	-1	FALSE	black	0.3	1
-196	0.347185069339694	1	-1	FALSE	black	0.3	1
-195	0.347142197444804	1	-1	FALSE	black	0.3	1
-194	0.34709588892461	1	-1	FALSE	black	0.3	1
-193	0.347054598028089	1	-1	FALSE	black	0.3	1
-192	0.347009374688327	1	-1	FALSE	black	0.3	1
-191	0.346967685060798	1	-1	FALSE	black	0.3	1
-190	0.346926432810358	1	-1	FALSE	black	0.3	1
-189	0.346877939601135	1	-1	FALSE	black	0.3	1
-188	0.346828311726274	1	-1	FALSE	black	0.3	1
-187	0.346780153532859	1	-1	FALSE	black	0.3	1
-186	0.346735315602927	1	-1	FALSE	black	0.3	1
-185	0.346689436721426	1	-1	FALSE	black	0.3	1
-184	0.346643603296858	1	-1	FALSE	black	0.3	1
-183	0.34659788703019	1	-1	FALSE	black	0.3	1
-182	0.346548213989319	1	-1	FALSE	black	0.3	1
-181	0.346500993284193	1	-1	FALSE	black	0.3	1
-180	0.346452547319082	1	-1	FALSE	black	0.3	1
-179	0.346404322354885	1	-1	FALSE	black	0.3	1
-178	0.34635538119784	1	-1	FALSE	black	0.3	1
-177	0.346305253877155	1	-1	FALSE	black	0.3	1
-176	0.346253759403715	1	-1	FALSE	black	0.3	1
-175	0.34620245920472	1	-1	FALSE	black	0.3	1
-174	0.346147799551723	1	-1	FALSE	black	0.3	1
-173	0.346091689895712	1	-1	FALSE	black	0.3	1
-172	0.346035895047961	1	-1	FALSE	black	0.3	1
-171	0.34597788102744	1	-1	FALSE	black	0.3	1
-170	0.345920533437683	1	-1	FALSE	black	0.3	1
-169	0.345861136101409	1	-1	FALSE	black	0.3	1
-168	0.345798987128612	1	-1	FALSE	black	0.3	1
-167	0.345737197647677	1	-1	FALSE	black	0.3	1
-166	0.345674981170188	1	-1	FALSE	black	0.3	1
-165	0.345613954087584	1	-1	FALSE	black	0.3	1
-164	0.345546124187558	1	-1	FALSE	black	0.3	1
-163	0.345475431472277	1	-1	FALSE	black	0.3	1
-162	0.345409420353684	1	-1	FALSE	black	0.3	1
-161	0.34534413627824	1	-1	FALSE	black	0.3	1
-160	0.345277861238301	1	-1	FALSE	black	0.3	1
-159	0.345210753248926	1	-1	FALSE	black	0.3	1
-158	0.345146235327993	1	-1	FALSE	black	0.3	1
-157	0.34508296629383	1	-1	FALSE	black	0.3	1
-156	0.345021836994385	1	-1	FALSE	black	0.3	1
-155	0.34496067529697	1	-1	FALSE	black	0.3	1
-154	0.344900091941543	1	-1	FALSE	black	0.3	1
-153	0.344843518700137	1	-1	FALSE	black	0.3	1
-152	0.344789217055518	1	-1	FALSE	black	0.3	1
-151	0.344735953158252	1	-1	FALSE	black	0.3	1
-150	0.344682953627963	1	-1	FALSE	black	0.3	1
-149	0.344632660247343	1	-1	FALSE	black	0.3	1
-148	0.344625079785134	1	-1	FALSE	black	0.3	1
-147	0.344578046343359	1	-1	FALSE	black	0.3	1
-146	0.3445359574279	1	-1	FALSE	black	0.3	1
-145	0.344492977705359	1	-1	FALSE	black	0.3	1
-144	0.344452302996523	1	-1	FALSE	black	0.3	1
-143	0.344410391041892	1	-1	FALSE	black	0.3	1
-142	0.344378235166566	1	-1	FALSE	black	0.3	1
-141	0.344343185193975	1	-1	FALSE	black	0.3	1
-140	0.34430973810995	1	-1	FALSE	black	0.3	1
-139	0.344278034492666	1	-1	FALSE	black	0.3	1
-138	0.344249816655192	1	-1	FALSE	black	0.3	1
-137	0.344222647561152	1	-1	FALSE	black	0.3	1
-136	0.34419402764173	1	-1	FALSE	black	0.3	1
-135	0.344171168120721	1	-1	FALSE	black	0.3	1
-134	0.344146351587907	1	-1	FALSE	black	0.3	1
-133	0.344122586915806	1	-1	FALSE	black	0.3	1
-132	0.344098961232237	1	-1	FALSE	black	0.3	1
-131	0.344075945186548	1	-1	FALSE	black	0.3	1
-130	0.344052028672469	1	-1	FALSE	black	0.3	1
-129	0.344030006467217	1	-1	FALSE	black	0.3	1
-128	0.344009170152902	1	-1	FALSE	black	0.3	1
-127	0.343989936160727	1	-1	FALSE	black	0.3	1
-126	0.34396964779081	1	-1	FALSE	black	0.3	1
-125	0.343949076513303	1	-1	FALSE	black	0.3	1
-124	0.343926497876243	1	-1	FALSE	black	0.3	1
-123	0.343904257514236	1	-1	FALSE	black	0.3	1
-122	0.343879126038072	1	-1	FALSE	black	0.3	1
-121	0.343854729630496	1	-1	FALSE	black	0.3	1
-120	0.34382938634682	1	-1	FALSE	black	0.3	1
-119	0.343801844425466	1	-1	FALSE	black	0.3	1
-118	0.343771735129077	1	-1	FALSE	black	0.3	1
-117	0.343746822812724	1	-1	FALSE	black	0.3	1
-116	0.343714118364625	1	-1	FALSE	black	0.3	1
-115	0.343685717311148	1	-1	FALSE	black	0.3	1
-114	0.343657384659498	1	-1	FALSE	black	0.3	1
-113	0.343626199149949	1	-1	FALSE	black	0.3	1
-112	0.34359526203193	1	-1	FALSE	black	0.3	1
-111	0.343562923635965	1	-1	FALSE	black	0.3	1
-110	0.343527847541775	1	-1	FALSE	black	0.3	1
-109	0.343496969296361	1	-1	FALSE	black	0.3	1
-108	0.343453980413981	1	-1	FALSE	black	0.3	1
-107	0.343370217214403	1	-1	FALSE	black	0.3	1
-106	0.343338885559038	1	-1	FALSE	black	0.3	1
-105	0.343303014671468	1	-1	FALSE	black	0.3	1
-104	0.343280162776456	1	-1	FALSE	black	0.3	1
-103	0.343249628404816	1	-1	FALSE	black	0.3	1
-102	0.343215548871333	1	-1	FALSE	black	0.3	1
-101	0.343186516834187	1	-1	FALSE	black	0.3	1
-100	0.343158187977738	1	-1	FALSE	black	0.3	1
-99	0.343128132180592	1	-1	FALSE	black	0.3	1
-98	0.343100450165351	1	-1	FALSE	black	0.3	1
-97	0.343070953200494	1	-1	FALSE	black	0.3	1
-96	0.343034233136887	1	-1	FALSE	black	0.3	1
-95	0.343005970211254	1	-1	FALSE	black	0.3	1
-94	0.34297662641383	1	-1	FALSE	black	0.3	1
-93	0.342952612217299	1	-1	FALSE	black	0.3	1
-92	0.342926178384418	1	-1	FALSE	black	0.3	1
-91	0.342898798805733	1	-1	FALSE	black	0.3	1
-90	0.342873424819738	1	-1	FALSE	black	0.3	1
-89	0.342850146413272	1	-1	FALSE	black	0.3	1
-88	0.342827656429542	1	-1	FALSE	black	0.3	1
-87	0.342808513072899	1	-1	FALSE	black	0.3	1
-86	0.342787991378436	1	-1	FALSE	black	0.3	1
-85	0.342770396874959	1	-1	FALSE	black	0.3	1
-84	0.34275140300554	1	-1	FALSE	black	0.3	1
-83	0.342736193162531	1	-1	FALSE	black	0.3	1
-82	0.342721059632552	1	-1	FALSE	black	0.3	1
-81	0.342712394010097	1	-1	FALSE	black	0.3	1
-80	0.342703684246988	1	-1	FALSE	black	0.3	1
-79	0.342694455952862	1	-1	FALSE	black	0.3	1
-78	0.34268106889416	1	-1	FALSE	black	0.3	1
-77	0.342670037649136	1	-1	FALSE	black	0.3	1
-76	0.342672447029413	1	-1	FALSE	black	0.3	1
-75	0.342671196265527	1	-1	FALSE	black	0.3	1
-74	0.342637532870966	1	-1	FALSE	black	0.3	1
-73	0.342648290367819	1	-1	FALSE	black	0.3	1
-72	0.342665554981564	1	-1	FALSE	black	0.3	1
-71	0.342669088415859	1	-1	FALSE	black	0.3	1
-70	0.342664885565676	1	-1	FALSE	black	0.3	1
-69	0.342655918599682	1	-1	FALSE	black	0.3	1
-68	0.34268709800827	1	-1	FALSE	black	0.3	1
-67	0.342721333907423	1	-1	FALSE	black	0.3	1
-66	0.342758719927755	1	-1	FALSE	black	0.3	1
-65	0.342797106182925	1	-1	FALSE	black	0.3	1
-64	0.342840524914561	1	-1	FALSE	black	0.3	1
-63	0.342881955781446	1	-1	FALSE	black	0.3	1
-62	0.342924212668013	1	-1	FALSE	black	0.3	1
-61	0.342965279552877	1	-1	FALSE	black	0.3	1
-60	0.343008520861454	1	-1	FALSE	black	0.3	1
-59	0.343054151456371	1	-1	FALSE	black	0.3	1
-58	0.34309993647082	1	-1	FALSE	black	0.3	1
-57	0.343104315154779	1	-1	FALSE	black	0.3	1
-56	0.343148419262525	1	-1	FALSE	black	0.3	1
-55	0.343193376744276	1	-1	FALSE	black	0.3	1
-54	0.343235947599507	1	-1	FALSE	black	0.3	1
-53	0.343280356674829	1	-1	FALSE	black	0.3	1
-52	0.343323428012227	1	-1	FALSE	black	0.3	1
-51	0.343364204876388	1	-1	FALSE	black	0.3	1
-50	0.343400501506518	1	-1	FALSE	black	0.3	1
-49	0.343440541529186	1	-1	FALSE	black	0.3	1
-48	0.343481516423723	1	-1	FALSE	black	0.3	1
-47	0.343531267251743	1	-1	FALSE	black	0.3	1
-46	0.343586243854652	1	-1	FALSE	black	0.3	1
-45	0.343632491654298	1	-1	FALSE	black	0.3	1
-44	0.343676242599754	1	-1	FALSE	black	0.3	1
-43	0.343715439964712	1	-1	FALSE	black	0.3	1
-42	0.343753694583773	1	-1	FALSE	black	0.3	1
-41	0.343791030790982	1	-1	FALSE	black	0.3	1
-40	0.343828066545594	1	-1	FALSE	black	0.3	1
-39	0.343862299178451	1	-1	FALSE	black	0.3	1
-38	0.343898648016305	1	-1	FALSE	black	0.3	1
-37	0.343938067059621	1	-1	FALSE	black	0.3	1
-36	0.343993549181195	1	-1	FALSE	black	0.3	1
-35	0.344048789516944	1	-1	FALSE	black	0.3	1
-34	0.344090270607904	1	-1	FALSE	black	0.3	1
-33	0.344132566629398	1	-1	FALSE	black	0.3	1
-32	0.344172148451704	1	-1	FALSE	black	0.3	1
-31	0.344208920620557	1	-1	FALSE	black	0.3	1
-30	0.344242413230556	1	-1	FALSE	black	0.3	1
-29	0.344281618737581	1	-1	FALSE	black	0.3	1
-28	0.344317923868533	1	-1	FALSE	black	0.3	1
-27	0.344350279974404	1	-1	FALSE	black	0.3	1
-26	0.344378612870906	1	-1	FALSE	black	0.3	1
-25	0.344415976958966	1	-1	FALSE	black	0.3	1
-24	0.344454910376812	1	-1	FALSE	black	0.3	1
-23	0.344501754419753	1	-1	FALSE	black	0.3	1
-22	0.34454196207613	1	-1	FALSE	black	0.3	1
-21	0.34457577656659	1	-1	FALSE	black	0.3	1
-20	0.344606874887057	1	-1	FALSE	black	0.3	1
-19	0.344689023303166	1	-1	FALSE	black	0.3	1
-18	0.344760259386817	1	-1	FALSE	black	0.3	1
-17	0.344823389534553	1	-1	FALSE	black	0.3	1
-16	0.344886047184107	1	-1	FALSE	black	0.3	1
-15	0.344945397272149	1	-1	FALSE	black	0.3	1
-14	0.345004225163219	1	-1	FALSE	black	0.3	1
-13	0.345065505651207	1	-1	FALSE	black	0.3	1
-12	0.345120197263883	1	-1	FALSE	black	0.3	1
-11	0.345177026840208	1	-1	FALSE	black	0.3	1
-10	0.345237440966589	1	-1	FALSE	black	0.3	1
-9	0.345307768810962	1	-1	FALSE	black	0.3	1
-8	0.345373387013788	1	-1	FALSE	black	0.3	1
-7	0.345431516717737	1	-1	FALSE	black	0.3	1
-6	0.34549031434754	1	-1	FALSE	black	0.3	1
-5	0.345546240678447	1	-1	FALSE	black	0.3	1
-4	0.345598893519062	1	-1	FALSE	black	0.3	1
-3	0.345651029358468	1	-1	FALSE	black	0.3	1
-2	0.345701648681574	1	-1	FALSE	black	0.3	1
-1	0.345748666647745	1	-1	FALSE	black	0.3	1
0	0.345790625554517	1	-1	FALSE	black	0.3	1
1	0.345829821658272	1	-1	FALSE	black	0.3	1
2	0.345867027398004	1	-1	FALSE	black	0.3	1
3	0.345904641319029	1	-1	FALSE	black	0.3	1
4	0.3459422178789	1	-1	FALSE	black	0.3	1
5	0.345974101453648	1	-1	FALSE	black	0.3	1
6	0.346002769890982	1	-1	FALSE	black	0.3	1
7	0.346035520583941	1	-1	FALSE	black	0.3	1
8	0.346063631009236	1	-1	FALSE	black	0.3	1
9	0.346089402783168	1	-1	FALSE	black	0.3	1
10	0.346115263727152	1	-1	FALSE	black	0.3	1
11	0.346149417557896	1	-1	FALSE	black	0.3	1
12	0.346188734570584	1	-1	FALSE	black	0.3	1
13	0.346223770727868	1	-1	FALSE	black	0.3	1
14	0.346253499311594	1	-1	FALSE	black	0.3	1
15	0.346283579517583	1	-1	FALSE	black	0.3	1
16	0.346310754169708	1	-1	FALSE	black	0.3	1
17	0.346334659148841	1	-1	FALSE	black	0.3	1
18	0.346360483119123	1	-1	FALSE	black	0.3	1
19	0.346387177404687	1	-1	FALSE	black	0.3	1
20	0.346415365694378	1	-1	FALSE	black	0.3	1
21	0.346436927575635	1	-1	FALSE	black	0.3	1
22	0.346501295475061	1	-1	FALSE	black	0.3	1
23	0.346527652401316	1	-1	FALSE	black	0.3	1
24	0.346557826597484	1	-1	FALSE	black	0.3	1
25	0.346593989642122	1	-1	FALSE	black	0.3	1
26	0.346623702993663	1	-1	FALSE	black	0.3	1
27	0.346658097417637	1	-1	FALSE	black	0.3	1
28	0.346699846027105	1	-1	FALSE	black	0.3	1
29	0.346742590160936	1	-1	FALSE	black	0.3	1
30	0.34678559632543	1	-1	FALSE	black	0.3	1
31	0.346831004850909	1	-1	FALSE	black	0.3	1
32	0.346881765598435	1	-1	FALSE	black	0.3	1
33	0.346934139157652	1	-1	FALSE	black	0.3	1
34	0.346988204157702	1	-1	FALSE	black	0.3	1
35	0.347045692900279	1	-1	FALSE	black	0.3	1
36	0.347105917849884	1	-1	FALSE	black	0.3	1
37	0.347165241333257	1	-1	FALSE	black	0.3	1
38	0.347222942247956	1	-1	FALSE	black	0.3	1
39	0.347284241145053	1	-1	FALSE	black	0.3	1
40	0.347341689996888	1	-1	FALSE	black	0.3	1
41	0.347404822077678	1	-1	FALSE	black	0.3	1
42	0.34746990096276	1	-1	FALSE	black	0.3	1
43	0.347534478080127	1	-1	FALSE	black	0.3	1
44	0.347600164632991	1	-1	FALSE	black	0.3	1
45	0.347662733405486	1	-1	FALSE	black	0.3	1
46	0.347728150495787	1	-1	FALSE	black	0.3	1
47	0.347831468891614	1	-1	FALSE	black	0.3	1
48	0.347895010998628	1	-1	FALSE	black	0.3	1
49	0.347955062282362	1	-1	FALSE	black	0.3	1
50	0.348016497186304	1	-1	FALSE	black	0.3	1
51	0.3480767410976	1	-1	FALSE	black	0.3	1
52	0.348185386417718	1	-1	FALSE	black	0.3	1
53	0.348251737445105	1	-1	FALSE	black	0.3	1
54	0.348317524087131	1	-1	FALSE	black	0.3	1
55	0.348379737857631	1	-1	FALSE	black	0.3	1
56	0.348447242303549	1	-1	FALSE	black	0.3	1
57	0.348513266125589	1	-1	FALSE	black	0.3	1
58	0.348580093894423	1	-1	FALSE	black	0.3	1
59	0.348647682507608	1	-1	FALSE	black	0.3	1
60	0.348711759831001	1	-1	FALSE	black	0.3	1
61	0.348775929623826	1	-1	FALSE	black	0.3	1
62	0.348842514535624	1	-1	FALSE	black	0.3	1
63	0.348912317020178	1	-1	FALSE	black	0.3	1
64	0.348978173872329	1	-1	FALSE	black	0.3	1
65	0.349050680956435	1	-1	FALSE	black	0.3	1
66	0.34912607406616	1	-1	FALSE	black	0.3	1
67	0.349197071928408	1	-1	FALSE	black	0.3	1
68	0.349271041054445	1	-1	FALSE	black	0.3	1
69	0.349350898906158	1	-1	FALSE	black	0.3	1
70	0.349430479691896	1	-1	FALSE	black	0.3	1
71	0.349513050283991	1	-1	FALSE	black	0.3	1
72	0.349594407676619	1	-1	FALSE	black	0.3	1
73	0.349676648940208	1	-1	FALSE	black	0.3	1
74	0.349764406894592	1	-1	FALSE	black	0.3	1
75	0.349851926778302	1	-1	FALSE	black	0.3	1
76	0.34994249356427	1	-1	FALSE	black	0.3	1
77	0.350034048639176	1	-1	FALSE	black	0.3	1
78	0.350127916629055	1	-1	FALSE	black	0.3	1
79	0.350221497283877	1	-1	FALSE	black	0.3	1
80	0.350315304695816	1	-1	FALSE	black	0.3	1
81	0.350411115616547	1	-1	FALSE	black	0.3	1
82	0.350508299486299	1	-1	FALSE	black	0.3	1
83	0.35060623723956	1	-1	FALSE	black	0.3	1
84	0.35070644414457	1	-1	FALSE	black	0.3	1
85	0.350803497122201	1	-1	FALSE	black	0.3	1
86	0.350897325434314	1	-1	FALSE	black	0.3	1
87	0.350979634794697	1	-1	FALSE	black	0.3	1
88	0.35104594727275	1	-1	FALSE	black	0.3	1
89	0.351147998314431	1	-1	FALSE	black	0.3	1
90	0.351250977912221	1	-1	FALSE	black	0.3	1
91	0.351352764601447	1	-1	FALSE	black	0.3	1
92	0.351451624106871	1	-1	FALSE	black	0.3	1
93	0.351554015297535	1	-1	FALSE	black	0.3	1
94	0.35165331566256	1	-1	FALSE	black	0.3	1
95	0.35175512240561	1	-1	FALSE	black	0.3	1
96	0.351855550262379	1	-1	FALSE	black	0.3	1
97	0.351955483904568	1	-1	FALSE	black	0.3	1
98	0.352057698416499	1	-1	FALSE	black	0.3	1
99	0.352161878340449	1	-1	FALSE	black	0.3	1
100	0.352267532999307	1	-1	FALSE	black	0.3	1
101	0.352370045598307	1	-1	FALSE	black	0.3	1
102	0.352473802530594	1	-1	FALSE	black	0.3	1
103	0.352574145489447	1	-1	FALSE	black	0.3	1
104	0.352677896713218	1	-1	FALSE	black	0.3	1
105	0.352782403875926	1	-1	FALSE	black	0.3	1
106	0.35289072846597	1	-1	FALSE	black	0.3	1
107	0.352995169909853	1	-1	FALSE	black	0.3	1
108	0.353099614243278	1	-1	FALSE	black	0.3	1
109	0.353212347134358	1	-1	FALSE	black	0.3	1
110	0.353326559267591	1	-1	FALSE	black	0.3	1
111	0.353443785193093	1	-1	FALSE	black	0.3	1
112	0.353564291517583	1	-1	FALSE	black	0.3	1
113	0.353684590308431	1	-1	FALSE	black	0.3	1
114	0.353811771101705	1	-1	FALSE	black	0.3	1
115	0.353940343660729	1	-1	FALSE	black	0.3	1
116	0.354071210783027	1	-1	FALSE	black	0.3	1
117	0.354207060706713	1	-1	FALSE	black	0.3	1
118	0.354343838034177	1	-1	FALSE	black	0.3	1
119	0.354482828445577	1	-1	FALSE	black	0.3	1
120	0.354626579052446	1	-1	FALSE	black	0.3	1
121	0.35477105012906	1	-1	FALSE	black	0.3	1
122	0.354913424327235	1	-1	FALSE	black	0.3	1
123	0.355062016511693	1	-1	FALSE	black	0.3	1
124	0.355214052701565	1	-1	FALSE	black	0.3	1
125	0.355369386551765	1	-1	FALSE	black	0.3	1
126	0.355524330492828	1	-1	FALSE	black	0.3	1
127	0.355679080666918	1	-1	FALSE	black	0.3	1
128	0.355836301549632	1	-1	FALSE	black	0.3	1
129	0.355994104083905	1	-1	FALSE	black	0.3	1
130	0.356150834292645	1	-1	FALSE	black	0.3	1
131	0.356304088748821	1	-1	FALSE	black	0.3	1
132	0.356459631656949	1	-1	FALSE	black	0.3	1
133	0.356609955017497	1	-1	FALSE	black	0.3	1
134	0.356765813092961	1	-1	FALSE	black	0.3	1
135	0.356913647134639	1	-1	FALSE	black	0.3	1
136	0.357064940524085	1	-1	FALSE	black	0.3	1
137	0.357216729701046	1	-1	FALSE	black	0.3	1
138	0.357361543781302	1	-1	FALSE	black	0.3	1
139	0.35750429245396	1	-1	FALSE	black	0.3	1
140	0.357648101348214	1	-1	FALSE	black	0.3	1
141	0.357790902719885	1	-1	FALSE	black	0.3	1
142	0.357931924522743	1	-1	FALSE	black	0.3	1
143	0.358070558364445	1	-1	FALSE	black	0.3	1
144	0.358206319144387	1	-1	FALSE	black	0.3	1
145	0.358339894150454	1	-1	FALSE	black	0.3	1
146	0.358469177450381	1	-1	FALSE	black	0.3	1
147	0.358599257940092	1	-1	FALSE	black	0.3	1
148	0.358724620683711	1	-1	FALSE	black	0.3	1
149	0.358851371318106	1	-1	FALSE	black	0.3	1
150	0.358973014370024	1	-1	FALSE	black	0.3	1
151	0.359097067818805	1	-1	FALSE	black	0.3	1
152	0.359217712985674	1	-1	FALSE	black	0.3	1
153	0.359339653562812	1	-1	FALSE	black	0.3	1
154	0.359454472293765	1	-1	FALSE	black	0.3	1
155	0.359571244313839	1	-1	FALSE	black	0.3	1
156	0.35968614690932	1	-1	FALSE	black	0.3	1
157	0.359798880185861	1	-1	FALSE	black	0.3	1
158	0.359908209927358	1	-1	FALSE	black	0.3	1
159	0.360021715613306	1	-1	FALSE	black	0.3	1
160	0.360134004406363	1	-1	FALSE	black	0.3	1
161	0.360243347828089	1	-1	FALSE	black	0.3	1
162	0.360352468440578	1	-1	FALSE	black	0.3	1
163	0.360460006490846	1	-1	FALSE	black	0.3	1
164	0.360566569850602	1	-1	FALSE	black	0.3	1
165	0.360674690754096	1	-1	FALSE	black	0.3	1
166	0.360780755069768	1	-1	FALSE	black	0.3	1
167	0.360888855877169	1	-1	FALSE	black	0.3	1
168	0.360998588505992	1	-1	FALSE	black	0.3	1
169	0.361108064504609	1	-1	FALSE	black	0.3	1
170	0.361219929137039	1	-1	FALSE	black	0.3	1
171	0.36133176133668	1	-1	FALSE	black	0.3	1
172	0.361441779035988	1	-1	FALSE	black	0.3	1
173	0.361553770452171	1	-1	FALSE	black	0.3	1
174	0.361665003658438	1	-1	FALSE	black	0.3	1
175	0.361780884658281	1	-1	FALSE	black	0.3	1
176	0.361896176499346	1	-1	FALSE	black	0.3	1
177	0.362015698181516	1	-1	FALSE	black	0.3	1
178	0.362136450604287	1	-1	FALSE	black	0.3	1
179	0.362259099449831	1	-1	FALSE	black	0.3	1
180	0.362385143399474	1	-1	FALSE	black	0.3	1
181	0.362511789814317	1	-1	FALSE	black	0.3	1
182	0.362640450029565	1	-1	FALSE	black	0.3	1
183	0.362769393181235	1	-1	FALSE	black	0.3	1
184	0.362902972006966	1	-1	FALSE	black	0.3	1
185	0.363036557107733	1	-1	FALSE	black	0.3	1
186	0.363170330493195	1	-1	FALSE	black	0.3	1
187	0.363304048460111	1	-1	FALSE	black	0.3	1
188	0.363439193131802	1	-1	FALSE	black	0.3	1
189	0.363577711076203	1	-1	FALSE	black	0.3	1
190	0.363720615142524	1	-1	FALSE	black	0.3	1
191	0.36386056567353	1	-1	FALSE	black	0.3	1
192	0.364003378026327	1	-1	FALSE	black	0.3	1
193	0.36414760187094	1	-1	FALSE	black	0.3	1
194	0.364289413514067	1	-1	FALSE	black	0.3	1
195	0.364436322672437	1	-1	FALSE	black	0.3	1
196	0.3645843216986	1	-1	FALSE	black	0.3	1
197	0.364733556953077	1	-1	FALSE	black	0.3	1
198	0.364890140144767	1	-1	FALSE	black	0.3	1
199	0.36504264938889	1	-1	FALSE	black	0.3	1
200	0.365196903780007	1	-1	FALSE	black	0.3	1
201	0.365355748084994	1	-1	FALSE	black	0.3	1
202	0.365513083673216	1	-1	FALSE	black	0.3	1
203	0.365671913444637	1	-1	FALSE	black	0.3	1
204	0.365832488091632	1	-1	FALSE	black	0.3	1
205	0.365995589290356	1	-1	FALSE	black	0.3	1
206	0.366158328634258	1	-1	FALSE	black	0.3	1
207	0.3663270451545	1	-1	FALSE	black	0.3	1
208	0.366493097458485	1	-1	FALSE	black	0.3	1
209	0.36666045150559	1	-1	FALSE	black	0.3	1
210	0.366831309415421	1	-1	FALSE	black	0.3	1
211	0.367004262914441	1	-1	FALSE	black	0.3	1
212	0.367179484127155	1	-1	FALSE	black	0.3	1
213	0.367355900360047	1	-1	FALSE	black	0.3	1
214	0.367531242128513	1	-1	FALSE	black	0.3	1
215	0.367710679993947	1	-1	FALSE	black	0.3	1
216	0.367891445542102	1	-1	FALSE	black	0.3	1
217	0.36807459693725	1	-1	FALSE	black	0.3	1
218	0.368255181267231	1	-1	FALSE	black	0.3	1
219	0.368441071251256	1	-1	FALSE	black	0.3	1
220	0.368669693689896	1	-1	FALSE	black	0.3	1
221	0.368856712515119	1	-1	FALSE	black	0.3	1
222	0.369046872727213	1	-1	FALSE	black	0.3	1
223	0.369234233997155	1	-1	FALSE	black	0.3	1
224	0.36942108172163	1	-1	FALSE	black	0.3	1
225	0.369610189905582	1	-1	FALSE	black	0.3	1
226	0.369800104306168	1	-1	FALSE	black	0.3	1
227	0.369991151611189	1	-1	FALSE	black	0.3	1
228	0.370182665072463	1	-1	FALSE	black	0.3	1
229	0.370372267244723	1	-1	FALSE	black	0.3	1
230	0.370565655642035	1	-1	FALSE	black	0.3	1
231	0.370758110608267	1	-1	FALSE	black	0.3	1
232	0.370947923223181	1	-1	FALSE	black	0.3	1
233	0.37114356888603	1	-1	FALSE	black	0.3	1
234	0.371336965229987	1	-1	FALSE	black	0.3	1
235	0.371528296002322	1	-1	FALSE	black	0.3	1
236	0.371718816199365	1	-1	FALSE	black	0.3	1
237	0.371910099995639	1	-1	FALSE	black	0.3	1
238	0.372102498535209	1	-1	FALSE	black	0.3	1
239	0.372295019610026	1	-1	FALSE	black	0.3	1
240	0.372491047696434	1	-1	FALSE	black	0.3	1
241	0.372686991263894	1	-1	FALSE	black	0.3	1
242	0.37287848322385	1	-1	FALSE	black	0.3	1
243	0.373067636566949	1	-1	FALSE	black	0.3	1
244	0.373259146779803	1	-1	FALSE	black	0.3	1
245	0.373455000755781	1	-1	FALSE	black	0.3	1
246	0.373650541718777	1	-1	FALSE	black	0.3	1
247	0.373849101327325	1	-1	FALSE	black	0.3	1
248	0.374046775645747	1	-1	FALSE	black	0.3	1
249	0.374245785003095	1	-1	FALSE	black	0.3	1
250	0.374447842713466	1	-1	FALSE	black	0.3	1
251	0.374651822106252	1	-1	FALSE	black	0.3	1
252	0.374855775320608	1	-1	FALSE	black	0.3	1
253	0.375019540085332	1	-1	FALSE	black	0.3	1
254	0.375228409199399	1	-1	FALSE	black	0.3	1
255	0.375438225804172	1	-1	FALSE	black	0.3	1
256	0.375648651691397	1	-1	FALSE	black	0.3	1
257	0.375859833417	1	-1	FALSE	black	0.3	1
258	0.376072990890328	1	-1	FALSE	black	0.3	1
259	0.376289915340194	1	-1	FALSE	black	0.3	1
260	0.376507456626137	1	-1	FALSE	black	0.3	1
261	0.376725646176636	1	-1	FALSE	black	0.3	1
262	0.376944499800168	1	-1	FALSE	black	0.3	1
263	0.377164022264869	1	-1	FALSE	black	0.3	1
264	0.3773827203753	1	-1	FALSE	black	0.3	1
265	0.377602903056643	1	-1	FALSE	black	0.3	1
266	0.37781855108718	1	-1	FALSE	black	0.3	1
267	0.378036922713131	1	-1	FALSE	black	0.3	1
268	0.378256742674252	1	-1	FALSE	black	0.3	1
269	0.378474602740981	1	-1	FALSE	black	0.3	1
270	0.378690955701082	1	-1	FALSE	black	0.3	1
271	0.37890189492019	1	-1	FALSE	black	0.3	1
272	0.37911136808818	1	-1	FALSE	black	0.3	1
273	0.379315713956994	1	-1	FALSE	black	0.3	1
274	0.379517397879374	1	-1	FALSE	black	0.3	1
275	0.379718004871997	1	-1	FALSE	black	0.3	1
276	0.379913869766455	1	-1	FALSE	black	0.3	1
277	0.380107912474441	1	-1	FALSE	black	0.3	1
278	0.380294950971848	1	-1	FALSE	black	0.3	1
279	0.380482349143887	1	-1	FALSE	black	0.3	1
280	0.380660185749557	1	-1	FALSE	black	0.3	1
281	0.380838304995709	1	-1	FALSE	black	0.3	1
282	0.381010849820136	1	-1	FALSE	black	0.3	1
283	0.381179832948675	1	-1	FALSE	black	0.3	1
284	0.381343207985133	1	-1	FALSE	black	0.3	1
285	0.381505792612204	1	-1	FALSE	black	0.3	1
286	0.381665455990164	1	-1	FALSE	black	0.3	1
287	0.38182114297663	1	-1	FALSE	black	0.3	1
288	0.381976198810432	1	-1	FALSE	black	0.3	1
289	0.382128030986962	1	-1	FALSE	black	0.3	1
290	0.382274478991933	1	-1	FALSE	black	0.3	1
291	0.382421457365836	1	-1	FALSE	black	0.3	1
292	0.382563049998705	1	-1	FALSE	black	0.3	1
293	0.382710179331198	1	-1	FALSE	black	0.3	1
294	0.382856580749922	1	-1	FALSE	black	0.3	1
295	0.382999059077146	1	-1	FALSE	black	0.3	1
296	0.383143542689889	1	-1	FALSE	black	0.3	1
297	0.383288181707975	1	-1	FALSE	black	0.3	1
298	0.383435616405875	1	-1	FALSE	black	0.3	1
299	0.383588965813735	1	-1	FALSE	black	0.3	1
300	0.383737544142645	1	-1	FALSE	black	0.3	1
301	0.38388822458541	1	-1	FALSE	black	0.3	1
302	0.384073016110337	1	-1	FALSE	black	0.3	1
303	0.38424252323563	1	-1	FALSE	black	0.3	1
304	0.384405860428575	1	-1	FALSE	black	0.3	1
305	0.384567601754142	1	-1	FALSE	black	0.3	1
306	0.384729650405504	1	-1	FALSE	black	0.3	1
307	0.384895733638139	1	-1	FALSE	black	0.3	1
308	0.385058127296713	1	-1	FALSE	black	0.3	1
309	0.385223430795687	1	-1	FALSE	black	0.3	1
310	0.385388939410493	1	-1	FALSE	black	0.3	1
311	0.385552097455169	1	-1	FALSE	black	0.3	1
312	0.38571744047173	1	-1	FALSE	black	0.3	1
313	0.385882991013724	1	-1	FALSE	black	0.3	1
314	0.386052001903708	1	-1	FALSE	black	0.3	1
315	0.386218300648741	1	-1	FALSE	black	0.3	1
316	0.386385697865938	1	-1	FALSE	black	0.3	1
317	0.386552004304084	1	-1	FALSE	black	0.3	1
318	0.386717836504949	1	-1	FALSE	black	0.3	1
319	0.386882437732502	1	-1	FALSE	black	0.3	1
320	0.387043871465438	1	-1	FALSE	black	0.3	1
321	0.387204250210915	1	-1	FALSE	black	0.3	1
322	0.387353297461925	1	-1	FALSE	black	0.3	1
323	0.387505052972617	1	-1	FALSE	black	0.3	1
324	0.387668635682626	1	-1	FALSE	black	0.3	1
325	0.387831104371146	1	-1	FALSE	black	0.3	1
326	0.387995495337641	1	-1	FALSE	black	0.3	1
327	0.38815584964578	1	-1	FALSE	black	0.3	1
328	0.388313537164884	1	-1	FALSE	black	0.3	1
329	0.388473955647828	1	-1	FALSE	black	0.3	1
330	0.38863202351938	1	-1	FALSE	black	0.3	1
331	0.388787698587934	1	-1	FALSE	black	0.3	1
332	0.388944047791128	1	-1	FALSE	black	0.3	1
333	0.389101521879062	1	-1	FALSE	black	0.3	1
334	0.389253870599828	1	-1	FALSE	black	0.3	1
335	0.389405428293558	1	-1	FALSE	black	0.3	1
336	0.389558069961037	1	-1	FALSE	black	0.3	1
337	0.389715916933238	1	-1	FALSE	black	0.3	1
338	0.38987233174684	1	-1	FALSE	black	0.3	1
339	0.390032719670292	1	-1	FALSE	black	0.3	1
340	0.390192779766509	1	-1	FALSE	black	0.3	1
341	0.390354041040409	1	-1	FALSE	black	0.3	1
342	0.390516196987576	1	-1	FALSE	black	0.3	1
343	0.390681370269957	1	-1	FALSE	black	0.3	1
344	0.390845899483462	1	-1	FALSE	black	0.3	1
345	0.391013665052487	1	-1	FALSE	black	0.3	1
346	0.391183889224651	1	-1	FALSE	black	0.3	1
347	0.391355108452379	1	-1	FALSE	black	0.3	1
348	0.391526598530324	1	-1	FALSE	black	0.3	1
349	0.391704711697415	1	-1	FALSE	black	0.3	1
350	0.391883668769247	1	-1	FALSE	black	0.3	1
351	0.392066885111716	1	-1	FALSE	black	0.3	1
352	0.392256412946182	1	-1	FALSE	black	0.3	1
353	0.39245199236007	1	-1	FALSE	black	0.3	1
354	0.392647554618056	1	-1	FALSE	black	0.3	1
355	0.392850037446108	1	-1	FALSE	black	0.3	1
356	0.393053657384582	1	-1	FALSE	black	0.3	1
357	0.393257279115973	1	-1	FALSE	black	0.3	1
358	0.393464656232207	1	-1	FALSE	black	0.3	1
359	0.393674923449367	1	-1	FALSE	black	0.3	1
360	0.393891119949725	1	-1	FALSE	black	0.3	1
361	0.39411149178229	1	-1	FALSE	black	0.3	1
362	0.39432823315671	1	-1	FALSE	black	0.3	1
363	0.394551344794938	1	-1	FALSE	black	0.3	1
364	0.394780845523665	1	-1	FALSE	black	0.3	1
365	0.395019941166384	1	-1	FALSE	black	0.3	1
366	0.395255358206409	1	-1	FALSE	black	0.3	1
367	0.39550177682429	1	-1	FALSE	black	0.3	1
368	0.395750957153055	1	-1	FALSE	black	0.3	1
369	0.396002037868241	1	-1	FALSE	black	0.3	1
370	0.396257249454887	1	-1	FALSE	black	0.3	1
371	0.396517535672061	1	-1	FALSE	black	0.3	1
372	0.396777115400579	1	-1	FALSE	black	0.3	1
373	0.397041202398595	1	-1	FALSE	black	0.3	1
374	0.397303775950565	1	-1	FALSE	black	0.3	1
375	0.397571639228984	1	-1	FALSE	black	0.3	1
376	0.3978447097597	1	-1	FALSE	black	0.3	1
377	0.398117726843069	1	-1	FALSE	black	0.3	1
378	0.398389914530874	1	-1	FALSE	black	0.3	1
379	0.398664863114846	1	-1	FALSE	black	0.3	1
380	0.398942736954901	1	-1	FALSE	black	0.3	1
381	0.399224462363636	1	-1	FALSE	black	0.3	1
382	0.399505338651712	1	-1	FALSE	black	0.3	1
383	0.399783816651134	1	-1	FALSE	black	0.3	1
384	0.400059277179458	1	-1	FALSE	black	0.3	1
385	0.400332415974905	1	-1	FALSE	black	0.3	1
386	0.400607529613705	1	-1	FALSE	black	0.3	1
387	0.400881315783386	1	-1	FALSE	black	0.3	1
388	0.401151198230329	1	-1	FALSE	black	0.3	1
389	0.401421822808194	1	-1	FALSE	black	0.3	1
390	0.401693165029921	1	-1	FALSE	black	0.3	1
391	0.401960618085125	1	-1	FALSE	black	0.3	1
392	0.402222706225911	1	-1	FALSE	black	0.3	1
393	0.402482804270727	1	-1	FALSE	black	0.3	1
394	0.402739962149822	1	-1	FALSE	black	0.3	1
395	0.402997102841952	1	-1	FALSE	black	0.3	1
396	0.403248143540451	1	-1	FALSE	black	0.3	1
397	0.403495229449461	1	-1	FALSE	black	0.3	1
398	0.403742014402911	1	-1	FALSE	black	0.3	1
399	0.403981524018536	1	-1	FALSE	black	0.3	1
400	0.404156731830211	1	-1	FALSE	black	0.3	1
401	0.404391567085969	1	-1	FALSE	black	0.3	1
402	0.404627306381855	1	-1	FALSE	black	0.3	1
403	0.404854353482658	1	-1	FALSE	black	0.3	1
404	0.405076315923042	1	-1	FALSE	black	0.3	1
405	0.405341233986626	1	-1	FALSE	black	0.3	1
406	0.405557396046276	1	-1	FALSE	black	0.3	1
407	0.40576904768683	1	-1	FALSE	black	0.3	1
408	0.405975652178917	1	-1	FALSE	black	0.3	1
409	0.406179932132368	1	-1	FALSE	black	0.3	1
410	0.406381485555167	1	-1	FALSE	black	0.3	1
411	0.406580015687528	1	-1	FALSE	black	0.3	1
412	0.406776895006945	1	-1	FALSE	black	0.3	1
413	0.406971357342313	1	-1	FALSE	black	0.3	1
414	0.407159038588897	1	-1	FALSE	black	0.3	1
415	0.407351668025447	1	-1	FALSE	black	0.3	1
416	0.407540330710794	1	-1	FALSE	black	0.3	1
417	0.407726685979099	1	-1	FALSE	black	0.3	1
418	0.407914522766729	1	-1	FALSE	black	0.3	1
419	0.408099293836735	1	-1	FALSE	black	0.3	1
420	0.408284636861258	1	-1	FALSE	black	0.3	1
421	0.408469836104186	1	-1	FALSE	black	0.3	1
422	0.408653509513437	1	-1	FALSE	black	0.3	1
423	0.408837882467269	1	-1	FALSE	black	0.3	1
424	0.409021979903147	1	-1	FALSE	black	0.3	1
425	0.409204480957704	1	-1	FALSE	black	0.3	1
426	0.409387683019812	1	-1	FALSE	black	0.3	1
427	0.409571816447108	1	-1	FALSE	black	0.3	1
428	0.409757912330421	1	-1	FALSE	black	0.3	1
429	0.409940281635303	1	-1	FALSE	black	0.3	1
430	0.410124178547496	1	-1	FALSE	black	0.3	1
431	0.410308744562675	1	-1	FALSE	black	0.3	1
432	0.410492861277707	1	-1	FALSE	black	0.3	1
433	0.410674627749238	1	-1	FALSE	black	0.3	1
434	0.410857311147288	1	-1	FALSE	black	0.3	1
435	0.411042890606554	1	-1	FALSE	black	0.3	1
436	0.411228283175978	1	-1	FALSE	black	0.3	1
437	0.411415948891564	1	-1	FALSE	black	0.3	1
438	0.411598555327896	1	-1	FALSE	black	0.3	1
439	0.411779169557842	1	-1	FALSE	black	0.3	1
440	0.411962042207255	1	-1	FALSE	black	0.3	1
441	0.412146076817686	1	-1	FALSE	black	0.3	1
442	0.412364627808808	1	-1	FALSE	black	0.3	1
443	0.412551838354259	1	-1	FALSE	black	0.3	1
444	0.412697649836725	1	-1	FALSE	black	0.3	1
445	0.41288688152153	1	-1	FALSE	black	0.3	1
446	0.413074888604028	1	-1	FALSE	black	0.3	1
447	0.413261778817874	1	-1	FALSE	black	0.3	1
448	0.41344742143734	1	-1	FALSE	black	0.3	1
449	0.413625610177177	1	-1	FALSE	black	0.3	1
450	0.41380830107748	1	-1	FALSE	black	0.3	1
451	0.413988365991458	1	-1	FALSE	black	0.3	1
452	0.414168148788121	1	-1	FALSE	black	0.3	1
453	0.414344260607566	1	-1	FALSE	black	0.3	1
454	0.414520970671848	1	-1	FALSE	black	0.3	1
455	0.414694130262551	1	-1	FALSE	black	0.3	1
456	0.414864997304467	1	-1	FALSE	black	0.3	1
457	0.415034068954995	1	-1	FALSE	black	0.3	1
458	0.415199778997094	1	-1	FALSE	black	0.3	1
459	0.415366469592469	1	-1	FALSE	black	0.3	1
460	0.415527849875224	1	-1	FALSE	black	0.3	1
461	0.415687042839127	1	-1	FALSE	black	0.3	1
462	0.415844551745059	1	-1	FALSE	black	0.3	1
463	0.415999699333058	1	-1	FALSE	black	0.3	1
464	0.41615293431896	1	-1	FALSE	black	0.3	1
465	0.416302447844019	1	-1	FALSE	black	0.3	1
466	0.416449244568306	1	-1	FALSE	black	0.3	1
467	0.416596526916558	1	-1	FALSE	black	0.3	1
468	0.416740158277507	1	-1	FALSE	black	0.3	1
469	0.416883577611902	1	-1	FALSE	black	0.3	1
470	0.417025159530789	1	-1	FALSE	black	0.3	1
471	0.417167718445755	1	-1	FALSE	black	0.3	1
472	0.417212123274722	1	-1	FALSE	black	0.3	1
473	0.417351032253503	1	-1	FALSE	black	0.3	1
474	0.417489708270417	1	-1	FALSE	black	0.3	1
475	0.417627856883933	1	-1	FALSE	black	0.3	1
476	0.4177664844812	1	-1	FALSE	black	0.3	1
477	0.417908313477405	1	-1	FALSE	black	0.3	1
478	0.4180968356361	1	-1	FALSE	black	0.3	1
479	0.418239905314932	1	-1	FALSE	black	0.3	1
480	0.418383668674145	1	-1	FALSE	black	0.3	1
481	0.41852691545395	1	-1	FALSE	black	0.3	1
482	0.418673337505632	1	-1	FALSE	black	0.3	1
483	0.418819530953287	1	-1	FALSE	black	0.3	1
484	0.418967837588615	1	-1	FALSE	black	0.3	1
485	0.41911682064308	1	-1	FALSE	black	0.3	1
486	0.419268117581159	1	-1	FALSE	black	0.3	1
487	0.419418384096299	1	-1	FALSE	black	0.3	1
488	0.419570922486963	1	-1	FALSE	black	0.3	1
489	0.419731788805681	1	-1	FALSE	black	0.3	1
490	0.419892154136567	1	-1	FALSE	black	0.3	1
491	0.420053978568712	1	-1	FALSE	black	0.3	1
492	0.420222810501922	1	-1	FALSE	black	0.3	1
493	0.42040661214215	1	-1	FALSE	black	0.3	1
494	0.420589278250829	1	-1	FALSE	black	0.3	1
495	0.420830536622541	1	-1	FALSE	black	0.3	1
496	0.421019329100536	1	-1	FALSE	black	0.3	1
497	0.421210858932894	1	-1	FALSE	black	0.3	1
498	0.421402970893526	1	-1	FALSE	black	0.3	1
499	0.421599350244431	1	-1	FALSE	black	0.3	1
500	0.421800667345011	1	-1	FALSE	black	0.3	1
501	0.422008571410581	1	-1	FALSE	black	0.3	1
502	0.422218222930796	1	-1	FALSE	black	0.3	1
503	0.422434647906869	1	-1	FALSE	black	0.3	1
504	0.422653836533039	1	-1	FALSE	black	0.3	1
505	0.422876849392562	1	-1	FALSE	black	0.3	1
506	0.423103077712064	1	-1	FALSE	black	0.3	1
507	0.423331857112406	1	-1	FALSE	black	0.3	1
508	0.423563170476187	1	-1	FALSE	black	0.3	1
509	0.423798317585112	1	-1	FALSE	black	0.3	1
510	0.424033738314676	1	-1	FALSE	black	0.3	1
511	0.424270193455895	1	-1	FALSE	black	0.3	1
512	0.424509580153872	1	-1	FALSE	black	0.3	1
513	0.424749430635699	1	-1	FALSE	black	0.3	1
514	0.424990572718517	1	-1	FALSE	black	0.3	1
515	0.425233769936773	1	-1	FALSE	black	0.3	1
516	0.425475068930604	1	-1	FALSE	black	0.3	1
517	0.42571759480419	1	-1	FALSE	black	0.3	1
518	0.425957399641482	1	-1	FALSE	black	0.3	1
519	0.426198990778047	1	-1	FALSE	black	0.3	1
520	0.426438713391145	1	-1	FALSE	black	0.3	1
521	0.426678717398354	1	-1	FALSE	black	0.3	1
522	0.426920071836541	1	-1	FALSE	black	0.3	1
523	0.427164747015142	1	-1	FALSE	black	0.3	1
524	0.427404469716144	1	-1	FALSE	black	0.3	1
525	0.427645961681872	1	-1	FALSE	black	0.3	1
526	0.427885660343069	1	-1	FALSE	black	0.3	1
527	0.428173658732836	1	-1	FALSE	black	0.3	1
528	0.428413139022103	1	-1	FALSE	black	0.3	1
529	0.428647923895717	1	-1	FALSE	black	0.3	1
530	0.428884976542751	1	-1	FALSE	black	0.3	1
531	0.429120088487259	1	-1	FALSE	black	0.3	1
532	0.429351836853317	1	-1	FALSE	black	0.3	1
533	0.429578909411255	1	-1	FALSE	black	0.3	1
534	0.429804901611496	1	-1	FALSE	black	0.3	1
535	0.430025590547236	1	-1	FALSE	black	0.3	1
536	0.430242644144116	1	-1	FALSE	black	0.3	1
537	0.430453986135688	1	-1	FALSE	black	0.3	1
538	0.430665428607403	1	-1	FALSE	black	0.3	1
539	0.430878292273924	1	-1	FALSE	black	0.3	1
540	0.431089619620321	1	-1	FALSE	black	0.3	1
541	0.431298192844259	1	-1	FALSE	black	0.3	1
542	0.431510163524239	1	-1	FALSE	black	0.3	1
543	0.431717094888372	1	-1	FALSE	black	0.3	1
544	0.431922479608233	1	-1	FALSE	black	0.3	1
545	0.432128389991269	1	-1	FALSE	black	0.3	1
546	0.432331465954571	1	-1	FALSE	black	0.3	1
547	0.432529908796955	1	-1	FALSE	black	0.3	1
548	0.432729245075108	1	-1	FALSE	black	0.3	1
549	0.432926894648252	1	-1	FALSE	black	0.3	1
550	0.433120285769074	1	-1	FALSE	black	0.3	1
551	0.43335105628369	1	-1	FALSE	black	0.3	1
552	0.433555027780665	1	-1	FALSE	black	0.3	1
553	0.433758096532821	1	-1	FALSE	black	0.3	1
554	0.433963349096928	1	-1	FALSE	black	0.3	1
555	0.434165736682803	1	-1	FALSE	black	0.3	1
556	0.43436549159081	1	-1	FALSE	black	0.3	1
557	0.434565377164094	1	-1	FALSE	black	0.3	1
558	0.434763981427485	1	-1	FALSE	black	0.3	1
559	0.434961211299892	1	-1	FALSE	black	0.3	1
560	0.435156744182651	1	-1	FALSE	black	0.3	1
561	0.435349265753455	1	-1	FALSE	black	0.3	1
562	0.43553689558692	1	-1	FALSE	black	0.3	1
563	0.435712257210818	1	-1	FALSE	black	0.3	1
564	0.435905612638588	1	-1	FALSE	black	0.3	1
565	0.436077476218725	1	-1	FALSE	black	0.3	1
566	0.436268917184733	1	-1	FALSE	black	0.3	1
567	0.4364568271987	1	-1	FALSE	black	0.3	1
568	0.4366467445033	1	-1	FALSE	black	0.3	1
569	0.436834934378134	1	-1	FALSE	black	0.3	1
570	0.437020661615512	1	-1	FALSE	black	0.3	1
571	0.437206223692923	1	-1	FALSE	black	0.3	1
572	0.437392183741674	1	-1	FALSE	black	0.3	1
573	0.437575276167216	1	-1	FALSE	black	0.3	1
574	0.437756142221179	1	-1	FALSE	black	0.3	1
575	0.437930884126617	1	-1	FALSE	black	0.3	1
576	0.438107443696286	1	-1	FALSE	black	0.3	1
577	0.438281759981828	1	-1	FALSE	black	0.3	1
578	0.438457455619379	1	-1	FALSE	black	0.3	1
579	0.438626981304174	1	-1	FALSE	black	0.3	1
580	0.438792135275065	1	-1	FALSE	black	0.3	1
581	0.438954271907166	1	-1	FALSE	black	0.3	1
582	0.439114284727001	1	-1	FALSE	black	0.3	1
583	0.439269467379798	1	-1	FALSE	black	0.3	1
584	0.439423887317534	1	-1	FALSE	black	0.3	1
585	0.439574335004404	1	-1	FALSE	black	0.3	1
586	0.439722471296352	1	-1	FALSE	black	0.3	1
587	0.439866431672363	1	-1	FALSE	black	0.3	1
588	0.439960573763869	1	-1	FALSE	black	0.3	1
589	0.440103889946655	1	-1	FALSE	black	0.3	1
590	0.440248990558385	1	-1	FALSE	black	0.3	1
591	0.440387808741877	1	-1	FALSE	black	0.3	1
592	0.440527142143586	1	-1	FALSE	black	0.3	1
593	0.440667293192674	1	-1	FALSE	black	0.3	1
594	0.440808121138398	1	-1	FALSE	black	0.3	1
595	0.440951806481765	1	-1	FALSE	black	0.3	1
596	0.441092286222273	1	-1	FALSE	black	0.3	1
597	0.441236835438813	1	-1	FALSE	black	0.3	1
598	0.44138236380685	1	-1	FALSE	black	0.3	1
599	0.441531497751296	1	-1	FALSE	black	0.3	1
600	0.44168132680261	1	-1	FALSE	black	0.3	1
601	0.44183470961111	1	-1	FALSE	black	0.3	1
602	0.441993398574325	1	-1	FALSE	black	0.3	1
603	0.442155168252654	1	-1	FALSE	black	0.3	1
604	0.442318744289951	1	-1	FALSE	black	0.3	1
605	0.442488089409205	1	-1	FALSE	black	0.3	1
606	0.442658843244356	1	-1	FALSE	black	0.3	1
607	0.442836867436929	1	-1	FALSE	black	0.3	1
608	0.44301725295851	1	-1	FALSE	black	0.3	1
609	0.443200304843298	1	-1	FALSE	black	0.3	1
610	0.44338210937145	1	-1	FALSE	black	0.3	1
611	0.44356473414599	1	-1	FALSE	black	0.3	1
612	0.443696472245906	1	-1	FALSE	black	0.3	1
613	0.443881144832147	1	-1	FALSE	black	0.3	1
614	0.444066346007765	1	-1	FALSE	black	0.3	1
615	0.444252907724092	1	-1	FALSE	black	0.3	1
616	0.444439482374675	1	-1	FALSE	black	0.3	1
617	0.444624350024421	1	-1	FALSE	black	0.3	1
618	0.444808614285217	1	-1	FALSE	black	0.3	1
619	0.444993520503306	1	-1	FALSE	black	0.3	1
620	0.445175770237991	1	-1	FALSE	black	0.3	1
621	0.445354563615586	1	-1	FALSE	black	0.3	1
622	0.445530818105279	1	-1	FALSE	black	0.3	1
623	0.445707283195465	1	-1	FALSE	black	0.3	1
624	0.445880118552769	1	-1	FALSE	black	0.3	1
625	0.446049299588599	1	-1	FALSE	black	0.3	1
626	0.446213302339851	1	-1	FALSE	black	0.3	1
627	0.446375149511257	1	-1	FALSE	black	0.3	1
628	0.446535027774778	1	-1	FALSE	black	0.3	1
629	0.446690824353731	1	-1	FALSE	black	0.3	1
630	0.446842485775344	1	-1	FALSE	black	0.3	1
631	0.446990809456008	1	-1	FALSE	black	0.3	1
632	0.447137309840206	1	-1	FALSE	black	0.3	1
633	0.44727983949861	1	-1	FALSE	black	0.3	1
634	0.447421240085053	1	-1	FALSE	black	0.3	1
635	0.447557303762758	1	-1	FALSE	black	0.3	1
636	0.447695610643067	1	-1	FALSE	black	0.3	1
637	0.447829083563114	1	-1	FALSE	black	0.3	1
638	0.44795964139933	1	-1	FALSE	black	0.3	1
639	0.448091442698026	1	-1	FALSE	black	0.3	1
640	0.448221512080306	1	-1	FALSE	black	0.3	1
641	0.448351291024305	1	-1	FALSE	black	0.3	1
642	0.448477376942878	1	-1	FALSE	black	0.3	1
643	0.448605177460401	1	-1	FALSE	black	0.3	1
644	0.448733328906926	1	-1	FALSE	black	0.3	1
645	0.448860984525898	1	-1	FALSE	black	0.3	1
646	0.448987575899434	1	-1	FALSE	black	0.3	1
647	0.449114281487577	1	-1	FALSE	black	0.3	1
648	0.449240346855671	1	-1	FALSE	black	0.3	1
649	0.449368880868031	1	-1	FALSE	black	0.3	1
650	0.449493389536447	1	-1	FALSE	black	0.3	1
651	0.449619277317016	1	-1	FALSE	black	0.3	1
652	0.449746957668287	1	-1	FALSE	black	0.3	1
653	0.449873248347124	1	-1	FALSE	black	0.3	1
654	0.449999557042912	1	-1	FALSE	black	0.3	1
655	0.45012597302894	1	-1	FALSE	black	0.3	1
656	0.450251749963249	1	-1	FALSE	black	0.3	1
657	0.450379228191963	1	-1	FALSE	black	0.3	1
658	0.450506023225444	1	-1	FALSE	black	0.3	1
659	0.450633965268069	1	-1	FALSE	black	0.3	1
660	0.450756434619929	1	-1	FALSE	black	0.3	1
661	0.450883225275656	1	-1	FALSE	black	0.3	1
662	0.451009117357371	1	-1	FALSE	black	0.3	1
663	0.451134756175666	1	-1	FALSE	black	0.3	1
664	0.451261201834589	1	-1	FALSE	black	0.3	1
665	0.451386407354407	1	-1	FALSE	black	0.3	1
666	0.45151220737216	1	-1	FALSE	black	0.3	1
667	0.451636612317016	1	-1	FALSE	black	0.3	1
668	0.451761043170873	1	-1	FALSE	black	0.3	1
669	0.451884676473734	1	-1	FALSE	black	0.3	1
670	0.452007771041921	1	-1	FALSE	black	0.3	1
671	0.452126346255667	1	-1	FALSE	black	0.3	1
672	0.45224507129472	1	-1	FALSE	black	0.3	1
673	0.452412907581898	1	-1	FALSE	black	0.3	1
674	0.452526229496325	1	-1	FALSE	black	0.3	1
675	0.452640128868074	1	-1	FALSE	black	0.3	1
676	0.452749219861401	1	-1	FALSE	black	0.3	1
677	0.45286042063406	1	-1	FALSE	black	0.3	1
678	0.452965735690152	1	-1	FALSE	black	0.3	1
679	0.453069749312307	1	-1	FALSE	black	0.3	1
680	0.453173856374976	1	-1	FALSE	black	0.3	1
681	0.453272519739694	1	-1	FALSE	black	0.3	1
682	0.453376796783881	1	-1	FALSE	black	0.3	1
683	0.453471126106568	1	-1	FALSE	black	0.3	1
684	0.453563993560682	1	-1	FALSE	black	0.3	1
685	0.45369964064548	1	-1	FALSE	black	0.3	1
686	0.453776822130175	1	-1	FALSE	black	0.3	1
687	0.453860039455767	1	-1	FALSE	black	0.3	1
688	0.453951240988527	1	-1	FALSE	black	0.3	1
689	0.454038782343904	1	-1	FALSE	black	0.3	1
690	0.454128714379771	1	-1	FALSE	black	0.3	1
691	0.454215360443055	1	-1	FALSE	black	0.3	1
692	0.454301575211411	1	-1	FALSE	black	0.3	1
693	0.454387895434932	1	-1	FALSE	black	0.3	1
694	0.454472594903423	1	-1	FALSE	black	0.3	1
695	0.454558762560931	1	-1	FALSE	black	0.3	1
696	0.454736244538588	1	-1	FALSE	black	0.3	1
697	0.454826716273703	1	-1	FALSE	black	0.3	1
698	0.454917151613726	1	-1	FALSE	black	0.3	1
699	0.455005133792927	1	-1	FALSE	black	0.3	1
700	0.455098371906446	1	-1	FALSE	black	0.3	1
701	0.455190466140904	1	-1	FALSE	black	0.3	1
702	0.455282860688925	1	-1	FALSE	black	0.3	1
703	0.455374303720738	1	-1	FALSE	black	0.3	1
704	0.455467507979043	1	-1	FALSE	black	0.3	1
705	0.455560029301159	1	-1	FALSE	black	0.3	1
706	0.455650755469484	1	-1	FALSE	black	0.3	1
707	0.455743918682955	1	-1	FALSE	black	0.3	1
708	0.45583838205991	1	-1	FALSE	black	0.3	1
709	0.45593050871862	1	-1	FALSE	black	0.3	1
710	0.456024172029714	1	-1	FALSE	black	0.3	1
711	0.456117514358358	1	-1	FALSE	black	0.3	1
712	0.456208121215078	1	-1	FALSE	black	0.3	1
713	0.456297370413792	1	-1	FALSE	black	0.3	1
714	0.456387116132299	1	-1	FALSE	black	0.3	1
715	0.4564768594723	1	-1	FALSE	black	0.3	1
716	0.456614890564069	1	-1	FALSE	black	0.3	1
717	0.456700042108891	1	-1	FALSE	black	0.3	1
718	0.456785358273171	1	-1	FALSE	black	0.3	1
719	0.456871819673749	1	-1	FALSE	black	0.3	1
720	0.456952585910465	1	-1	FALSE	black	0.3	1
721	0.457035444738252	1	-1	FALSE	black	0.3	1
722	0.45711505998156	1	-1	FALSE	black	0.3	1
723	0.457195031297385	1	-1	FALSE	black	0.3	1
724	0.457274692611596	1	-1	FALSE	black	0.3	1
725	0.457351920160897	1	-1	FALSE	black	0.3	1
726	0.457428448100604	1	-1	FALSE	black	0.3	1
727	0.457505283039676	1	-1	FALSE	black	0.3	1
728	0.457581633412352	1	-1	FALSE	black	0.3	1
729	0.457657504585227	1	-1	FALSE	black	0.3	1
730	0.457732937494163	1	-1	FALSE	black	0.3	1
731	0.457808112827711	1	-1	FALSE	black	0.3	1
732	0.457879397674297	1	-1	FALSE	black	0.3	1
733	0.457957212971108	1	-1	FALSE	black	0.3	1
734	0.458030167612432	1	-1	FALSE	black	0.3	1
735	0.458103610071898	1	-1	FALSE	black	0.3	1
736	0.45818230874896	1	-1	FALSE	black	0.3	1
737	0.458261517800022	1	-1	FALSE	black	0.3	1
738	0.458339362738532	1	-1	FALSE	black	0.3	1
739	0.458416556346851	1	-1	FALSE	black	0.3	1
740	0.45849753667044	1	-1	FALSE	black	0.3	1
741	0.458571682615387	1	-1	FALSE	black	0.3	1
742	0.458642561447291	1	-1	FALSE	black	0.3	1
743	0.458729814386437	1	-1	FALSE	black	0.3	1
744	0.45882090557813	1	-1	FALSE	black	0.3	1
745	0.45891791167312	1	-1	FALSE	black	0.3	1
746	0.459014947157305	1	-1	FALSE	black	0.3	1
747	0.459058164129981	1	-1	FALSE	black	0.3	1
748	0.459156542380165	1	-1	FALSE	black	0.3	1
749	0.459254799860769	1	-1	FALSE	black	0.3	1
750	0.45935626006998	1	-1	FALSE	black	0.3	1
751	0.459458664143927	1	-1	FALSE	black	0.3	1
752	0.459562193157945	1	-1	FALSE	black	0.3	1
753	0.459670325969349	1	-1	FALSE	black	0.3	1
754	0.459774975012641	1	-1	FALSE	black	0.3	1
755	0.459878305429119	1	-1	FALSE	black	0.3	1
756	0.459982392524321	1	-1	FALSE	black	0.3	1
757	0.460086334697569	1	-1	FALSE	black	0.3	1
758	0.460191875343221	1	-1	FALSE	black	0.3	1
759	0.460296482873364	1	-1	FALSE	black	0.3	1
760	0.46039941909116	1	-1	FALSE	black	0.3	1
761	0.460501402834102	1	-1	FALSE	black	0.3	1
762	0.460603391775666	1	-1	FALSE	black	0.3	1
763	0.460751857600134	1	-1	FALSE	black	0.3	1
764	0.460848073638899	1	-1	FALSE	black	0.3	1
765	0.460945569640215	1	-1	FALSE	black	0.3	1
766	0.461098940506324	1	-1	FALSE	black	0.3	1
767	0.461134797018929	1	-1	FALSE	black	0.3	1
768	0.461234540844123	1	-1	FALSE	black	0.3	1
769	0.461334210506326	1	-1	FALSE	black	0.3	1
770	0.461437439786592	1	-1	FALSE	black	0.3	1
771	0.461533604287808	1	-1	FALSE	black	0.3	1
772	0.461640643720344	1	-1	FALSE	black	0.3	1
773	0.461743064893609	1	-1	FALSE	black	0.3	1
774	0.46184841176106	1	-1	FALSE	black	0.3	1
775	0.461949444017406	1	-1	FALSE	black	0.3	1
776	0.462049675451398	1	-1	FALSE	black	0.3	1
777	0.462153034491946	1	-1	FALSE	black	0.3	1
778	0.46225241971976	1	-1	FALSE	black	0.3	1
779	0.462352459260039	1	-1	FALSE	black	0.3	1
780	0.462550094401915	1	-1	FALSE	black	0.3	1
781	0.462592830227446	1	-1	FALSE	black	0.3	1
782	0.462688309248408	1	-1	FALSE	black	0.3	1
783	0.462782038565055	1	-1	FALSE	black	0.3	1
784	0.462913832944596	1	-1	FALSE	black	0.3	1
785	0.463016852329082	1	-1	FALSE	black	0.3	1
786	0.463115710526607	1	-1	FALSE	black	0.3	1
787	0.463214282353958	1	-1	FALSE	black	0.3	1
788	0.463313427265339	1	-1	FALSE	black	0.3	1
789	0.463408589551023	1	-1	FALSE	black	0.3	1
790	0.463504321632751	1	-1	FALSE	black	0.3	1
791	0.463596865344121	1	-1	FALSE	black	0.3	1
792	0.463687265076443	1	-1	FALSE	black	0.3	1
793	0.46377664574353	1	-1	FALSE	black	0.3	1
794	0.463861745295932	1	-1	FALSE	black	0.3	1
795	0.463942410205507	1	-1	FALSE	black	0.3	1
796	0.46402662130472	1	-1	FALSE	black	0.3	1
797	0.464102133130266	1	-1	FALSE	black	0.3	1
798	0.464206465340629	1	-1	FALSE	black	0.3	1
799	0.464296055665033	1	-1	FALSE	black	0.3	1
800	0.464381276187391	1	-1	FALSE	black	0.3	1
801	0.464468788969063	1	-1	FALSE	black	0.3	1
802	0.464556529230598	1	-1	FALSE	black	0.3	1
803	0.46464214891449	1	-1	FALSE	black	0.3	1
804	0.464729100236351	1	-1	FALSE	black	0.3	1
805	0.464814268052366	1	-1	FALSE	black	0.3	1
806	0.464904871308927	1	-1	FALSE	black	0.3	1
807	0.464992966638198	1	-1	FALSE	black	0.3	1
808	0.465081815763885	1	-1	FALSE	black	0.3	1
809	0.465170697215553	1	-1	FALSE	black	0.3	1
810	0.465257085126746	1	-1	FALSE	black	0.3	1
811	0.465340057882994	1	-1	FALSE	black	0.3	1
812	0.465455326441135	1	-1	FALSE	black	0.3	1
813	0.465554831297089	1	-1	FALSE	black	0.3	1
814	0.465651365757671	1	-1	FALSE	black	0.3	1
815	0.465695156706721	1	-1	FALSE	black	0.3	1
816	0.465837637621559	1	-1	FALSE	black	0.3	1
817	0.465881611865012	1	-1	FALSE	black	0.3	1
818	0.465983602603421	1	-1	FALSE	black	0.3	1
819	0.466082343722726	1	-1	FALSE	black	0.3	1
820	0.466180752814551	1	-1	FALSE	black	0.3	1
821	0.466279955507005	1	-1	FALSE	black	0.3	1
822	0.466376173932509	1	-1	FALSE	black	0.3	1
823	0.466470162263083	1	-1	FALSE	black	0.3	1
824	0.466568392213344	1	-1	FALSE	black	0.3	1
825	0.46666287513567	1	-1	FALSE	black	0.3	1
826	0.466756412760307	1	-1	FALSE	black	0.3	1
827	0.466852315591183	1	-1	FALSE	black	0.3	1
828	0.46694577459539	1	-1	FALSE	black	0.3	1
829	0.467039646343081	1	-1	FALSE	black	0.3	1
830	0.467133479413635	1	-1	FALSE	black	0.3	1
831	0.467225899493683	1	-1	FALSE	black	0.3	1
832	0.467316528748036	1	-1	FALSE	black	0.3	1
833	0.467403589159638	1	-1	FALSE	black	0.3	1
834	0.467443968850986	1	-1	FALSE	black	0.3	1
835	0.467535247701458	1	-1	FALSE	black	0.3	1
836	0.46762741708374	1	-1	FALSE	black	0.3	1
837	0.467719486940769	1	-1	FALSE	black	0.3	1
838	0.467811167107681	1	-1	FALSE	black	0.3	1
839	0.467901929712614	1	-1	FALSE	black	0.3	1
840	0.467989388439477	1	-1	FALSE	black	0.3	1
841	0.468082765458144	1	-1	FALSE	black	0.3	1
842	0.468176312700295	1	-1	FALSE	black	0.3	1
843	0.46827142469769	1	-1	FALSE	black	0.3	1
844	0.468368110184871	1	-1	FALSE	black	0.3	1
845	0.468463792503166	1	-1	FALSE	black	0.3	1
846	0.468559601470291	1	-1	FALSE	black	0.3	1
847	0.468653356039682	1	-1	FALSE	black	0.3	1
848	0.468739504356898	1	-1	FALSE	black	0.3	1
849	0.46883087418459	1	-1	FALSE	black	0.3	1
850	0.468917185424201	1	-1	FALSE	black	0.3	1
851	0.469004943035759	1	-1	FALSE	black	0.3	1
852	0.469089978604992	1	-1	FALSE	black	0.3	1
853	0.469169334348752	1	-1	FALSE	black	0.3	1
854	0.469250027402899	1	-1	FALSE	black	0.3	1
855	0.469329460766283	1	-1	FALSE	black	0.3	1
856	0.46940151252436	1	-1	FALSE	black	0.3	1
857	0.469474159412178	1	-1	FALSE	black	0.3	1
858	0.469546803452734	1	-1	FALSE	black	0.3	1
859	0.469617165459746	1	-1	FALSE	black	0.3	1
860	0.469682987544258	1	-1	FALSE	black	0.3	1
861	0.469751204203373	1	-1	FALSE	black	0.3	1
862	0.469816822346563	1	-1	FALSE	black	0.3	1
863	0.469883461666676	1	-1	FALSE	black	0.3	1
864	0.469949096106217	1	-1	FALSE	black	0.3	1
865	0.470011722694501	1	-1	FALSE	black	0.3	1
866	0.470072490605216	1	-1	FALSE	black	0.3	1
867	0.470134356603598	1	-1	FALSE	black	0.3	1
868	0.470195258071457	1	-1	FALSE	black	0.3	1
869	0.470254969984954	1	-1	FALSE	black	0.3	1
870	0.470313133045973	1	-1	FALSE	black	0.3	1
871	0.470368780154204	1	-1	FALSE	black	0.3	1
872	0.470423354269884	1	-1	FALSE	black	0.3	1
873	0.470476356914066	1	-1	FALSE	black	0.3	1
874	0.470527019948263	1	-1	FALSE	black	0.3	1
875	0.470575085547002	1	-1	FALSE	black	0.3	1
876	0.470608617447806	1	-1	FALSE	black	0.3	1
877	0.470667526642134	1	-1	FALSE	black	0.3	1
878	0.470722481878102	1	-1	FALSE	black	0.3	1
879	0.470775708660642	1	-1	FALSE	black	0.3	1
880	0.470828275803826	1	-1	FALSE	black	0.3	1
881	0.47093585272437	1	-1	FALSE	black	0.3	1
882	0.470989009368706	1	-1	FALSE	black	0.3	1
883	0.471092519725945	1	-1	FALSE	black	0.3	1
884	0.471146835369927	1	-1	FALSE	black	0.3	1
885	0.471199875533379	1	-1	FALSE	black	0.3	1
886	0.471255136199723	1	-1	FALSE	black	0.3	1
887	0.471315841911791	1	-1	FALSE	black	0.3	1
888	0.471373980674903	1	-1	FALSE	black	0.3	1
889	0.471433422960113	1	-1	FALSE	black	0.3	1
890	0.471493462806839	1	-1	FALSE	black	0.3	1
891	0.471555595621191	1	-1	FALSE	black	0.3	1
892	0.471619096302475	1	-1	FALSE	black	0.3	1
893	0.471682313026588	1	-1	FALSE	black	0.3	1
894	0.471749245687634	1	-1	FALSE	black	0.3	1
895	0.471814644813066	1	-1	FALSE	black	0.3	1
896	0.471879779151761	1	-1	FALSE	black	0.3	1
897	0.471948374585934	1	-1	FALSE	black	0.3	1
898	0.472012755017051	1	-1	FALSE	black	0.3	1
899	0.472079858445457	1	-1	FALSE	black	0.3	1
900	0.472145597869426	1	-1	FALSE	black	0.3	1
901	0.472210910836569	1	-1	FALSE	black	0.3	1
902	0.472278007808355	1	-1	FALSE	black	0.3	1
903	0.472343348638394	1	-1	FALSE	black	0.3	1
904	0.472408583940674	1	-1	FALSE	black	0.3	1
905	0.472472765601079	1	-1	FALSE	black	0.3	1
906	0.472541466940477	1	-1	FALSE	black	0.3	1
907	0.472600771199154	1	-1	FALSE	black	0.3	1
908	0.472707497827792	1	-1	FALSE	black	0.3	1
909	0.472775507456854	1	-1	FALSE	black	0.3	1
910	0.47284016264047	1	-1	FALSE	black	0.3	1
911	0.47290534770205	1	-1	FALSE	black	0.3	1
912	0.472963543355273	1	-1	FALSE	black	0.3	1
913	0.473021527489335	1	-1	FALSE	black	0.3	1
914	0.473075011665106	1	-1	FALSE	black	0.3	1
915	0.473151831449478	1	-1	FALSE	black	0.3	1
916	0.473218881619448	1	-1	FALSE	black	0.3	1
917	0.473290034898578	1	-1	FALSE	black	0.3	1
918	0.473358188502575	1	-1	FALSE	black	0.3	1
919	0.473429160305721	1	-1	FALSE	black	0.3	1
920	0.473554431332821	1	-1	FALSE	black	0.3	1
921	0.473621781207716	1	-1	FALSE	black	0.3	1
922	0.473691442971752	1	-1	FALSE	black	0.3	1
923	0.473760704801459	1	-1	FALSE	black	0.3	1
924	0.473850457302337	1	-1	FALSE	black	0.3	1
925	0.473928013257416	1	-1	FALSE	black	0.3	1
926	0.474006062376906	1	-1	FALSE	black	0.3	1
927	0.474081269040105	1	-1	FALSE	black	0.3	1
928	0.474157082372435	1	-1	FALSE	black	0.3	1
929	0.474226059362056	1	-1	FALSE	black	0.3	1
930	0.474300452117975	1	-1	FALSE	black	0.3	1
931	0.474370497310403	1	-1	FALSE	black	0.3	1
932	0.474439974816251	1	-1	FALSE	black	0.3	1
933	0.474507686733883	1	-1	FALSE	black	0.3	1
934	0.474571660663995	1	-1	FALSE	black	0.3	1
935	0.47463664850016	1	-1	FALSE	black	0.3	1
936	0.474796529072478	1	-1	FALSE	black	0.3	1
937	0.474860642966506	1	-1	FALSE	black	0.3	1
938	0.474918471243771	1	-1	FALSE	black	0.3	1
939	0.474985753409938	1	-1	FALSE	black	0.3	1
940	0.47496294923545	1	-1	FALSE	black	0.3	1
941	0.475025977596699	1	-1	FALSE	black	0.3	1
942	0.475087900320018	1	-1	FALSE	black	0.3	1
943	0.475152562850464	1	-1	FALSE	black	0.3	1
944	0.475214042739258	1	-1	FALSE	black	0.3	1
945	0.475274184136389	1	-1	FALSE	black	0.3	1
946	0.475332461855255	1	-1	FALSE	black	0.3	1
947	0.475386763209383	1	-1	FALSE	black	0.3	1
948	0.475442760300192	1	-1	FALSE	black	0.3	1
949	0.475493050595762	1	-1	FALSE	black	0.3	1
950	0.475593780624698	1	-1	FALSE	black	0.3	1
951	0.475645867818886	1	-1	FALSE	black	0.3	1
952	0.475698324495445	1	-1	FALSE	black	0.3	1
953	0.475803490339474	1	-1	FALSE	black	0.3	1
954	0.475848539681164	1	-1	FALSE	black	0.3	1
955	0.475836000687502	1	-1	FALSE	black	0.3	1
956	0.475876352757905	1	-1	FALSE	black	0.3	1
957	0.475917658510099	1	-1	FALSE	black	0.3	1
958	0.475958005742953	1	-1	FALSE	black	0.3	1
959	0.47599784325668	1	-1	FALSE	black	0.3	1
960	0.476037315068121	1	-1	FALSE	black	0.3	1
961	0.47607404366037	1	-1	FALSE	black	0.3	1
962	0.476111449357238	1	-1	FALSE	black	0.3	1
963	0.476143877482546	1	-1	FALSE	black	0.3	1
964	0.476176058871022	1	-1	FALSE	black	0.3	1
965	0.476256522339681	1	-1	FALSE	black	0.3	1
966	0.47628635535694	1	-1	FALSE	black	0.3	1
967	0.476312821029732	1	-1	FALSE	black	0.3	1
968	0.476393346319785	1	-1	FALSE	black	0.3	1
969	0.476419448226117	1	-1	FALSE	black	0.3	1
970	0.476446823688656	1	-1	FALSE	black	0.3	1
971	0.476474600179879	1	-1	FALSE	black	0.3	1
972	0.47650026340911	1	-1	FALSE	black	0.3	1
973	0.476524971863043	1	-1	FALSE	black	0.3	1
974	0.476551789835787	1	-1	FALSE	black	0.3	1
975	0.476582579319575	1	-1	FALSE	black	0.3	1
976	0.476613143485198	1	-1	FALSE	black	0.3	1
977	0.476639239164076	1	-1	FALSE	black	0.3	1
978	0.476667213067037	1	-1	FALSE	black	0.3	1
979	0.476694563233713	1	-1	FALSE	black	0.3	1
980	0.47672198270391	1	-1	FALSE	black	0.3	1
981	0.476751472981928	1	-1	FALSE	black	0.3	1
982	0.476781979895275	1	-1	FALSE	black	0.3	1
983	0.476811514269829	1	-1	FALSE	black	0.3	1
984	0.476842738122398	1	-1	FALSE	black	0.3	1
985	0.476876522022087	1	-1	FALSE	black	0.3	1
986	0.476909614867075	1	-1	FALSE	black	0.3	1
987	0.476943580226062	1	-1	FALSE	black	0.3	1
988	0.476986934743967	1	-1	FALSE	black	0.3	1
989	0.477028376459693	1	-1	FALSE	black	0.3	1
990	0.477068586264498	1	-1	FALSE	black	0.3	1
991	0.477114946369022	1	-1	FALSE	black	0.3	1
992	0.477160099566973	1	-1	FALSE	black	0.3	1
993	0.477206306278895	1	-1	FALSE	black	0.3	1
994	0.477256056024587	1	-1	FALSE	black	0.3	1
995	0.477306718129625	1	-1	FALSE	black	0.3	1
996	0.477339879269939	1	-1	FALSE	black	0.3	1
997	0.477409092170685	1	-1	FALSE	black	0.3	1
998	0.477469850866511	1	-1	FALSE	black	0.3	1
[truncated: 2 more rows]
