# Supplementary material for: Differential nucleosome organization in human interphase and metaphase chromosomes
Source: Mol Syst Biol. 2026 Feb 2;22(5):738–65. doi: 10.1038/s44320-026-00192-y (PMC13144420; doi:10.1038/s44320-026-00192-y)
Supplement: Supplementary file 6 — Source data Fig. 4 [file 44320_2026_192_MOESM6_ESM.zip › Figure 4/4B/fig4b.csv]

colour	x	y	PANEL	group	flipped_aes	linewidth	linetype	alpha
#E41A1C	-800	1.77527548660489	1	1	FALSE	0.3	1
#E41A1C	-799	1.77596478408591	1	1	FALSE	0.3	1
#E41A1C	-798	1.77662620881898	1	1	FALSE	0.3	1
#E41A1C	-797	1.77726226787667	1	1	FALSE	0.3	1
#E41A1C	-796	1.77786529256642	1	1	FALSE	0.3	1
#E41A1C	-795	1.77844663845222	1	1	FALSE	0.3	1
#E41A1C	-794	1.77899163178578	1	1	FALSE	0.3	1
#E41A1C	-793	1.77950078872914	1	1	FALSE	0.3	1
#E41A1C	-792	1.77998104060055	1	1	FALSE	0.3	1
#E41A1C	-791	1.78042228537231	1	1	FALSE	0.3	1
#E41A1C	-790	1.78083219173698	1	1	FALSE	0.3	1
#E41A1C	-789	1.78120567181201	1	1	FALSE	0.3	1
#E41A1C	-788	1.78154213569796	1	1	FALSE	0.3	1
#E41A1C	-787	1.78184003490885	1	1	FALSE	0.3	1
#E41A1C	-786	1.78210969268463	1	1	FALSE	0.3	1
#E41A1C	-785	1.78234616861763	1	1	FALSE	0.3	1
#E41A1C	-784	1.78253663239529	1	1	FALSE	0.3	1
#E41A1C	-783	1.78269996079926	1	1	FALSE	0.3	1
#E41A1C	-782	1.78281956290819	1	1	FALSE	0.3	1
#E41A1C	-781	1.78289706094548	1	1	FALSE	0.3	1
#E41A1C	-780	1.78294373673768	1	1	FALSE	0.3	1
#E41A1C	-779	1.78295243775424	1	1	FALSE	0.3	1
#E41A1C	-778	1.78292353268229	1	1	FALSE	0.3	1
#E41A1C	-777	1.78286542758867	1	1	FALSE	0.3	1
#E41A1C	-776	1.78276300630058	1	1	FALSE	0.3	1
#E41A1C	-775	1.78262917286797	1	1	FALSE	0.3	1
#E41A1C	-774	1.78245205556486	1	1	FALSE	0.3	1
#E41A1C	-773	1.78224721298867	1	1	FALSE	0.3	1
#E41A1C	-772	1.78199908654198	1	1	FALSE	0.3	1
#E41A1C	-771	1.7817151974425	1	1	FALSE	0.3	1
#E41A1C	-770	1.78139053154511	1	1	FALSE	0.3	1
#E41A1C	-769	1.78102921814576	1	1	FALSE	0.3	1
#E41A1C	-768	1.78063745118848	1	1	FALSE	0.3	1
#E41A1C	-767	1.78020439127128	1	1	FALSE	0.3	1
#E41A1C	-766	1.77974286870669	1	1	FALSE	0.3	1
#E41A1C	-765	1.77924403500332	1	1	FALSE	0.3	1
#E41A1C	-764	1.77871283056887	1	1	FALSE	0.3	1
#E41A1C	-763	1.77814999277762	1	1	FALSE	0.3	1
#E41A1C	-762	1.77755131859614	1	1	FALSE	0.3	1
#E41A1C	-761	1.77691776661102	1	1	FALSE	0.3	1
#E41A1C	-760	1.77625811157623	1	1	FALSE	0.3	1
#E41A1C	-759	1.77557250096663	1	1	FALSE	0.3	1
#E41A1C	-758	1.77485098022939	1	1	FALSE	0.3	1
#E41A1C	-757	1.77410505240332	1	1	FALSE	0.3	1
#E41A1C	-756	1.77334201749386	1	1	FALSE	0.3	1
#E41A1C	-755	1.77255251084761	1	1	FALSE	0.3	1
#E41A1C	-754	1.77173977691137	1	1	FALSE	0.3	1
#E41A1C	-753	1.77091310660118	1	1	FALSE	0.3	1
#E41A1C	-752	1.77006608476074	1	1	FALSE	0.3	1
#E41A1C	-751	1.7692043154346	1	1	FALSE	0.3	1
#E41A1C	-750	1.76832860973449	1	1	FALSE	0.3	1
#E41A1C	-749	1.76744435049269	1	1	FALSE	0.3	1
#E41A1C	-748	1.76655220134603	1	1	FALSE	0.3	1
#E41A1C	-747	1.76564965522198	1	1	FALSE	0.3	1
#E41A1C	-746	1.76475182829333	1	1	FALSE	0.3	1
#E41A1C	-745	1.76384773368328	1	1	FALSE	0.3	1
#E41A1C	-744	1.76294916938036	1	1	FALSE	0.3	1
#E41A1C	-743	1.76205930609399	1	1	FALSE	0.3	1
#E41A1C	-742	1.76117349836619	1	1	FALSE	0.3	1
#E41A1C	-741	1.76029513811866	1	1	FALSE	0.3	1
#E41A1C	-740	1.75943034555796	1	1	FALSE	0.3	1
#E41A1C	-739	1.7585830287678	1	1	FALSE	0.3	1
#E41A1C	-738	1.75775665340731	1	1	FALSE	0.3	1
#E41A1C	-737	1.75694487805766	1	1	FALSE	0.3	1
#E41A1C	-736	1.75615750979682	1	1	FALSE	0.3	1
#E41A1C	-735	1.75540089004363	1	1	FALSE	0.3	1
#E41A1C	-734	1.75467044707755	1	1	FALSE	0.3	1
#E41A1C	-733	1.75396647584827	1	1	FALSE	0.3	1
#E41A1C	-732	1.75329649757349	1	1	FALSE	0.3	1
#E41A1C	-731	1.75265778396838	1	1	FALSE	0.3	1
#E41A1C	-730	1.75205291584292	1	1	FALSE	0.3	1
#E41A1C	-729	1.75146957904657	1	1	FALSE	0.3	1
#E41A1C	-728	1.75093402410383	1	1	FALSE	0.3	1
#E41A1C	-727	1.75043054494247	1	1	FALSE	0.3	1
#E41A1C	-726	1.74997130823816	1	1	FALSE	0.3	1
#E41A1C	-725	1.74954503216437	1	1	FALSE	0.3	1
#E41A1C	-724	1.74915761571538	1	1	FALSE	0.3	1
#E41A1C	-723	1.748817464958	1	1	FALSE	0.3	1
#E41A1C	-722	1.74850880008257	1	1	FALSE	0.3	1
#E41A1C	-721	1.74824268170334	1	1	FALSE	0.3	1
#E41A1C	-720	1.74800930274234	1	1	FALSE	0.3	1
#E41A1C	-719	1.74781596320498	1	1	FALSE	0.3	1
#E41A1C	-718	1.7476614832924	1	1	FALSE	0.3	1
#E41A1C	-717	1.74754711654091	1	1	FALSE	0.3	1
#E41A1C	-716	1.74746113869934	1	1	FALSE	0.3	1
#E41A1C	-715	1.74741114472286	1	1	FALSE	0.3	1
#E41A1C	-714	1.74739757703603	1	1	FALSE	0.3	1
#E41A1C	-713	1.74741660129257	1	1	FALSE	0.3	1
#E41A1C	-712	1.74746172859877	1	1	FALSE	0.3	1
#E41A1C	-711	1.74754276603262	1	1	FALSE	0.3	1
#E41A1C	-710	1.74764614590729	1	1	FALSE	0.3	1
#E41A1C	-709	1.7477810116639	1	1	FALSE	0.3	1
#E41A1C	-708	1.7479350491519	1	1	FALSE	0.3	1
#E41A1C	-707	1.74812138363355	1	1	FALSE	0.3	1
#E41A1C	-706	1.74833131409233	1	1	FALSE	0.3	1
#E41A1C	-705	1.7485635869919	1	1	FALSE	0.3	1
#E41A1C	-704	1.7488089114163	1	1	FALSE	0.3	1
#E41A1C	-703	1.74908793384551	1	1	FALSE	0.3	1
#E41A1C	-702	1.74938199871011	1	1	FALSE	0.3	1
#E41A1C	-701	1.74969176964697	1	1	FALSE	0.3	1
#E41A1C	-700	1.75002395676207	1	1	FALSE	0.3	1
#E41A1C	-699	1.7503634438826	1	1	FALSE	0.3	1
#E41A1C	-698	1.75072896031535	1	1	FALSE	0.3	1
#E41A1C	-697	1.75110325150209	1	1	FALSE	0.3	1
#E41A1C	-696	1.75148661239253	1	1	FALSE	0.3	1
#E41A1C	-695	1.75189696118178	1	1	FALSE	0.3	1
#E41A1C	-694	1.75231792816072	1	1	FALSE	0.3	1
#E41A1C	-693	1.7527524628265	1	1	FALSE	0.3	1
#E41A1C	-692	1.75319429749768	1	1	FALSE	0.3	1
#E41A1C	-691	1.75366002309568	1	1	FALSE	0.3	1
#E41A1C	-690	1.75413046788912	1	1	FALSE	0.3	1
#E41A1C	-689	1.75461860966536	1	1	FALSE	0.3	1
#E41A1C	-688	1.7551127241733	1	1	FALSE	0.3	1
#E41A1C	-687	1.75561966899381	1	1	FALSE	0.3	1
#E41A1C	-686	1.75614740776912	1	1	FALSE	0.3	1
#E41A1C	-685	1.75668318392415	1	1	FALSE	0.3	1
#E41A1C	-684	1.75723149544199	1	1	FALSE	0.3	1
#E41A1C	-683	1.75780178071351	1	1	FALSE	0.3	1
#E41A1C	-682	1.75836727305219	1	1	FALSE	0.3	1
#E41A1C	-681	1.75895378055798	1	1	FALSE	0.3	1
#E41A1C	-680	1.75954485978432	1	1	FALSE	0.3	1
#E41A1C	-679	1.76014972790978	1	1	FALSE	0.3	1
#E41A1C	-678	1.76077074453207	1	1	FALSE	0.3	1
#E41A1C	-677	1.76139109751751	1	1	FALSE	0.3	1
#E41A1C	-676	1.76202944243548	1	1	FALSE	0.3	1
#E41A1C	-675	1.76266926210202	1	1	FALSE	0.3	1
#E41A1C	-674	1.76332464036596	1	1	FALSE	0.3	1
#E41A1C	-673	1.76398628631132	1	1	FALSE	0.3	1
#E41A1C	-672	1.76465641206094	1	1	FALSE	0.3	1
#E41A1C	-671	1.76532904488314	1	1	FALSE	0.3	1
#E41A1C	-670	1.76600322619134	1	1	FALSE	0.3	1
#E41A1C	-669	1.7666877307395	1	1	FALSE	0.3	1
#E41A1C	-668	1.76737452114796	1	1	FALSE	0.3	1
#E41A1C	-667	1.76806529337754	1	1	FALSE	0.3	1
#E41A1C	-666	1.76876270197569	1	1	FALSE	0.3	1
#E41A1C	-665	1.76946298633355	1	1	FALSE	0.3	1
#E41A1C	-664	1.77017020200968	1	1	FALSE	0.3	1
#E41A1C	-663	1.77087734394839	1	1	FALSE	0.3	1
#E41A1C	-662	1.77158278992624	1	1	FALSE	0.3	1
#E41A1C	-661	1.77229170156322	1	1	FALSE	0.3	1
#E41A1C	-660	1.77300275158563	1	1	FALSE	0.3	1
#E41A1C	-659	1.77370701776462	1	1	FALSE	0.3	1
#E41A1C	-658	1.77441519202733	1	1	FALSE	0.3	1
#E41A1C	-657	1.77511901578175	1	1	FALSE	0.3	1
#E41A1C	-656	1.77583648096043	1	1	FALSE	0.3	1
#E41A1C	-655	1.77654089461429	1	1	FALSE	0.3	1
#E41A1C	-654	1.7772553365584	1	1	FALSE	0.3	1
#E41A1C	-653	1.77796446940768	1	1	FALSE	0.3	1
#E41A1C	-652	1.77867286488266	1	1	FALSE	0.3	1
#E41A1C	-651	1.77938797046363	1	1	FALSE	0.3	1
#E41A1C	-650	1.78009548108947	1	1	FALSE	0.3	1
#E41A1C	-649	1.78080815333531	1	1	FALSE	0.3	1
#E41A1C	-648	1.78151227203945	1	1	FALSE	0.3	1
#E41A1C	-647	1.78222723014557	1	1	FALSE	0.3	1
#E41A1C	-646	1.78294181956454	1	1	FALSE	0.3	1
#E41A1C	-645	1.78366142312865	1	1	FALSE	0.3	1
#E41A1C	-644	1.78437999436876	1	1	FALSE	0.3	1
#E41A1C	-643	1.78510239995515	1	1	FALSE	0.3	1
#E41A1C	-642	1.78582650150239	1	1	FALSE	0.3	1
#E41A1C	-641	1.78655524850762	1	1	FALSE	0.3	1
#E41A1C	-640	1.787287461172	1	1	FALSE	0.3	1
#E41A1C	-639	1.78800905564668	1	1	FALSE	0.3	1
#E41A1C	-638	1.78874333295904	1	1	FALSE	0.3	1
#E41A1C	-637	1.7894762829977	1	1	FALSE	0.3	1
#E41A1C	-636	1.79020584111464	1	1	FALSE	0.3	1
#E41A1C	-635	1.79094741843242	1	1	FALSE	0.3	1
#E41A1C	-634	1.79168339170565	1	1	FALSE	0.3	1
#E41A1C	-633	1.79242526397314	1	1	FALSE	0.3	1
#E41A1C	-632	1.79316249078265	1	1	FALSE	0.3	1
#E41A1C	-631	1.79389330243588	1	1	FALSE	0.3	1
#E41A1C	-630	1.79462654742425	1	1	FALSE	0.3	1
#E41A1C	-629	1.79535507321719	1	1	FALSE	0.3	1
#E41A1C	-628	1.79607578284274	1	1	FALSE	0.3	1
#E41A1C	-627	1.79679155206056	1	1	FALSE	0.3	1
#E41A1C	-626	1.79749935763612	1	1	FALSE	0.3	1
#E41A1C	-625	1.79819639754713	1	1	FALSE	0.3	1
#E41A1C	-624	1.79889505968156	1	1	FALSE	0.3	1
#E41A1C	-623	1.79957668847003	1	1	FALSE	0.3	1
#E41A1C	-622	1.80024718290679	1	1	FALSE	0.3	1
#E41A1C	-621	1.80090093894731	1	1	FALSE	0.3	1
#E41A1C	-620	1.80154333942384	1	1	FALSE	0.3	1
#E41A1C	-619	1.80216937019126	1	1	FALSE	0.3	1
#E41A1C	-618	1.80277246861845	1	1	FALSE	0.3	1
#E41A1C	-617	1.80336222057107	1	1	FALSE	0.3	1
#E41A1C	-616	1.80393021998233	1	1	FALSE	0.3	1
#E41A1C	-615	1.80448531534359	1	1	FALSE	0.3	1
#E41A1C	-614	1.80501135815806	1	1	FALSE	0.3	1
#E41A1C	-613	1.8055205151014	1	1	FALSE	0.3	1
#E41A1C	-612	1.80600076697281	1	1	FALSE	0.3	1
#E41A1C	-611	1.80645926630282	1	1	FALSE	0.3	1
#E41A1C	-610	1.80689468581775	1	1	FALSE	0.3	1
#E41A1C	-609	1.80730437097012	1	1	FALSE	0.3	1
#E41A1C	-608	1.80769562176542	1	1	FALSE	0.3	1
#E41A1C	-607	1.80805774627646	1	1	FALSE	0.3	1
#E41A1C	-606	1.8083964960227	1	1	FALSE	0.3	1
#E41A1C	-605	1.80870906898184	1	1	FALSE	0.3	1
#E41A1C	-604	1.80900084798617	1	1	FALSE	0.3	1
#E41A1C	-603	1.80927824819194	1	1	FALSE	0.3	1
#E41A1C	-602	1.80952622716377	1	1	FALSE	0.3	1
#E41A1C	-601	1.80974832429822	1	1	FALSE	0.3	1
#E41A1C	-600	1.80995088101414	1	1	FALSE	0.3	1
#E41A1C	-599	1.81012888316638	1	1	FALSE	0.3	1
#E41A1C	-598	1.8102891883358	1	1	FALSE	0.3	1
#E41A1C	-597	1.81042796217611	1	1	FALSE	0.3	1
#E41A1C	-596	1.81054918650847	1	1	FALSE	0.3	1
#E41A1C	-595	1.81065315628255	1	1	FALSE	0.3	1
#E41A1C	-594	1.81073920786154	1	1	FALSE	0.3	1
#E41A1C	-593	1.81080852104427	1	1	FALSE	0.3	1
#E41A1C	-592	1.81086286552903	1	1	FALSE	0.3	1
#E41A1C	-591	1.81089921808125	1	1	FALSE	0.3	1
#E41A1C	-590	1.81092362517007	1	1	FALSE	0.3	1
#E41A1C	-589	1.81093461204689	1	1	FALSE	0.3	1
#E41A1C	-588	1.81093527568376	1	1	FALSE	0.3	1
#E41A1C	-587	1.81091226960608	1	1	FALSE	0.3	1
#E41A1C	-586	1.81088078372414	1	1	FALSE	0.3	1
#E41A1C	-585	1.81084067056308	1	1	FALSE	0.3	1
#E41A1C	-584	1.81079111901117	1	1	FALSE	0.3	1
#E41A1C	-583	1.81072888462156	1	1	FALSE	0.3	1
#E41A1C	-582	1.81066613406996	1	1	FALSE	0.3	1
#E41A1C	-581	1.81059320775325	1	1	FALSE	0.3	1
#E41A1C	-580	1.81050560768826	1	1	FALSE	0.3	1
#E41A1C	-579	1.81040797933301	1	1	FALSE	0.3	1
#E41A1C	-578	1.81029803682721	1	1	FALSE	0.3	1
#E41A1C	-577	1.81019318220397	1	1	FALSE	0.3	1
#E41A1C	-576	1.8100752760559	1	1	FALSE	0.3	1
#E41A1C	-575	1.80995589515927	1	1	FALSE	0.3	1
#E41A1C	-574	1.8098224304138	1	1	FALSE	0.3	1
#E41A1C	-573	1.80969700304803	1	1	FALSE	0.3	1
#E41A1C	-572	1.80955601708486	1	1	FALSE	0.3	1
#E41A1C	-571	1.80940824727827	1	1	FALSE	0.3	1
#E41A1C	-570	1.80926268959454	1	1	FALSE	0.3	1
#E41A1C	-569	1.80911440362596	1	1	FALSE	0.3	1
#E41A1C	-568	1.80895586815482	1	1	FALSE	0.3	1
#E41A1C	-567	1.80879969228139	1	1	FALSE	0.3	1
#E41A1C	-566	1.80863466791655	1	1	FALSE	0.3	1
#E41A1C	-565	1.80846757890371	1	1	FALSE	0.3	1
#E41A1C	-564	1.80829695049432	1	1	FALSE	0.3	1
#E41A1C	-563	1.80812204531406	1	1	FALSE	0.3	1
#E41A1C	-562	1.80794330578754	1	1	FALSE	0.3	1
#E41A1C	-561	1.80775733999301	1	1	FALSE	0.3	1
#E41A1C	-560	1.8075672449025	1	1	FALSE	0.3	1
#E41A1C	-559	1.80736992354401	1	1	FALSE	0.3	1
#E41A1C	-558	1.80717142238666	1	1	FALSE	0.3	1
#E41A1C	-557	1.80696444142504	1	1	FALSE	0.3	1
#E41A1C	-556	1.80675281500543	1	1	FALSE	0.3	1
#E41A1C	-555	1.80653145524526	1	1	FALSE	0.3	1
#E41A1C	-554	1.80629955103283	1	1	FALSE	0.3	1
#E41A1C	-553	1.80605326802186	1	1	FALSE	0.3	1
#E41A1C	-552	1.80581000824544	1	1	FALSE	0.3	1
#E41A1C	-551	1.8055526646202	1	1	FALSE	0.3	1
#E41A1C	-550	1.80528042603442	1	1	FALSE	0.3	1
#E41A1C	-549	1.80499668440979	1	1	FALSE	0.3	1
#E41A1C	-548	1.8047065276289	1	1	FALSE	0.3	1
#E41A1C	-547	1.80438864557491	1	1	FALSE	0.3	1
#E41A1C	-546	1.80406538068864	1	1	FALSE	0.3	1
#E41A1C	-545	1.80372626225527	1	1	FALSE	0.3	1
#E41A1C	-544	1.80337482967134	1	1	FALSE	0.3	1
#E41A1C	-543	1.80300334050688	1	1	FALSE	0.3	1
#E41A1C	-542	1.80262042204101	1	1	FALSE	0.3	1
#E41A1C	-541	1.80221604598346	1	1	FALSE	0.3	1
#E41A1C	-540	1.80180230527251	1	1	FALSE	0.3	1
#E41A1C	-539	1.80137197364016	1	1	FALSE	0.3	1
#E41A1C	-538	1.80091944704185	1	1	FALSE	0.3	1
#E41A1C	-537	1.80045733457784	1	1	FALSE	0.3	1
#E41A1C	-536	1.79997936856672	1	1	FALSE	0.3	1
#E41A1C	-535	1.79949174295247	1	1	FALSE	0.3	1
#E41A1C	-534	1.79898959106481	1	1	FALSE	0.3	1
#E41A1C	-533	1.79848036038403	1	1	FALSE	0.3	1
#E41A1C	-532	1.79796117515041	1	1	FALSE	0.3	1
#E41A1C	-531	1.79743572223538	1	1	FALSE	0.3	1
#E41A1C	-530	1.79690702487349	1	1	FALSE	0.3	1
#E41A1C	-529	1.7963689628582	1	1	FALSE	0.3	1
#E41A1C	-528	1.79583252306632	1	1	FALSE	0.3	1
#E41A1C	-527	1.79529895903415	1	1	FALSE	0.3	1
#E41A1C	-526	1.79476893439856	1	1	FALSE	0.3	1
#E41A1C	-525	1.79424053198639	1	1	FALSE	0.3	1
#E41A1C	-524	1.7937198720042	1	1	FALSE	0.3	1
#E41A1C	-523	1.79321447566969	1	1	FALSE	0.3	1
#E41A1C	-522	1.79271748540204	1	1	FALSE	0.3	1
#E41A1C	-521	1.79223362039663	1	1	FALSE	0.3	1
#E41A1C	-520	1.79177121298291	1	1	FALSE	0.3	1
#E41A1C	-519	1.79132598639002	1	1	FALSE	0.3	1
#E41A1C	-518	1.79090022647823	1	1	FALSE	0.3	1
#E41A1C	-517	1.79049865244297	1	1	FALSE	0.3	1
#E41A1C	-516	1.7901250986305	1	1	FALSE	0.3	1
#E41A1C	-515	1.78977609938171	1	1	FALSE	0.3	1
#E41A1C	-514	1.78944936883631	1	1	FALSE	0.3	1
#E41A1C	-513	1.78915788478171	1	1	FALSE	0.3	1
#E41A1C	-512	1.78889471589962	1	1	FALSE	0.3	1
#E41A1C	-511	1.78866686724575	1	1	FALSE	0.3	1
#E41A1C	-510	1.78847124184811	1	1	FALSE	0.3	1
#E41A1C	-509	1.78830194071242	1	1	FALSE	0.3	1
#E41A1C	-508	1.78817393253665	1	1	FALSE	0.3	1
#E41A1C	-507	1.7880739445837	1	1	FALSE	0.3	1
#E41A1C	-506	1.78801642938952	1	1	FALSE	0.3	1
#E41A1C	-505	1.78798479603271	1	1	FALSE	0.3	1
#E41A1C	-504	1.78799128492641	1	1	FALSE	0.3	1
#E41A1C	-503	1.78803250414891	1	1	FALSE	0.3	1
#E41A1C	-502	1.78811553249334	1	1	FALSE	0.3	1
#E41A1C	-501	1.7882269497477	1	1	FALSE	0.3	1
#E41A1C	-500	1.78837258116886	1	1	FALSE	0.3	1
#E41A1C	-499	1.78855994797452	1	1	FALSE	0.3	1
#E41A1C	-498	1.7887740814667	1	1	FALSE	0.3	1
#E41A1C	-497	1.78902449377366	1	1	FALSE	0.3	1
#E41A1C	-496	1.78930963640943	1	1	FALSE	0.3	1
#E41A1C	-495	1.78961483562573	1	1	FALSE	0.3	1
#E41A1C	-494	1.78995815709252	1	1	FALSE	0.3	1
#E41A1C	-493	1.79033384929041	1	1	FALSE	0.3	1
#E41A1C	-492	1.79074051120823	1	1	FALSE	0.3	1
#E41A1C	-491	1.79117099031545	1	1	FALSE	0.3	1
#E41A1C	-490	1.7916324391426	1	1	FALSE	0.3	1
#E41A1C	-489	1.79211844253341	1	1	FALSE	0.3	1
#E41A1C	-488	1.79263512069447	1	1	FALSE	0.3	1
#E41A1C	-487	1.79317517362034	1	1	FALSE	0.3	1
#E41A1C	-486	1.7937424356573	1	1	FALSE	0.3	1
#E41A1C	-485	1.79432621487823	1	1	FALSE	0.3	1
#E41A1C	-484	1.79493816179682	1	1	FALSE	0.3	1
#E41A1C	-483	1.79557650671479	1	1	FALSE	0.3	1
#E41A1C	-482	1.79622642840902	1	1	FALSE	0.3	1
#E41A1C	-481	1.79690164204121	1	1	FALSE	0.3	1
#E41A1C	-480	1.7975905708351	1	1	FALSE	0.3	1
#E41A1C	-479	1.79829527943867	1	1	FALSE	0.3	1
#E41A1C	-478	1.79902247795789	1	1	FALSE	0.3	1
#E41A1C	-477	1.79976258052711	1	1	FALSE	0.3	1
#E41A1C	-476	1.80050902451517	1	1	FALSE	0.3	1
#E41A1C	-475	1.80127412407262	1	1	FALSE	0.3	1
#E41A1C	-474	1.80205389737833	1	1	FALSE	0.3	1
#E41A1C	-473	1.80283757876775	1	1	FALSE	0.3	1
#E41A1C	-472	1.80362642177716	1	1	FALSE	0.3	1
#E41A1C	-471	1.80442381832827	1	1	FALSE	0.3	1
#E41A1C	-470	1.80523522499079	1	1	FALSE	0.3	1
#E41A1C	-469	1.80604972862528	1	1	FALSE	0.3	1
#E41A1C	-468	1.8068647484218	1	1	FALSE	0.3	1
#E41A1C	-467	1.80767762983287	1	1	FALSE	0.3	1
#E41A1C	-466	1.80849301831652	1	1	FALSE	0.3	1
#E41A1C	-465	1.80930634215218	1	1	FALSE	0.3	1
#E41A1C	-464	1.81012187811068	1	1	FALSE	0.3	1
#E41A1C	-463	1.81093350598548	1	1	FALSE	0.3	1
#E41A1C	-462	1.81173827627943	1	1	FALSE	0.3	1
#E41A1C	-461	1.81253412434454	1	1	FALSE	0.3	1
#E41A1C	-460	1.81332097644338	1	1	FALSE	0.3	1
#E41A1C	-459	1.81410473157022	1	1	FALSE	0.3	1
#E41A1C	-458	1.81487484527282	1	1	FALSE	0.3	1
#E41A1C	-457	1.81563721654542	1	1	FALSE	0.3	1
#E41A1C	-456	1.81638860094118	1	1	FALSE	0.3	1
#E41A1C	-455	1.81712686007468	1	1	FALSE	0.3	1
#E41A1C	-454	1.81785273132022	1	1	FALSE	0.3	1
#E41A1C	-453	1.81856990154917	1	1	FALSE	0.3	1
#E41A1C	-452	1.81927114449361	1	1	FALSE	0.3	1
#E41A1C	-451	1.81995070863408	1	1	FALSE	0.3	1
#E41A1C	-450	1.82062430004284	1	1	FALSE	0.3	1
#E41A1C	-449	1.82128166921734	1	1	FALSE	0.3	1
#E41A1C	-448	1.82192222625817	1	1	FALSE	0.3	1
#E41A1C	-447	1.82254759338874	1	1	FALSE	0.3	1
#E41A1C	-446	1.8231599827319	1	1	FALSE	0.3	1
#E41A1C	-445	1.82375054579625	1	1	FALSE	0.3	1
#E41A1C	-444	1.82433616845289	1	1	FALSE	0.3	1
#E41A1C	-443	1.82490084967984	1	1	FALSE	0.3	1
#E41A1C	-442	1.82545233190713	1	1	FALSE	0.3	1
#E41A1C	-441	1.82598368381643	1	1	FALSE	0.3	1
#E41A1C	-440	1.8265071458209	1	1	FALSE	0.3	1
#E41A1C	-439	1.82702131690938	1	1	FALSE	0.3	1
#E41A1C	-438	1.82751189202078	1	1	FALSE	0.3	1
#E41A1C	-437	1.82798956308219	1	1	FALSE	0.3	1
#E41A1C	-436	1.82845646847904	1	1	FALSE	0.3	1
#E41A1C	-435	1.82891231326163	1	1	FALSE	0.3	1
#E41A1C	-434	1.82935274692168	1	1	FALSE	0.3	1
#E41A1C	-433	1.82978042400661	1	1	FALSE	0.3	1
#E41A1C	-432	1.83019726168955	1	1	FALSE	0.3	1
#E41A1C	-431	1.8306016377471	1	1	FALSE	0.3	1
#E41A1C	-430	1.83099038146983	1	1	FALSE	0.3	1
#E41A1C	-429	1.8313715302374	1	1	FALSE	0.3	1
#E41A1C	-428	1.83173498202217	1	1	FALSE	0.3	1
#E41A1C	-427	1.83208833177923	1	1	FALSE	0.3	1
#E41A1C	-426	1.83242796637461	1	1	FALSE	0.3	1
#E41A1C	-425	1.83276066965172	1	1	FALSE	0.3	1
#E41A1C	-424	1.83307611837056	1	1	FALSE	0.3	1
#E41A1C	-423	1.83337991657573	1	1	FALSE	0.3	1
#E41A1C	-422	1.8336643218372	1	1	FALSE	0.3	1
#E41A1C	-421	1.83393302102643	1	1	FALSE	0.3	1
#E41A1C	-420	1.83419235556224	1	1	FALSE	0.3	1
#E41A1C	-419	1.83442787290866	1	1	FALSE	0.3	1
#E41A1C	-418	1.83465417307653	1	1	FALSE	0.3	1
#E41A1C	-417	1.83485990050187	1	1	FALSE	0.3	1
#E41A1C	-416	1.83504520265952	1	1	FALSE	0.3	1
#E41A1C	-415	1.83521302904664	1	1	FALSE	0.3	1
#E41A1C	-414	1.83535231904896	1	1	FALSE	0.3	1
#E41A1C	-413	1.8354667595379	1	1	FALSE	0.3	1
#E41A1C	-412	1.83556704244057	1	1	FALSE	0.3	1
#E41A1C	-411	1.83563716673501	1	1	FALSE	0.3	1
#E41A1C	-410	1.83568819303549	1	1	FALSE	0.3	1
#E41A1C	-409	1.83570950315231	1	1	FALSE	0.3	1
#E41A1C	-408	1.83571068295117	1	1	FALSE	0.3	1
#E41A1C	-407	1.8356755101978	1	1	FALSE	0.3	1
#E41A1C	-406	1.83561246469649	1	1	FALSE	0.3	1
#E41A1C	-405	1.83552036664838	1	1	FALSE	0.3	1
#E41A1C	-404	1.83539715140545	1	1	FALSE	0.3	1
#E41A1C	-403	1.83524112300688	1	1	FALSE	0.3	1
#E41A1C	-402	1.83506312085464	1	1	FALSE	0.3	1
#E41A1C	-401	1.83484412069218	1	1	FALSE	0.3	1
#E41A1C	-400	1.83459363464778	1	1	FALSE	0.3	1
#E41A1C	-399	1.83431055666002	1	1	FALSE	0.3	1
#E41A1C	-398	1.83400034329858	1	1	FALSE	0.3	1
#E41A1C	-397	1.8336622571892	1	1	FALSE	0.3	1
#E41A1C	-396	1.83328708115332	1	1	FALSE	0.3	1
#E41A1C	-395	1.83289125863748	1	1	FALSE	0.3	1
#E41A1C	-394	1.83245856740742	1	1	FALSE	0.3	1
#E41A1C	-393	1.83200242767511	1	1	FALSE	0.3	1
#E41A1C	-392	1.83152483035112	1	1	FALSE	0.3	1
#E41A1C	-391	1.8310253330109	1	1	FALSE	0.3	1
#E41A1C	-390	1.83049523463788	1	1	FALSE	0.3	1
#E41A1C	-389	1.82994198271231	1	1	FALSE	0.3	1
#E41A1C	-388	1.82937265602736	1	1	FALSE	0.3	1
#E41A1C	-387	1.82879337478957	1	1	FALSE	0.3	1
#E41A1C	-386	1.82819152989867	1	1	FALSE	0.3	1
#E41A1C	-385	1.82758032035436	1	1	FALSE	0.3	1
#E41A1C	-384	1.82695510069865	1	1	FALSE	0.3	1
#E41A1C	-383	1.82632169618839	1	1	FALSE	0.3	1
#E41A1C	-382	1.82568327753299	1	1	FALSE	0.3	1
#E41A1C	-381	1.8250399922073	1	1	FALSE	0.3	1
#E41A1C	-380	1.82438940687622	1	1	FALSE	0.3	1
#E41A1C	-379	1.82374612155055	1	1	FALSE	0.3	1
#E41A1C	-378	1.82309148066088	1	1	FALSE	0.3	1
#E41A1C	-377	1.82244915392178	1	1	FALSE	0.3	1
#E41A1C	-376	1.82179488171926	1	1	FALSE	0.3	1
#E41A1C	-375	1.82116464791842	1	1	FALSE	0.3	1
#E41A1C	-374	1.8205399444247	1	1	FALSE	0.3	1
#E41A1C	-373	1.81991148032215	1	1	FALSE	0.3	1
#E41A1C	-372	1.81930314653755	1	1	FALSE	0.3	1
#E41A1C	-371	1.81869370669153	1	1	FALSE	0.3	1
#E41A1C	-370	1.81810336483947	1	1	FALSE	0.3	1
#E41A1C	-369	1.81752194521624	1	1	FALSE	0.3	1
#E41A1C	-368	1.81695092257043	1	1	FALSE	0.3	1
#E41A1C	-367	1.81639088680146	1	1	FALSE	0.3	1
#E41A1C	-366	1.81584604094274	1	1	FALSE	0.3	1
#E41A1C	-365	1.81530539811745	1	1	FALSE	0.3	1
#E41A1C	-364	1.81478090378898	1	1	FALSE	0.3	1
#E41A1C	-363	1.81426216097994	1	1	FALSE	0.3	1
#E41A1C	-362	1.81375093938859	1	1	FALSE	0.3	1
#E41A1C	-361	1.81325925821577	1	1	FALSE	0.3	1
#E41A1C	-360	1.81276411138383	1	1	FALSE	0.3	1
#E41A1C	-359	1.81228039385329	1	1	FALSE	0.3	1
#E41A1C	-358	1.8117978561216	1	1	FALSE	0.3	1
#E41A1C	-357	1.81132416688133	1	1	FALSE	0.3	1
#E41A1C	-356	1.81085202612705	1	1	FALSE	0.3	1
#E41A1C	-355	1.81037796819964	1	1	FALSE	0.3	1
#E41A1C	-354	1.80990147693709	1	1	FALSE	0.3	1
#E41A1C	-353	1.80943508770222	1	1	FALSE	0.3	1
#E41A1C	-352	1.80896235704852	1	1	FALSE	0.3	1
#E41A1C	-351	1.80849220720481	1	1	FALSE	0.3	1
#E41A1C	-350	1.80801298765741	1	1	FALSE	0.3	1
#E41A1C	-349	1.80752735295373	1	1	FALSE	0.3	1
#E41A1C	-348	1.80704673239518	1	1	FALSE	0.3	1
#E41A1C	-347	1.80655674718322	1	1	FALSE	0.3	1
#E41A1C	-346	1.80606337004955	1	1	FALSE	0.3	1
#E41A1C	-345	1.80556630604447	1	1	FALSE	0.3	1
#E41A1C	-344	1.80506223698368	1	1	FALSE	0.3	1
#E41A1C	-343	1.80455521842575	1	1	FALSE	0.3	1
#E41A1C	-342	1.80404458673383	1	1	FALSE	0.3	1
#E41A1C	-341	1.80352473786335	1	1	FALSE	0.3	1
#E41A1C	-340	1.80300592131688	1	1	FALSE	0.3	1
#E41A1C	-339	1.80248371284868	1	1	FALSE	0.3	1
#E41A1C	-338	1.80196320034136	1	1	FALSE	0.3	1
#E41A1C	-337	1.80143863227547	1	1	FALSE	0.3	1
#E41A1C	-336	1.80091996320385	1	1	FALSE	0.3	1
#E41A1C	-335	1.80040542342821	1	1	FALSE	0.3	1
#E41A1C	-334	1.79989634022229	1	1	FALSE	0.3	1
#E41A1C	-333	1.79939426207207	1	1	FALSE	0.3	1
#E41A1C	-332	1.79890073746355	1	1	FALSE	0.3	1
#E41A1C	-331	1.79841318558673	1	1	FALSE	0.3	1
#E41A1C	-330	1.79793920139674	1	1	FALSE	0.3	1
#E41A1C	-329	1.79747775256959	1	1	FALSE	0.3	1
#E41A1C	-328	1.7970314936527	1	1	FALSE	0.3	1
#E41A1C	-327	1.79660020343377	1	1	FALSE	0.3	1
#E41A1C	-326	1.79619361525337	1	1	FALSE	0.3	1
#E41A1C	-325	1.79580288062009	1	1	FALSE	0.3	1
#E41A1C	-324	1.79543117024333	1	1	FALSE	0.3	1
#E41A1C	-323	1.79508534170398	1	1	FALSE	0.3	1
#E41A1C	-322	1.79475507176201	1	1	FALSE	0.3	1
#E41A1C	-321	1.794449061434	1	1	FALSE	0.3	1
#E41A1C	-320	1.79417107132879	1	1	FALSE	0.3	1
#E41A1C	-319	1.79391505497727	1	1	FALSE	0.3	1
#E41A1C	-318	1.79368742753568	1	1	FALSE	0.3	1
#E41A1C	-317	1.79348177384778	1	1	FALSE	0.3	1
#E41A1C	-316	1.79330266563411	1	1	FALSE	0.3	1
#E41A1C	-315	1.79314958673267	1	1	FALSE	0.3	1
#E41A1C	-314	1.79301774421063	1	1	FALSE	0.3	1
#E41A1C	-313	1.79292188555365	1	1	FALSE	0.3	1
#E41A1C	-312	1.7928333269021	1	1	FALSE	0.3	1
#E41A1C	-311	1.79277448443421	1	1	FALSE	0.3	1
#E41A1C	-310	1.79274498946284	1	1	FALSE	0.3	1
#E41A1C	-309	1.79273193793801	1	1	FALSE	0.3	1
#E41A1C	-308	1.79273717329543	1	1	FALSE	0.3	1
#E41A1C	-307	1.79276320260766	1	1	FALSE	0.3	1
#E41A1C	-306	1.79280479051731	1	1	FALSE	0.3	1
#E41A1C	-305	1.79286186328691	1	1	FALSE	0.3	1
#E41A1C	-304	1.79294555526819	1	1	FALSE	0.3	1
#E41A1C	-303	1.79303839069059	1	1	FALSE	0.3	1
#E41A1C	-302	1.79314951299524	1	1	FALSE	0.3	1
#E41A1C	-301	1.79327634137216	1	1	FALSE	0.3	1
#E41A1C	-300	1.79341024854219	1	1	FALSE	0.3	1
#E41A1C	-299	1.79356251633192	1	1	FALSE	0.3	1
#E41A1C	-298	1.79372540231133	1	1	FALSE	0.3	1
#E41A1C	-297	1.79389898021787	1	1	FALSE	0.3	1
#E41A1C	-296	1.79408701066037	1	1	FALSE	0.3	1
#E41A1C	-295	1.7942854380803	1	1	FALSE	0.3	1
#E41A1C	-294	1.79450200490762	1	1	FALSE	0.3	1
#E41A1C	-293	1.79471945658408	1	1	FALSE	0.3	1
#E41A1C	-292	1.79495526888021	1	1	FALSE	0.3	1
#E41A1C	-291	1.79520619734918	1	1	FALSE	0.3	1
#E41A1C	-290	1.79547379047698	1	1	FALSE	0.3	1
#E41A1C	-289	1.79574801997333	1	1	FALSE	0.3	1
#E41A1C	-288	1.79603825049165	1	1	FALSE	0.3	1
#E41A1C	-287	1.79634558809338	1	1	FALSE	0.3	1
#E41A1C	-286	1.79666981156621	1	1	FALSE	0.3	1
#E41A1C	-285	1.79700598050245	1	1	FALSE	0.3	1
#E41A1C	-284	1.79737356158321	1	1	FALSE	0.3	1
#E41A1C	-283	1.79775323560222	1	1	FALSE	0.3	1
#E41A1C	-282	1.79815635812348	1	1	FALSE	0.3	1
#E41A1C	-281	1.798572089745	1	1	FALSE	0.3	1
#E41A1C	-280	1.79901982341047	1	1	FALSE	0.3	1
#E41A1C	-279	1.79948540153362	1	1	FALSE	0.3	1
#E41A1C	-278	1.79997295341044	1	1	FALSE	0.3	1
#E41A1C	-277	1.80048646086207	1	1	FALSE	0.3	1
#E41A1C	-276	1.80102614510079	1	1	FALSE	0.3	1
#E41A1C	-275	1.80159112127747	1	1	FALSE	0.3	1
#E41A1C	-274	1.80218478131381	1	1	FALSE	0.3	1
#E41A1C	-273	1.80280225853954	1	1	FALSE	0.3	1
#E41A1C	-272	1.80344908326178	1	1	FALSE	0.3	1
#E41A1C	-271	1.80412142113425	1	1	FALSE	0.3	1
#E41A1C	-270	1.80481941963183	1	1	FALSE	0.3	1
#E41A1C	-269	1.80554079289423	1	1	FALSE	0.3	1
#E41A1C	-268	1.80629225102742	1	1	FALSE	0.3	1
#E41A1C	-267	1.80706782129972	1	1	FALSE	0.3	1
#E41A1C	-266	1.80786484916368	1	1	FALSE	0.3	1
#E41A1C	-265	1.80868974977559	1	1	FALSE	0.3	1
#E41A1C	-264	1.80953470696804	1	1	FALSE	0.3	1
#E41A1C	-263	1.81039345305961	1	1	FALSE	0.3	1
#E41A1C	-262	1.81127232946915	1	1	FALSE	0.3	1
#E41A1C	-261	1.81217251599548	1	1	FALSE	0.3	1
#E41A1C	-260	1.81308051868925	1	1	FALSE	0.3	1
#E41A1C	-259	1.81400452240498	1	1	FALSE	0.3	1
#E41A1C	-258	1.81493693218755	1	1	FALSE	0.3	1
#E41A1C	-257	1.81588467935525	1	1	FALSE	0.3	1
#E41A1C	-256	1.8168310255118	1	1	FALSE	0.3	1
#E41A1C	-255	1.81777973126605	1	1	FALSE	0.3	1
#E41A1C	-254	1.81872497136118	1	1	FALSE	0.3	1
#E41A1C	-253	1.81967234984172	1	1	FALSE	0.3	1
#E41A1C	-252	1.82061736872457	1	1	FALSE	0.3	1
#E41A1C	-251	1.82153945526716	1	1	FALSE	0.3	1
#E41A1C	-250	1.82245483170377	1	1	FALSE	0.3	1
#E41A1C	-249	1.82334860307384	1	1	FALSE	0.3	1
#E41A1C	-248	1.82423094514251	1	1	FALSE	0.3	1
#E41A1C	-247	1.82507863061981	1	1	FALSE	0.3	1
#E41A1C	-246	1.82590013931001	1	1	FALSE	0.3	1
#E41A1C	-245	1.82669178434171	1	1	FALSE	0.3	1
#E41A1C	-244	1.82745555662545	1	1	FALSE	0.3	1
#E41A1C	-243	1.82817678241298	1	1	FALSE	0.3	1
#E41A1C	-242	1.82886408898343	1	1	FALSE	0.3	1
#E41A1C	-241	1.82950272885113	1	1	FALSE	0.3	1
#E41A1C	-240	1.83009240706632	1	1	FALSE	0.3	1
#E41A1C	-239	1.83063548322676	1	1	FALSE	0.3	1
#E41A1C	-238	1.83111831590816	1	1	FALSE	0.3	1
#E41A1C	-237	1.83155602128335	1	1	FALSE	0.3	1
#E41A1C	-236	1.83193274580523	1	1	FALSE	0.3	1
#E41A1C	-235	1.83225689554065	1	1	FALSE	0.3	1
#E41A1C	-234	1.8325093724956	1	1	FALSE	0.3	1
#E41A1C	-233	1.83270131102182	1	1	FALSE	0.3	1
#E41A1C	-232	1.83283440708015	1	1	FALSE	0.3	1
#E41A1C	-231	1.83289863238032	1	1	FALSE	0.3	1
#E41A1C	-230	1.83289516672118	1	1	FALSE	0.3	1
#E41A1C	-229	1.83282474747703	1	1	FALSE	0.3	1
#E41A1C	-228	1.83268449888815	1	1	FALSE	0.3	1
#E41A1C	-227	1.83247611691539	1	1	FALSE	0.3	1
#E41A1C	-226	1.83219952782132	1	1	FALSE	0.3	1
#E41A1C	-225	1.83186232656108	1	1	FALSE	0.3	1
#E41A1C	-224	1.83144688988927	1	1	FALSE	0.3	1
#E41A1C	-223	1.83096803902901	1	1	FALSE	0.3	1
#E41A1C	-222	1.83042997701371	1	1	FALSE	0.3	1
#E41A1C	-221	1.82982304424024	1	1	FALSE	0.3	1
#E41A1C	-220	1.82915505687604	1	1	FALSE	0.3	1
#E41A1C	-219	1.82842535128424	1	1	FALSE	0.3	1
#E41A1C	-218	1.82763724564912	1	1	FALSE	0.3	1
#E41A1C	-217	1.8267918460321	1	1	FALSE	0.3	1
#E41A1C	-216	1.82589800092459	1	1	FALSE	0.3	1
#E41A1C	-215	1.82494936890776	1	1	FALSE	0.3	1
#E41A1C	-214	1.82395479847301	1	1	FALSE	0.3	1
#E41A1C	-213	1.82291384719578	1	1	FALSE	0.3	1
#E41A1C	-212	1.82184015650032	1	1	FALSE	0.3	1
#E41A1C	-211	1.82071676677812	1	1	FALSE	0.3	1
#E41A1C	-210	1.81956631541964	1	1	FALSE	0.3	1
#E41A1C	-209	1.81838179736924	1	1	FALSE	0.3	1
#E41A1C	-208	1.81717220859317	1	1	FALSE	0.3	1
#E41A1C	-207	1.81593467333173	1	1	FALSE	0.3	1
#E41A1C	-206	1.81467391078033	1	1	FALSE	0.3	1
#E41A1C	-205	1.81339766336895	1	1	FALSE	0.3	1
#E41A1C	-204	1.81210806948303	1	1	FALSE	0.3	1
#E41A1C	-203	1.81082157256911	1	1	FALSE	0.3	1
#E41A1C	-202	1.80952091806891	1	1	FALSE	0.3	1
#E41A1C	-201	1.80821347972533	1	1	FALSE	0.3	1
#E41A1C	-200	1.80691282522513	1	1	FALSE	0.3	1
#E41A1C	-199	1.80561600507123	1	1	FALSE	0.3	1
#E41A1C	-198	1.80432995058187	1	1	FALSE	0.3	1
#E41A1C	-197	1.80304441225452	1	1	FALSE	0.3	1
#E41A1C	-196	1.80177878303285	1	1	FALSE	0.3	1
#E41A1C	-195	1.80052996594485	1	1	FALSE	0.3	1
#E41A1C	-194	1.7992999519011	1	1	FALSE	0.3	1
#E41A1C	-193	1.79809884292931	1	1	FALSE	0.3	1
#E41A1C	-192	1.79691388245434	1	1	FALSE	0.3	1
#E41A1C	-191	1.79576438968244	1	1	FALSE	0.3	1
#E41A1C	-190	1.79463878783737	1	1	FALSE	0.3	1
#E41A1C	-189	1.79354990723165	1	1	FALSE	0.3	1
#E41A1C	-188	1.79249103775931	1	1	FALSE	0.3	1
#E41A1C	-187	1.7914638753812	1	1	FALSE	0.3	1
#E41A1C	-186	1.79047439282901	1	1	FALSE	0.3	1
#E41A1C	-185	1.7895242860636	1	1	FALSE	0.3	1
#E41A1C	-184	1.78862218236412	1	1	FALSE	0.3	1
#E41A1C	-183	1.78775289182027	1	1	FALSE	0.3	1
#E41A1C	-182	1.78693071949322	1	1	FALSE	0.3	1
#E41A1C	-181	1.7861405492101	1	1	FALSE	0.3	1
#E41A1C	-180	1.78539565370804	1	1	FALSE	0.3	1
#E41A1C	-179	1.78469396833904	1	1	FALSE	0.3	1
#E41A1C	-178	1.7840380739131	1	1	FALSE	0.3	1
#E41A1C	-177	1.78343313205021	1	1	FALSE	0.3	1
#E41A1C	-176	1.78285731647156	1	1	FALSE	0.3	1
#E41A1C	-175	1.78232648072424	1	1	FALSE	0.3	1
#E41A1C	-174	1.78184032985856	1	1	FALSE	0.3	1
#E41A1C	-173	1.7813910477071	1	1	FALSE	0.3	1
#E41A1C	-172	1.78098785144841	1	1	FALSE	0.3	1
#E41A1C	-171	1.78061186430081	1	1	FALSE	0.3	1
#E41A1C	-170	1.78028306910742	1	1	FALSE	0.3	1
#E41A1C	-169	1.7799775749414	1	1	FALSE	0.3	1
#E41A1C	-168	1.77971757676873	1	1	FALSE	0.3	1
#E41A1C	-167	1.77948987558972	1	1	FALSE	0.3	1
#E41A1C	-166	1.77928967847153	1	1	FALSE	0.3	1
#E41A1C	-165	1.77912281067098	1	1	FALSE	0.3	1
#E41A1C	-164	1.77898396309324	1	1	FALSE	0.3	1
#E41A1C	-163	1.77886576199545	1	1	FALSE	0.3	1
#E41A1C	-162	1.77876828111505	1	1	FALSE	0.3	1
#E41A1C	-161	1.77870081136804	1	1	FALSE	0.3	1
#E41A1C	-160	1.77864720425756	1	1	FALSE	0.3	1
#E41A1C	-159	1.77861652948733	1	1	FALSE	0.3	1
#E41A1C	-158	1.77860288806306	1	1	FALSE	0.3	1
#E41A1C	-157	1.77859912745422	1	1	FALSE	0.3	1
#E41A1C	-156	1.77860871331992	1	1	FALSE	0.3	1
#E41A1C	-155	1.7786205850459	1	1	FALSE	0.3	1
#E41A1C	-154	1.77865199719041	1	1	FALSE	0.3	1
#E41A1C	-153	1.77869122550234	1	1	FALSE	0.3	1
#E41A1C	-152	1.77873760634482	1	1	FALSE	0.3	1
#E41A1C	-151	1.77878125890246	1	1	FALSE	0.3	1
#E41A1C	-150	1.77884415692891	1	1	FALSE	0.3	1
#E41A1C	-149	1.77889599434111	1	1	FALSE	0.3	1
#E41A1C	-148	1.77895269842358	1	1	FALSE	0.3	1
#E41A1C	-147	1.77901286816517	1	1	FALSE	0.3	1
#E41A1C	-146	1.77907311164421	1	1	FALSE	0.3	1
#E41A1C	-145	1.77913011067639	1	1	FALSE	0.3	1
#E41A1C	-144	1.77919087031742	1	1	FALSE	0.3	1
#E41A1C	-143	1.77925480066788	1	1	FALSE	0.3	1
#E41A1C	-142	1.77931364313577	1	1	FALSE	0.3	1
#E41A1C	-141	1.77937573005051	1	1	FALSE	0.3	1
#E41A1C	-140	1.77943752201554	1	1	FALSE	0.3	1
#E41A1C	-139	1.77949724933258	1	1	FALSE	0.3	1
#E41A1C	-138	1.77956250695673	1	1	FALSE	0.3	1
#E41A1C	-137	1.77962112821235	1	1	FALSE	0.3	1
#E41A1C	-136	1.77968262522766	1	1	FALSE	0.3	1
#E41A1C	-135	1.77974847275125	1	1	FALSE	0.3	1
#E41A1C	-134	1.77981734350942	1	1	FALSE	0.3	1
#E41A1C	-133	1.77989093346299	1	1	FALSE	0.3	1
#E41A1C	-132	1.779969758774	1	1	FALSE	0.3	1
#E41A1C	-131	1.78005286085583	1	1	FALSE	0.3	1
#E41A1C	-130	1.78014436900453	1	1	FALSE	0.3	1
#E41A1C	-129	1.7802438407955	1	1	FALSE	0.3	1
#E41A1C	-128	1.78034958026787	1	1	FALSE	0.3	1
#E41A1C	-127	1.78046335711994	1	1	FALSE	0.3	1
#E41A1C	-126	1.78058546630144	1	1	FALSE	0.3	1
#E41A1C	-125	1.78072483004117	1	1	FALSE	0.3	1
#E41A1C	-124	1.78087083014948	1	1	FALSE	0.3	1
#E41A1C	-123	1.78103091410662	1	1	FALSE	0.3	1
#E41A1C	-122	1.7812048607003	1	1	FALSE	0.3	1
#E41A1C	-121	1.78139399720424	1	1	FALSE	0.3	1
#E41A1C	-120	1.78159183472473	1	1	FALSE	0.3	1
#E41A1C	-119	1.78180788539005	1	1	FALSE	0.3	1
#E41A1C	-118	1.78202887646307	1	1	FALSE	0.3	1
#E41A1C	-117	1.78227530694891	1	1	FALSE	0.3	1
#E41A1C	-116	1.78253626370814	1	1	FALSE	0.3	1
#E41A1C	-115	1.78280393057337	1	1	FALSE	0.3	1
#E41A1C	-114	1.78308604997456	1	1	FALSE	0.3	1
#E41A1C	-113	1.78338844716858	1	1	FALSE	0.3	1
#E41A1C	-112	1.78370337972543	1	1	FALSE	0.3	1
#E41A1C	-111	1.78403025774569	1	1	FALSE	0.3	1
#E41A1C	-110	1.78437136708963	1	1	FALSE	0.3	1
#E41A1C	-109	1.78473032089126	1	1	FALSE	0.3	1
#E41A1C	-108	1.78509568984916	1	1	FALSE	0.3	1
#E41A1C	-107	1.78547764972846	1	1	FALSE	0.3	1
#E41A1C	-106	1.78586307526691	1	1	FALSE	0.3	1
#E41A1C	-105	1.7862670826373	1	1	FALSE	0.3	1
#E41A1C	-104	1.78668532133139	1	1	FALSE	0.3	1
#E41A1C	-103	1.78711218730461	1	1	FALSE	0.3	1
#E41A1C	-102	1.7875488603558	1	1	FALSE	0.3	1
#E41A1C	-101	1.78799688897098	1	1	FALSE	0.3	1
#E41A1C	-100	1.78845089031786	1	1	FALSE	0.3	1
#E41A1C	-99	1.78891263409473	1	1	FALSE	0.3	1
#E41A1C	-98	1.78938145666472	1	1	FALSE	0.3	1
#E41A1C	-97	1.789854113581	1	1	FALSE	0.3	1
#E41A1C	-96	1.79033502908926	1	1	FALSE	0.3	1
#E41A1C	-95	1.79082154864208	1	1	FALSE	0.3	1
#E41A1C	-94	1.79131566315003	1	1	FALSE	0.3	1
#E41A1C	-93	1.79181103119427	1	1	FALSE	0.3	1
#E41A1C	-92	1.79231406793106	1	1	FALSE	0.3	1
#E41A1C	-91	1.79281990669013	1	1	FALSE	0.3	1
#E41A1C	-90	1.79333120201891	1	1	FALSE	0.3	1
#E41A1C	-89	1.79383925290084	1	1	FALSE	0.3	1
#E41A1C	-88	1.79435069570446	1	1	FALSE	0.3	1
#E41A1C	-87	1.79485660820097	1	1	FALSE	0.3	1
#E41A1C	-86	1.79537859545687	1	1	FALSE	0.3	1
#E41A1C	-85	1.79589291402021	1	1	FALSE	0.3	1
#E41A1C	-84	1.79640568409756	1	1	FALSE	0.3	1
#E41A1C	-83	1.79691941276146	1	1	FALSE	0.3	1
#E41A1C	-82	1.79742731616853	1	1	FALSE	0.3	1
#E41A1C	-81	1.79793765291074	1	1	FALSE	0.3	1
#E41A1C	-80	1.79844297550782	1	1	FALSE	0.3	1
#E41A1C	-79	1.79894335769718	1	1	FALSE	0.3	1
#E41A1C	-78	1.7994430762497	1	1	FALSE	0.3	1
#E41A1C	-77	1.79993261903708	1	1	FALSE	0.3	1
#E41A1C	-76	1.80042319414847	1	1	FALSE	0.3	1
#E41A1C	-75	1.80090329854502	1	1	FALSE	0.3	1
#E41A1C	-74	1.80137366960101	1	1	FALSE	0.3	1
#E41A1C	-73	1.80183622448959	1	1	FALSE	0.3	1
#E41A1C	-72	1.80228683391476	1	1	FALSE	0.3	1
#E41A1C	-71	1.80272955343509	1	1	FALSE	0.3	1
#E41A1C	-70	1.80315752546974	1	1	FALSE	0.3	1
#E41A1C	-69	1.80357915608554	1	1	FALSE	0.3	1
#E41A1C	-68	1.80398272103137	1	1	FALSE	0.3	1
#E41A1C	-67	1.80437625768694	1	1	FALSE	0.3	1
#E41A1C	-66	1.80475563675624	1	1	FALSE	0.3	1
#E41A1C	-65	1.80511717136786	1	1	FALSE	0.3	1
#E41A1C	-64	1.80546572819207	1	1	FALSE	0.3	1
#E41A1C	-63	1.80579747288262	1	1	FALSE	0.3	1
#E41A1C	-62	1.80610901351775	1	1	FALSE	0.3	1
#E41A1C	-61	1.80641222182348	1	1	FALSE	0.3	1
#E41A1C	-60	1.80668976950412	1	1	FALSE	0.3	1
#E41A1C	-59	1.80695433939734	1	1	FALSE	0.3	1
#E41A1C	-58	1.80720017998375	1	1	FALSE	0.3	1
#E41A1C	-57	1.80743016702305	1	1	FALSE	0.3	1
#E41A1C	-56	1.80764046616895	1	1	FALSE	0.3	1
#E41A1C	-55	1.80782761176231	1	1	FALSE	0.3	1
#E41A1C	-54	1.80800848967427	1	1	FALSE	0.3	1
#E41A1C	-53	1.80816230594998	1	1	FALSE	0.3	1
#E41A1C	-52	1.8083002686786	1	1	FALSE	0.3	1
#E41A1C	-51	1.80842119806123	1	1	FALSE	0.3	1
#E41A1C	-50	1.8085228082376	1	1	FALSE	0.3	1
#E41A1C	-49	1.80861372648687	1	1	FALSE	0.3	1
#E41A1C	-48	1.80868517805503	1	1	FALSE	0.3	1
#E41A1C	-47	1.80873583566836	1	1	FALSE	0.3	1
#E41A1C	-46	1.808772261958	1	1	FALSE	0.3	1
#E41A1C	-45	1.80879135995197	1	1	FALSE	0.3	1
#E41A1C	-44	1.80880116702996	1	1	FALSE	0.3	1
#E41A1C	-43	1.80878789429284	1	1	FALSE	0.3	1
#E41A1C	-42	1.80876592053917	1	1	FALSE	0.3	1
#E41A1C	-41	1.80872565990323	1	1	FALSE	0.3	1
#E41A1C	-40	1.80866268813935	1	1	FALSE	0.3	1
#E41A1C	-39	1.80859271131977	1	1	FALSE	0.3	1
#E41A1C	-38	1.80850466883022	1	1	FALSE	0.3	1
#E41A1C	-37	1.80840600815097	1	1	FALSE	0.3	1
#E41A1C	-36	1.80828611109232	1	1	FALSE	0.3	1
#E41A1C	-35	1.80815817665399	1	1	FALSE	0.3	1
#E41A1C	-34	1.80801623210426	1	1	FALSE	0.3	1
#E41A1C	-33	1.80784965925342	1	1	FALSE	0.3	1
#E41A1C	-32	1.80767217326317	1	1	FALSE	0.3	1
#E41A1C	-31	1.80748001352467	1	1	FALSE	0.3	1
#E41A1C	-30	1.80727598206018	1	1	FALSE	0.3	1
#E41A1C	-29	1.80705285260173	1	1	FALSE	0.3	1
#E41A1C	-28	1.80681453323304	1	1	FALSE	0.3	1
#E41A1C	-27	1.80656898759634	1	1	FALSE	0.3	1
#E41A1C	-26	1.8063041227534	1	1	FALSE	0.3	1
#E41A1C	-25	1.80602922962018	1	1	FALSE	0.3	1
#E41A1C	-24	1.80573789304044	1	1	FALSE	0.3	1
#E41A1C	-23	1.80543719180727	1	1	FALSE	0.3	1
#E41A1C	-22	1.80513177137869	1	1	FALSE	0.3	1
#E41A1C	-21	1.80480010042558	1	1	FALSE	0.3	1
#E41A1C	-20	1.80446061330506	1	1	FALSE	0.3	1
#E41A1C	-19	1.8041122039557	1	1	FALSE	0.3	1
#E41A1C	-18	1.80374668752294	1	1	FALSE	0.3	1
#E41A1C	-17	1.80338301452589	1	1	FALSE	0.3	1
#E41A1C	-16	1.80300223444546	1	1	FALSE	0.3	1
#E41A1C	-15	1.80262093820301	1	1	FALSE	0.3	1
#E41A1C	-14	1.80223234195516	1	1	FALSE	0.3	1
#E41A1C	-13	1.80183777297559	1	1	FALSE	0.3	1
#E41A1C	-12	1.8014280878232	1	1	FALSE	0.3	1
#E41A1C	-11	1.80102061479367	1	1	FALSE	0.3	1
#E41A1C	-10	1.80061535388697	1	1	FALSE	0.3	1
#E41A1C	-9	1.80021119904171	1	1	FALSE	0.3	1
#E41A1C	-8	1.79980313611275	1	1	FALSE	0.3	1
#E41A1C	-7	1.79940148834006	1	1	FALSE	0.3	1
#E41A1C	-6	1.79898892742797	1	1	FALSE	0.3	1
#E41A1C	-5	1.79858492005755	1	1	FALSE	0.3	1
#E41A1C	-4	1.79818939249142	1	1	FALSE	0.3	1
#E41A1C	-3	1.79778966189188	1	1	FALSE	0.3	1
#E41A1C	-2	1.79740342524173	1	1	FALSE	0.3	1
#E41A1C	-1	1.79702264516128	1	1	FALSE	0.3	1
#E41A1C	0	1.79664599437683	1	1	FALSE	0.3	1
#E41A1C	1	1.79628453350264	1	1	FALSE	0.3	1
#E41A1C	2	1.79592211404188	1	1	FALSE	0.3	1
#E41A1C	3	1.79556913297195	1	1	FALSE	0.3	1
#E41A1C	4	1.79523082565028	1	1	FALSE	0.3	1
#E41A1C	5	1.79489856479775	1	1	FALSE	0.3	1
#E41A1C	6	1.79457153930263	1	1	FALSE	0.3	1
#E41A1C	7	1.79425970371777	1	1	FALSE	0.3	1
#E41A1C	8	1.79395553682548	1	1	FALSE	0.3	1
#E41A1C	9	1.7936560891286	1	1	FALSE	0.3	1
#E41A1C	10	1.79337102023026	1	1	FALSE	0.3	1
#E41A1C	11	1.79309590588477	1	1	FALSE	0.3	1
#E41A1C	12	1.79282646932126	1	1	FALSE	0.3	1
#E41A1C	13	1.79256772468488	1	1	FALSE	0.3	1
#E41A1C	14	1.79230521943965	1	1	FALSE	0.3	1
#E41A1C	15	1.79205598693154	1	1	FALSE	0.3	1
#E41A1C	16	1.79182260797053	1	1	FALSE	0.3	1
#E41A1C	17	1.79158922900954	1	1	FALSE	0.3	1
#E41A1C	18	1.79135776722167	1	1	FALSE	0.3	1
#E41A1C	19	1.79113625998666	1	1	FALSE	0.3	1
#E41A1C	20	1.79091976689676	1	1	FALSE	0.3	1
#E41A1C	21	1.79070858290173	1	1	FALSE	0.3	1
#E41A1C	22	1.79050410901267	1	1	FALSE	0.3	1
#E41A1C	23	1.79030686139159	1	1	FALSE	0.3	1
#E41A1C	24	1.79011101478168	1	1	FALSE	0.3	1
#E41A1C	25	1.78992785100944	1	1	FALSE	0.3	1
#E41A1C	26	1.78974564582378	1	1	FALSE	0.3	1
#E41A1C	27	1.78957686085008	1	1	FALSE	0.3	1
#E41A1C	28	1.7894125001221	1	1	FALSE	0.3	1
#E41A1C	29	1.7892628868798	1	1	FALSE	0.3	1
#E41A1C	30	1.78912042616806	1	1	FALSE	0.3	1
#E41A1C	31	1.7889812836406	1	1	FALSE	0.3	1
#E41A1C	32	1.78886219769367	1	1	FALSE	0.3	1
#E41A1C	33	1.78875181276332	1	1	FALSE	0.3	1
#E41A1C	34	1.78866251673748	1	1	FALSE	0.3	1
#E41A1C	35	1.78858332273932	1	1	FALSE	0.3	1
#E41A1C	36	1.78852831461772	1	1	FALSE	0.3	1
#E41A1C	37	1.78848510448465	1	1	FALSE	0.3	1
#E41A1C	38	1.78846740750183	1	1	FALSE	0.3	1
#E41A1C	39	1.78846608022811	1	1	FALSE	0.3	1
#E41A1C	40	1.7884875378198	1	1	FALSE	0.3	1
#E41A1C	41	1.788534729774	1	1	FALSE	0.3	1
#E41A1C	42	1.78860566518014	1	1	FALSE	0.3	1
#E41A1C	43	1.78871125717767	1	1	FALSE	0.3	1
#E41A1C	44	1.78884376333656	1	1	FALSE	0.3	1
#E41A1C	45	1.78900664931599	1	1	FALSE	0.3	1
#E41A1C	46	1.78920323330019	1	1	FALSE	0.3	1
#E41A1C	47	1.7894340314512	1	1	FALSE	0.3	1
#E41A1C	48	1.78969911750643	1	1	FALSE	0.3	1
#E41A1C	49	1.78999620560559	1	1	FALSE	0.3	1
#E41A1C	50	1.79032610686041	1	1	FALSE	0.3	1
#E41A1C	51	1.79069354046632	1	1	FALSE	0.3	1
#E41A1C	52	1.79109518823901	1	1	FALSE	0.3	1
#E41A1C	53	1.79152551987136	1	1	FALSE	0.3	1
#E41A1C	54	1.79199294143023	1	1	FALSE	0.3	1
#E41A1C	55	1.79249332361959	1	1	FALSE	0.3	1
#E41A1C	56	1.79303757957887	1	1	FALSE	0.3	1
#E41A1C	57	1.79360410424155	1	1	FALSE	0.3	1
#E41A1C	58	1.79420823499272	1	1	FALSE	0.3	1
#E41A1C	59	1.79483942738014	1	1	FALSE	0.3	1
#E41A1C	60	1.79550063090093	1	1	FALSE	0.3	1
#E41A1C	61	1.79618830615853	1	1	FALSE	0.3	1
#E41A1C	62	1.79689906123122	1	1	FALSE	0.3	1
#E41A1C	63	1.79764034359929	1	1	FALSE	0.3	1
#E41A1C	64	1.79839924921275	1	1	FALSE	0.3	1
#E41A1C	65	1.79917201746277	1	1	FALSE	0.3	1
#E41A1C	66	1.79996963522616	1	1	FALSE	0.3	1
#E41A1C	67	1.80078826815666	1	1	FALSE	0.3	1
#E41A1C	68	1.80160358290288	1	1	FALSE	0.3	1
#E41A1C	69	1.80244986736904	1	1	FALSE	0.3	1
#E41A1C	70	1.80329209627663	1	1	FALSE	0.3	1
#E41A1C	71	1.80413889690479	1	1	FALSE	0.3	1
#E41A1C	72	1.80499808542093	1	1	FALSE	0.3	1
#E41A1C	73	1.80584938403223	1	1	FALSE	0.3	1
#E41A1C	74	1.80670687658751	1	1	FALSE	0.3	1
#E41A1C	75	1.80755876509824	1	1	FALSE	0.3	1
#E41A1C	76	1.80840438592755	1	1	FALSE	0.3	1
#E41A1C	77	1.809245729986	1	1	FALSE	0.3	1
#E41A1C	78	1.8100726952459	1	1	FALSE	0.3	1
#E41A1C	79	1.8108985544444	1	1	FALSE	0.3	1
#E41A1C	80	1.81171069848119	1	1	FALSE	0.3	1
#E41A1C	81	1.81250050007717	1	1	FALSE	0.3	1
#E41A1C	82	1.81328727843859	1	1	FALSE	0.3	1
#E41A1C	83	1.81406535578344	1	1	FALSE	0.3	1
#E41A1C	84	1.81482315533548	1	1	FALSE	0.3	1
#E41A1C	85	1.81556414275383	1	1	FALSE	0.3	1
#E41A1C	86	1.81628772813908	1	1	FALSE	0.3	1
#E41A1C	87	1.81699162563093	1	1	FALSE	0.3	1
#E41A1C	88	1.81768881301679	1	1	FALSE	0.3	1
#E41A1C	89	1.81836977816841	1	1	FALSE	0.3	1
#E41A1C	90	1.81903577462204	1	1	FALSE	0.3	1
#E41A1C	91	1.81968687611513	1	1	FALSE	0.3	1
#E41A1C	92	1.82032146042425	1	1	FALSE	0.3	1
#E41A1C	93	1.82095007200168	1	1	FALSE	0.3	1
#E41A1C	94	1.82156194518283	1	1	FALSE	0.3	1
#E41A1C	95	1.82216887795629	1	1	FALSE	0.3	1
#E41A1C	96	1.82276261173006	1	1	FALSE	0.3	1
#E41A1C	97	1.82334624347613	1	1	FALSE	0.3	1
#E41A1C	98	1.82392390249049	1	1	FALSE	0.3	1
#E41A1C	99	1.82449433523688	1	1	FALSE	0.3	1
#E41A1C	100	1.82506056494983	1	1	FALSE	0.3	1
#E41A1C	101	1.82562539365167	1	1	FALSE	0.3	1
#E41A1C	102	1.8261915496272	1	1	FALSE	0.3	1
#E41A1C	103	1.82674295811704	1	1	FALSE	0.3	1
#E41A1C	104	1.82730277267372	1	1	FALSE	0.3	1
#E41A1C	105	1.82786251349298	1	1	FALSE	0.3	1
#E41A1C	106	1.82841384824541	1	1	FALSE	0.3	1
#E41A1C	107	1.82897653856181	1	1	FALSE	0.3	1
#E41A1C	108	1.82953207634764	1	1	FALSE	0.3	1
#E41A1C	109	1.83008731918376	1	1	FALSE	0.3	1
#E41A1C	110	1.83064189838302	1	1	FALSE	0.3	1
#E41A1C	111	1.83119743616887	1	1	FALSE	0.3	1
#E41A1C	112	1.83175334264185	1	1	FALSE	0.3	1
#E41A1C	113	1.83231684406995	1	1	FALSE	0.3	1
#E41A1C	114	1.83286898993408	1	1	FALSE	0.3	1
#E41A1C	115	1.83342320044621	1	1	FALSE	0.3	1
#E41A1C	116	1.83397991803091	1	1	FALSE	0.3	1
#E41A1C	117	1.83452542752648	1	1	FALSE	0.3	1
#E41A1C	118	1.83506267843007	1	1	FALSE	0.3	1
#E41A1C	119	1.83560663943964	1	1	FALSE	0.3	1
#E41A1C	120	1.83613710649981	1	1	FALSE	0.3	1
#E41A1C	121	1.83665938870541	1	1	FALSE	0.3	1
#E41A1C	122	1.83716168806793	1	1	FALSE	0.3	1
#E41A1C	123	1.83765565510103	1	1	FALSE	0.3	1
#E41A1C	124	1.83814158475443	1	1	FALSE	0.3	1
#E41A1C	125	1.83860303358157	1	1	FALSE	0.3	1
#E41A1C	126	1.83905887836416	1	1	FALSE	0.3	1
#E41A1C	127	1.83949348676736	1	1	FALSE	0.3	1
#E41A1C	128	1.83991076687488	1	1	FALSE	0.3	1
#E41A1C	129	1.84030120655845	1	1	FALSE	0.3	1
#E41A1C	130	1.84066672299121	1	1	FALSE	0.3	1
#E41A1C	131	1.84101631213943	1	1	FALSE	0.3	1
#E41A1C	132	1.84133677500342	1	1	FALSE	0.3	1
#E41A1C	133	1.84162471966145	1	1	FALSE	0.3	1
#E41A1C	134	1.8418880360184	1	1	FALSE	0.3	1
#E41A1C	135	1.84212303720282	1	1	FALSE	0.3	1
#E41A1C	136	1.84232375048303	1	1	FALSE	0.3	1
#E41A1C	137	1.84249371525558	1	1	FALSE	0.3	1
#E41A1C	138	1.84262998202333	1	1	FALSE	0.3	1
#E41A1C	139	1.84273785988112	1	1	FALSE	0.3	1
#E41A1C	140	1.84279943063387	1	1	FALSE	0.3	1
#E41A1C	141	1.84282988419182	1	1	FALSE	0.3	1
#E41A1C	142	1.84282369024783	1	1	FALSE	0.3	1
#E41A1C	143	1.84278173365105	1	1	FALSE	0.3	1
#E41A1C	144	1.8426957558095	1	1	FALSE	0.3	1
#E41A1C	145	1.84257578501343	1	1	FALSE	0.3	1
#E41A1C	146	1.84242477075999	1	1	FALSE	0.3	1
#E41A1C	147	1.84222862920035	1	1	FALSE	0.3	1
#E41A1C	148	1.84199421791534	1	1	FALSE	0.3	1
#E41A1C	149	1.84172397024014	1	1	FALSE	0.3	1
#E41A1C	150	1.84141707506298	1	1	FALSE	0.3	1
#E41A1C	151	1.84106859197618	1	1	FALSE	0.3	1
#E41A1C	152	1.84068700078403	1	1	FALSE	0.3	1
#E41A1C	153	1.84027554593336	1	1	FALSE	0.3	1
#E41A1C	154	1.83982250317303	1	1	FALSE	0.3	1
#E41A1C	155	1.83934556948592	1	1	FALSE	0.3	1
#E41A1C	156	1.83883397920743	1	1	FALSE	0.3	1
#E41A1C	157	1.83829370506927	1	1	FALSE	0.3	1
#E41A1C	158	1.83772083898776	1	1	FALSE	0.3	1
#E41A1C	159	1.83712732642628	1	1	FALSE	0.3	1
#E41A1C	160	1.83650822697714	1	1	FALSE	0.3	1
#E41A1C	161	1.83586442548944	1	1	FALSE	0.3	1
#E41A1C	162	1.83520388560552	1	1	FALSE	0.3	1
#E41A1C	163	1.83452690227505	1	1	FALSE	0.3	1
#E41A1C	164	1.83382706034176	1	1	FALSE	0.3	1
#E41A1C	165	1.8331187386042	1	1	FALSE	0.3	1
#E41A1C	166	1.83239316230839	1	1	FALSE	0.3	1
#E41A1C	167	1.83166662742601	1	1	FALSE	0.3	1
#E41A1C	168	1.83093802789564	1	1	FALSE	0.3	1
#E41A1C	169	1.83020559401897	1	1	FALSE	0.3	1
#E41A1C	170	1.82946696619833	1	1	FALSE	0.3	1
#E41A1C	171	1.82873593333282	1	1	FALSE	0.3	1
#E41A1C	172	1.82800873481357	1	1	FALSE	0.3	1
#E41A1C	173	1.82728949993661	1	1	FALSE	0.3	1
#E41A1C	174	1.82657129738364	1	1	FALSE	0.3	1
#E41A1C	175	1.82588590798634	1	1	FALSE	0.3	1
#E41A1C	176	1.82520088727616	1	1	FALSE	0.3	1
#E41A1C	177	1.82453238374996	1	1	FALSE	0.3	1
#E41A1C	178	1.82389529236826	1	1	FALSE	0.3	1
#E41A1C	179	1.82327892120397	1	1	FALSE	0.3	1
#E41A1C	180	1.8226792146985	1	1	FALSE	0.3	1
#E41A1C	181	1.82210465265612	1	1	FALSE	0.3	1
#E41A1C	182	1.82156246134484	1	1	FALSE	0.3	1
#E41A1C	183	1.82104423469778	1	1	FALSE	0.3	1
#E41A1C	184	1.82055587170925	1	1	FALSE	0.3	1
#E41A1C	185	1.82010083803836	1	1	FALSE	0.3	1
#E41A1C	186	1.81967736398686	1	1	FALSE	0.3	1
#E41A1C	187	1.81928419601844	1	1	FALSE	0.3	1
#E41A1C	188	1.81892826545138	1	1	FALSE	0.3	1
#E41A1C	189	1.81859607833628	1	1	FALSE	0.3	1
#E41A1C	190	1.81829781043825	1	1	FALSE	0.3	1
#E41A1C	191	1.81803309307016	1	1	FALSE	0.3	1
#E41A1C	192	1.81780082017059	1	1	FALSE	0.3	1
#E41A1C	193	1.81760025436524	1	1	FALSE	0.3	1
#E41A1C	194	1.81742085120185	1	1	FALSE	0.3	1
#E41A1C	195	1.81727050058527	1	1	FALSE	0.3	1
#E41A1C	196	1.81715399544835	1	1	FALSE	0.3	1
#E41A1C	197	1.81705865295338	1	1	FALSE	0.3	1
#E41A1C	198	1.81698056501667	1	1	FALSE	0.3	1
#E41A1C	199	1.81693256195076	1	1	FALSE	0.3	1
#E41A1C	200	1.81689997000738	1	1	FALSE	0.3	1
#E41A1C	201	1.8168875821194	1	1	FALSE	0.3	1
#E41A1C	202	1.81689001545455	1	1	FALSE	0.3	1
#E41A1C	203	1.81689716798511	1	1	FALSE	0.3	1
#E41A1C	204	1.81692422962134	1	1	FALSE	0.3	1
#E41A1C	205	1.81696419530756	1	1	FALSE	0.3	1
#E41A1C	206	1.81701131352432	1	1	FALSE	0.3	1
#E41A1C	207	1.81705983275224	1	1	FALSE	0.3	1
#E41A1C	208	1.81711203885157	1	1	FALSE	0.3	1
#E41A1C	209	1.81716417121347	1	1	FALSE	0.3	1
#E41A1C	210	1.81722176014508	1	1	FALSE	0.3	1
#E41A1C	211	1.81727831675269	1	1	FALSE	0.3	1
#E41A1C	212	1.81733185012573	1	1	FALSE	0.3	1
#E41A1C	213	1.81737926329222	1	1	FALSE	0.3	1
#E41A1C	214	1.81741694311815	1	1	FALSE	0.3	1
#E41A1C	215	1.81745226334637	1	1	FALSE	0.3	1
#E41A1C	216	1.81748360175346	1	1	FALSE	0.3	1
#E41A1C	217	1.81751081086454	1	1	FALSE	0.3	1
#E41A1C	218	1.81752902400938	1	1	FALSE	0.3	1
#E41A1C	219	1.81753588159021	1	1	FALSE	0.3	1
#E41A1C	220	1.81754141189736	1	1	FALSE	0.3	1
#E41A1C	221	1.81753809371307	1	1	FALSE	0.3	1
#E41A1C	222	1.81752201895367	1	1	FALSE	0.3	1
#E41A1C	223	1.81750358459657	1	1	FALSE	0.3	1
#E41A1C	224	1.81747519568662	1	1	FALSE	0.3	1
#E41A1C	225	1.81743854818468	1	1	FALSE	0.3	1
#E41A1C	226	1.8173965915879	1	1	FALSE	0.3	1
#E41A1C	227	1.81735367640455	1	1	FALSE	0.3	1
#E41A1C	228	1.81731223596978	1	1	FALSE	0.3	1
#E41A1C	229	1.81725767027273	1	1	FALSE	0.3	1
#E41A1C	230	1.81720642275997	1	1	FALSE	0.3	1
#E41A1C	231	1.81715325807407	1	1	FALSE	0.3	1
#E41A1C	232	1.81710414894672	1	1	FALSE	0.3	1
#E41A1C	233	1.81706278224937	1	1	FALSE	0.3	1
#E41A1C	234	1.81701728625603	1	1	FALSE	0.3	1
#E41A1C	235	1.81697945895524	1	1	FALSE	0.3	1
#E41A1C	236	1.81694008316846	1	1	FALSE	0.3	1
#E41A1C	237	1.81691316900708	1	1	FALSE	0.3	1
#E41A1C	238	1.81688529625913	1	1	FALSE	0.3	1
#E41A1C	239	1.81688183059999	1	1	FALSE	0.3	1
#E41A1C	240	1.81687858615315	1	1	FALSE	0.3	1
#E41A1C	241	1.81688721343226	1	1	FALSE	0.3	1
#E41A1C	242	1.81690948213565	1	1	FALSE	0.3	1
#E41A1C	243	1.81694465488902	1	1	FALSE	0.3	1
#E41A1C	244	1.81699641856378	1	1	FALSE	0.3	1
#E41A1C	245	1.81705717820481	1	1	FALSE	0.3	1
#E41A1C	246	1.81713592977838	1	1	FALSE	0.3	1
#E41A1C	247	1.81722352984337	1	1	FALSE	0.3	1
#E41A1C	248	1.81733258750002	1	1	FALSE	0.3	1
#E41A1C	249	1.81745713001665	1	1	FALSE	0.3	1
#E41A1C	250	1.81760578467237	1	1	FALSE	0.3	1
#E41A1C	251	1.81776704842836	1	1	FALSE	0.3	1
#E41A1C	252	1.81794328088233	1	1	FALSE	0.3	1
#E41A1C	253	1.81813131132484	1	1	FALSE	0.3	1
#E41A1C	254	1.81834691956559	1	1	FALSE	0.3	1
#E41A1C	255	1.81857830761602	1	1	FALSE	0.3	1
#E41A1C	256	1.81882680274985	1	1	FALSE	0.3	1
#E41A1C	257	1.81909100395593	1	1	FALSE	0.3	1
#E41A1C	258	1.81937135365885	1	1	FALSE	0.3	1
#E41A1C	259	1.81966549226088	1	1	FALSE	0.3	1
#E41A1C	260	1.81997069147718	1	1	FALSE	0.3	1
#E41A1C	261	1.82030037151972	1	1	FALSE	0.3	1
#E41A1C	262	1.82064059601452	1	1	FALSE	0.3	1
#E41A1C	263	1.82100021345301	1	1	FALSE	0.3	1
#E41A1C	264	1.82137605312575	1	1	FALSE	0.3	1
#E41A1C	265	1.8217703271556	1	1	FALSE	0.3	1
#E41A1C	266	1.82216666583343	1	1	FALSE	0.3	1
#E41A1C	267	1.82258099644382	1	1	FALSE	0.3	1
#E41A1C	268	1.82301147555103	1	1	FALSE	0.3	1
#E41A1C	269	1.82345758699306	1	1	FALSE	0.3	1
#E41A1C	270	1.82391026106623	1	1	FALSE	0.3	1
#E41A1C	271	1.82437392201624	1	1	FALSE	0.3	1
#E41A1C	272	1.82485446883736	1	1	FALSE	0.3	1
#E41A1C	273	1.8253417995019	1	1	FALSE	0.3	1
#E41A1C	274	1.82583392309929	1	1	FALSE	0.3	1
#E41A1C	275	1.82633917195893	1	1	FALSE	0.3	1
#E41A1C	276	1.82685725113112	1	1	FALSE	0.3	1
#E41A1C	277	1.82737171716932	1	1	FALSE	0.3	1
#E41A1C	278	1.82790159433007	1	1	FALSE	0.3	1
#E41A1C	279	1.82843928765822	1	1	FALSE	0.3	1
#E41A1C	280	1.82898214260637	1	1	FALSE	0.3	1
#E41A1C	281	1.82953141271079	1	1	FALSE	0.3	1
#E41A1C	282	1.83007928180406	1	1	FALSE	0.3	1
#E41A1C	283	1.83062700342249	1	1	FALSE	0.3	1
#E41A1C	284	1.8311785593872	1	1	FALSE	0.3	1
#E41A1C	285	1.83173335979874	1	1	FALSE	0.3	1
#E41A1C	286	1.83228683293658	1	1	FALSE	0.3	1
#E41A1C	287	1.83284495153241	1	1	FALSE	0.3	1
#E41A1C	288	1.83339385294969	1	1	FALSE	0.3	1
#E41A1C	289	1.83394496648983	1	1	FALSE	0.3	1
#E41A1C	290	1.83449136083454	1	1	FALSE	0.3	1
#E41A1C	291	1.8350275056767	1	1	FALSE	0.3	1
#E41A1C	292	1.83556873840142	1	1	FALSE	0.3	1
#E41A1C	293	1.83609522364046	1	1	FALSE	0.3	1
#E41A1C	294	1.83661470382378	1	1	FALSE	0.3	1
#E41A1C	295	1.837124524404	1	1	FALSE	0.3	1
#E41A1C	296	1.83762947831393	1	1	FALSE	0.3	1
#E41A1C	297	1.83811533422989	1	1	FALSE	0.3	1
#E41A1C	298	1.83859359519073	1	1	FALSE	0.3	1
#E41A1C	299	1.83905585512959	1	1	FALSE	0.3	1
#E41A1C	300	1.8395013766722	1	1	FALSE	0.3	1
#E41A1C	301	1.83993591133798	1	1	FALSE	0.3	1
#E41A1C	302	1.84035739447892	1	1	FALSE	0.3	1
#E41A1C	303	1.84075565032991	1	1	FALSE	0.3	1
#E41A1C	304	1.84114609001348	1	1	FALSE	0.3	1
#E41A1C	305	1.84150497007768	1	1	FALSE	0.3	1
#E41A1C	306	1.84184925013104	1	1	FALSE	0.3	1
#E41A1C	307	1.84217819279929	1	1	FALSE	0.3	1
#E41A1C	308	1.84248073746817	1	1	FALSE	0.3	1
#E41A1C	309	1.84276219323251	1	1	FALSE	0.3	1
#E41A1C	310	1.84302197019289	1	1	FALSE	0.3	1
#E41A1C	311	1.84326279663416	1	1	FALSE	0.3	1
#E41A1C	312	1.84347729881348	1	1	FALSE	0.3	1
#E41A1C	313	1.84366252723372	1	1	FALSE	0.3	1
#E41A1C	314	1.84382541321312	1	1	FALSE	0.3	1
#E41A1C	315	1.84395275775205	1	1	FALSE	0.3	1
#E41A1C	316	1.84405812853727	1	1	FALSE	0.3	1
#E41A1C	317	1.84412692555801	1	1	FALSE	0.3	1
#E41A1C	318	1.84416821851793	1	1	FALSE	0.3	1
#E41A1C	319	1.84418031145619	1	1	FALSE	0.3	1
#E41A1C	320	1.84416209831137	1	1	FALSE	0.3	1
#E41A1C	321	1.84410768008918	1	1	FALSE	0.3	1
#E41A1C	322	1.84401654062764	1	1	FALSE	0.3	1
#E41A1C	323	1.8438922193233	1	1	FALSE	0.3	1
#E41A1C	324	1.8437275636456	1	1	FALSE	0.3	1
#E41A1C	325	1.84352670289054	1	1	FALSE	0.3	1
#E41A1C	326	1.84328639261127	1	1	FALSE	0.3	1
#E41A1C	327	1.84300722270721	1	1	FALSE	0.3	1
#E41A1C	328	1.84268712853037	1	1	FALSE	0.3	1
#E41A1C	329	1.84231718785189	1	1	FALSE	0.3	1
#E41A1C	330	1.84191281179435	1	1	FALSE	0.3	1
#E41A1C	331	1.84145888418491	1	1	FALSE	0.3	1
#E41A1C	332	1.84096794038637	1	1	FALSE	0.3	1
#E41A1C	333	1.84042958342136	1	1	FALSE	0.3	1
#E41A1C	334	1.83985406279242	1	1	FALSE	0.3	1
#E41A1C	335	1.83923621687955	1	1	FALSE	0.3	1
#E41A1C	336	1.83856992547621	1	1	FALSE	0.3	1
#E41A1C	337	1.83786027646493	1	1	FALSE	0.3	1
#E41A1C	338	1.83710586883461	1	1	FALSE	0.3	1
#E41A1C	339	1.83632056522175	1	1	FALSE	0.3	1
#E41A1C	340	1.83548593126929	1	1	FALSE	0.3	1
#E41A1C	341	1.83462106497116	1	1	FALSE	0.3	1
#E41A1C	342	1.83371409460139	1	1	FALSE	0.3	1
#E41A1C	343	1.83277372117655	1	1	FALSE	0.3	1
#E41A1C	344	1.83181004672432	1	1	FALSE	0.3	1
#E41A1C	345	1.83080485809988	1	1	FALSE	0.3	1
#E41A1C	346	1.82976987955434	1	1	FALSE	0.3	1
#E41A1C	347	1.82871668786399	1	1	FALSE	0.3	1
#E41A1C	348	1.82762493149856	1	1	FALSE	0.3	1
#E41A1C	349	1.82652491654115	1	1	FALSE	0.3	1
#E41A1C	350	1.82540344399206	1	1	FALSE	0.3	1
#E41A1C	351	1.82426707648244	1	1	FALSE	0.3	1
#E41A1C	352	1.82310703925829	1	1	FALSE	0.3	1
#E41A1C	353	1.82195526062611	1	1	FALSE	0.3	1
#E41A1C	354	1.82079050420654	1	1	FALSE	0.3	1
#E41A1C	355	1.81962279828981	1	1	FALSE	0.3	1
#E41A1C	356	1.81845523984795	1	1	FALSE	0.3	1
#E41A1C	357	1.81729335918809	1	1	FALSE	0.3	1
#E41A1C	358	1.81613708257279	1	1	FALSE	0.3	1
#E41A1C	359	1.81498523020318	1	1	FALSE	0.3	1
#E41A1C	360	1.81385719502296	1	1	FALSE	0.3	1
#E41A1C	361	1.81273896692073	1	1	FALSE	0.3	1
#E41A1C	362	1.81164374489617	1	1	FALSE	0.3	1
#E41A1C	363	1.81056526126786	1	1	FALSE	0.3	1
#E41A1C	364	1.80951258573951	1	1	FALSE	0.3	1
#E41A1C	365	1.80848483346196	1	1	FALSE	0.3	1
#E41A1C	366	1.80748443777037	1	1	FALSE	0.3	1
#E41A1C	367	1.80650808048045	1	1	FALSE	0.3	1
#E41A1C	368	1.80557847272015	1	1	FALSE	0.3	1
#E41A1C	369	1.80467666397038	1	1	FALSE	0.3	1
#E41A1C	370	1.80380147443227	1	1	FALSE	0.3	1
#E41A1C	371	1.80296956876466	1	1	FALSE	0.3	1
#E41A1C	372	1.80217202473869	1	1	FALSE	0.3	1
#E41A1C	373	1.80141466761122	1	1	FALSE	0.3	1
#E41A1C	374	1.8006952852594	1	1	FALSE	0.3	1
#E41A1C	375	1.80000377565553	1	1	FALSE	0.3	1
#E41A1C	376	1.79935525497243	1	1	FALSE	0.3	1
#E41A1C	377	1.79873416461271	1	1	FALSE	0.3	1
#E41A1C	378	1.79815960257034	1	1	FALSE	0.3	1
#E41A1C	379	1.79761173347706	1	1	FALSE	0.3	1
#E41A1C	380	1.79709682501429	1	1	FALSE	0.3	1
#E41A1C	381	1.79661450849488	1	1	FALSE	0.3	1
#E41A1C	382	1.79617466473426	1	1	FALSE	0.3	1
#E41A1C	383	1.79575487755418	1	1	FALSE	0.3	1
#E41A1C	384	1.7953706318146	1	1	FALSE	0.3	1
#E41A1C	385	1.79500769619183	1	1	FALSE	0.3	1
#E41A1C	386	1.79466820907131	1	1	FALSE	0.3	1
#E41A1C	387	1.7943479674196	1	1	FALSE	0.3	1
#E41A1C	388	1.79405744195158	1	1	FALSE	0.3	1
#E41A1C	389	1.79378306498036	1	1	FALSE	0.3	1
#E41A1C	390	1.79352188700884	1	1	FALSE	0.3	1
#E41A1C	391	1.79328408380213	1	1	FALSE	0.3	1
#E41A1C	392	1.79305122100314	1	1	FALSE	0.3	1
#E41A1C	393	1.79284165923152	1	1	FALSE	0.3	1
#E41A1C	394	1.7926377752419	1	1	FALSE	0.3	1
#E41A1C	395	1.79244362459282	1	1	FALSE	0.3	1
#E41A1C	396	1.79225448808888	1	1	FALSE	0.3	1
#E41A1C	397	1.79206933340608	1	1	FALSE	0.3	1
#E41A1C	398	1.79189361711412	1	1	FALSE	0.3	1
#E41A1C	399	1.79172490587785	1	1	FALSE	0.3	1
#E41A1C	400	1.79155589969188	1	1	FALSE	0.3	1
#E41A1C	401	1.79139382482419	1	1	FALSE	0.3	1
#E41A1C	402	1.79122990652076	1	1	FALSE	0.3	1
#E41A1C	403	1.7910666518542	1	1	FALSE	0.3	1
#E41A1C	404	1.79090553557308	1	1	FALSE	0.3	1
#E41A1C	405	1.79074574656566	1	1	FALSE	0.3	1
#E41A1C	406	1.79059178281508	1	1	FALSE	0.3	1
#E41A1C	407	1.79043044532166	1	1	FALSE	0.3	1
#E41A1C	408	1.79027146742594	1	1	FALSE	0.3	1
#E41A1C	409	1.79011366932909	1	1	FALSE	0.3	1
#E41A1C	410	1.78995292173511	1	1	FALSE	0.3	1
#E41A1C	411	1.7897934276774	1	1	FALSE	0.3	1
#E41A1C	412	1.7896298043237	1	1	FALSE	0.3	1
#E41A1C	413	1.78947480824912	1	1	FALSE	0.3	1
#E41A1C	414	1.78931995964941	1	1	FALSE	0.3	1
#E41A1C	415	1.78915950700514	1	1	FALSE	0.3	1
#E41A1C	416	1.78900561699199	1	1	FALSE	0.3	1
#E41A1C	417	1.78885718354855	1	1	FALSE	0.3	1
#E41A1C	418	1.78870616929511	1	1	FALSE	0.3	1
#E41A1C	419	1.78855744090196	1	1	FALSE	0.3	1
#E41A1C	420	1.78842058423477	1	1	FALSE	0.3	1
#E41A1C	421	1.78828483362902	1	1	FALSE	0.3	1
#E41A1C	422	1.78814738706242	1	1	FALSE	0.3	1
#E41A1C	423	1.78802269707094	1	1	FALSE	0.3	1
#E41A1C	424	1.78790198890059	1	1	FALSE	0.3	1
#E41A1C	425	1.78777884739509	1	1	FALSE	0.3	1
#E41A1C	426	1.7876577705376	1	1	FALSE	0.3	1
#E41A1C	427	1.7875490815681	1	1	FALSE	0.3	1
#E41A1C	428	1.7874549926094	1	1	FALSE	0.3	1
#E41A1C	429	1.78736193597472	1	1	FALSE	0.3	1
#E41A1C	430	1.78727942379229	1	1	FALSE	0.3	1
#E41A1C	431	1.787209152023	1	1	FALSE	0.3	1
#E41A1C	432	1.78713932267827	1	1	FALSE	0.3	1
#E41A1C	433	1.78707686707638	1	1	FALSE	0.3	1
#E41A1C	434	1.78702525087648	1	1	FALSE	0.3	1
#E41A1C	435	1.78698462155341	1	1	FALSE	0.3	1
#E41A1C	436	1.78695247203461	1	1	FALSE	0.3	1
#E41A1C	437	1.78693580737579	1	1	FALSE	0.3	1
#E41A1C	438	1.78693042454351	1	1	FALSE	0.3	1
#E41A1C	439	1.78693801949864	1	1	FALSE	0.3	1
#E41A1C	440	1.78695564274403	1	1	FALSE	0.3	1
#E41A1C	441	1.78699752560338	1	1	FALSE	0.3	1
#E41A1C	442	1.78704508624473	1	1	FALSE	0.3	1
#E41A1C	443	1.78711661155031	1	1	FALSE	0.3	1
#E41A1C	444	1.787201409593	1	1	FALSE	0.3	1
#E41A1C	445	1.78730427330568	1	1	FALSE	0.3	1
#E41A1C	446	1.78743088047031	1	1	FALSE	0.3	1
#E41A1C	447	1.78756972804805	1	1	FALSE	0.3	1
#E41A1C	448	1.78773091806662	1	1	FALSE	0.3	1
#E41A1C	449	1.787909288906	1	1	FALSE	0.3	1
#E41A1C	450	1.78810447187907	1	1	FALSE	0.3	1
#E41A1C	451	1.78832671648838	1	1	FALSE	0.3	1
#E41A1C	452	1.78856938636536	1	1	FALSE	0.3	1
#E41A1C	453	1.78883447242059	1	1	FALSE	0.3	1
#E41A1C	454	1.78911747667093	1	1	FALSE	0.3	1
#E41A1C	455	1.78942555164693	1	1	FALSE	0.3	1
#E41A1C	456	1.78974704683491	1	1	FALSE	0.3	1
#E41A1C	457	1.79008845112858	1	1	FALSE	0.3	1
#E41A1C	458	1.79045315644961	1	1	FALSE	0.3	1
#E41A1C	459	1.79082575167551	1	1	FALSE	0.3	1
#E41A1C	460	1.79122393378906	1	1	FALSE	0.3	1
#E41A1C	461	1.79163243914259	1	1	FALSE	0.3	1
#E41A1C	462	1.79205783036724	1	1	FALSE	0.3	1
#E41A1C	463	1.79248941553589	1	1	FALSE	0.3	1
#E41A1C	464	1.79293707546392	1	1	FALSE	0.3	1
#E41A1C	465	1.79338281821881	1	1	FALSE	0.3	1
#E41A1C	466	1.79383298521942	1	1	FALSE	0.3	1
#E41A1C	467	1.79428248858316	1	1	FALSE	0.3	1
#E41A1C	468	1.79473626871776	1	1	FALSE	0.3	1
#E41A1C	469	1.79518260137208	1	1	FALSE	0.3	1
#E41A1C	470	1.79562598452927	1	1	FALSE	0.3	1
#E41A1C	471	1.79606184646876	1	1	FALSE	0.3	1
#E41A1C	472	1.79648030637513	1	1	FALSE	0.3	1
#E41A1C	473	1.79687804606412	1	1	FALSE	0.3	1
#E41A1C	474	1.79726745342369	1	1	FALSE	0.3	1
#E41A1C	475	1.79763547692901	1	1	FALSE	0.3	1
#E41A1C	476	1.79797430041267	1	1	FALSE	0.3	1
#E41A1C	477	1.79828923296954	1	1	FALSE	0.3	1
#E41A1C	478	1.79857319580644	1	1	FALSE	0.3	1
#E41A1C	479	1.79882309195141	1	1	FALSE	0.3	1
#E41A1C	480	1.79903929009158	1	1	FALSE	0.3	1
#E41A1C	481	1.79922333871296	1	1	FALSE	0.3	1
#E41A1C	482	1.79936255497784	1	1	FALSE	0.3	1
#E41A1C	483	1.79946571364023	1	1	FALSE	0.3	1
#E41A1C	484	1.79952920156611	1	1	FALSE	0.3	1
#E41A1C	485	1.7995509541075	1	1	FALSE	0.3	1
#E41A1C	486	1.7995289066164	1	1	FALSE	0.3	1
#E41A1C	487	1.79946239545594	1	1	FALSE	0.3	1
#E41A1C	488	1.79935053577701	1	1	FALSE	0.3	1
#E41A1C	489	1.7991900093953	1	1	FALSE	0.3	1
#E41A1C	490	1.79898870621567	1	1	FALSE	0.3	1
#E41A1C	491	1.79874183330526	1	1	FALSE	0.3	1
#E41A1C	492	1.79845270884837	1	1	FALSE	0.3	1
#E41A1C	493	1.79811572880042	1	1	FALSE	0.3	1
#E41A1C	494	1.79774320731196	1	1	FALSE	0.3	1
#E41A1C	495	1.79732260902015	1	1	FALSE	0.3	1
#E41A1C	496	1.79686506827672	1	1	FALSE	0.3	1
#E41A1C	497	1.79636608709849	1	1	FALSE	0.3	1
#E41A1C	498	1.79583097458032	1	1	FALSE	0.3	1
#E41A1C	499	1.79526127920822	1	1	FALSE	0.3	1
#E41A1C	500	1.79464977471421	1	1	FALSE	0.3	1
#E41A1C	501	1.79401091363424	1	1	FALSE	0.3	1
#E41A1C	502	1.79334580202974	1	1	FALSE	0.3	1
#E41A1C	503	1.79264898333101	1	1	FALSE	0.3	1
#E41A1C	504	1.7919285686552	1	1	FALSE	0.3	1
#E41A1C	505	1.7911825670917	1	1	FALSE	0.3	1
#E41A1C	506	1.79040869278027	1	1	FALSE	0.3	1
#E41A1C	507	1.78961763764802	1	1	FALSE	0.3	1
#E41A1C	508	1.78880777947149	1	1	FALSE	0.3	1
#E41A1C	509	1.78797948693787	1	1	FALSE	0.3	1
#E41A1C	510	1.78714013379	1	1	FALSE	0.3	1
#E41A1C	511	1.78629148972611	1	1	FALSE	0.3	1
#E41A1C	512	1.78543362848368	1	1	FALSE	0.3	1
#E41A1C	513	1.78456876218556	1	1	FALSE	0.3	1
#E41A1C	514	1.78369445749659	1	1	FALSE	0.3	1
#E41A1C	515	1.7828159497742	1	1	FALSE	0.3	1
#E41A1C	516	1.78193640972782	1	1	FALSE	0.3	1
#E41A1C	517	1.78105487877085	1	1	FALSE	0.3	1
#E41A1C	518	1.78017445387533	1	1	FALSE	0.3	1
#E41A1C	519	1.77929594615295	1	1	FALSE	0.3	1
#E41A1C	520	1.77842842530739	1	1	FALSE	0.3	1
#E41A1C	521	1.77756112567413	1	1	FALSE	0.3	1
#E41A1C	522	1.7767032644317	1	1	FALSE	0.3	1
#E41A1C	523	1.77585513652983	1	1	FALSE	0.3	1
#E41A1C	524	1.77501998641536	1	1	FALSE	0.3	1
#E41A1C	525	1.7741931686303	1	1	FALSE	0.3	1
#E41A1C	526	1.77337859125837	1	1	FALSE	0.3	1
#E41A1C	527	1.77258606137754	1	1	FALSE	0.3	1
#E41A1C	528	1.77180016786527	1	1	FALSE	0.3	1
#E41A1C	529	1.77103366729667	1	1	FALSE	0.3	1
#E41A1C	530	1.77028980411861	1	1	FALSE	0.3	1
#E41A1C	531	1.76956157327537	1	1	FALSE	0.3	1
#E41A1C	532	1.76885185052667	1	1	FALSE	0.3	1
#E41A1C	533	1.76817073790021	1	1	FALSE	0.3	1
#E41A1C	534	1.76750459397171	1	1	FALSE	0.3	1
#E41A1C	535	1.76686514299232	1	1	FALSE	0.3	1
#E41A1C	536	1.7662515738503	1	1	FALSE	0.3	1
#E41A1C	537	1.76564958148454	1	1	FALSE	0.3	1
#E41A1C	538	1.7650732497439	1	1	FALSE	0.3	1
#E41A1C	539	1.76452663418689	1	1	FALSE	0.3	1
#E41A1C	540	1.76400037016015	1	1	FALSE	0.3	1
#E41A1C	541	1.76349821827249	1	1	FALSE	0.3	1
#E41A1C	542	1.7630208421608	1	1	FALSE	0.3	1
#E41A1C	543	1.7625727398082	1	1	FALSE	0.3	1
#E41A1C	544	1.76214860211983	1	1	FALSE	0.3	1
#E41A1C	545	1.76174879778285	1	1	FALSE	0.3	1
#E41A1C	546	1.76136071769698	1	1	FALSE	0.3	1
#E41A1C	547	1.76099896187308	1	1	FALSE	0.3	1
#E41A1C	548	1.76066264546198	1	1	FALSE	0.3	1
#E41A1C	549	1.76034712300571	1	1	FALSE	0.3	1
#E41A1C	550	1.76005386925281	1	1	FALSE	0.3	1
#E41A1C	551	1.7597849488513	1	1	FALSE	0.3	1
#E41A1C	552	1.7595323244215	1	1	FALSE	0.3	1
#E41A1C	553	1.75929606970078	1	1	FALSE	0.3	1
#E41A1C	554	1.75907647963889	1	1	FALSE	0.3	1
#E41A1C	555	1.75887244817441	1	1	FALSE	0.3	1
#E41A1C	556	1.75868434399448	1	1	FALSE	0.3	1
#E41A1C	557	1.75851452669678	1	1	FALSE	0.3	1
#E41A1C	558	1.75834839627052	1	1	FALSE	0.3	1
#E41A1C	559	1.75820564060907	1	1	FALSE	0.3	1
#E41A1C	560	1.75806952131617	1	1	FALSE	0.3	1
#E41A1C	561	1.75793878485555	1	1	FALSE	0.3	1
#E41A1C	562	1.75782360699233	1	1	FALSE	0.3	1
#E41A1C	563	1.7577096826654	1	1	FALSE	0.3	1
#E41A1C	564	1.75759885531046	1	1	FALSE	0.3	1
#E41A1C	565	1.75749665523466	1	1	FALSE	0.3	1
#E41A1C	566	1.7574026400134	1	1	FALSE	0.3	1
#E41A1C	567	1.75730943590385	1	1	FALSE	0.3	1
#E41A1C	568	1.75721121764917	1	1	FALSE	0.3	1
#E41A1C	569	1.75711535899221	1	1	FALSE	0.3	1
#E41A1C	570	1.75701942659781	1	1	FALSE	0.3	1
#E41A1C	571	1.75691766894657	1	1	FALSE	0.3	1
#E41A1C	572	1.75681863958017	1	1	FALSE	0.3	1
#E41A1C	573	1.75671437485636	1	1	FALSE	0.3	1
#E41A1C	574	1.75660443235057	1	1	FALSE	0.3	1
#E41A1C	575	1.75649213024706	1	1	FALSE	0.3	1
#E41A1C	576	1.75636132004902	1	1	FALSE	0.3	1
#E41A1C	577	1.75623397551011	1	1	FALSE	0.3	1
#E41A1C	578	1.75609498045751	1	1	FALSE	0.3	1
#E41A1C	579	1.75594632580178	1	1	FALSE	0.3	1
#E41A1C	580	1.75578727416864	1	1	FALSE	0.3	1
#E41A1C	581	1.75562151242952	1	1	FALSE	0.3	1
#E41A1C	582	1.75544174057899	1	1	FALSE	0.3	1
#E41A1C	583	1.75525334144933	1	1	FALSE	0.3	1
#E41A1C	584	1.75505336554342	1	1	FALSE	0.3	1
#E41A1C	585	1.75484800680522	1	1	FALSE	0.3	1
#E41A1C	586	1.75461986320164	1	1	FALSE	0.3	1
#E41A1C	587	1.75439216202263	1	1	FALSE	0.3	1
#E41A1C	588	1.75413916890567	1	1	FALSE	0.3	1
#E41A1C	589	1.75388573336413	1	1	FALSE	0.3	1
#E41A1C	590	1.75361762407434	1	1	FALSE	0.3	1
#E41A1C	591	1.75334354205284	1	1	FALSE	0.3	1
#E41A1C	592	1.75305773578021	1	1	FALSE	0.3	1
#E41A1C	593	1.75276027899391	1	1	FALSE	0.3	1
#E41A1C	594	1.75246193735845	1	1	FALSE	0.3	1
#E41A1C	595	1.75216005632645	1	1	FALSE	0.3	1
#E41A1C	596	1.75185190761301	1	1	FALSE	0.3	1
#E41A1C	597	1.75154633970957	1	1	FALSE	0.3	1
#E41A1C	598	1.751228015231	1	1	FALSE	0.3	1
#E41A1C	599	1.75091323014901	1	1	FALSE	0.3	1
#E41A1C	600	1.7505981501173	1	1	FALSE	0.3	1
#E41A1C	601	1.75029457312443	1	1	FALSE	0.3	1
#E41A1C	602	1.74998819410928	1	1	FALSE	0.3	1
#E41A1C	603	1.74969788985353	1	1	FALSE	0.3	1
#E41A1C	604	1.74941436944118	1	1	FALSE	0.3	1
#E41A1C	605	1.74914736621283	1	1	FALSE	0.3	1
#E41A1C	606	1.74889157107358	1	1	FALSE	0.3	1
#E41A1C	607	1.74865177695631	1	1	FALSE	0.3	1
#E41A1C	608	1.74842348587787	1	1	FALSE	0.3	1
#E41A1C	609	1.74821842208939	1	1	FALSE	0.3	1
#E41A1C	610	1.74803702801543	1	1	FALSE	0.3	1
#E41A1C	611	1.74787959860572	1	1	FALSE	0.3	1
#E41A1C	612	1.74775195911711	1	1	FALSE	0.3	1
#E41A1C	613	1.74765794389584	1	1	FALSE	0.3	1
#E41A1C	614	1.74758391151769	1	1	FALSE	0.3	1
#E41A1C	615	1.74754379835662	1	1	FALSE	0.3	1
#E41A1C	616	1.74752529026209	1	1	FALSE	0.3	1
#E41A1C	617	1.74754468320576	1	1	FALSE	0.3	1
#E41A1C	618	1.74759423475767	1	1	FALSE	0.3	1
#E41A1C	619	1.74767394491781	1	1	FALSE	0.3	1
#E41A1C	620	1.7477890490436	1	1	FALSE	0.3	1
#E41A1C	621	1.74794603602875	1	1	FALSE	0.3	1
#E41A1C	622	1.74812160484585	1	1	FALSE	0.3	1
#E41A1C	623	1.74834355450544	1	1	FALSE	0.3	1
#E41A1C	624	1.74858821529298	1	1	FALSE	0.3	1
#E41A1C	625	1.74886694277248	1	1	FALSE	0.3	1
#E41A1C	626	1.74917833593277	1	1	FALSE	0.3	1
#E41A1C	627	1.74951362001986	1	1	FALSE	0.3	1
#E41A1C	628	1.7498759657432	1	1	FALSE	0.3	1
#E41A1C	629	1.75026670037648	1	1	FALSE	0.3	1
#E41A1C	630	1.75067631179145	1	1	FALSE	0.3	1
#E41A1C	631	1.7511165242392	1	1	FALSE	0.3	1
#E41A1C	632	1.75156816598838	1	1	FALSE	0.3	1
#E41A1C	633	1.75204001179295	1	1	FALSE	0.3	1
#E41A1C	634	1.75251974750235	1	1	FALSE	0.3	1
#E41A1C	635	1.75301371453545	1	1	FALSE	0.3	1
#E41A1C	636	1.75351549773595	1	1	FALSE	0.3	1
#E41A1C	637	1.75402163144473	1	1	FALSE	0.3	1
#E41A1C	638	1.75453786718122	1	1	FALSE	0.3	1
#E41A1C	639	1.75505225948199	1	1	FALSE	0.3	1
#E41A1C	640	1.75556399723534	1	1	FALSE	0.3	1
#E41A1C	641	1.75606408447499	1	1	FALSE	0.3	1
#E41A1C	642	1.7565588626198	1	1	FALSE	0.3	1
#E41A1C	643	1.75703837711692	1	1	FALSE	0.3	1
#E41A1C	644	1.75750314412835	1	1	FALSE	0.3	1
#E41A1C	645	1.75794394647555	1	1	FALSE	0.3	1
#E41A1C	646	1.75836845285105	1	1	FALSE	0.3	1
#E41A1C	647	1.75876980567403	1	1	FALSE	0.3	1
#E41A1C	648	1.75914291706192	1	1	FALSE	0.3	1
#E41A1C	649	1.75948985166271	1	1	FALSE	0.3	1
#E41A1C	650	1.75980950341497	1	1	FALSE	0.3	1
#E41A1C	651	1.7600857238219	1	1	FALSE	0.3	1
#E41A1C	652	1.76033149067087	1	1	FALSE	0.3	1
#E41A1C	653	1.76054584537535	1	1	FALSE	0.3	1
#E41A1C	654	1.76071544146075	1	1	FALSE	0.3	1
#E41A1C	655	1.76084507185993	1	1	FALSE	0.3	1
#E41A1C	656	1.7609349577852	1	1	FALSE	0.3	1
#E41A1C	657	1.76098989216938	1	1	FALSE	0.3	1
#E41A1C	658	1.76100353359364	1	1	FALSE	0.3	1
#E41A1C	659	1.76097315377313	1	1	FALSE	0.3	1
#E41A1C	660	1.76089926886984	1	1	FALSE	0.3	1
#E41A1C	661	1.76078807282775	1	1	FALSE	0.3	1
#E41A1C	662	1.76064185150716	1	1	FALSE	0.3	1
#E41A1C	663	1.7604526412658	1	1	FALSE	0.3	1
#E41A1C	664	1.76022272796393	1	1	FALSE	0.3	1
#E41A1C	665	1.75995329140043	1	1	FALSE	0.3	1
#E41A1C	666	1.75965568713926	1	1	FALSE	0.3	1
#E41A1C	667	1.75931819092931	1	1	FALSE	0.3	1
#E41A1C	668	1.7589574674294	1	1	FALSE	0.3	1
#E41A1C	669	1.75856872370669	1	1	FALSE	0.3	1
#E41A1C	670	1.7581574900683	1	1	FALSE	0.3	1
#E41A1C	671	1.75771528670996	1	1	FALSE	0.3	1
#E41A1C	672	1.75725376414538	1	1	FALSE	0.3	1
#E41A1C	673	1.75677955874311	1	1	FALSE	0.3	1
#E41A1C	674	1.75629237555343	1	1	FALSE	0.3	1
#E41A1C	675	1.75578727416864	1	1	FALSE	0.3	1
#E41A1C	676	1.75527155459415	1	1	FALSE	0.3	1
#E41A1C	677	1.7547514845114	1	1	FALSE	0.3	1
#E41A1C	678	1.75422868614379	1	1	FALSE	0.3	1
#E41A1C	679	1.75371082818388	1	1	FALSE	0.3	1
#E41A1C	680	1.75319872174339	1	1	FALSE	0.3	1
#E41A1C	681	1.75268204358234	1	1	FALSE	0.3	1
#E41A1C	682	1.75217849068355	1	1	FALSE	0.3	1
#E41A1C	683	1.75167980445503	1	1	FALSE	0.3	1
#E41A1C	684	1.75119195762851	1	1	FALSE	0.3	1
#E41A1C	685	1.75072918152764	1	1	FALSE	0.3	1
#E41A1C	686	1.75027171452162	1	1	FALSE	0.3	1
#E41A1C	687	1.74983334550956	1	1	FALSE	0.3	1
#E41A1C	688	1.74941400075405	1	1	FALSE	0.3	1
#E41A1C	689	1.74901552369078	1	1	FALSE	0.3	1
#E41A1C	690	1.74863120421376	1	1	FALSE	0.3	1
#E41A1C	691	1.74827424132271	1	1	FALSE	0.3	1
#E41A1C	692	1.74793541783904	1	1	FALSE	0.3	1
#E41A1C	693	1.74761753578506	1	1	FALSE	0.3	1
#E41A1C	694	1.74732782142873	1	1	FALSE	0.3	1
#E41A1C	695	1.74704894647438	1	1	FALSE	0.3	1
#E41A1C	696	1.74678658870401	1	1	FALSE	0.3	1
#E41A1C	697	1.74654819559788	1	1	FALSE	0.3	1
#E41A1C	698	1.74632735199972	1	1	FALSE	0.3	1
#E41A1C	699	1.74611771649067	1	1	FALSE	0.3	1
#E41A1C	700	1.74592577796445	1	1	FALSE	0.3	1
#E41A1C	701	1.74575500208018	1	1	FALSE	0.3	1
#E41A1C	702	1.74558975650306	1	1	FALSE	0.3	1
#E41A1C	703	1.74544434629418	1	1	FALSE	0.3	1
#E41A1C	704	1.74529834618589	1	1	FALSE	0.3	1
#E41A1C	705	1.74516642992642	1	1	FALSE	0.3	1
#E41A1C	706	1.74503879043779	1	1	FALSE	0.3	1
#E41A1C	707	1.74491778731772	1	1	FALSE	0.3	1
#E41A1C	708	1.74479420338767	1	1	FALSE	0.3	1
#E41A1C	709	1.74467637097702	1	1	FALSE	0.3	1
#E41A1C	710	1.74455757997982	1	1	FALSE	0.3	1
#E41A1C	711	1.74443687180946	1	1	FALSE	0.3	1
#E41A1C	712	1.74430643029856	1	1	FALSE	0.3	1
#E41A1C	713	1.7441799706088	1	1	FALSE	0.3	1
#E41A1C	714	1.74404289272933	1	1	FALSE	0.3	1
#E41A1C	715	1.74389549160989	1	1	FALSE	0.3	1
#E41A1C	716	1.74374292887045	1	1	FALSE	0.3	1
#E41A1C	717	1.74357775703075	1	1	FALSE	0.3	1
#E41A1C	718	1.74340034477794	1	1	FALSE	0.3	1
#E41A1C	719	1.74321622241913	1	1	FALSE	0.3	1
#E41A1C	720	1.74301314954122	1	1	FALSE	0.3	1
#E41A1C	721	1.74280189180875	1	1	FALSE	0.3	1
#E41A1C	722	1.74257492800402	1	1	FALSE	0.3	1
#E41A1C	723	1.74233668237275	1	1	FALSE	0.3	1
#E41A1C	724	1.74208147713293	1	1	FALSE	0.3	1
#E41A1C	725	1.74181270420628	1	1	FALSE	0.3	1
#E41A1C	726	1.74152498076052	1	1	FALSE	0.3	1
#E41A1C	727	1.74122125629279	1	1	FALSE	0.3	1
#E41A1C	728	1.74090462777509	1	1	FALSE	0.3	1
#E41A1C	729	1.74057339924656	1	1	FALSE	0.3	1
#E41A1C	730	1.74022462121005	1	1	FALSE	0.3	1
#E41A1C	731	1.73986581488329	1	1	FALSE	0.3	1
#E41A1C	732	1.73948717318826	1	1	FALSE	0.3	1
#E41A1C	733	1.73910233754924	1	1	FALSE	0.3	1
#E41A1C	734	1.73869597058114	1	1	FALSE	0.3	1
#E41A1C	735	1.73828082885905	1	1	FALSE	0.3	1
#E41A1C	736	1.73785211945011	1	1	FALSE	0.3	1
#E41A1C	737	1.73741854337091	1	1	FALSE	0.3	1
#E41A1C	738	1.73697036728088	1	1	FALSE	0.3	1
#E41A1C	739	1.73651673462113	1	1	FALSE	0.3	1
#E41A1C	740	1.73605086154828	1	1	FALSE	0.3	1
#E41A1C	741	1.735576656146	1	1	FALSE	0.3	1
#E41A1C	742	1.73509374972718	1	1	FALSE	0.3	1
#E41A1C	743	1.73461725846462	1	1	FALSE	0.3	1
#E41A1C	744	1.73412395506838	1	1	FALSE	0.3	1
#E41A1C	745	1.73363795167756	1	1	FALSE	0.3	1
#E41A1C	746	1.73314649171703	1	1	FALSE	0.3	1
#E41A1C	747	1.73265621155536	1	1	FALSE	0.3	1
#E41A1C	748	1.73216364553341	1	1	FALSE	0.3	1
#E41A1C	749	1.73167100577403	1	1	FALSE	0.3	1
#E41A1C	750	1.73118898420434	1	1	FALSE	0.3	1
#E41A1C	751	1.73071345152836	1	1	FALSE	0.3	1
#E41A1C	752	1.73024101582437	1	1	FALSE	0.3	1
#E41A1C	753	1.72978192659492	1	1	FALSE	0.3	1
#E41A1C	754	1.72932357473977	1	1	FALSE	0.3	1
#E41A1C	755	1.72888011784515	1	1	FALSE	0.3	1
#E41A1C	756	1.72844668924081	1	1	FALSE	0.3	1
#E41A1C	757	1.72802911418356	1	1	FALSE	0.3	1
#E41A1C	758	1.7276225997406	1	1	FALSE	0.3	1
#E41A1C	759	1.72724432673272	1	1	FALSE	0.3	1
#E41A1C	760	1.72687438605425	1	1	FALSE	0.3	1
#E41A1C	761	1.7265257554926	1	1	FALSE	0.3	1
#E41A1C	762	1.72620226939406	1	1	FALSE	0.3	1
#E41A1C	763	1.72590525503232	1	1	FALSE	0.3	1
#E41A1C	764	1.72563080432368	1	1	FALSE	0.3	1
#E41A1C	765	1.72537633645815	1	1	FALSE	0.3	1
#E41A1C	766	1.72514996255285	1	1	FALSE	0.3	1
#E41A1C	767	1.7249460048258	1	1	FALSE	0.3	1
#E41A1C	768	1.72477640874039	1	1	FALSE	0.3	1
#E41A1C	769	1.72463579146436	1	1	FALSE	0.3	1
#E41A1C	770	1.72451515703144	1	1	FALSE	0.3	1
#E41A1C	771	1.72442726201675	1	1	FALSE	0.3	1
#E41A1C	772	1.72437247510741	1	1	FALSE	0.3	1
#E41A1C	773	1.72435182862745	1	1	FALSE	0.3	1
#E41A1C	774	1.72435573671116	1	1	FALSE	0.3	1
#E41A1C	775	1.72439142562652	1	1	FALSE	0.3	1
#E41A1C	776	1.72445491355241	1	1	FALSE	0.3	1
#E41A1C	777	1.72455313180709	1	1	FALSE	0.3	1
#E41A1C	778	1.72467597836286	1	1	FALSE	0.3	1
#E41A1C	779	1.72483134312458	1	1	FALSE	0.3	1
#E41A1C	780	1.72501295841081	1	1	FALSE	0.3	1
#E41A1C	781	1.72522421614328	1	1	FALSE	0.3	1
#E41A1C	782	1.7254643789477	1	1	FALSE	0.3	1
#E41A1C	783	1.72573580642177	1	1	FALSE	0.3	1
#E41A1C	784	1.72602942886181	1	1	FALSE	0.3	1
#E41A1C	785	1.72634111697181	1	1	FALSE	0.3	1
#E41A1C	786	1.72667551620977	1	1	FALSE	0.3	1
#E41A1C	787	1.72703955789396	1	1	FALSE	0.3	1
#E41A1C	788	1.72742041171182	1	1	FALSE	0.3	1
#E41A1C	789	1.72781807766339	1	1	FALSE	0.3	1
#E41A1C	790	1.72823248201119	1	1	FALSE	0.3	1
#E41A1C	791	1.72866635304011	1	1	FALSE	0.3	1
#E41A1C	792	1.72911209579501	1	1	FALSE	0.3	1
#E41A1C	793	1.72957369209702	1	1	FALSE	0.3	1
#E41A1C	794	1.73004332577873	1	1	FALSE	0.3	1
#E41A1C	795	1.73052409381213	1	1	FALSE	0.3	1
#E41A1C	796	1.73100006891269	1	1	FALSE	0.3	1
#E41A1C	797	1.73149152887322	1	1	FALSE	0.3	1
#E41A1C	798	1.73198660196773	1	1	FALSE	0.3	1
#E41A1C	799	1.73248204374939	1	1	FALSE	0.3	1
#E41A1C	800	1.7329763057322	1	1	FALSE	0.3	1
#377EB8	-800	1.56297116502088	1	2	FALSE	0.3	1
#377EB8	-799	1.5633252081451	1	2	FALSE	0.3	1
#377EB8	-798	1.5636568231981	1	2	FALSE	0.3	1
#377EB8	-797	1.56398496724008	1	2	FALSE	0.3	1
#377EB8	-796	1.56429148421339	1	2	FALSE	0.3	1
#377EB8	-795	1.56459653268203	1	2	FALSE	0.3	1
#377EB8	-794	1.56490198165194	1	2	FALSE	0.3	1
#377EB8	-793	1.56517819402903	1	2	FALSE	0.3	1
#377EB8	-792	1.56545987992348	1	2	FALSE	0.3	1
#377EB8	-791	1.56573035178234	1	2	FALSE	0.3	1
#377EB8	-790	1.56599708562931	1	2	FALSE	0.3	1
#377EB8	-789	1.56626074896654	1	2	FALSE	0.3	1
#377EB8	-788	1.56650812525206	1	2	FALSE	0.3	1
#377EB8	-787	1.5667584385469	1	2	FALSE	0.3	1
#377EB8	-786	1.56700114231757	1	2	FALSE	0.3	1
#377EB8	-785	1.5672486521035	1	2	FALSE	0.3	1
#377EB8	-784	1.56749229037715	1	2	FALSE	0.3	1
#377EB8	-783	1.56775048019701	1	2	FALSE	0.3	1
#377EB8	-782	1.56799158196258	1	2	FALSE	0.3	1
#377EB8	-781	1.56822507420402	1	2	FALSE	0.3	1
#377EB8	-780	1.56847859150902	1	2	FALSE	0.3	1
#377EB8	-779	1.56873397781998	1	2	FALSE	0.3	1
#377EB8	-778	1.56899590565169	1	2	FALSE	0.3	1
#377EB8	-777	1.56924942295671	1	2	FALSE	0.3	1
#377EB8	-776	1.56951562280199	1	2	FALSE	0.3	1
#377EB8	-775	1.56978796366678	1	2	FALSE	0.3	1
#377EB8	-774	1.57005229450612	1	2	FALSE	0.3	1
#377EB8	-773	1.5703362499078	1	2	FALSE	0.3	1
#377EB8	-772	1.57060832377172	1	2	FALSE	0.3	1
#377EB8	-771	1.57089388117848	1	2	FALSE	0.3	1
#377EB8	-770	1.57116782404835	1	2	FALSE	0.3	1
#377EB8	-769	1.57144470392756	1	2	FALSE	0.3	1
#377EB8	-768	1.57172398681438	1	2	FALSE	0.3	1
#377EB8	-767	1.57200794221604	1	2	FALSE	0.3	1
#377EB8	-766	1.57229496812746	1	2	FALSE	0.3	1
#377EB8	-765	1.57258372954438	1	2	FALSE	0.3	1
#377EB8	-764	1.57286274543036	1	2	FALSE	0.3	1
#377EB8	-763	1.57315444385662	1	2	FALSE	0.3	1
#377EB8	-762	1.57343773175616	1	2	FALSE	0.3	1
#377EB8	-761	1.57372355616376	1	2	FALSE	0.3	1
#377EB8	-760	1.57400671056289	1	2	FALSE	0.3	1
#377EB8	-759	1.57428505894674	1	2	FALSE	0.3	1
#377EB8	-758	1.57456460883442	1	2	FALSE	0.3	1
#377EB8	-757	1.57485417125389	1	2	FALSE	0.3	1
#377EB8	-756	1.57513518964622	1	2	FALSE	0.3	1
#377EB8	-755	1.57541821054493	1	2	FALSE	0.3	1
#377EB8	-754	1.57571351348262	1	2	FALSE	0.3	1
#377EB8	-753	1.57599439837453	1	2	FALSE	0.3	1
#377EB8	-752	1.57628703130376	1	2	FALSE	0.3	1
#377EB8	-751	1.57658687325586	1	2	FALSE	0.3	1
#377EB8	-750	1.57689445823256	1	2	FALSE	0.3	1
#377EB8	-749	1.57719456718552	1	2	FALSE	0.3	1
#377EB8	-748	1.57751082968978	1	2	FALSE	0.3	1
#377EB8	-747	1.57783363371481	1	2	FALSE	0.3	1
#377EB8	-746	1.57815603723856	1	2	FALSE	0.3	1
#377EB8	-745	1.57849352631021	1	2	FALSE	0.3	1
#377EB8	-744	1.5788469019323	1	2	FALSE	0.3	1
#377EB8	-743	1.57920615157306	1	2	FALSE	0.3	1
#377EB8	-742	1.57956633571678	1	2	FALSE	0.3	1
#377EB8	-741	1.57994240641094	1	2	FALSE	0.3	1
#377EB8	-740	1.58033396315428	1	2	FALSE	0.3	1
#377EB8	-739	1.58074260795189	1	2	FALSE	0.3	1
#377EB8	-738	1.58116673879867	1	2	FALSE	0.3	1
#377EB8	-737	1.58159540865985	1	2	FALSE	0.3	1
#377EB8	-736	1.5820406325736	1	2	FALSE	0.3	1
#377EB8	-735	1.58251495957977	1	2	FALSE	0.3	1
#377EB8	-734	1.58298701707873	1	2	FALSE	0.3	1
#377EB8	-733	1.58347202411881	1	2	FALSE	0.3	1
#377EB8	-732	1.58396677668983	1	2	FALSE	0.3	1
#377EB8	-731	1.58447955181809	1	2	FALSE	0.3	1
#377EB8	-730	1.58499526395567	1	2	FALSE	0.3	1
#377EB8	-729	1.58553300366319	1	2	FALSE	0.3	1
#377EB8	-728	1.58606687185843	1	2	FALSE	0.3	1
#377EB8	-727	1.58662423612827	1	2	FALSE	0.3	1
#377EB8	-726	1.58717786238624	1	2	FALSE	0.3	1
#377EB8	-725	1.58772895213616	1	2	FALSE	0.3	1
#377EB8	-724	1.58831194848739	1	2	FALSE	0.3	1
#377EB8	-723	1.58887171576486	1	2	FALSE	0.3	1
#377EB8	-722	1.58944670209066	1	2	FALSE	0.3	1
#377EB8	-721	1.59002702843342	1	2	FALSE	0.3	1
#377EB8	-720	1.59058826421555	1	2	FALSE	0.3	1
#377EB8	-719	1.5911573765227	1	2	FALSE	0.3	1
#377EB8	-718	1.59172435282306	1	2	FALSE	0.3	1
#377EB8	-717	1.59227664407679	1	2	FALSE	0.3	1
#377EB8	-716	1.5928282678284	1	2	FALSE	0.3	1
#377EB8	-715	1.5933758865673	1	2	FALSE	0.3	1
#377EB8	-714	1.59391162376846	1	2	FALSE	0.3	1
#377EB8	-713	1.5944293384124	1	2	FALSE	0.3	1
#377EB8	-712	1.5949367735237	1	2	FALSE	0.3	1
#377EB8	-711	1.59543419610321	1	2	FALSE	0.3	1
#377EB8	-710	1.59591559863184	1	2	FALSE	0.3	1
#377EB8	-709	1.59638244961426	1	2	FALSE	0.3	1
#377EB8	-708	1.59683261304371	1	2	FALSE	0.3	1
#377EB8	-707	1.59727797045788	1	2	FALSE	0.3	1
#377EB8	-706	1.59769102076947	1	2	FALSE	0.3	1
#377EB8	-705	1.59809485955181	1	2	FALSE	0.3	1
#377EB8	-704	1.59847907377183	1	2	FALSE	0.3	1
#377EB8	-703	1.59885888247787	1	2	FALSE	0.3	1
#377EB8	-702	1.59921439410676	1	2	FALSE	0.3	1
#377EB8	-701	1.59956216271105	1	2	FALSE	0.3	1
#377EB8	-700	1.59989698177422	1	2	FALSE	0.3	1
#377EB8	-699	1.60022472531493	1	2	FALSE	0.3	1
#377EB8	-698	1.6005276377768	1	2	FALSE	0.3	1
#377EB8	-697	1.60082093820814	1	2	FALSE	0.3	1
#377EB8	-696	1.60111116812972	1	2	FALSE	0.3	1
#377EB8	-695	1.60138804800892	1	2	FALSE	0.3	1
#377EB8	-694	1.60166225787964	1	2	FALSE	0.3	1
#377EB8	-693	1.60193873725756	1	2	FALSE	0.3	1
#377EB8	-692	1.60221348112998	1	2	FALSE	0.3	1
#377EB8	-691	1.60248288498544	1	2	FALSE	0.3	1
#377EB8	-690	1.60275575985191	1	2	FALSE	0.3	1
#377EB8	-689	1.60302449620526	1	2	FALSE	0.3	1
#377EB8	-688	1.60330204358658	1	2	FALSE	0.3	1
#377EB8	-687	1.6035913390052	1	2	FALSE	0.3	1
#377EB8	-686	1.60388877794967	1	2	FALSE	0.3	1
#377EB8	-685	1.60418648389501	1	2	FALSE	0.3	1
#377EB8	-684	1.60450287989969	1	2	FALSE	0.3	1
#377EB8	-683	1.6048356964565	1	2	FALSE	0.3	1
#377EB8	-682	1.60517879254596	1	2	FALSE	0.3	1
#377EB8	-681	1.60553563917908	1	2	FALSE	0.3	1
#377EB8	-680	1.60591531438469	1	2	FALSE	0.3	1
#377EB8	-679	1.60631434715176	1	2	FALSE	0.3	1
#377EB8	-678	1.60671898693666	1	2	FALSE	0.3	1
#377EB8	-677	1.60715326381564	1	2	FALSE	0.3	1
#377EB8	-676	1.60759581772092	1	2	FALSE	0.3	1
#377EB8	-675	1.60807174673219	1	2	FALSE	0.3	1
#377EB8	-674	1.60855875627862	1	2	FALSE	0.3	1
#377EB8	-673	1.60906659189118	1	2	FALSE	0.3	1
#377EB8	-672	1.60958283803046	1	2	FALSE	0.3	1
#377EB8	-671	1.61013272627656	1	2	FALSE	0.3	1
#377EB8	-670	1.61068902254302	1	2	FALSE	0.3	1
#377EB8	-669	1.61125786784932	1	2	FALSE	0.3	1
#377EB8	-668	1.61184300020732	1	2	FALSE	0.3	1
#377EB8	-667	1.61244201660943	1	2	FALSE	0.3	1
#377EB8	-666	1.61305264754841	1	2	FALSE	0.3	1
#377EB8	-665	1.61366034147806	1	2	FALSE	0.3	1
#377EB8	-664	1.61429113098106	1	2	FALSE	0.3	1
#377EB8	-663	1.61491925047557	1	2	FALSE	0.3	1
#377EB8	-662	1.61555177548408	1	2	FALSE	0.3	1
#377EB8	-661	1.61618857250614	1	2	FALSE	0.3	1
#377EB8	-660	1.61680908247649	1	2	FALSE	0.3	1
#377EB8	-659	1.61744093998288	1	2	FALSE	0.3	1
#377EB8	-658	1.61806585546722	1	2	FALSE	0.3	1
#377EB8	-657	1.61868249392528	1	2	FALSE	0.3	1
#377EB8	-656	1.61929245736215	1	2	FALSE	0.3	1
#377EB8	-655	1.61987959222652	1	2	FALSE	0.3	1
#377EB8	-654	1.62045845006461	1	2	FALSE	0.3	1
#377EB8	-653	1.62102849687473	1	2	FALSE	0.3	1
#377EB8	-652	1.62158025412676	1	2	FALSE	0.3	1
#377EB8	-651	1.62212520285718	1	2	FALSE	0.3	1
#377EB8	-650	1.62264865801935	1	2	FALSE	0.3	1
#377EB8	-649	1.6231468816014	1	2	FALSE	0.3	1
#377EB8	-648	1.62363883066352	1	2	FALSE	0.3	1
#377EB8	-647	1.62410821815399	1	2	FALSE	0.3	1
#377EB8	-646	1.62455864858429	1	2	FALSE	0.3	1
#377EB8	-645	1.62499372646582	1	2	FALSE	0.3	1
#377EB8	-644	1.62540076925834	1	2	FALSE	0.3	1
#377EB8	-643	1.62579686501609	1	2	FALSE	0.3	1
#377EB8	-642	1.62618081223527	1	2	FALSE	0.3	1
#377EB8	-641	1.62653779236881	1	2	FALSE	0.3	1
#377EB8	-640	1.62689343749811	1	2	FALSE	0.3	1
#377EB8	-639	1.62722505255112	1	2	FALSE	0.3	1
#377EB8	-638	1.6275565341037	1	2	FALSE	0.3	1
#377EB8	-637	1.62785610905497	1	2	FALSE	0.3	1
#377EB8	-636	1.62816436153378	1	2	FALSE	0.3	1
#377EB8	-635	1.62845766196512	1	2	FALSE	0.3	1
#377EB8	-634	1.62874855938883	1	2	FALSE	0.3	1
#377EB8	-633	1.62903011178287	1	2	FALSE	0.3	1
#377EB8	-632	1.62930725866291	1	2	FALSE	0.3	1
#377EB8	-631	1.62957319150735	1	2	FALSE	0.3	1
#377EB8	-630	1.62985741390986	1	2	FALSE	0.3	1
#377EB8	-629	1.63012775226828	1	2	FALSE	0.3	1
#377EB8	-628	1.630406367653	1	2	FALSE	0.3	1
#377EB8	-627	1.63069045655508	1	2	FALSE	0.3	1
#377EB8	-626	1.63097654796353	1	2	FALSE	0.3	1
#377EB8	-625	1.63126303987325	1	2	FALSE	0.3	1
#377EB8	-624	1.63155580630289	1	2	FALSE	0.3	1
#377EB8	-623	1.63186365828044	1	2	FALSE	0.3	1
#377EB8	-622	1.63217952028341	1	2	FALSE	0.3	1
#377EB8	-621	1.63249311277919	1	2	FALSE	0.3	1
#377EB8	-620	1.63282219132414	1	2	FALSE	0.3	1
#377EB8	-619	1.63315393987756	1	2	FALSE	0.3	1
#377EB8	-618	1.63348568843099	1	2	FALSE	0.3	1
#377EB8	-617	1.63384066605818	1	2	FALSE	0.3	1
#377EB8	-616	1.6342008502019	1	2	FALSE	0.3	1
#377EB8	-615	1.63456236934986	1	2	FALSE	0.3	1
#377EB8	-614	1.63492909501435	1	2	FALSE	0.3	1
#377EB8	-613	1.63531330923438	1	2	FALSE	0.3	1
#377EB8	-612	1.63569765695483	1	2	FALSE	0.3	1
#377EB8	-611	1.63608387368121	1	2	FALSE	0.3	1
#377EB8	-610	1.63647796693259	1	2	FALSE	0.3	1
#377EB8	-609	1.63687553119502	1	2	FALSE	0.3	1
#377EB8	-608	1.63727469746253	1	2	FALSE	0.3	1
#377EB8	-607	1.63767519873426	1	2	FALSE	0.3	1
#377EB8	-606	1.63808117352338	1	2	FALSE	0.3	1
#377EB8	-605	1.6384876823142	1	2	FALSE	0.3	1
#377EB8	-604	1.63889539260884	1	2	FALSE	0.3	1
#377EB8	-603	1.63931952345562	1	2	FALSE	0.3	1
#377EB8	-602	1.63972189373329	1	2	FALSE	0.3	1
#377EB8	-601	1.64013774755377	1	2	FALSE	0.3	1
#377EB8	-600	1.6405442563446	1	2	FALSE	0.3	1
#377EB8	-599	1.64094702712355	1	2	FALSE	0.3	1
#377EB8	-598	1.6413582084292	1	2	FALSE	0.3	1
#377EB8	-597	1.6417478961666	1	2	FALSE	0.3	1
#377EB8	-596	1.64214238991927	1	2	FALSE	0.3	1
#377EB8	-595	1.64253461416473	1	2	FALSE	0.3	1
#377EB8	-594	1.64292884091655	1	2	FALSE	0.3	1
#377EB8	-593	1.64330424410859	1	2	FALSE	0.3	1
#377EB8	-592	1.64369099483667	1	2	FALSE	0.3	1
#377EB8	-591	1.64405518399311	1	2	FALSE	0.3	1
#377EB8	-590	1.64442791717669	1	2	FALSE	0.3	1
#377EB8	-589	1.64479384183863	1	2	FALSE	0.3	1
#377EB8	-588	1.64515589498828	1	2	FALSE	0.3	1
#377EB8	-587	1.64550846960785	1	2	FALSE	0.3	1
#377EB8	-586	1.64584649268119	1	2	FALSE	0.3	1
#377EB8	-585	1.64618865426768	1	2	FALSE	0.3	1
#377EB8	-584	1.64652133732408	1	2	FALSE	0.3	1
#377EB8	-583	1.64685789189277	1	2	FALSE	0.3	1
#377EB8	-582	1.64719030794831	1	2	FALSE	0.3	1
#377EB8	-581	1.64750750495553	1	2	FALSE	0.3	1
#377EB8	-580	1.64782403446064	1	2	FALSE	0.3	1
#377EB8	-579	1.64812721392334	1	2	FALSE	0.3	1
#377EB8	-578	1.64843132788901	1	2	FALSE	0.3	1
#377EB8	-577	1.64873784486232	1	2	FALSE	0.3	1
#377EB8	-576	1.64903221329705	1	2	FALSE	0.3	1
#377EB8	-575	1.64932658173179	1	2	FALSE	0.3	1
#377EB8	-574	1.64962922719279	1	2	FALSE	0.3	1
#377EB8	-573	1.64992226062328	1	2	FALSE	0.3	1
#377EB8	-572	1.65021489355251	1	2	FALSE	0.3	1
#377EB8	-571	1.65051353400081	1	2	FALSE	0.3	1
#377EB8	-570	1.65081818196817	1	2	FALSE	0.3	1
#377EB8	-569	1.65113230846564	1	2	FALSE	0.3	1
#377EB8	-568	1.65144429895632	1	2	FALSE	0.3	1
#377EB8	-567	1.65174867992285	1	2	FALSE	0.3	1
#377EB8	-566	1.65206948144152	1	2	FALSE	0.3	1
#377EB8	-565	1.65238988245891	1	2	FALSE	0.3	1
#377EB8	-564	1.65272657052802	1	2	FALSE	0.3	1
#377EB8	-563	1.65307674213995	1	2	FALSE	0.3	1
#377EB8	-562	1.65343158626671	1	2	FALSE	0.3	1
#377EB8	-561	1.65379350591595	1	2	FALSE	0.3	1
#377EB8	-560	1.65416930960927	1	2	FALSE	0.3	1
#377EB8	-559	1.65455659433904	1	2	FALSE	0.3	1
#377EB8	-558	1.65495616110782	1	2	FALSE	0.3	1
#377EB8	-557	1.65536881091813	1	2	FALSE	0.3	1
#377EB8	-556	1.65579587877423	1	2	FALSE	0.3	1
#377EB8	-555	1.65622655114178	1	2	FALSE	0.3	1
#377EB8	-554	1.6566732435602	1	2	FALSE	0.3	1
#377EB8	-553	1.65712273948752	1	2	FALSE	0.3	1
#377EB8	-552	1.65759185997715	1	2	FALSE	0.3	1
#377EB8	-551	1.65807806852104	1	2	FALSE	0.3	1
#377EB8	-550	1.65856494456706	1	2	FALSE	0.3	1
#377EB8	-549	1.65906570465716	1	2	FALSE	0.3	1
#377EB8	-548	1.65956766625107	1	2	FALSE	0.3	1
#377EB8	-547	1.66008137588229	1	2	FALSE	0.3	1
#377EB8	-546	1.66060483104447	1	2	FALSE	0.3	1
#377EB8	-545	1.66111854067568	1	2	FALSE	0.3	1
#377EB8	-544	1.66164519984802	1	2	FALSE	0.3	1
#377EB8	-543	1.66216064498476	1	2	FALSE	0.3	1
#377EB8	-542	1.6626716846075	1	2	FALSE	0.3	1
#377EB8	-541	1.66319607427264	1	2	FALSE	0.3	1
#377EB8	-540	1.66369990487249	1	2	FALSE	0.3	1
#377EB8	-539	1.66420894198887	1	2	FALSE	0.3	1
#377EB8	-538	1.66469822104252	1	2	FALSE	0.3	1
#377EB8	-537	1.66518256058047	1	2	FALSE	0.3	1
#377EB8	-536	1.66564300354256	1	2	FALSE	0.3	1
#377EB8	-535	1.66610918702287	1	2	FALSE	0.3	1
#377EB8	-534	1.66654212889761	1	2	FALSE	0.3	1
#377EB8	-533	1.6669585167198	1	2	FALSE	0.3	1
#377EB8	-532	1.66737023202716	1	2	FALSE	0.3	1
#377EB8	-531	1.66775311124294	1	2	FALSE	0.3	1
#377EB8	-530	1.66811703339853	1	2	FALSE	0.3	1
#377EB8	-529	1.66846613700706	1	2	FALSE	0.3	1
#377EB8	-528	1.66879094353845	1	2	FALSE	0.3	1
#377EB8	-527	1.6690915864931	1	2	FALSE	0.3	1
#377EB8	-526	1.66936406085831	1	2	FALSE	0.3	1
#377EB8	-525	1.66962064867307	1	2	FALSE	0.3	1
#377EB8	-524	1.66986789145817	1	2	FALSE	0.3	1
#377EB8	-523	1.6700841621449	1	2	FALSE	0.3	1
#377EB8	-522	1.67027146323966	1	2	FALSE	0.3	1
#377EB8	-521	1.67044674929626	1	2	FALSE	0.3	1
#377EB8	-520	1.67059747127485	1	2	FALSE	0.3	1
#377EB8	-519	1.6707266996852	1	2	FALSE	0.3	1
#377EB8	-518	1.67083563603111	1	2	FALSE	0.3	1
#377EB8	-517	1.67092468081386	1	2	FALSE	0.3	1
#377EB8	-516	1.67100197755931	1	2	FALSE	0.3	1
#377EB8	-515	1.67106832727	1	2	FALSE	0.3	1
#377EB8	-514	1.67111278291116	1	2	FALSE	0.3	1
#377EB8	-513	1.67114602451672	1	2	FALSE	0.3	1
#377EB8	-512	1.67116952059133	1	2	FALSE	0.3	1
#377EB8	-511	1.67118060112651	1	2	FALSE	0.3	1
#377EB8	-510	1.67119768918076	1	2	FALSE	0.3	1
#377EB8	-509	1.67119568667441	1	2	FALSE	0.3	1
#377EB8	-508	1.67119488567187	1	2	FALSE	0.3	1
#377EB8	-507	1.67119702167865	1	2	FALSE	0.3	1
#377EB8	-506	1.67118914515364	1	2	FALSE	0.3	1
#377EB8	-505	1.67120609970747	1	2	FALSE	0.3	1
#377EB8	-504	1.67121184022571	1	2	FALSE	0.3	1
#377EB8	-503	1.67123039678462	1	2	FALSE	0.3	1
#377EB8	-502	1.67125415986008	1	2	FALSE	0.3	1
#377EB8	-501	1.67130368851735	1	2	FALSE	0.3	1
#377EB8	-500	1.67136002569625	1	2	FALSE	0.3	1
#377EB8	-499	1.67142944591668	1	2	FALSE	0.3	1
#377EB8	-498	1.67152823623038	1	2	FALSE	0.3	1
#377EB8	-497	1.67164825311148	1	2	FALSE	0.3	1
#377EB8	-496	1.67178989706126	1	2	FALSE	0.3	1
#377EB8	-495	1.6719582410958	1	2	FALSE	0.3	1
#377EB8	-494	1.67214220467996	1	2	FALSE	0.3	1
#377EB8	-493	1.67236915540062	1	2	FALSE	0.3	1
#377EB8	-492	1.67261225967257	1	2	FALSE	0.3	1
#377EB8	-491	1.67289394556703	1	2	FALSE	0.3	1
#377EB8	-490	1.67321234407806	1	2	FALSE	0.3	1
#377EB8	-489	1.67355824367642	1	2	FALSE	0.3	1
#377EB8	-488	1.67394966691934	1	2	FALSE	0.3	1
#377EB8	-487	1.67436218322922	1	2	FALSE	0.3	1
#377EB8	-486	1.67482049018452	1	2	FALSE	0.3	1
#377EB8	-485	1.67530963573775	1	2	FALSE	0.3	1
#377EB8	-484	1.67583989942153	1	2	FALSE	0.3	1
#377EB8	-483	1.67639939969816	1	2	FALSE	0.3	1
#377EB8	-482	1.6769964135939	1	2	FALSE	0.3	1
#377EB8	-481	1.67761598906129	1	2	FALSE	0.3	1
#377EB8	-480	1.67827841816474	1	2	FALSE	0.3	1
#377EB8	-479	1.67896714685171	1	2	FALSE	0.3	1
#377EB8	-478	1.67967923811287	1	2	FALSE	0.3	1
#377EB8	-477	1.68042643998553	1	2	FALSE	0.3	1
#377EB8	-476	1.68120367945354	1	2	FALSE	0.3	1
#377EB8	-475	1.68199840747711	1	2	FALSE	0.3	1
#377EB8	-474	1.68281756607825	1	2	FALSE	0.3	1
#377EB8	-473	1.68364580270821	1	2	FALSE	0.3	1
#377EB8	-472	1.68450728094373	1	2	FALSE	0.3	1
#377EB8	-471	1.68537596820214	1	2	FALSE	0.3	1
#377EB8	-470	1.68624438845969	1	2	FALSE	0.3	1
#377EB8	-469	1.68714244581136	1	2	FALSE	0.3	1
#377EB8	-468	1.6880381001554	1	2	FALSE	0.3	1
#377EB8	-467	1.68893095099054	1	2	FALSE	0.3	1
#377EB8	-466	1.68983421485874	1	2	FALSE	0.3	1
#377EB8	-465	1.69074001523499	1	2	FALSE	0.3	1
#377EB8	-464	1.69165062162652	1	2	FALSE	0.3	1
#377EB8	-463	1.69253986795021	1	2	FALSE	0.3	1
#377EB8	-462	1.69344072881078	1	2	FALSE	0.3	1
#377EB8	-461	1.69432917413193	1	2	FALSE	0.3	1
#377EB8	-460	1.69521187893485	1	2	FALSE	0.3	1
#377EB8	-459	1.69607309016952	1	2	FALSE	0.3	1
#377EB8	-458	1.69693590340928	1	2	FALSE	0.3	1
#377EB8	-457	1.69778002658968	1	2	FALSE	0.3	1
#377EB8	-456	1.69861200123151	1	2	FALSE	0.3	1
#377EB8	-455	1.69943129333307	1	2	FALSE	0.3	1
#377EB8	-454	1.70023963839987	1	2	FALSE	0.3	1
#377EB8	-453	1.70103770393403	1	2	FALSE	0.3	1
#377EB8	-452	1.70180319536475	1	2	FALSE	0.3	1
#377EB8	-451	1.7025593417658	1	2	FALSE	0.3	1
#377EB8	-450	1.70331775767406	1	2	FALSE	0.3	1
#377EB8	-449	1.70404173047294	1	2	FALSE	0.3	1
#377EB8	-448	1.70476063025571	1	2	FALSE	0.3	1
#377EB8	-447	1.70544735643634	1	2	FALSE	0.3	1
#377EB8	-446	1.70613648562458	1	2	FALSE	0.3	1
#377EB8	-445	1.70679637821998	1	2	FALSE	0.3	1
#377EB8	-444	1.70745453530988	1	2	FALSE	0.3	1
#377EB8	-443	1.70809627184764	1	2	FALSE	0.3	1
#377EB8	-442	1.70871971882732	1	2	FALSE	0.3	1
#377EB8	-441	1.70933448827944	1	2	FALSE	0.3	1
#377EB8	-440	1.70992068864085	1	2	FALSE	0.3	1
#377EB8	-439	1.71050595449928	1	2	FALSE	0.3	1
#377EB8	-438	1.71106371927039	1	2	FALSE	0.3	1
#377EB8	-437	1.71162482155211	1	2	FALSE	0.3	1
#377EB8	-436	1.71216416326472	1	2	FALSE	0.3	1
#377EB8	-435	1.7126916234396	1	2	FALSE	0.3	1
#377EB8	-434	1.713208537081	1	2	FALSE	0.3	1
#377EB8	-433	1.71370676066305	1	2	FALSE	0.3	1
#377EB8	-432	1.71419937722729	1	2	FALSE	0.3	1
#377EB8	-431	1.71466489320547	1	2	FALSE	0.3	1
#377EB8	-430	1.71513401369512	1	2	FALSE	0.3	1
#377EB8	-429	1.71557096058257	1	2	FALSE	0.3	1
#377EB8	-428	1.71599549193063	1	2	FALSE	0.3	1
#377EB8	-427	1.71641521726342	1	2	FALSE	0.3	1
#377EB8	-426	1.7168114465216	1	2	FALSE	0.3	1
#377EB8	-425	1.71719566074162	1	2	FALSE	0.3	1
#377EB8	-424	1.71756185240441	1	2	FALSE	0.3	1
#377EB8	-423	1.71792083504432	1	2	FALSE	0.3	1
#377EB8	-422	1.7182663341414	1	2	FALSE	0.3	1
#377EB8	-421	1.71859247567703	1	2	FALSE	0.3	1
#377EB8	-420	1.71890540067068	1	2	FALSE	0.3	1
#377EB8	-419	1.71920537612321	1	2	FALSE	0.3	1
#377EB8	-418	1.71949200153337	1	2	FALSE	0.3	1
#377EB8	-417	1.71976460939899	1	2	FALSE	0.3	1
#377EB8	-416	1.72003895277014	1	2	FALSE	0.3	1
#377EB8	-415	1.72028085553828	1	2	FALSE	0.3	1
#377EB8	-414	1.72052262480598	1	2	FALSE	0.3	1
#377EB8	-413	1.72075504904401	1	2	FALSE	0.3	1
#377EB8	-412	1.72096384370702	1	2	FALSE	0.3	1
#377EB8	-411	1.72119079442767	1	2	FALSE	0.3	1
#377EB8	-410	1.72138583854701	1	2	FALSE	0.3	1
#377EB8	-409	1.72157941416168	1	2	FALSE	0.3	1
#377EB8	-408	1.72176230974244	1	2	FALSE	0.3	1
#377EB8	-407	1.72193973180582	1	2	FALSE	0.3	1
#377EB8	-406	1.72211728736963	1	2	FALSE	0.3	1
#377EB8	-405	1.72229123842199	1	2	FALSE	0.3	1
#377EB8	-404	1.72244770091881	1	2	FALSE	0.3	1
#377EB8	-403	1.72262165197118	1	2	FALSE	0.3	1
[truncated: 1,203 more rows]
