# Supplementary material for: Differential nucleosome organization in human interphase and metaphase chromosomes
Source: Mol Syst Biol. 2026 Feb 2;22(5):738–65. doi: 10.1038/s44320-026-00192-y (PMC13144420; doi:10.1038/s44320-026-00192-y)
Supplement: Supplementary file 6 — Source data Fig. 4 [file 44320_2026_192_MOESM6_ESM.zip › Figure 4/4C/fig4c.csv]

	chr	center	stat
1	20	53623254	E9
2	3	150312023	E9
3	14	24274154	E9
4	8	123630479	E9
5	10	98316953	E9
6	4	138248896	E9
7	1	94713956	E9
8	9	21552101	E10
9	5	91136127	E9
10	1	20575720	E9
11	6	131024267	E9
12	21	43764891	E9
13	8	61754287	E9
14	21	29168908	E9
15	9	131238292	E10
16	14	63564229	E9
17	5	59080316	E9
18	2	96618736	E9
19	6	81982064	E9
20	6	54054643	E9
21	3	43734204	E9
22	7	106418218	E9
23	6	47242605	E9
24	7	32093663	E9
25	4	96103126	E9
26	12	121773611	E9
27	7	135254708	E9
28	7	472137	E10
29	19	17850591	E9
30	12	53365849	E9
31	20	44693745	E9
32	1	42168442	E9
33	14	34113043	E9
34	3	127036667	E9
35	9	92507197	E9
36	4	38373384	E9
37	5	136012012	E9
38	15	78778903	E10
39	3	11195814	E9
40	3	13428900	E10
41	13	44237164	E9
42	8	23181142	E9
43	4	40990826	E9
44	4	30840680	E9
45	18	63336787	E9
46	16	11744243	E9
47	18	46158936	E9
48	2	46119057	E9
49	3	89947760	E9
50	22	25134633	E9
51	2	63986162	E9
52	11	13114877	E9
53	21	38911806	E9
54	12	28192100	E9
55	10	49551748	E9
56	12	48442550	E9
57	9	28925602	E9
58	16	61793095	E9
59	4	83208723	E9
60	4	156933798	E10
61	12	96485491	E9
62	4	87658124	E9
63	16	74601901	E9
64	14	58731629	E9
65	1	28346302	E10
66	11	73288907	E9
67	X	49995849	E9
68	17	29713756	E9
69	15	73647906	E9
70	10	103919352	E9
71	10	43353952	E9
72	2	142870561	E9
73	4	122765295	E9
74	15	94260267	E10
75	12	115341612	E9
76	19	23549558	E9
77	11	28343453	E9
78	9	6564700	E10
79	10	90885263	E9
80	1	21322120	E9
81	13	27427363	E9
82	20	11778052	E9
83	6	49326773	E9
84	17	68378864	E9
85	22	36454607	E10
86	2	69046364	E9
87	14	59358529	E9
88	1	24770709	E9
89	2	9164020	E9
90	6	43481984	E9
91	2	109636034	E10
92	11	104969663	E9
93	1	205172849	E9
94	6	106575232	E9
95	5	24492534	E10
96	11	126313195	E10
97	10	18681865	E9
98	12	19655299	E9
99	7	79982248	E9
100	18	14174201	E10
101	3	139310468	E9
102	12	108620695	E10
103	2	26770128	E9
104	15	99425672	E9
105	18	37443639	E10
106	12	116143612	E9
107	3	146507323	E9
108	20	19994156	E9
109	10	7310232	E9
110	20	34065633	E9
111	2	166230144	E10
112	3	170232618	E9
113	X	47362257	E9
114	5	53419213	E9
115	X	110146516	E9
116	17	20060095	E9
117	14	23113951	E9
118	7	41224877	E9
119	1	84854829	E9
120	20	2313454	E9
121	2	142717161	E9
122	5	96409940	E9
123	9	129930400	E9
124	1	93801556	E9
125	10	127977846	E9
126	1	244382275	E9
127	19	45549302	E9
128	22	37648147	E9
129	19	2533002	E9
130	8	29754965	E9
131	7	20355152	E9
132	17	50054537	E9
133	7	19958352	E9
134	1	91098655	E9
135	5	128579108	E10
136	3	55061633	E9
137	10	58360634	E9
138	5	93294438	E9
139	15	88649665	E9
140	1	15461618	E9
141	12	76329389	E9
142	3	55969232	E9
143	10	4247308	E9
144	17	15491061	E9
145	11	64885952	E9
146	6	24859093	E9
147	4	149781498	E9
148	22	31912214	E9
149	22	36364809	E9
150	18	10530803	E9
151	11	73240507	E9
152	2	153543741	E9
153	22	20904812	E10
154	13	43152564	E9
155	4	77922222	E9
156	18	34928938	E9
157	9	22097601	E9
158	8	133298975	E9
159	12	19575599	E9
160	8	61767387	E9
161	2	172962826	E9
162	8	19676009	E9
163	4	147581998	E9
164	11	88357584	E9
165	1	63256041	E10
166	8	19128310	E9
167	1	25033209	E9
168	15	59300909	E9
169	9	21586301	E9
170	20	31577136	E10
171	1	240312977	E9
172	21	26796110	E9
173	15	80597004	E9
174	4	7941573	E9
175	7	84042248	E9
176	1	41690042	E10
177	15	63051848	E9
178	1	99705056	E9
179	9	27460802	E9
180	7	102089800	E10
181	2	233430115	E9
182	10	110373152	E9
183	7	40922776	E9
184	12	12926699	E9
185	1	172040737	E9
186	11	128053895	E9
187	13	44759064	E9
188	8	47383183	E10
189	4	165476898	E9
190	5	141841251	E9
191	20	5696354	E10
192	15	39884607	E9
193	16	82634495	E9
194	1	79079827	E9
195	20	56993737	E9
196	2	98865905	E9
197	7	92747350	E9
198	1	8668254	E9
199	10	119786298	E9
200	5	173753591	E9
201	9	131635892	E9
202	8	24153542	E9
203	22	32675514	E9
204	7	102874017	E9
205	10	110903252	E9
206	8	6018170	E9
207	1	54227739	E9
208	1	207085532	E10
209	8	37388624	E9
210	18	23423138	E9
211	16	19131677	E9
212	10	126199541	E9
213	3	195100882	E9
214	1	210374233	E10
215	1	86423629	E9
216	15	71252207	E9
217	10	125695331	E9
218	11	43508974	E9
219	4	47565426	E9
220	1	8047853	E9
221	9	12860901	E9
222	8	17707611	E9
223	12	64568553	E9
224	9	86458465	E9
225	2	23602625	E10
226	X	72576725	E9
227	15	33014207	E9
228	3	172627016	E9
229	8	26152267	E9
230	5	96070640	E9
231	7	20230252	E9
232	11	12165477	E9
233	9	94668897	E9
234	11	64090652	E9
235	2	177246626	E10
236	8	17470836	E9
237	8	115056395	E9
238	5	143563142	E9
239	5	79319121	E9
240	3	55362432	E9
241	6	140858370	E9
242	1	25012522	E9
243	18	3042502	E9
244	8	30803542	E9
245	1	186536045	E9
246	1	108720255	E9
247	2	189629529	E9
248	6	2982267	E9
249	2	195544731	E9
250	11	72144208	E9
251	7	7913044	E9
252	3	111904263	E9
253	15	48683311	E9
254	15	80568559	E9
255	9	133115992	E9
256	15	90562164	E9
257	7	45979276	E9
258	16	86077893	E9
259	14	104300518	E10
260	11	66443953	E9
261	21	46226658	E9
262	11	122194782	E9
263	1	210598233	E9
264	8	120785879	E9
265	3	101865866	E9
266	3	96960066	E10
267	16	11535143	E9
268	22	30211311	E9
269	20	57054437	E9
270	3	45154804	E9
271	3	197590632	E9
272	X	153903252	E9
273	22	35606107	E9
274	4	94508426	E9
275	22	45926756	E9
276	6	6688768	E9
277	19	53842334	E10
278	X	123823369	E10
279	13	43058564	E9
280	4	40503326	E9
281	4	38529884	E10
282	14	35338243	E9
283	5	59126516	E9
284	6	1082165	E9
285	10	89296863	E9
286	4	16141279	E9
287	10	61629536	E9
288	20	23143663	E9
289	8	134581875	E9
290	6	82398964	E9
291	6	80610964	E10
292	1	162690286	E9
293	17	45294551	E9
294	21	32703019	E10
295	5	10720288	E9
296	19	3146502	E10
297	12	27627500	E9
298	7	80478748	E9
299	14	51396232	E9
300	5	137565312	E9
301	17	35257668	E9
302	3	38154605	E9
303	21	17492611	E9
304	20	54340754	E9
305	2	24873127	E9
306	3	113118263	E10
307	1	214547234	E10
308	4	147546598	E9
309	10	73076836	E10
310	7	30915960	E9
311	3	129857167	E10
312	2	237026418	E9
313	9	33815402	E10
314	3	195003082	E9
315	17	15918161	E9
316	8	80089910	E9
317	18	37451539	E9
318	1	55421039	E9
319	10	3924508	E9
320	1	103250656	E9
321	2	118738854	E9
322	19	42421208	E10
323	4	26568780	E9
324	10	91902063	E9
325	10	79449638	E9
326	15	91953766	E9
327	4	152961498	E9
328	22	25120433	E10
329	2	177338426	E9
330	22	38177647	E9
331	7	135160108	E9
332	5	123810407	E9
333	14	74573397	E9
334	3	150725123	E10
335	1	45246941	E9
336	13	29924763	E9
337	10	61780536	E9
338	3	15333889	E9
339	6	155171974	E9
340	1	85495429	E9
341	1	47942041	E9
342	15	69093960	E9
343	5	13591791	E9
344	6	42031284	E10
345	1	164701739	E9
346	3	12679701	E9
347	2	110104134	E9
348	1	244964675	E9
349	7	23760381	E9
350	1	246632975	E9
351	12	63869753	E9
352	11	86737110	E9
353	10	4280908	E9
354	19	43181908	E9
355	5	144191237	E9
356	1	215274034	E10
357	18	23106538	E9
358	2	32135727	E10
359	17	72456165	E9
360	5	159180514	E9
361	9	74667164	E9
362	4	34181783	E10
363	2	133346958	E9
364	9	105298898	E9
365	2	196233831	E9
366	11	62890052	E9
367	X	110026316	E9
368	X	11386559	E10
369	16	56614587	E9
370	6	41970684	E9
371	2	109243612	E9
372	X	118726209	E9
373	17	59761657	E9
374	9	96884497	E9
375	6	159701378	E9
376	22	36406009	E9
377	2	67564464	E9
378	X	40736804	E9
379	6	81814764	E9
380	16	48453588	E9
381	4	87660024	E9
382	10	23317665	E9
383	5	134250010	E9
384	17	39405021	E9
385	1	172630337	E9
386	5	59760574	E9
387	2	28994030	E9
388	8	15740920	E9
389	16	87388494	E10
390	9	16321602	E10
391	12	46468150	E9
392	14	95519310	E9
393	4	168796874	E9
394	20	11794552	E9
395	21	26918710	E9
396	5	119399006	E9
397	4	77007823	E9
398	7	54880113	E9
399	3	156784217	E9
400	20	12053052	E9
401	6	121574155	E9
402	6	20201690	E10
403	14	91374203	E9
404	7	131543301	E10
405	7	54837513	E9
406	6	142374370	E9
407	6	125101555	E9
408	13	27309063	E9
409	19	4694788	E10
410	5	135977912	E9
411	4	189022552	E10
412	19	1857701	E9
413	1	234760130	E10
414	11	88538684	E9
415	7	124566610	E10
416	2	142863761	E9
417	5	142363451	E9
418	3	196651832	E9
419	12	65597053	E9
420	16	19413177	E10
421	6	26472993	E9
422	2	27993529	E9
423	7	42678076	E9
424	3	62686985	E9
425	11	65639953	E10
426	17	61252857	E9
427	11	35554376	E9
428	16	27222678	E9
429	6	44084585	E9
430	6	139982270	E9
431	2	98829305	E9
432	11	123444582	E9
433	1	91556655	E9
434	12	46551250	E9
435	20	53917454	E9
436	18	21673241	E9
437	12	102427792	E10
438	19	18477590	E10
439	1	240310177	E10
440	11	9982677	E9
441	5	29796036	E9
442	22	17633834	E9
443	14	55815282	E9
444	6	9766581	E9
445	5	59773317	E9
446	15	75112806	E9
447	6	6785768	E9
448	17	40825922	E9
449	X	108262114	E9
450	2	177396826	E9
451	8	101292596	E9
452	7	47088477	E9
453	14	85607803	E9
454	3	149310923	E9
455	15	38893607	E9
456	8	27300366	E9
457	11	126311295	E9
458	2	61598161	E10
459	11	66890253	E9
460	15	57552710	E9
461	X	29662462	E9
462	6	134161069	E9
463	22	19174487	E9
464	10	97278953	E9
465	5	172413391	E9
466	1	54966539	E9
467	13	105442750	E9
468	11	62623252	E9
469	22	44711356	E9
470	9	129422700	E9
471	22	23249213	E10
472	7	138935914	E9
473	1	30910566	E9
474	1	17186818	E9
475	3	49122163	E10
476	6	43695985	E9
477	21	45014357	E10
478	10	104052652	E9
479	10	58439134	E9
480	3	184652318	E9
481	19	11203924	E9
482	12	116529112	E9
483	10	89278663	E9
484	2	189001929	E9
485	2	74893465	E10
486	11	46274373	E9
487	11	6321894	E9
488	14	71466483	E9
489	1	24911222	E9
490	17	14745358	E10
491	X	19567061	E9
492	13	51645263	E9
493	20	50034656	E9
494	8	40159324	E9
495	7	30920960	E9
496	5	54808315	E9
497	6	8108768	E9
498	3	115788363	E9
499	8	98726696	E9
500	1	223776675	E9
501	16	69412196	E9
502	13	34044463	E9
503	11	65587553	E9
504	22	42645150	E9
505	12	69000953	E9
506	6	153167372	E10
507	16	12647142	E9
508	6	121780555	E9
509	13	85529265	E9
510	3	58057333	E9
511	1	178345242	E9
512	X	14964457	E9
513	9	124661100	E10
514	14	61512729	E9
515	5	61575516	E9
516	15	73742806	E9
517	6	6781568	E9
518	2	36373053	E9
519	16	83336894	E9
520	6	11009081	E9
521	2	118250254	E9
522	2	108973312	E9
523	1	152029800	E9
524	5	96255840	E9
525	4	73705019	E9
526	10	32253866	E9
527	2	29033830	E9
528	6	11318781	E9
529	3	129658067	E9
530	7	116687610	E9
531	10	11881695	E9
532	3	37590605	E9
533	12	87813692	E9
534	8	144423709	E9
535	2	182020828	E9
536	13	97275145	E9
537	12	13222599	E9
538	9	17614102	E9
539	7	88291749	E9
540	15	50249811	E9
541	14	69996530	E9
542	22	31131414	E9
543	4	16627579	E9
544	16	19432577	E9
545	2	189347729	E10
546	8	140460019	E9
547	7	103661317	E9
548	2	217224577	E10
549	9	109065699	E9
550	4	40673283	E9
551	12	52041249	E9
552	10	61761936	E9
553	4	147312598	E9
554	1	1433457	E10
555	12	69053753	E9
556	1	51267740	E9
557	8	42297725	E9
558	8	9012280	E9
559	12	89451892	E9
560	4	7963373	E10
561	12	89385192	E9
562	7	92767286	E9
563	X	15580556	E9
564	4	85953523	E9
565	22	31830314	E9
566	14	49909532	E9
567	18	63731586	E9
568	8	81589110	E9
569	2	235333417	E9
570	8	79789310	E9
571	7	12716250	E9
572	X	39855502	E9
573	11	33703478	E9
574	7	5643543	E9
575	12	46438250	E9
576	5	149562644	E9
577	17	6978357	E10
578	16	2895998	E9
579	15	99122972	E9
580	14	75562404	E9
581	6	155189374	E10
582	4	159273198	E9
583	3	111735463	E9
584	17	72422264	E9
585	9	113455799	E9
586	12	57119350	E9
587	9	131311292	E9
588	2	97742205	E9
589	21	38327108	E9
590	2	136216460	E9
591	10	88158263	E9
592	3	134291668	E9
593	7	100141741	E9
594	3	51681644	E9
595	20	35215836	E9
596	20	34349833	E9
597	21	32522319	E9
598	2	237459918	E9
599	7	158861848	E10
600	15	29925205	E9
601	8	40034724	E9
602	4	94545026	E9
603	5	167700217	E9
604	2	74697465	E9
605	17	61248457	E9
606	7	46456477	E10
607	6	4403067	E9
608	5	96882240	E9
609	4	2746675	E9
610	16	73050100	E9
611	3	38829505	E9
612	1	3504976	E9
613	11	12176077	E9
614	4	128348295	E9
615	16	71817497	E10
616	19	49493031	E10
617	4	13907778	E9
618	9	83472865	E9
619	16	19005977	E9
620	17	32126268	E10
621	1	66563729	E9
622	16	28534978	E9
623	14	45254747	E9
624	6	125192655	E9
625	1	31574612	E9
626	9	26261302	E9
627	4	38161784	E9
628	18	7133501	E9
629	9	33404402	E9
630	10	71865536	E9
631	6	125914161	E9
632	18	12599801	E9
633	18	37577739	E9
634	1	89275029	E9
635	16	11629643	E9
636	12	46402750	E9
637	X	13059860	E9
638	18	42414237	E10
639	22	45613120	E9
640	7	138752415	E9
641	18	10016303	E9
642	10	86553363	E9
643	X	74242540	E9
644	1	207282632	E9
645	16	89323491	E10
646	16	56991887	E9
647	16	23538978	E9
648	3	11237214	E9
649	6	127053362	E9
650	2	109638434	E9
651	6	134420169	E9
652	6	106562032	E9
653	12	54422249	E9
654	1	55444339	E9
655	10	110068452	E9
656	5	147892844	E9
657	18	9095902	E9
658	14	44896447	E9
659	9	126794200	E9
660	1	17552718	E10
661	4	89557126	E9
662	19	10915924	E9
663	3	129212267	E9
664	7	103719017	E9
665	17	50488040	E9
666	12	124726954	E10
667	5	177470793	E10
668	13	49098163	E9
669	5	57488473	E9
670	12	52921449	E9
671	X	150689069	E9
672	17	78355524	E9
673	6	113352305	E9
674	13	109274851	E9
675	2	156181942	E9
676	X	30658762	E9
677	10	49535548	E9
678	1	228167476	E10
679	10	74081436	E9
680	2	159069742	E9
681	22	38328049	E9
682	3	45480004	E9
683	19	36139258	E9
684	14	53391632	E9
685	3	56925732	E10
686	4	74056919	E9
687	3	31289804	E9
688	11	77602607	E9
689	5	135222211	E9
690	15	63015048	E9
691	11	62027752	E9
692	21	29115308	E9
693	3	111247163	E9
694	2	143084061	E9
695	11	44708774	E9
696	3	185423618	E9
697	1	207317332	E9
698	11	111988966	E9
699	8	124181678	E9
700	4	15665879	E9
701	1	207005932	E9
702	3	46423205	E9
703	16	57812987	E9
704	1	36408812	E9
705	15	83310944	E9
706	2	85997666	E9
707	12	75659020	E9
708	8	61773187	E9
709	2	111699052	E9
710	14	96225410	E9
711	7	121961310	E9
712	12	70661753	E9
713	4	25457280	E9
714	6	53929343	E9
715	22	32997115	E9
716	11	113202968	E9
717	1	65430129	E9
718	X	45782453	E9
719	20	2285254	E9
720	1	201791649	E9
721	1	56676939	E9
722	17	44087006	E9
723	7	102876217	E9
724	12	130131802	E9
725	10	69864338	E9
726	13	40337163	E9
727	10	72109736	E9
728	1	66286029	E9
729	9	3875400	E9
730	6	26352093	E9
731	9	91195397	E9
732	20	5653554	E9
733	1	241591775	E9
734	1	163063686	E9
735	19	13848586	E9
736	6	82260764	E9
737	19	11199124	E9
738	6	133745569	E9
739	15	66370408	E9
740	12	58413850	E9
741	22	44351656	E10
742	5	143413142	E9
743	6	108690304	E9
744	6	7505868	E9
745	19	49631331	E10
746	12	93230193	E9
747	1	32737412	E9
748	11	113204168	E9
749	2	223760939	E9
750	10	114026051	E9
751	2	179268728	E9
752	1	42823242	E9
753	9	120723801	E9
754	4	102439420	E9
755	22	43025450	E9
756	14	51534532	E9
757	7	84702048	E9
758	15	75171206	E9
759	5	148791544	E9
760	15	40063807	E9
761	13	48727563	E9
762	3	10194316	E9
763	2	238170320	E9
764	X	134965504	E9
765	20	4917654	E10
766	2	216535732	E9
767	5	72142217	E9
768	3	13533500	E9
769	9	32672502	E9
770	4	15913879	E9
771	16	29199778	E9
772	17	50919440	E9
773	20	53613754	E9
774	12	112130913	E9
775	4	80142922	E9
776	1	180151342	E9
777	14	71469983	E9
778	11	11811177	E10
779	5	132086608	E9
780	19	10737624	E10
781	16	89600391	E9
782	22	42712250	E9
783	10	3887708	E9
784	5	169798818	E9
785	19	6724289	E9
786	1	29202701	E9
787	4	152850898	E9
788	11	47908372	E9
789	1	41955142	E9
790	12	54387149	E9
791	10	33193966	E9
792	9	110745399	E9
793	2	110149934	E9
794	2	74695065	E9
795	7	23893856	E9
796	4	168558574	E9
797	19	15249989	E9
798	10	93445853	E9
799	20	47355549	E9
800	2	111623752	E9
801	10	122054695	E10
802	6	7058968	E9
803	19	40417853	E10
804	8	17539012	E9
805	2	53130258	E9
806	10	30494365	E9
807	16	58317895	E9
808	11	94776886	E9
809	17	63839108	E9
810	1	159598386	E9
811	4	11514878	E9
812	19	40735555	E9
813	1	171403337	E9
814	10	31758066	E10
815	5	16872091	E9
816	21	32442521	E9
817	12	65534653	E9
818	1	81175027	E9
819	18	9627802	E9
820	7	46909577	E9
821	10	24820965	E9
822	14	22700051	E9
823	7	157310445	E9
824	16	73123200	E9
825	17	17443961	E9
826	14	102280310	E9
827	16	57380987	E10
828	2	136243430	E10
829	9	125161100	E9
830	8	47734385	E10
831	6	56382243	E9
832	8	19180010	E9
833	6	139408970	E9
834	9	129509600	E9
835	11	27613677	E9
836	9	33851502	E9
837	7	130918601	E9
838	19	13156586	E9
839	9	94648997	E9
840	20	4110753	E9
841	5	39714141	E9
842	1	27650502	E9
843	8	19628309	E9
844	5	59194217	E10
845	4	168484774	E9
846	4	87014824	E9
847	1	223666275	E9
848	5	151258346	E9
849	9	131304492	E9
850	3	149367323	E9
851	4	124902995	E9
852	11	72739207	E9
853	3	127227467	E10
854	10	7312732	E9
855	1	68384629	E10
856	12	89949392	E9
857	9	34158602	E9
858	5	59346917	E9
859	1	67749129	E9
860	9	130118900	E9
861	2	227623740	E9
862	2	36569153	E9
863	1	203630849	E9
864	12	10212034	E10
865	18	74995356	E9
866	5	52915513	E10
867	9	22238501	E9
868	2	19177558	E9
869	17	15966761	E9
870	3	187085218	E9
871	1	180530641	E9
872	17	35188768	E9
873	11	63858952	E9
874	8	40349824	E9
875	3	159669417	E9
876	17	75646525	E9
877	19	2016601	E9
878	18	58218688	E9
879	X	31199662	E9
880	10	119402098	E10
881	18	37430439	E10
882	12	70994753	E9
883	6	158655080	E9
884	11	86443010	E9
885	1	207407832	E9
886	19	49570831	E9
887	9	88530265	E9
888	14	36974044	E9
889	6	111602804	E9
890	5	112232704	E9
891	X	39870246	E9
892	9	5863800	E9
893	12	31749599	E10
894	15	64248248	E9
895	3	55185932	E9
896	15	39878107	E9
897	7	80472748	E9
898	9	132373292	E10
899	7	123727110	E9
900	15	50210411	E10
901	3	81744059	E9
902	2	37390553	E9
903	17	17025561	E9
904	2	20515859	E9
905	18	11955401	E9
906	6	14088690	E9
907	5	169707218	E9
908	1	153365700	E9
909	8	118018080	E9
910	6	134373969	E9
911	18	48020431	E9
912	12	113195312	E9
913	1	92805155	E9
914	18	3627401	E9
915	16	2531398	E9
916	10	30737265	E10
917	3	86951660	E9
918	15	47514411	E9
919	5	143922742	E9
920	12	31737299	E10
921	21	38310908	E9
922	12	90091592	E9
923	9	136373127	E9
924	20	43975446	E9
925	16	19190877	E9
926	2	200406932	E9
927	19	18366790	E10
928	14	64567029	E9
929	14	103143910	E9
930	2	46410357	E9
931	17	31314082	E10
932	6	153090672	E10
933	20	35111536	E9
934	6	19731590	E9
935	13	73369162	E9
936	17	44544606	E9
937	2	231665145	E9
938	6	74606964	E9
939	2	51813058	E9
940	6	53815443	E9
941	2	239912210	E9
942	17	75535724	E9
943	3	136894268	E9
944	8	118056780	E9
945	2	195559831	E9
946	22	50538805	E10
947	17	81420905	E9
948	17	43019857	E9
949	9	4238400	E9
950	7	155961945	E9
951	X	19710361	E9
952	8	38405125	E9
953	2	74632665	E9
954	1	40849541	E10
955	X	115960039	E9
956	3	13016000	E9
957	19	40831755	E9
958	6	158027280	E9
959	3	15272989	E10
960	2	109558734	E9
961	13	73287662	E9
962	8	125606874	E9
963	6	137234170	E9
964	1	159000486	E9
965	18	70419884	E9
966	14	63483129	E9
967	2	85434766	E9
968	1	145892076	E9
969	4	74267919	E9
970	1	58884540	E9
971	9	106962698	E9
972	7	131370901	E9
973	11	123112082	E9
974	9	87382265	E9
975	1	225509575	E9
976	16	69482596	E9
977	3	43190704	E9
978	10	50407434	E9
979	8	9006780	E9
980	2	230775341	E9
981	6	16769890	E9
982	3	146968423	E9
983	8	118941280	E9
984	16	68930496	E9
985	12	89184292	E9
986	4	2430475	E9
987	8	17338820	E9
988	20	11716652	E9
989	6	74578284	E9
990	17	64573220	E10
991	15	80662704	E9
992	17	2190556	E9
993	19	17506691	E10
994	4	147498398	E9
995	13	48039263	E9
996	2	132815957	E9
997	15	59702209	E9
998	7	131244801	E9
999	18	26482238	E9
1000	3	185545218	E9
1001	17	66675520	E9
1002	12	110499812	E9
1003	13	102196049	E9
1004	2	133818459	E9
1005	19	1101201	E10
1006	7	26959256	E9
1007	7	84637848	E9
1008	10	93468953	E9
1009	11	118715781	E9
1010	2	97870305	E9
1011	3	13504700	E9
1012	2	74701865	E10
1013	13	47673664	E9
1014	4	41395926	E9
1015	21	42942821	E10
1016	1	31932412	E9
1017	6	134427269	E10
1018	22	47130293	E9
1019	12	93898793	E10
1020	22	36384609	E10
1021	1	94793156	E9
1022	12	113831412	E9
1023	1	23198720	E9
1024	21	43586091	E9
1025	5	55597815	E9
1026	4	11544078	E9
1027	8	30133984	E9
1028	4	54066576	E9
1029	15	78757158	E9
1030	21	32462821	E9
1031	2	156077642	E9
1032	20	4867254	E9
1033	5	56168116	E9
1034	1	93701956	E9
1035	4	133271695	E10
1036	3	98971666	E9
1037	5	68456817	E9
1038	X	19627661	E10
1039	3	149473223	E9
1040	X	37455026	E9
1041	13	79937764	E9
1042	16	67312296	E9
1043	13	63433866	E10
1044	11	131421896	E9
1045	15	94307171	E10
1046	10	89263263	E9
1047	5	131387208	E9
1048	11	62426952	E9
1049	6	87789663	E9
1050	14	56333729	E9
1051	20	362956	E9
1052	19	19489291	E9
1053	6	126040961	E9
1054	2	191680229	E9
1055	9	134132657	E10
1056	11	96188588	E9
1057	4	158810898	E9
1058	3	134094366	E10
1059	2	9311320	E9
1060	2	157170542	E9
1061	2	29053630	E9
1062	12	52943049	E9
1063	12	96197591	E9
1064	9	33374102	E10
1065	10	83612164	E10
1066	2	233557815	E9
1067	2	9378220	E9
1068	12	52975949	E9
1069	10	100044053	E9
1070	7	129845124	E10
1071	5	58392016	E10
1072	13	44267264	E9
1073	2	12318323	E9
1074	10	1110660	E10
1075	20	11376152	E9
1076	8	37903924	E9
1077	13	48730463	E9
1078	2	28750134	E9
1079	13	110964752	E9
1080	19	17791591	E9
1081	8	129886672	E9
1082	8	89887301	E9
1083	9	104795398	E9
1084	12	19741399	E9
1085	6	45625985	E9
1086	14	56199629	E9
1087	22	20532413	E9
1088	5	95902396	E9
1089	1	234522231	E10
1090	4	123340095	E9
1091	6	96059603	E9
1092	4	40486426	E9
1093	12	53538849	E9
1094	8	124262578	E9
1095	8	100789396	E9
1096	12	92097093	E9
1097	10	2621008	E9
1098	8	16749120	E9
1099	16	25050278	E9
1100	4	30754880	E10
1101	19	2534202	E9
1102	6	10312981	E9
1103	9	97769397	E9
1104	5	148089744	E9
1105	20	10376652	E9
1106	21	38293708	E9
1107	13	19911060	E9
1108	18	35438738	E9
1109	18	11115001	E9
1110	X	123818569	E9
1111	12	13176299	E9
1112	8	37144224	E9
1113	3	195560441	E9
1114	16	54135587	E9
1115	10	35041366	E9
1116	10	4733408	E9
1117	17	30450856	E9
1118	17	15659761	E9
1119	9	131257192	E10
1120	19	7243289	E10
1121	5	150022344	E9
1122	2	65576662	E9
1123	9	114779499	E9
1124	1	156684784	E9
1125	20	51931054	E9
1126	11	65309653	E10
1127	1	43256242	E9
1128	22	42752550	E9
1129	5	140978231	E9
1130	8	73346611	E9
1131	10	53030234	E9
1132	4	103012094	E9
1133	5	74251519	E9
1134	1	23188420	E9
1135	21	42361622	E10
1136	9	77807864	E9
1137	10	126204041	E9
1138	11	112157567	E10
1139	3	31275204	E9
1140	13	48791963	E9
1141	17	73300566	E9
1142	4	11635778	E9
1143	1	12573985	E9
1144	11	124276394	E10
1145	4	110163495	E9
1146	2	190334129	E9
1147	8	126435073	E9
1148	1	150551600	E9
1149	8	27774164	E10
1150	5	74316619	E9
1151	X	49177307	E9
1152	2	55100860	E9
1153	16	83306994	E9
1154	15	63091548	E10
1155	22	45484755	E9
1156	6	71478976	E9
1157	16	87144993	E9
1158	2	176562826	E9
1159	7	99201141	E9
1160	15	90168464	E9
1161	2	112641152	E9
1162	15	85045365	E9
1163	16	1722698	E9
1164	11	34267377	E9
1165	9	71822564	E9
1166	1	151820500	E9
1167	10	72171136	E9
1168	19	47310203	E10
1169	18	54968371	E9
1170	14	49946582	E9
1171	6	14711190	E9
1172	5	59549017	E10
1173	4	41346926	E9
1174	7	54967913	E9
1175	6	151069571	E9
1176	10	93438253	E9
1177	17	29241456	E9
1178	4	183636553	E9
1179	21	36910630	E9
1180	3	171953816	E9
1181	1	44089441	E9
1182	20	35792264	E10
1183	12	19886199	E9
1184	17	29126256	E9
1185	1	39118141	E9
1186	3	47618006	E9
1187	1	43930441	E9
1188	13	73326462	E9
1189	10	110493952	E9
1190	5	172774191	E9
1191	4	15401478	E9
1192	12	74791353	E9
1193	10	5660131	E9
1194	2	62579361	E9
1195	4	89317426	E9
1196	21	44299089	E10
1197	1	23010420	E9
1198	10	126519741	E9
1199	1	200700149	E9
1200	12	121144914	E9
1201	4	159227998	E10
1202	4	138235596	E9
1203	2	84809765	E10
1204	14	60152129	E9
1205	10	122540994	E9
1206	5	179763093	E9
1207	2	27707129	E9
1208	21	37341728	E9
1209	3	129389067	E9
1210	16	80948702	E9
1211	12	96467391	E9
1212	11	126363595	E10
1213	1	89065729	E10
1214	8	12726520	E9
1215	4	114448295	E10
1216	3	189353817	E9
1217	20	10353152	E9
1218	16	46864687	E9
1219	2	76270766	E9
1220	10	61939341	E9
1221	3	149382223	E9
1222	10	107231052	E10
1223	5	13664591	E10
1224	19	43687608	E9
1225	2	216489932	E9
1226	12	116527212	E9
1227	11	317400	E10
1228	1	218480335	E9
1229	10	14573295	E9
1230	12	12715199	E10
1231	10	114576951	E9
1232	3	149343613	E9
1233	1	233543831	E9
1234	12	85626191	E9
1235	11	46336074	E9
1236	11	18312677	E9
1237	1	78062028	E10
1238	1	41898442	E9
1239	15	94312967	E9
1240	15	75125206	E9
1241	2	215528832	E9
1242	10	112383252	E9
1243	2	85015766	E9
1244	2	27920929	E9
1245	11	61335552	E9
1246	14	68682130	E9
1247	7	50953809	E9
1248	1	155646109	E9
1249	14	73796044	E10
1250	10	79905064	E10
1251	16	3580198	E10
1252	14	52075932	E9
1253	14	60757129	E9
1254	6	137002270	E9
1255	3	156317117	E9
1256	8	81783810	E9
1257	11	86726510	E9
1258	4	186840652	E9
1259	15	90408164	E9
1260	1	92030855	E9
1261	22	30830913	E9
1262	2	233708715	E9
1263	7	100163741	E9
1264	6	2849267	E9
1265	14	77052404	E9
1266	7	41003277	E9
1267	13	20939661	E9
1268	4	128354995	E9
1269	12	46557350	E9
1270	20	4083253	E9
1271	15	80619504	E9
1272	5	123429507	E9
1273	18	32009939	E9
1274	3	86923260	E9
1275	8	54153987	E9
1276	7	18541452	E10
1277	5	134138210	E10
1278	18	12279301	E9
1279	1	17233918	E9
1280	6	155850674	E9
1281	6	11429181	E9
1282	6	34673323	E9
1283	3	169112518	E9
1284	X	154002455	E9
1285	12	19897199	E9
1286	9	31909102	E10
1287	8	104665696	E9
1288	22	45264055	E9
1289	18	9782603	E9
1290	17	81911524	E10
1291	1	89866653	E9
1292	3	45553604	E9
1293	1	198123247	E9
1294	18	63447187	E9
1295	11	73258107	E9
1296	2	224485839	E9
1297	2	76310966	E9
1298	10	88932663	E9
1299	3	33360704	E9
1300	3	154971117	E10
1301	7	130961301	E9
1302	2	41879756	E9
1303	17	61324457	E9
1304	9	95627297	E10
1305	9	116087900	E9
1306	20	44736445	E9
1307	14	80638503	E9
1308	1	15338517	E9
1309	12	124636801	E9
1310	20	49694456	E9
1311	2	171244944	E10
1312	17	4394256	E9
1313	20	53071454	E9
1314	15	98818048	E9
1315	16	2795398	E10
1316	1	149931684	E9
1317	1	58764040	E9
1318	8	102925496	E9
1319	6	152100272	E9
1320	2	160224743	E9
1321	18	7878402	E9
1322	16	53913987	E9
1323	6	84624463	E9
1324	4	1337912	E10
1325	14	34465343	E9
1326	2	36397953	E9
1327	17	79020323	E9
1328	1	53413040	E9
1329	2	120964354	E9
1330	16	66927896	E9
1331	1	8194753	E9
1332	12	113204812	E9
1333	15	98891348	E9
1334	10	92822943	E9
1335	6	42555584	E9
1336	6	125587855	E9
1337	1	78172128	E10
1338	19	4846288	E9
1339	2	32289527	E9
1340	22	36304108	E9
1341	1	8986854	E9
1342	7	159013748	E9
1343	6	6916568	E9
1344	3	116939263	E9
1345	2	181786928	E9
1346	9	125522300	E9
1347	4	87103624	E9
1348	6	136012369	E9
1349	19	2972102	E9
1350	2	132439657	E9
1351	17	44223506	E9
1352	8	40055724	E9
1353	5	149228744	E9
1354	4	101037720	E10
1355	12	92209193	E9
1356	10	99776253	E9
1357	1	202459649	E9
1358	1	202063349	E9
1359	1	89889653	E9
1360	18	57084871	E9
1361	4	107895395	E10
1362	19	7545614	E10
1363	13	45162665	E9
1364	8	80087710	E9
1365	22	37933947	E9
1366	5	168591517	E9
1367	22	25166133	E9
1368	11	124769894	E9
1369	12	19988899	E9
1370	8	25456567	E10
1371	16	57619487	E9
1372	16	69513996	E9
1373	8	25179868	E9
1374	14	61562129	E9
1375	5	149747744	E9
1376	18	22392139	E9
1377	10	110512552	E9
1378	20	371756	E9
1379	13	98571245	E9
1380	17	59159657	E9
1381	7	24668956	E9
1382	1	221851435	E9
1383	17	41464722	E9
1384	17	41739222	E10
1385	5	159582015	E9
1386	1	7526953	E9
1387	17	68385864	E9
1388	6	44060885	E9
1389	16	87499293	E9
1390	2	177398472	E9
1391	7	17533351	E9
1392	6	16776590	E9
1393	6	136015669	E9
1394	10	60314836	E9
1395	9	88810565	E9
1396	19	18318490	E9
1397	2	69946764	E9
1398	12	122131000	E9
1399	5	137310712	E9
1400	2	200782532	E9
1401	1	159850186	E9
1402	8	123174379	E9
1403	5	148914544	E9
1404	5	119273606	E9
1405	14	102531710	E9
1406	6	1480566	E9
1407	12	124630501	E9
1408	9	99041197	E9
1409	10	31005065	E9
1410	6	157711580	E9
1411	4	147103798	E9
1412	11	102007859	E9
1413	10	5009208	E9
1414	10	69229138	E9
1415	7	16979351	E9
1416	4	138258596	E9
1417	16	87212193	E9
1418	15	89785265	E9
1419	13	75724263	E9
1420	3	128407867	E9
1421	1	241707275	E9
1422	15	98871048	E9
1423	15	67147508	E9
1424	22	36052806	E9
1425	12	50538150	E9
1426	1	39154141	E10
1427	8	40099024	E9
1428	6	56365143	E9
1429	5	176844193	E9
1430	2	20530559	E9
1431	10	33158166	E9
1432	1	43862241	E9
1433	15	40048107	E9
1434	4	86924924	E9
1435	1	39047641	E10
1436	15	49831811	E9
1437	5	115419504	E9
1438	20	50027756	E9
1439	15	49848311	E9
1440	19	16072990	E10
1441	6	151041371	E9
1442	7	46754577	E9
1443	6	45844485	E9
1444	18	37422037	E9
1445	15	80105703	E9
1446	2	191203029	E10
1447	6	4637367	E9
1448	9	122366500	E9
1449	6	34630445	E9
1450	10	75208436	E9
1451	1	172903637	E9
1452	7	55131113	E10
1453	5	133745010	E9
1454	14	65048229	E9
1455	3	46124604	E10
1456	2	46171957	E9
1457	19	33248854	E9
1458	X	38276103	E9
1459	1	84366329	E9
1460	21	29656909	E9
1461	6	35371045	E9
1462	1	21629520	E9
1463	13	73420362	E10
1464	2	164897844	E9
1465	11	65007152	E9
1466	17	44067606	E9
1467	11	64276452	E10
1468	4	41709426	E9
1469	15	55279910	E9
1470	2	229455240	E9
1471	7	7719544	E9
1472	1	93804956	E9
1473	11	61378952	E9
1474	8	122694380	E9
1475	3	44359804	E9
1476	12	14216999	E10
1477	7	105713918	E9
1478	10	130653546	E10
1479	4	11698878	E9
1480	5	141714749	E9
1481	5	59222917	E10
1482	11	469700	E10
1483	5	174382591	E10
1484	12	20127599	E9
1485	18	67385883	E9
1486	8	17469236	E9
1487	18	3250702	E9
1488	15	41773510	E9
1489	4	8128573	E9
1490	1	41683642	E10
1491	21	28541007	E9
1492	10	77583036	E9
1493	2	20506859	E9
1494	14	96267510	E9
1495	14	95480610	E9
1496	1	97850044	E9
1497	20	45011045	E9
1498	20	45037045	E9
1499	1	21279720	E9
1500	7	94701952	E9
1501	20	38093984	E9
1502	19	55546922	E9
1503	19	40588854	E9
1504	16	9073042	E9
1505	9	73117964	E9
1506	1	206021391	E9
1507	12	85286191	E10
1508	8	17782011	E9
1509	6	1917167	E9
1510	7	18866452	E9
1511	18	9648102	E9
1512	2	42937056	E9
1513	6	20455390	E9
1514	5	33148537	E9
1515	X	13373760	E9
1516	19	44764703	E10
1517	13	73337062	E9
1518	7	157302545	E9
1519	12	89162592	E9
1520	3	45065404	E9
1521	18	59005888	E9
1522	1	39981441	E9
1523	5	13537190	E9
1524	6	67888887	E10
1525	15	75661304	E9
1526	6	134551369	E9
1527	1	230124330	E9
1528	1	41895242	E9
1529	19	19394991	E9
1530	1	177209041	E9
1531	12	93135393	E9
1532	7	117270110	E9
1533	20	25508264	E9
1534	5	119255806	E9
1535	1	52159140	E9
1536	1	85573829	E9
1537	18	9619702	E9
1538	3	94413566	E9
1539	2	161992890	E9
1540	12	12534066	E10
1541	19	17296691	E9
1542	3	136839468	E9
1543	7	102236800	E10
1544	3	123602263	E9
1545	13	98509146	E9
1546	22	49955248	E9
1547	8	93898896	E9
1548	20	50048256	E10
1549	12	12788699	E9
1550	10	122183095	E9
1551	15	69394507	E9
1552	9	36328603	E9
1553	10	33134166	E9
1554	9	34204402	E9
1555	18	48629931	E9
1556	12	49953950	E9
1557	4	74109719	E9
1558	X	16828156	E9
1559	6	27115242	E10
1560	2	153593141	E10
1561	11	46649074	E9
1562	3	45170208	E9
1563	10	33129766	E9
1564	4	74134319	E9
1565	3	111695663	E9
1566	2	223538338	E9
1567	1	110880855	E9
1568	21	38179236	E9
1569	6	129499262	E9
1570	1	112403955	E9
1571	10	97724653	E9
1572	1	38962041	E9
1573	19	42282408	E9
1574	11	66124653	E9
1575	7	77482047	E9
1576	20	45973554	E9
1577	1	183623242	E9
1578	21	15749610	E9
1579	14	68465030	E9
1580	14	76958204	E9
1581	6	106858831	E9
1582	2	235518517	E9
1583	2	109239312	E9
1584	17	47226335	E9
1585	2	55841961	E9
1586	9	109556299	E9
1587	4	11548978	E9
1588	7	121033010	E9
1589	15	87619265	E9
1590	8	27874164	E9
1591	1	233683231	E9
1592	6	116557644	E9
1593	16	30570878	E10
1594	15	59570109	E9
1595	X	10581960	E9
1596	1	181102141	E9
1597	20	5647854	E9
1598	4	153433798	E9
1599	5	95632040	E9
1600	4	24219179	E9
1601	2	230685141	E9
1602	15	40799010	E10
1603	14	55600929	E9
1604	10	88643163	E9
1605	21	26807210	E9
1606	12	121025914	E9
1607	1	17229118	E9
1608	10	61439036	E9
1609	1	200638449	E10
1610	X	40132203	E9
1611	1	94617356	E9
1612	1	66282629	E9
1613	9	97528497	E9
1614	7	117582810	E9
1615	2	216221632	E9
1616	11	34652377	E9
1617	8	50056840	E9
1618	19	10567524	E9
1619	10	102988153	E10
1620	1	40877141	E9
1621	20	58251738	E9
1622	16	56477287	E10
1623	6	129645162	E9
1624	12	56126649	E9
1625	5	143557742	E9
1626	4	11628778	E9
1627	14	49993032	E9
1628	15	41941110	E9
1629	5	13567091	E9
1630	3	146503823	E9
1631	4	78569322	E10
1632	2	8662319	E9
1633	11	29185677	E10
1634	12	84994690	E9
1635	14	76951004	E9
1636	2	85524666	E9
1637	17	17676161	E9
1638	3	128382867	E9
1639	8	47387383	E9
1640	9	72577864	E9
1641	7	96304052	E9
1642	16	55471287	E9
1643	10	14681295	E9
1644	12	6193773	E9
1645	11	66951853	E10
1646	8	130097654	E10
1647	6	42315584	E9
1648	16	21511378	E10
1649	7	17402551	E9
1650	12	13173099	E9
1651	9	84357765	E9
1652	7	74094134	E9
1653	6	151022171	E9
1654	X	110037072	E9
1655	10	76252336	E10
1656	5	59055716	E9
1657	3	87333160	E9
1658	15	77064703	E9
1659	12	128818302	E9
1660	1	183080442	E9
1661	19	19445091	E10
1662	12	6745973	E10
1663	1	40863641	E9
1664	22	41940550	E10
1665	1	37452712	E9
1666	16	28586378	E10
1667	X	35439762	E9
1668	20	34791536	E9
1669	1	38986441	E9
1670	19	10885224	E10
1671	2	172253026	E9
1672	11	33942477	E10
1673	3	191357017	E9
1674	6	6788668	E9
1675	1	172907337	E9
1676	5	122183406	E9
1677	12	93090493	E9
1678	2	133333458	E9
1679	9	19137702	E9
1680	1	4650880	E10
1681	10	7354332	E9
1682	3	128422667	E9
1683	3	41159209	E9
1684	3	128787967	E9
1685	1	117093855	E9
1686	2	133201258	E9
1687	9	137716327	E10
1688	1	3502176	E9
1689	4	46947383	E9
1690	1	10681156	E9
1691	X	14032360	E9
1692	1	24719622	E9
1693	5	150763745	E9
1694	13	73934262	E9
1695	5	135142311	E9
1696	6	1325565	E9
1697	17	51703341	E9
1698	6	6879468	E9
1699	3	56981432	E9
1700	10	61794436	E9
1701	4	17337079	E9
1702	3	194497882	E9
1703	2	212906331	E9
1704	6	106528132	E9
1705	22	37895247	E9
1706	15	90591264	E9
1707	14	61503382	E9
1708	13	99125046	E9
1709	3	49462363	E9
1710	13	31927763	E9
1711	6	135722669	E9
1712	1	56457440	E9
1713	9	28929502	E9
1714	1	109892555	E9
1715	7	6290444	E10
1716	14	54211932	E9
1717	11	7600793	E9
1718	13	44311764	E9
1719	12	75851153	E9
1720	2	46068457	E9
1721	19	17021590	E9
1722	2	196607431	E9
1723	9	33171702	E9
1724	10	126409241	E9
1725	1	10107955	E9
1726	4	187732852	E10
1727	7	23968356	E9
1728	5	40333641	E9
1729	1	197838947	E9
1730	7	66356878	E9
1731	6	140572570	E9
1732	13	20476561	E10
1733	5	136619912	E9
1734	14	52032432	E9
1735	6	2726367	E10
1736	11	122180782	E9
1737	8	23353842	E9
1738	20	49790156	E9
1739	6	140846670	E9
1740	22	31296414	E9
1741	12	29713700	E9
1742	19	40797855	E9
1743	6	22892792	E9
1744	8	124199678	E9
1745	X	134670304	E9
1746	5	412285	E9
1747	14	68564230	E9
1748	1	209674332	E9
1749	17	54948540	E9
1750	11	83816309	E9
1751	9	33227502	E9
1752	12	68788053	E9
1753	3	163722318	E10
1754	17	59857557	E9
1755	10	2623108	E10
1756	17	27446947	E9
1757	18	9760703	E9
1758	7	101125199	E9
1759	11	114284768	E10
1760	2	383400	E9
1761	5	168301417	E9
1762	3	159632517	E9
1763	21	29188008	E9
1764	10	12750495	E9
1765	9	33381102	E9
1766	14	67412930	E9
1767	11	74319007	E9
1768	2	224146539	E9
1769	2	10534523	E10
1770	13	43261164	E9
1771	2	79393966	E10
1772	12	79635489	E9
1773	5	24478134	E10
1774	4	74055219	E9
1775	3	189268517	E9
1776	12	50531450	E9
1777	9	87464685	E9
1778	20	6697953	E9
1779	13	51534963	E9
1780	12	108803095	E10
1781	5	132839608	E9
1782	7	102150900	E9
1783	6	165574622	E9
1784	7	7696444	E10
1785	6	4323067	E9
1786	19	44689688	E9
1787	6	34234945	E10
1788	1	230112730	E9
1789	1	154729900	E9
1790	9	127584300	E9
1791	6	21022790	E9
1792	22	41290850	E9
1793	15	84911865	E9
1794	5	96289040	E9
1795	5	132964609	E10
1796	14	62428629	E9
1797	1	32133612	E10
1798	9	112754999	E9
1799	2	69781164	E9
1800	1	8094953	E9
1801	19	38878220	E10
1802	10	132464706	E9
1803	7	118312110	E10
1804	17	27560174	E9
1805	1	44068341	E9
1806	12	46983850	E9
1807	10	74923736	E9
1808	8	121584679	E9
1809	1	235079763	E9
1810	2	67650364	E9
1811	2	64839362	E9
1812	10	126424441	E9
1813	7	4739143	E9
1814	X	110397216	E9
1815	10	91575463	E9
1816	7	16668250	E9
1817	5	141959351	E9
1818	21	14055408	E10
1819	2	172858226	E9
1820	9	72858264	E9
1821	1	17489317	E9
1822	15	59256409	E9
1823	12	47896750	E9
1824	8	29402664	E9
1825	3	152258321	E9
1826	22	32700314	E9
1827	4	40576926	E9
1828	1	198118347	E9
1829	X	56600642	E9
1830	2	98455305	E10
1831	17	75105710	E9
1832	3	13485800	E9
1833	2	201158332	E9
1834	8	32433242	E9
1835	2	40353356	E9
1836	13	110957352	E10
1837	20	3818953	E9
1838	1	112935055	E9
1839	10	119679598	E9
1840	3	155071117	E9
1841	18	63869686	E9
1842	18	21669841	E9
1843	3	69433859	E9
1844	19	46915803	E9
1845	17	43418306	E9
1846	15	71753507	E9
1847	3	102156666	E9
1848	13	49215064	E9
1849	6	12490982	E9
1850	1	32178812	E9
1851	11	18393577	E9
1852	3	129855857	E9
1853	6	134277769	E9
1854	3	62602785	E9
1855	9	94885697	E9
1856	2	67526264	E9
1857	1	93807856	E10
1858	6	52512243	E9
1859	2	38685854	E9
1860	9	122394600	E9
1861	2	187529328	E9
1862	8	137190075	E9
1863	7	24456856	E9
1864	2	237483018	E9
1865	18	64000	E10
1866	2	27011028	E9
1867	X	110341516	E9
1868	14	61499229	E9
1869	18	44725537	E9
1870	9	128093421	E9
1871	4	147561098	E10
1872	2	28649230	E9
1873	19	14474988	E9
1874	3	49218563	E10
1875	6	25012993	E9
1876	9	128875800	E9
1877	6	1589866	E9
1878	20	6719153	E10
1879	8	127865972	E9
1880	1	201276149	E9
1881	6	165577922	E10
1882	1	234898730	E9
1883	3	124787463	E9
1884	6	33839745	E9
1885	16	85000793	E9
1886	16	58047395	E10
1887	3	141320668	E10
1888	1	46189041	E9
1889	18	7175202	E9
1890	1	114114055	E9
1891	8	17467139	E10
1892	2	74708765	E9
1893	11	129803495	E9
1894	22	19947777	E9
1895	14	63875629	E9
1896	2	190760029	E9
1897	14	51636332	E9
1898	9	73119164	E9
1899	2	67561264	E9
1900	16	69530496	E9
1901	11	131430996	E9
1902	8	95693696	E10
1903	11	12258277	E9
1904	3	16784989	E9
1905	3	126420267	E9
1906	17	56682040	E9
1907	4	55173176	E9
1908	2	20499959	E9
1909	11	62614652	E9
1910	2	84741365	E9
1911	12	12980199	E9
1912	9	89138565	E9
1913	20	36820183	E9
1914	17	40252222	E9
1915	6	44035285	E9
1916	16	89326491	E9
1917	2	85314466	E9
1918	1	9386254	E9
1919	8	10799380	E9
1920	15	64027248	E9
1921	6	56869243	E9
1922	21	16563909	E9
1923	9	34325902	E9
1924	6	37616446	E9
1925	5	126446609	E9
1926	2	69163268	E9
1927	9	76400764	E9
1928	3	160695518	E9
1929	17	81866735	E10
1930	12	110056195	E9
1931	7	46386777	E9
1932	6	44067885	E9
1933	3	171851116	E9
1934	14	52131932	E9
1935	9	72156264	E9
1936	10	4704308	E9
1937	1	15415617	E9
1938	22	45601856	E9
1939	9	88270265	E10
1940	3	134067066	E9
1941	1	201016149	E9
1942	12	93198293	E9
1943	9	115952900	E9
1944	17	20206595	E9
1945	7	159103148	E9
1946	6	140071370	E9
1947	X	47562601	E9
1948	11	66222529	E9
1949	8	23346142	E10
1950	18	35458938	E9
1951	15	42100802	E10
1952	3	36679905	E9
1953	19	58477721	E9
1954	5	40173641	E9
1955	22	30885113	E10
1956	3	172315216	E9
1957	2	381500	E10
1958	21	38308208	E10
1959	10	73938236	E9
1960	7	107180419	E9
1961	1	109901555	E9
1962	2	120914354	E9
1963	1	204113849	E9
1964	3	183074518	E9
1965	1	93759556	E9
1966	22	32644714	E10
1967	12	19946599	E9
1968	5	142053851	E9
1969	10	24921665	E9
1970	8	125126276	E9
1971	2	67260664	E9
1972	22	24991233	E9
1973	11	110128565	E9
1974	10	50327734	E9
1975	9	109111299	E9
1976	20	20772457	E9
1977	14	52111032	E9
1978	12	67670153	E10
1979	1	78101628	E9
1980	1	45349141	E9
1981	5	395685	E9
1982	3	57952233	E9
1983	18	23546138	E10
1984	2	152410640	E9
1985	2	201433232	E9
1986	21	22892408	E9
1987	1	198126247	E9
1988	13	73166962	E9
1989	5	132254508	E9
1990	18	72601985	E9
1991	10	73894736	E9
1992	5	142360851	E9
1993	15	89167565	E9
1994	11	34809877	E9
1995	5	68344216	E9
1996	9	22169901	E9
1997	7	151441181	E9
1998	3	597017	E9
1999	15	48866211	E9
[truncated: 6,998 more rows]
