# Supplementary material for: Differential nucleosome organization in human interphase and metaphase chromosomes
Source: Mol Syst Biol. 2026 Feb 2;22(5):738–65. doi: 10.1038/s44320-026-00192-y (PMC13144420; doi:10.1038/s44320-026-00192-y)
Supplement: Supplementary file 6 — Source data Fig. 4 [file 44320_2026_192_MOESM6_ESM.zip › Figure 4/4D/fig4d.csv]

x	y	PANEL	group	flipped_aes	colour	linewidth	linetype	alpha
-1000	0.437567293488048	1	-1	FALSE	black	0.3	1
-999	0.437307413700424	1	-1	FALSE	black	0.3	1
-998	0.437041340054904	1	-1	FALSE	black	0.3	1
-997	0.436765932768679	1	-1	FALSE	black	0.3	1
-996	0.436485266346505	1	-1	FALSE	black	0.3	1
-995	0.436186440468902	1	-1	FALSE	black	0.3	1
-994	0.435892041252737	1	-1	FALSE	black	0.3	1
-993	0.435597807774105	1	-1	FALSE	black	0.3	1
-992	0.435301505665384	1	-1	FALSE	black	0.3	1
-991	0.435004405163389	1	-1	FALSE	black	0.3	1
-990	0.434709240465492	1	-1	FALSE	black	0.3	1
-989	0.434412765608574	1	-1	FALSE	black	0.3	1
-988	0.434107707990822	1	-1	FALSE	black	0.3	1
-987	0.433804735431609	1	-1	FALSE	black	0.3	1
-986	0.433505395402483	1	-1	FALSE	black	0.3	1
-985	0.433193928660448	1	-1	FALSE	black	0.3	1
-984	0.432878511781214	1	-1	FALSE	black	0.3	1
-983	0.432559641079419	1	-1	FALSE	black	0.3	1
-982	0.432234734589127	1	-1	FALSE	black	0.3	1
-981	0.431903027188112	1	-1	FALSE	black	0.3	1
-980	0.431563969699218	1	-1	FALSE	black	0.3	1
-979	0.431218090177664	1	-1	FALSE	black	0.3	1
-978	0.430862580541812	1	-1	FALSE	black	0.3	1
-977	0.430498421505665	1	-1	FALSE	black	0.3	1
-976	0.430126714970377	1	-1	FALSE	black	0.3	1
-975	0.42974372565369	1	-1	FALSE	black	0.3	1
-974	0.429348468957546	1	-1	FALSE	black	0.3	1
-973	0.428946194053854	1	-1	FALSE	black	0.3	1
-972	0.428539543472432	1	-1	FALSE	black	0.3	1
-971	0.428117721406602	1	-1	FALSE	black	0.3	1
-970	0.427692070855908	1	-1	FALSE	black	0.3	1
-969	0.427249076859361	1	-1	FALSE	black	0.3	1
-968	0.426795916190212	1	-1	FALSE	black	0.3	1
-967	0.426332629187143	1	-1	FALSE	black	0.3	1
-966	0.42585933751605	1	-1	FALSE	black	0.3	1
-965	0.425376299985672	1	-1	FALSE	black	0.3	1
-964	0.424883911907708	1	-1	FALSE	black	0.3	1
-963	0.424370722707711	1	-1	FALSE	black	0.3	1
-962	0.423859848788007	1	-1	FALSE	black	0.3	1
-961	0.423339178598818	1	-1	FALSE	black	0.3	1
-960	0.422809067126462	1	-1	FALSE	black	0.3	1
-959	0.4222684117942	1	-1	FALSE	black	0.3	1
-958	0.421728202310979	1	-1	FALSE	black	0.3	1
-957	0.421181158506771	1	-1	FALSE	black	0.3	1
-956	0.420626562712854	1	-1	FALSE	black	0.3	1
-955	0.420068506163937	1	-1	FALSE	black	0.3	1
-954	0.419511317757677	1	-1	FALSE	black	0.3	1
-953	0.418952073816202	1	-1	FALSE	black	0.3	1
-952	0.418391471807385	1	-1	FALSE	black	0.3	1
-951	0.417830365379557	1	-1	FALSE	black	0.3	1
-950	0.417269725556979	1	-1	FALSE	black	0.3	1
-949	0.416710331954125	1	-1	FALSE	black	0.3	1
-948	0.41615286676197	1	-1	FALSE	black	0.3	1
-947	0.415598461071209	1	-1	FALSE	black	0.3	1
-946	0.415051526458495	1	-1	FALSE	black	0.3	1
-945	0.414506530944121	1	-1	FALSE	black	0.3	1
-944	0.413963326813694	1	-1	FALSE	black	0.3	1
-943	0.413431248586348	1	-1	FALSE	black	0.3	1
-942	0.41290171679998	1	-1	FALSE	black	0.3	1
-941	0.412382805346177	1	-1	FALSE	black	0.3	1
-940	0.411868903908351	1	-1	FALSE	black	0.3	1
-939	0.411367350809284	1	-1	FALSE	black	0.3	1
-938	0.410873872956597	1	-1	FALSE	black	0.3	1
-937	0.410378164354735	1	-1	FALSE	black	0.3	1
-936	0.409891564231527	1	-1	FALSE	black	0.3	1
-935	0.409405432805737	1	-1	FALSE	black	0.3	1
-934	0.408935187301709	1	-1	FALSE	black	0.3	1
-933	0.408473461059259	1	-1	FALSE	black	0.3	1
-932	0.408014782811781	1	-1	FALSE	black	0.3	1
-931	0.407567427694737	1	-1	FALSE	black	0.3	1
-930	0.407122531228046	1	-1	FALSE	black	0.3	1
-929	0.406682409869432	1	-1	FALSE	black	0.3	1
-928	0.406243638252399	1	-1	FALSE	black	0.3	1
-927	0.405808010232015	1	-1	FALSE	black	0.3	1
-926	0.405370355052801	1	-1	FALSE	black	0.3	1
-925	0.404939925243048	1	-1	FALSE	black	0.3	1
-924	0.404505809925279	1	-1	FALSE	black	0.3	1
-923	0.404067874924817	1	-1	FALSE	black	0.3	1
-922	0.403635775139026	1	-1	FALSE	black	0.3	1
-921	0.403206680503558	1	-1	FALSE	black	0.3	1
-920	0.402777111917857	1	-1	FALSE	black	0.3	1
-919	0.40235081607113	1	-1	FALSE	black	0.3	1
-918	0.401923307012882	1	-1	FALSE	black	0.3	1
-917	0.401486218668985	1	-1	FALSE	black	0.3	1
-916	0.401050994657587	1	-1	FALSE	black	0.3	1
-915	0.400613879177315	1	-1	FALSE	black	0.3	1
-914	0.400172267879497	1	-1	FALSE	black	0.3	1
-913	0.399732131425012	1	-1	FALSE	black	0.3	1
-912	0.399292131947255	1	-1	FALSE	black	0.3	1
-911	0.398849923587443	1	-1	FALSE	black	0.3	1
-910	0.398398335916533	1	-1	FALSE	black	0.3	1
-909	0.397948540278614	1	-1	FALSE	black	0.3	1
-908	0.397496773776906	1	-1	FALSE	black	0.3	1
-907	0.3970389068382	1	-1	FALSE	black	0.3	1
-906	0.396583676237654	1	-1	FALSE	black	0.3	1
-905	0.39612814949075	1	-1	FALSE	black	0.3	1
-904	0.39567355888306	1	-1	FALSE	black	0.3	1
-903	0.395213780910646	1	-1	FALSE	black	0.3	1
-902	0.394764533154924	1	-1	FALSE	black	0.3	1
-901	0.394304161419259	1	-1	FALSE	black	0.3	1
-900	0.393843358618014	1	-1	FALSE	black	0.3	1
-899	0.393382887561089	1	-1	FALSE	black	0.3	1
-898	0.392922912674321	1	-1	FALSE	black	0.3	1
-897	0.392462479054552	1	-1	FALSE	black	0.3	1
-896	0.392002542693944	1	-1	FALSE	black	0.3	1
-895	0.391538950396692	1	-1	FALSE	black	0.3	1
-894	0.39108087441198	1	-1	FALSE	black	0.3	1
-893	0.390620556265888	1	-1	FALSE	black	0.3	1
-892	0.390163405546904	1	-1	FALSE	black	0.3	1
-891	0.389710033967255	1	-1	FALSE	black	0.3	1
-890	0.389258055047525	1	-1	FALSE	black	0.3	1
-889	0.388808155101358	1	-1	FALSE	black	0.3	1
-888	0.388361495876147	1	-1	FALSE	black	0.3	1
-887	0.387914914398474	1	-1	FALSE	black	0.3	1
-886	0.387470701782668	1	-1	FALSE	black	0.3	1
-885	0.387028488963958	1	-1	FALSE	black	0.3	1
-884	0.386586066256305	1	-1	FALSE	black	0.3	1
-883	0.386146732566369	1	-1	FALSE	black	0.3	1
-882	0.385695643063884	1	-1	FALSE	black	0.3	1
-881	0.385259442332798	1	-1	FALSE	black	0.3	1
-880	0.384823776913979	1	-1	FALSE	black	0.3	1
-879	0.38438883431372	1	-1	FALSE	black	0.3	1
-878	0.383953954165954	1	-1	FALSE	black	0.3	1
-877	0.383518206666006	1	-1	FALSE	black	0.3	1
-876	0.38308469879662	1	-1	FALSE	black	0.3	1
-875	0.382643990909623	1	-1	FALSE	black	0.3	1
-874	0.382204661382511	1	-1	FALSE	black	0.3	1
-873	0.381765600704803	1	-1	FALSE	black	0.3	1
-872	0.38132164143356	1	-1	FALSE	black	0.3	1
-871	0.380874802209336	1	-1	FALSE	black	0.3	1
-870	0.380424573761887	1	-1	FALSE	black	0.3	1
-869	0.379969217339959	1	-1	FALSE	black	0.3	1
-868	0.379504444003127	1	-1	FALSE	black	0.3	1
-867	0.379039459812589	1	-1	FALSE	black	0.3	1
-866	0.378569857882805	1	-1	FALSE	black	0.3	1
-865	0.378095333032431	1	-1	FALSE	black	0.3	1
-864	0.377614359512758	1	-1	FALSE	black	0.3	1
-863	0.377125311932134	1	-1	FALSE	black	0.3	1
-862	0.376629026647058	1	-1	FALSE	black	0.3	1
-861	0.376122094692921	1	-1	FALSE	black	0.3	1
-860	0.37561363232611	1	-1	FALSE	black	0.3	1
-859	0.375097133928215	1	-1	FALSE	black	0.3	1
-858	0.37457670778462	1	-1	FALSE	black	0.3	1
-857	0.374046541946803	1	-1	FALSE	black	0.3	1
-856	0.373517424665785	1	-1	FALSE	black	0.3	1
-855	0.372975227706348	1	-1	FALSE	black	0.3	1
-854	0.372431307809364	1	-1	FALSE	black	0.3	1
-853	0.371878100730688	1	-1	FALSE	black	0.3	1
-852	0.371317470206274	1	-1	FALSE	black	0.3	1
-851	0.370750390321315	1	-1	FALSE	black	0.3	1
-850	0.370177985292705	1	-1	FALSE	black	0.3	1
-849	0.369604889759766	1	-1	FALSE	black	0.3	1
-848	0.369028227309135	1	-1	FALSE	black	0.3	1
-847	0.368420868465933	1	-1	FALSE	black	0.3	1
-846	0.367812767637002	1	-1	FALSE	black	0.3	1
-845	0.367232812545974	1	-1	FALSE	black	0.3	1
-844	0.36665316685412	1	-1	FALSE	black	0.3	1
-843	0.366070988649509	1	-1	FALSE	black	0.3	1
-842	0.365490061150493	1	-1	FALSE	black	0.3	1
-841	0.364905038182889	1	-1	FALSE	black	0.3	1
-840	0.364323634820603	1	-1	FALSE	black	0.3	1
-839	0.363742823775883	1	-1	FALSE	black	0.3	1
-838	0.363155659993269	1	-1	FALSE	black	0.3	1
-837	0.362575469510931	1	-1	FALSE	black	0.3	1
-836	0.361999413791234	1	-1	FALSE	black	0.3	1
-835	0.36142488246021	1	-1	FALSE	black	0.3	1
-834	0.360855001486135	1	-1	FALSE	black	0.3	1
-833	0.360284601138545	1	-1	FALSE	black	0.3	1
-832	0.359720611596505	1	-1	FALSE	black	0.3	1
-831	0.359165085210913	1	-1	FALSE	black	0.3	1
-830	0.358603537577113	1	-1	FALSE	black	0.3	1
-829	0.358049940968263	1	-1	FALSE	black	0.3	1
-828	0.357489389816894	1	-1	FALSE	black	0.3	1
-827	0.356939924350619	1	-1	FALSE	black	0.3	1
-826	0.356395330553018	1	-1	FALSE	black	0.3	1
-825	0.355853074081042	1	-1	FALSE	black	0.3	1
-824	0.355314423177868	1	-1	FALSE	black	0.3	1
-823	0.354778612477143	1	-1	FALSE	black	0.3	1
-822	0.354244364609065	1	-1	FALSE	black	0.3	1
-821	0.353711932541595	1	-1	FALSE	black	0.3	1
-820	0.353179308068802	1	-1	FALSE	black	0.3	1
-819	0.352651134719188	1	-1	FALSE	black	0.3	1
-818	0.352120591864161	1	-1	FALSE	black	0.3	1
-817	0.35159258941177	1	-1	FALSE	black	0.3	1
-816	0.351060139254816	1	-1	FALSE	black	0.3	1
-815	0.350521185696748	1	-1	FALSE	black	0.3	1
-814	0.349986700426953	1	-1	FALSE	black	0.3	1
-813	0.349460417462381	1	-1	FALSE	black	0.3	1
-812	0.348916498189253	1	-1	FALSE	black	0.3	1
-811	0.348364450105145	1	-1	FALSE	black	0.3	1
-810	0.347811652525494	1	-1	FALSE	black	0.3	1
-809	0.34725270289355	1	-1	FALSE	black	0.3	1
-808	0.34668829089378	1	-1	FALSE	black	0.3	1
-807	0.346116123435653	1	-1	FALSE	black	0.3	1
-806	0.345537232153229	1	-1	FALSE	black	0.3	1
-805	0.344950689247694	1	-1	FALSE	black	0.3	1
-804	0.344355451729507	1	-1	FALSE	black	0.3	1
-803	0.343749663790565	1	-1	FALSE	black	0.3	1
-802	0.343143549979525	1	-1	FALSE	black	0.3	1
-801	0.342513486736582	1	-1	FALSE	black	0.3	1
-800	0.341882077127592	1	-1	FALSE	black	0.3	1
-799	0.341242999584715	1	-1	FALSE	black	0.3	1
-798	0.340596038931561	1	-1	FALSE	black	0.3	1
-797	0.339939846238291	1	-1	FALSE	black	0.3	1
-796	0.339269077083801	1	-1	FALSE	black	0.3	1
-795	0.338588012800663	1	-1	FALSE	black	0.3	1
-794	0.337896159030052	1	-1	FALSE	black	0.3	1
-793	0.337201955682916	1	-1	FALSE	black	0.3	1
-792	0.336504417373086	1	-1	FALSE	black	0.3	1
-791	0.335809929248716	1	-1	FALSE	black	0.3	1
-790	0.335112725839973	1	-1	FALSE	black	0.3	1
-789	0.334414750108891	1	-1	FALSE	black	0.3	1
-788	0.333715230248063	1	-1	FALSE	black	0.3	1
-787	0.333007419002	1	-1	FALSE	black	0.3	1
-786	0.332288221633379	1	-1	FALSE	black	0.3	1
-785	0.331564273962208	1	-1	FALSE	black	0.3	1
-784	0.330837743341576	1	-1	FALSE	black	0.3	1
-783	0.330110320577301	1	-1	FALSE	black	0.3	1
-782	0.329378817245553	1	-1	FALSE	black	0.3	1
-781	0.328646095865148	1	-1	FALSE	black	0.3	1
-780	0.327912368456008	1	-1	FALSE	black	0.3	1
-779	0.327178903096355	1	-1	FALSE	black	0.3	1
-778	0.326445112383788	1	-1	FALSE	black	0.3	1
-777	0.325710629990758	1	-1	FALSE	black	0.3	1
-776	0.3249768056073	1	-1	FALSE	black	0.3	1
-775	0.324246407690753	1	-1	FALSE	black	0.3	1
-774	0.323514808935263	1	-1	FALSE	black	0.3	1
-773	0.322786922061745	1	-1	FALSE	black	0.3	1
-772	0.322060253661419	1	-1	FALSE	black	0.3	1
-771	0.321335227275739	1	-1	FALSE	black	0.3	1
-770	0.320612579236887	1	-1	FALSE	black	0.3	1
-769	0.319893927780548	1	-1	FALSE	black	0.3	1
-768	0.319174824088198	1	-1	FALSE	black	0.3	1
-767	0.318457947345001	1	-1	FALSE	black	0.3	1
-766	0.317743807870147	1	-1	FALSE	black	0.3	1
-765	0.317031650982631	1	-1	FALSE	black	0.3	1
-764	0.316321020461543	1	-1	FALSE	black	0.3	1
-763	0.315611959471903	1	-1	FALSE	black	0.3	1
-762	0.314888762618448	1	-1	FALSE	black	0.3	1
-761	0.314180743641091	1	-1	FALSE	black	0.3	1
-760	0.313481944693045	1	-1	FALSE	black	0.3	1
-759	0.312775034110941	1	-1	FALSE	black	0.3	1
-758	0.312068506108767	1	-1	FALSE	black	0.3	1
-757	0.311366786446764	1	-1	FALSE	black	0.3	1
-756	0.310665838371044	1	-1	FALSE	black	0.3	1
-755	0.309948058305531	1	-1	FALSE	black	0.3	1
-754	0.309241296620367	1	-1	FALSE	black	0.3	1
-753	0.30852789312341	1	-1	FALSE	black	0.3	1
-752	0.307814151189339	1	-1	FALSE	black	0.3	1
-751	0.307110237028533	1	-1	FALSE	black	0.3	1
-750	0.306399742593782	1	-1	FALSE	black	0.3	1
-749	0.305689217066653	1	-1	FALSE	black	0.3	1
-748	0.304972513056445	1	-1	FALSE	black	0.3	1
-747	0.304262483664357	1	-1	FALSE	black	0.3	1
-746	0.303550694122992	1	-1	FALSE	black	0.3	1
-745	0.302839480322493	1	-1	FALSE	black	0.3	1
-744	0.302132916248019	1	-1	FALSE	black	0.3	1
-743	0.301416105548687	1	-1	FALSE	black	0.3	1
-742	0.300703084949017	1	-1	FALSE	black	0.3	1
-741	0.299995369644655	1	-1	FALSE	black	0.3	1
-740	0.299289148368759	1	-1	FALSE	black	0.3	1
-739	0.298574886271531	1	-1	FALSE	black	0.3	1
-738	0.297864371352852	1	-1	FALSE	black	0.3	1
-737	0.297154947141325	1	-1	FALSE	black	0.3	1
-736	0.296446679010553	1	-1	FALSE	black	0.3	1
-735	0.295740018673548	1	-1	FALSE	black	0.3	1
-734	0.295042581151186	1	-1	FALSE	black	0.3	1
-733	0.29434664058602	1	-1	FALSE	black	0.3	1
-732	0.293647211446067	1	-1	FALSE	black	0.3	1
-731	0.292947921438179	1	-1	FALSE	black	0.3	1
-730	0.29225088083914	1	-1	FALSE	black	0.3	1
-729	0.291556761948155	1	-1	FALSE	black	0.3	1
-728	0.290844300465379	1	-1	FALSE	black	0.3	1
-727	0.290153941213805	1	-1	FALSE	black	0.3	1
-726	0.289460875843538	1	-1	FALSE	black	0.3	1
-725	0.288769357703436	1	-1	FALSE	black	0.3	1
-724	0.288085225472619	1	-1	FALSE	black	0.3	1
-723	0.287398224558129	1	-1	FALSE	black	0.3	1
-722	0.286717274498012	1	-1	FALSE	black	0.3	1
-721	0.286040229134149	1	-1	FALSE	black	0.3	1
-720	0.285363104309194	1	-1	FALSE	black	0.3	1
-719	0.284684362201745	1	-1	FALSE	black	0.3	1
-718	0.283996893802676	1	-1	FALSE	black	0.3	1
-717	0.283314195523273	1	-1	FALSE	black	0.3	1
-716	0.282630950147651	1	-1	FALSE	black	0.3	1
-715	0.281950927598746	1	-1	FALSE	black	0.3	1
-714	0.281255730234278	1	-1	FALSE	black	0.3	1
-713	0.280572044240026	1	-1	FALSE	black	0.3	1
-712	0.279872438991291	1	-1	FALSE	black	0.3	1
-711	0.279184152156997	1	-1	FALSE	black	0.3	1
-710	0.278492798276582	1	-1	FALSE	black	0.3	1
-709	0.277793535721075	1	-1	FALSE	black	0.3	1
-708	0.277099320852065	1	-1	FALSE	black	0.3	1
-707	0.276395951027957	1	-1	FALSE	black	0.3	1
-706	0.275687593019135	1	-1	FALSE	black	0.3	1
-705	0.274974145128107	1	-1	FALSE	black	0.3	1
-704	0.274254823357275	1	-1	FALSE	black	0.3	1
-703	0.273529241091763	1	-1	FALSE	black	0.3	1
-702	0.272806710708346	1	-1	FALSE	black	0.3	1
-701	0.272067529445178	1	-1	FALSE	black	0.3	1
-700	0.271315962408224	1	-1	FALSE	black	0.3	1
-699	0.270561989177381	1	-1	FALSE	black	0.3	1
-698	0.269800406240385	1	-1	FALSE	black	0.3	1
-697	0.269031081661127	1	-1	FALSE	black	0.3	1
-696	0.268245004374516	1	-1	FALSE	black	0.3	1
-695	0.267460299214963	1	-1	FALSE	black	0.3	1
-694	0.266667376871545	1	-1	FALSE	black	0.3	1
-693	0.265862826385333	1	-1	FALSE	black	0.3	1
-692	0.265065747520079	1	-1	FALSE	black	0.3	1
-691	0.264254669766713	1	-1	FALSE	black	0.3	1
-690	0.263446691941675	1	-1	FALSE	black	0.3	1
-689	0.262638898926906	1	-1	FALSE	black	0.3	1
-688	0.261813508955803	1	-1	FALSE	black	0.3	1
-687	0.26097125728072	1	-1	FALSE	black	0.3	1
-686	0.260139037572397	1	-1	FALSE	black	0.3	1
-685	0.259306679589987	1	-1	FALSE	black	0.3	1
-684	0.258473366270691	1	-1	FALSE	black	0.3	1
-683	0.257631504063369	1	-1	FALSE	black	0.3	1
-682	0.256798579669431	1	-1	FALSE	black	0.3	1
-681	0.255963010330457	1	-1	FALSE	black	0.3	1
-680	0.255135048725485	1	-1	FALSE	black	0.3	1
-679	0.254297808988645	1	-1	FALSE	black	0.3	1
-678	0.25347115749112	1	-1	FALSE	black	0.3	1
-677	0.252646730846223	1	-1	FALSE	black	0.3	1
-676	0.251830409628341	1	-1	FALSE	black	0.3	1
-675	0.251011456409592	1	-1	FALSE	black	0.3	1
-674	0.250194748878974	1	-1	FALSE	black	0.3	1
-673	0.249380432062171	1	-1	FALSE	black	0.3	1
-672	0.248568199042465	1	-1	FALSE	black	0.3	1
-671	0.247757462376969	1	-1	FALSE	black	0.3	1
-670	0.246948044644189	1	-1	FALSE	black	0.3	1
-669	0.24613926851136	1	-1	FALSE	black	0.3	1
-668	0.245314206847134	1	-1	FALSE	black	0.3	1
-667	0.244494665022046	1	-1	FALSE	black	0.3	1
-666	0.243676254683726	1	-1	FALSE	black	0.3	1
-665	0.242865440169342	1	-1	FALSE	black	0.3	1
-664	0.2420420622922	1	-1	FALSE	black	0.3	1
-663	0.241228031878245	1	-1	FALSE	black	0.3	1
-662	0.240412247015923	1	-1	FALSE	black	0.3	1
-661	0.23959220792543	1	-1	FALSE	black	0.3	1
-660	0.238773495460196	1	-1	FALSE	black	0.3	1
-659	0.237947041581312	1	-1	FALSE	black	0.3	1
-658	0.23711718643814	1	-1	FALSE	black	0.3	1
-657	0.236280950029152	1	-1	FALSE	black	0.3	1
-656	0.235441924441752	1	-1	FALSE	black	0.3	1
-655	0.234601845363275	1	-1	FALSE	black	0.3	1
-654	0.233758576800286	1	-1	FALSE	black	0.3	1
-653	0.232923405607208	1	-1	FALSE	black	0.3	1
-652	0.232079346060033	1	-1	FALSE	black	0.3	1
-651	0.231234829256834	1	-1	FALSE	black	0.3	1
-650	0.230378559456081	1	-1	FALSE	black	0.3	1
-649	0.229523553593978	1	-1	FALSE	black	0.3	1
-648	0.228672594315151	1	-1	FALSE	black	0.3	1
-647	0.227816925734156	1	-1	FALSE	black	0.3	1
-646	0.226963732934187	1	-1	FALSE	black	0.3	1
-645	0.226120023068132	1	-1	FALSE	black	0.3	1
-644	0.225262992379416	1	-1	FALSE	black	0.3	1
-643	0.224405826022968	1	-1	FALSE	black	0.3	1
-642	0.223550398838062	1	-1	FALSE	black	0.3	1
-641	0.222695337463523	1	-1	FALSE	black	0.3	1
-640	0.221841764942115	1	-1	FALSE	black	0.3	1
-639	0.220989931514694	1	-1	FALSE	black	0.3	1
-638	0.220140053292651	1	-1	FALSE	black	0.3	1
-637	0.219288928190728	1	-1	FALSE	black	0.3	1
-636	0.218440248378965	1	-1	FALSE	black	0.3	1
-635	0.217586893353424	1	-1	FALSE	black	0.3	1
-634	0.216735954378263	1	-1	FALSE	black	0.3	1
-633	0.215893939365022	1	-1	FALSE	black	0.3	1
-632	0.215059627711568	1	-1	FALSE	black	0.3	1
-631	0.214227523862374	1	-1	FALSE	black	0.3	1
-630	0.213407416554926	1	-1	FALSE	black	0.3	1
-629	0.212581105406486	1	-1	FALSE	black	0.3	1
-628	0.211761231776838	1	-1	FALSE	black	0.3	1
-627	0.210939169741878	1	-1	FALSE	black	0.3	1
-626	0.210112933002573	1	-1	FALSE	black	0.3	1
-625	0.20929414090723	1	-1	FALSE	black	0.3	1
-624	0.208476638533739	1	-1	FALSE	black	0.3	1
-623	0.207657262846624	1	-1	FALSE	black	0.3	1
-622	0.206840912138607	1	-1	FALSE	black	0.3	1
-621	0.206024682492478	1	-1	FALSE	black	0.3	1
-620	0.205211473891483	1	-1	FALSE	black	0.3	1
-619	0.204393137525792	1	-1	FALSE	black	0.3	1
-618	0.203572057453313	1	-1	FALSE	black	0.3	1
-617	0.202749553542579	1	-1	FALSE	black	0.3	1
-616	0.20192813611747	1	-1	FALSE	black	0.3	1
-615	0.201101131344502	1	-1	FALSE	black	0.3	1
-614	0.200274605678135	1	-1	FALSE	black	0.3	1
-613	0.19944567814716	1	-1	FALSE	black	0.3	1
-612	0.198604652117412	1	-1	FALSE	black	0.3	1
-611	0.197765445831927	1	-1	FALSE	black	0.3	1
-610	0.196925902806632	1	-1	FALSE	black	0.3	1
-609	0.19607903042537	1	-1	FALSE	black	0.3	1
-608	0.195231617498153	1	-1	FALSE	black	0.3	1
-607	0.194369188601177	1	-1	FALSE	black	0.3	1
-606	0.193516568216655	1	-1	FALSE	black	0.3	1
-605	0.192652940978648	1	-1	FALSE	black	0.3	1
-604	0.191788315330106	1	-1	FALSE	black	0.3	1
-603	0.190919714285806	1	-1	FALSE	black	0.3	1
-602	0.190043898361253	1	-1	FALSE	black	0.3	1
-601	0.189167562220943	1	-1	FALSE	black	0.3	1
-600	0.188287443928452	1	-1	FALSE	black	0.3	1
-599	0.187403616050109	1	-1	FALSE	black	0.3	1
-598	0.186516449700664	1	-1	FALSE	black	0.3	1
-597	0.185626371304579	1	-1	FALSE	black	0.3	1
-596	0.18473314348444	1	-1	FALSE	black	0.3	1
-595	0.183845412746276	1	-1	FALSE	black	0.3	1
-594	0.182945980929989	1	-1	FALSE	black	0.3	1
-593	0.182045225578398	1	-1	FALSE	black	0.3	1
-592	0.181144332814604	1	-1	FALSE	black	0.3	1
-591	0.18024315829414	1	-1	FALSE	black	0.3	1
-590	0.179345888627844	1	-1	FALSE	black	0.3	1
-589	0.178435980966332	1	-1	FALSE	black	0.3	1
-588	0.177524501703617	1	-1	FALSE	black	0.3	1
-587	0.176623752461875	1	-1	FALSE	black	0.3	1
-586	0.175710716036114	1	-1	FALSE	black	0.3	1
-585	0.17479900325013	1	-1	FALSE	black	0.3	1
-584	0.173883697978078	1	-1	FALSE	black	0.3	1
-583	0.172968624959313	1	-1	FALSE	black	0.3	1
-582	0.172054027785663	1	-1	FALSE	black	0.3	1
-581	0.171138228269899	1	-1	FALSE	black	0.3	1
-580	0.170226035917812	1	-1	FALSE	black	0.3	1
-579	0.169316845538021	1	-1	FALSE	black	0.3	1
-578	0.168410403623543	1	-1	FALSE	black	0.3	1
-577	0.167507321193324	1	-1	FALSE	black	0.3	1
-576	0.166608036509791	1	-1	FALSE	black	0.3	1
-575	0.165713397582071	1	-1	FALSE	black	0.3	1
-574	0.164823147013268	1	-1	FALSE	black	0.3	1
-573	0.163943218409432	1	-1	FALSE	black	0.3	1
-572	0.163065134406399	1	-1	FALSE	black	0.3	1
-571	0.162210007379071	1	-1	FALSE	black	0.3	1
-570	0.161345866985919	1	-1	FALSE	black	0.3	1
-569	0.16049338910679	1	-1	FALSE	black	0.3	1
-568	0.159652764529582	1	-1	FALSE	black	0.3	1
-567	0.158815905046545	1	-1	FALSE	black	0.3	1
-566	0.157987485217782	1	-1	FALSE	black	0.3	1
-565	0.157168160445498	1	-1	FALSE	black	0.3	1
-564	0.156357001453732	1	-1	FALSE	black	0.3	1
-563	0.155559072514832	1	-1	FALSE	black	0.3	1
-562	0.154767134602072	1	-1	FALSE	black	0.3	1
-561	0.153986887437151	1	-1	FALSE	black	0.3	1
-560	0.153216343996157	1	-1	FALSE	black	0.3	1
-559	0.152453823470092	1	-1	FALSE	black	0.3	1
-558	0.151702995315033	1	-1	FALSE	black	0.3	1
-557	0.150951662711707	1	-1	FALSE	black	0.3	1
-556	0.150208148388169	1	-1	FALSE	black	0.3	1
-555	0.149474982123543	1	-1	FALSE	black	0.3	1
-554	0.148749075476788	1	-1	FALSE	black	0.3	1
-553	0.148028099246323	1	-1	FALSE	black	0.3	1
-552	0.147312322735769	1	-1	FALSE	black	0.3	1
-551	0.146607265204569	1	-1	FALSE	black	0.3	1
-550	0.145905320710102	1	-1	FALSE	black	0.3	1
-549	0.145209597429151	1	-1	FALSE	black	0.3	1
-548	0.14451924430729	1	-1	FALSE	black	0.3	1
-547	0.143838351848526	1	-1	FALSE	black	0.3	1
-546	0.143183310701085	1	-1	FALSE	black	0.3	1
-545	0.142510583746961	1	-1	FALSE	black	0.3	1
-544	0.141845804888915	1	-1	FALSE	black	0.3	1
-543	0.141182130737311	1	-1	FALSE	black	0.3	1
-542	0.14052108742097	1	-1	FALSE	black	0.3	1
-541	0.139862726970885	1	-1	FALSE	black	0.3	1
-540	0.139211578859325	1	-1	FALSE	black	0.3	1
-539	0.138563698500645	1	-1	FALSE	black	0.3	1
-538	0.137909664469336	1	-1	FALSE	black	0.3	1
-537	0.137264166427654	1	-1	FALSE	black	0.3	1
-536	0.136613416663908	1	-1	FALSE	black	0.3	1
-535	0.135972663790817	1	-1	FALSE	black	0.3	1
-534	0.135327799461593	1	-1	FALSE	black	0.3	1
-533	0.134682569065999	1	-1	FALSE	black	0.3	1
-532	0.134042567695049	1	-1	FALSE	black	0.3	1
-531	0.133397285160208	1	-1	FALSE	black	0.3	1
-530	0.132749069977763	1	-1	FALSE	black	0.3	1
-529	0.132095297827835	1	-1	FALSE	black	0.3	1
-528	0.131454379626806	1	-1	FALSE	black	0.3	1
-527	0.130804748818728	1	-1	FALSE	black	0.3	1
-526	0.130142558768002	1	-1	FALSE	black	0.3	1
-525	0.129489175920761	1	-1	FALSE	black	0.3	1
-524	0.128814259402878	1	-1	FALSE	black	0.3	1
-523	0.128134579840676	1	-1	FALSE	black	0.3	1
-522	0.127457917331946	1	-1	FALSE	black	0.3	1
-521	0.126777950432852	1	-1	FALSE	black	0.3	1
-520	0.126095357103047	1	-1	FALSE	black	0.3	1
-519	0.125420126527646	1	-1	FALSE	black	0.3	1
-518	0.124733873217947	1	-1	FALSE	black	0.3	1
-517	0.124039286586104	1	-1	FALSE	black	0.3	1
-516	0.123362495272209	1	-1	FALSE	black	0.3	1
-515	0.122674633617517	1	-1	FALSE	black	0.3	1
-514	0.121987461047959	1	-1	FALSE	black	0.3	1
-513	0.121300833261184	1	-1	FALSE	black	0.3	1
-512	0.120604685754086	1	-1	FALSE	black	0.3	1
-511	0.119922778523276	1	-1	FALSE	black	0.3	1
-510	0.119241965930639	1	-1	FALSE	black	0.3	1
-509	0.118566087773307	1	-1	FALSE	black	0.3	1
-508	0.117885103412477	1	-1	FALSE	black	0.3	1
-507	0.117216859416959	1	-1	FALSE	black	0.3	1
-506	0.116553047064911	1	-1	FALSE	black	0.3	1
-505	0.115890475567883	1	-1	FALSE	black	0.3	1
-504	0.115236602871831	1	-1	FALSE	black	0.3	1
-503	0.114588115087861	1	-1	FALSE	black	0.3	1
-502	0.113949345963659	1	-1	FALSE	black	0.3	1
-501	0.113311755018775	1	-1	FALSE	black	0.3	1
-500	0.11267981719384	1	-1	FALSE	black	0.3	1
-499	0.112053347816793	1	-1	FALSE	black	0.3	1
-498	0.111432471824934	1	-1	FALSE	black	0.3	1
-497	0.110821011793183	1	-1	FALSE	black	0.3	1
-496	0.110214989443393	1	-1	FALSE	black	0.3	1
-495	0.1096165741732	1	-1	FALSE	black	0.3	1
-494	0.109021542398242	1	-1	FALSE	black	0.3	1
-493	0.1084284026975	1	-1	FALSE	black	0.3	1
-492	0.107850469508261	1	-1	FALSE	black	0.3	1
-491	0.107269801022433	1	-1	FALSE	black	0.3	1
-490	0.106696092870755	1	-1	FALSE	black	0.3	1
-489	0.106129163546532	1	-1	FALSE	black	0.3	1
-488	0.105570186607584	1	-1	FALSE	black	0.3	1
-487	0.105020654431496	1	-1	FALSE	black	0.3	1
-486	0.104478705308435	1	-1	FALSE	black	0.3	1
-485	0.103934899117104	1	-1	FALSE	black	0.3	1
-484	0.103411559632619	1	-1	FALSE	black	0.3	1
-483	0.102897753015114	1	-1	FALSE	black	0.3	1
-482	0.102396665874025	1	-1	FALSE	black	0.3	1
-481	0.101904166751997	1	-1	FALSE	black	0.3	1
-480	0.101422597600821	1	-1	FALSE	black	0.3	1
-479	0.100952306094026	1	-1	FALSE	black	0.3	1
-478	0.100488085324642	1	-1	FALSE	black	0.3	1
-477	0.100039431561764	1	-1	FALSE	black	0.3	1
-476	0.0996047586469895	1	-1	FALSE	black	0.3	1
-475	0.0992015689206194	1	-1	FALSE	black	0.3	1
-474	0.0987917074283933	1	-1	FALSE	black	0.3	1
-473	0.0983946990180254	1	-1	FALSE	black	0.3	1
-472	0.098009523770016	1	-1	FALSE	black	0.3	1
-471	0.0976350312985735	1	-1	FALSE	black	0.3	1
-470	0.0972733876892111	1	-1	FALSE	black	0.3	1
-469	0.0969103385545363	1	-1	FALSE	black	0.3	1
-468	0.0965749013556218	1	-1	FALSE	black	0.3	1
-467	0.0962485401464702	1	-1	FALSE	black	0.3	1
-466	0.0959347188802193	1	-1	FALSE	black	0.3	1
-465	0.0956291497207611	1	-1	FALSE	black	0.3	1
-464	0.0953331145895016	1	-1	FALSE	black	0.3	1
-463	0.0950547879838421	1	-1	FALSE	black	0.3	1
-462	0.0947820662081347	1	-1	FALSE	black	0.3	1
-461	0.0945110520201299	1	-1	FALSE	black	0.3	1
-460	0.0942472908921785	1	-1	FALSE	black	0.3	1
-459	0.0939973916241672	1	-1	FALSE	black	0.3	1
-458	0.0937463102431815	1	-1	FALSE	black	0.3	1
-457	0.0935005536280877	1	-1	FALSE	black	0.3	1
-456	0.0932717313411008	1	-1	FALSE	black	0.3	1
-455	0.0930373765979279	1	-1	FALSE	black	0.3	1
-454	0.0928057521260575	1	-1	FALSE	black	0.3	1
-453	0.0925781887102911	1	-1	FALSE	black	0.3	1
-452	0.0923544915432478	1	-1	FALSE	black	0.3	1
-451	0.0921343633843867	1	-1	FALSE	black	0.3	1
-450	0.091917679939789	1	-1	FALSE	black	0.3	1
-449	0.0917041758265876	1	-1	FALSE	black	0.3	1
-448	0.0914939192559112	1	-1	FALSE	black	0.3	1
-447	0.0912849925990533	1	-1	FALSE	black	0.3	1
-446	0.091080904075342	1	-1	FALSE	black	0.3	1
-445	0.0908690729629006	1	-1	FALSE	black	0.3	1
-444	0.0906683538454075	1	-1	FALSE	black	0.3	1
-443	0.090472868852675	1	-1	FALSE	black	0.3	1
-442	0.0902746027456778	1	-1	FALSE	black	0.3	1
-441	0.090075228853449	1	-1	FALSE	black	0.3	1
-440	0.0898832570170974	1	-1	FALSE	black	0.3	1
-439	0.089692981528362	1	-1	FALSE	black	0.3	1
-438	0.089502762755902	1	-1	FALSE	black	0.3	1
-437	0.0893114437284842	1	-1	FALSE	black	0.3	1
-436	0.0891288237221842	1	-1	FALSE	black	0.3	1
-435	0.0889464866071888	1	-1	FALSE	black	0.3	1
-434	0.0887624306751463	1	-1	FALSE	black	0.3	1
-433	0.0885855377741739	1	-1	FALSE	black	0.3	1
-432	0.088393239741631	1	-1	FALSE	black	0.3	1
-431	0.088209865573326	1	-1	FALSE	black	0.3	1
-430	0.0880169829976501	1	-1	FALSE	black	0.3	1
-429	0.087828927655712	1	-1	FALSE	black	0.3	1
-428	0.0876567487011641	1	-1	FALSE	black	0.3	1
-427	0.0874691401657439	1	-1	FALSE	black	0.3	1
-426	0.0872796608856971	1	-1	FALSE	black	0.3	1
-425	0.0870835159364308	1	-1	FALSE	black	0.3	1
-424	0.0868868147455013	1	-1	FALSE	black	0.3	1
-423	0.0866920724886708	1	-1	FALSE	black	0.3	1
-422	0.0864958103590433	1	-1	FALSE	black	0.3	1
-421	0.086297263566516	1	-1	FALSE	black	0.3	1
-420	0.0860981703492789	1	-1	FALSE	black	0.3	1
-419	0.0858983327339959	1	-1	FALSE	black	0.3	1
-418	0.0856850198033596	1	-1	FALSE	black	0.3	1
-417	0.0854850992736041	1	-1	FALSE	black	0.3	1
-416	0.0852890317698639	1	-1	FALSE	black	0.3	1
-415	0.0850943031327964	1	-1	FALSE	black	0.3	1
-414	0.0848943483934892	1	-1	FALSE	black	0.3	1
-413	0.0847026315723564	1	-1	FALSE	black	0.3	1
-412	0.0845015354888978	1	-1	FALSE	black	0.3	1
-411	0.0843044052015495	1	-1	FALSE	black	0.3	1
-410	0.0841070746553735	1	-1	FALSE	black	0.3	1
-409	0.0839069251950959	1	-1	FALSE	black	0.3	1
-408	0.0837360916452431	1	-1	FALSE	black	0.3	1
-407	0.0835558548788584	1	-1	FALSE	black	0.3	1
-406	0.0833934227565709	1	-1	FALSE	black	0.3	1
-405	0.0832230064577859	1	-1	FALSE	black	0.3	1
-404	0.0830699478115207	1	-1	FALSE	black	0.3	1
-403	0.0829004371662476	1	-1	FALSE	black	0.3	1
-402	0.0827469925563439	1	-1	FALSE	black	0.3	1
-401	0.0825845205373763	1	-1	FALSE	black	0.3	1
-400	0.0824435921264752	1	-1	FALSE	black	0.3	1
-399	0.0823090939858276	1	-1	FALSE	black	0.3	1
-398	0.0821770181812911	1	-1	FALSE	black	0.3	1
-397	0.0820611134856394	1	-1	FALSE	black	0.3	1
-396	0.0819455281458888	1	-1	FALSE	black	0.3	1
-395	0.0818362257794273	1	-1	FALSE	black	0.3	1
-394	0.0817330835753802	1	-1	FALSE	black	0.3	1
-393	0.0816358838722986	1	-1	FALSE	black	0.3	1
-392	0.0815446216268608	1	-1	FALSE	black	0.3	1
-391	0.0814767324142155	1	-1	FALSE	black	0.3	1
-390	0.0814003632818904	1	-1	FALSE	black	0.3	1
-389	0.0813267999978296	1	-1	FALSE	black	0.3	1
-388	0.081259051442631	1	-1	FALSE	black	0.3	1
-387	0.0811969937182365	1	-1	FALSE	black	0.3	1
-386	0.0811541864575486	1	-1	FALSE	black	0.3	1
-385	0.0811055246585616	1	-1	FALSE	black	0.3	1
-384	0.0810635729517171	1	-1	FALSE	black	0.3	1
-383	0.0810287077386425	1	-1	FALSE	black	0.3	1
-382	0.0810012187468353	1	-1	FALSE	black	0.3	1
-381	0.0809815755709059	1	-1	FALSE	black	0.3	1
-380	0.0809749652906772	1	-1	FALSE	black	0.3	1
-379	0.0809719465370028	1	-1	FALSE	black	0.3	1
-378	0.0809780961744054	1	-1	FALSE	black	0.3	1
-377	0.0809970443235961	1	-1	FALSE	black	0.3	1
-376	0.0810223469238294	1	-1	FALSE	black	0.3	1
-375	0.0810605523950308	1	-1	FALSE	black	0.3	1
-374	0.0811149572634046	1	-1	FALSE	black	0.3	1
-373	0.0811721210998186	1	-1	FALSE	black	0.3	1
-372	0.0812409184438011	1	-1	FALSE	black	0.3	1
-371	0.0813210050456122	1	-1	FALSE	black	0.3	1
-370	0.0814130681240135	1	-1	FALSE	black	0.3	1
-369	0.0815174156470334	1	-1	FALSE	black	0.3	1
-368	0.0816342918019057	1	-1	FALSE	black	0.3	1
-367	0.0817575311108318	1	-1	FALSE	black	0.3	1
-366	0.0818994214822375	1	-1	FALSE	black	0.3	1
-365	0.082056266885191	1	-1	FALSE	black	0.3	1
-364	0.0822251802991552	1	-1	FALSE	black	0.3	1
-363	0.0824073704086991	1	-1	FALSE	black	0.3	1
-362	0.0826185666074689	1	-1	FALSE	black	0.3	1
-361	0.0828282510816076	1	-1	FALSE	black	0.3	1
-360	0.0830526605048932	1	-1	FALSE	black	0.3	1
-359	0.083290114346105	1	-1	FALSE	black	0.3	1
-358	0.0835417440433265	1	-1	FALSE	black	0.3	1
-357	0.0838113521904675	1	-1	FALSE	black	0.3	1
-356	0.0840918418469449	1	-1	FALSE	black	0.3	1
-355	0.084375598314833	1	-1	FALSE	black	0.3	1
-354	0.0846821957922389	1	-1	FALSE	black	0.3	1
-353	0.0850059060547474	1	-1	FALSE	black	0.3	1
-352	0.0853618694927136	1	-1	FALSE	black	0.3	1
-351	0.0857200897006888	1	-1	FALSE	black	0.3	1
-350	0.0860947159144647	1	-1	FALSE	black	0.3	1
-349	0.0864861477702414	1	-1	FALSE	black	0.3	1
-348	0.0868914377974214	1	-1	FALSE	black	0.3	1
-347	0.0873139222704518	1	-1	FALSE	black	0.3	1
-346	0.0877572598124465	1	-1	FALSE	black	0.3	1
-345	0.0882169833742358	1	-1	FALSE	black	0.3	1
-344	0.0886922219681355	1	-1	FALSE	black	0.3	1
-343	0.0891820944219237	1	-1	FALSE	black	0.3	1
-342	0.0897010175853778	1	-1	FALSE	black	0.3	1
-341	0.0902285245373506	1	-1	FALSE	black	0.3	1
-340	0.0907780479138397	1	-1	FALSE	black	0.3	1
-339	0.0913448372207788	1	-1	FALSE	black	0.3	1
-338	0.0919346962288886	1	-1	FALSE	black	0.3	1
-337	0.0925379241353051	1	-1	FALSE	black	0.3	1
-336	0.0931524850277457	1	-1	FALSE	black	0.3	1
-335	0.0937899720146433	1	-1	FALSE	black	0.3	1
-334	0.094434487689741	1	-1	FALSE	black	0.3	1
-333	0.0950953214674697	1	-1	FALSE	black	0.3	1
-332	0.0957693066173808	1	-1	FALSE	black	0.3	1
-331	0.096456176000622	1	-1	FALSE	black	0.3	1
-330	0.0971508198428331	1	-1	FALSE	black	0.3	1
-329	0.0978603753349222	1	-1	FALSE	black	0.3	1
-328	0.0985838466981627	1	-1	FALSE	black	0.3	1
-327	0.0993124467561108	1	-1	FALSE	black	0.3	1
-326	0.100049080187404	1	-1	FALSE	black	0.3	1
-325	0.100792986712338	1	-1	FALSE	black	0.3	1
-324	0.101543387622755	1	-1	FALSE	black	0.3	1
-323	0.102299389726533	1	-1	FALSE	black	0.3	1
-322	0.103069583544207	1	-1	FALSE	black	0.3	1
-321	0.10383471796027	1	-1	FALSE	black	0.3	1
-320	0.104611839979475	1	-1	FALSE	black	0.3	1
-319	0.105391750654015	1	-1	FALSE	black	0.3	1
-318	0.106161073368807	1	-1	FALSE	black	0.3	1
-317	0.106937997935066	1	-1	FALSE	black	0.3	1
-316	0.107714947962373	1	-1	FALSE	black	0.3	1
-315	0.108495138100225	1	-1	FALSE	black	0.3	1
-314	0.109285591154555	1	-1	FALSE	black	0.3	1
-313	0.110069817151124	1	-1	FALSE	black	0.3	1
-312	0.110842756401678	1	-1	FALSE	black	0.3	1
-311	0.111636739189416	1	-1	FALSE	black	0.3	1
-310	0.112429553696774	1	-1	FALSE	black	0.3	1
-309	0.113223410786283	1	-1	FALSE	black	0.3	1
-308	0.114024458893211	1	-1	FALSE	black	0.3	1
-307	0.114829480172218	1	-1	FALSE	black	0.3	1
-306	0.115641669520608	1	-1	FALSE	black	0.3	1
-305	0.116462084291303	1	-1	FALSE	black	0.3	1
-304	0.117296684919444	1	-1	FALSE	black	0.3	1
-303	0.118133380168665	1	-1	FALSE	black	0.3	1
-302	0.118976293259193	1	-1	FALSE	black	0.3	1
-301	0.119828950231794	1	-1	FALSE	black	0.3	1
-300	0.120695400355919	1	-1	FALSE	black	0.3	1
-299	0.121575535693027	1	-1	FALSE	black	0.3	1
-298	0.12246978338932	1	-1	FALSE	black	0.3	1
-297	0.12338488970068	1	-1	FALSE	black	0.3	1
-296	0.124299707205699	1	-1	FALSE	black	0.3	1
-295	0.125243995721755	1	-1	FALSE	black	0.3	1
-294	0.126208242977714	1	-1	FALSE	black	0.3	1
-293	0.127183236707267	1	-1	FALSE	black	0.3	1
-292	0.128161341192223	1	-1	FALSE	black	0.3	1
-291	0.129166201481577	1	-1	FALSE	black	0.3	1
-290	0.130186346365304	1	-1	FALSE	black	0.3	1
-289	0.131223763020038	1	-1	FALSE	black	0.3	1
-288	0.132280405041699	1	-1	FALSE	black	0.3	1
-287	0.133348522201796	1	-1	FALSE	black	0.3	1
-286	0.134435127690504	1	-1	FALSE	black	0.3	1
-285	0.135540003254805	1	-1	FALSE	black	0.3	1
-284	0.136661070562252	1	-1	FALSE	black	0.3	1
-283	0.137815652821794	1	-1	FALSE	black	0.3	1
-282	0.138967093510119	1	-1	FALSE	black	0.3	1
-281	0.140133631776544	1	-1	FALSE	black	0.3	1
-280	0.141314174406003	1	-1	FALSE	black	0.3	1
-279	0.142515770659866	1	-1	FALSE	black	0.3	1
-278	0.143728241542295	1	-1	FALSE	black	0.3	1
-277	0.144947199874463	1	-1	FALSE	black	0.3	1
-276	0.146178720123428	1	-1	FALSE	black	0.3	1
-275	0.147421733330837	1	-1	FALSE	black	0.3	1
-274	0.148666808125878	1	-1	FALSE	black	0.3	1
-273	0.149927756935869	1	-1	FALSE	black	0.3	1
-272	0.151196820339324	1	-1	FALSE	black	0.3	1
-271	0.152476953165195	1	-1	FALSE	black	0.3	1
-270	0.153763586919019	1	-1	FALSE	black	0.3	1
-269	0.155067145148766	1	-1	FALSE	black	0.3	1
-268	0.156379678211834	1	-1	FALSE	black	0.3	1
-267	0.157686251329992	1	-1	FALSE	black	0.3	1
-266	0.158998923450882	1	-1	FALSE	black	0.3	1
-265	0.160317290457169	1	-1	FALSE	black	0.3	1
-264	0.161640948986273	1	-1	FALSE	black	0.3	1
-263	0.162969843763494	1	-1	FALSE	black	0.3	1
-262	0.164303769341213	1	-1	FALSE	black	0.3	1
-261	0.165653229612821	1	-1	FALSE	black	0.3	1
-260	0.166996550679167	1	-1	FALSE	black	0.3	1
-259	0.16833578211948	1	-1	FALSE	black	0.3	1
-258	0.169694283804071	1	-1	FALSE	black	0.3	1
-257	0.171050738120429	1	-1	FALSE	black	0.3	1
-256	0.172403122738243	1	-1	FALSE	black	0.3	1
-255	0.173754613619324	1	-1	FALSE	black	0.3	1
-254	0.175126508732609	1	-1	FALSE	black	0.3	1
-253	0.176502443904389	1	-1	FALSE	black	0.3	1
-252	0.177879839195065	1	-1	FALSE	black	0.3	1
-251	0.179261441794619	1	-1	FALSE	black	0.3	1
-250	0.180637525322372	1	-1	FALSE	black	0.3	1
-249	0.182029631433	1	-1	FALSE	black	0.3	1
-248	0.183427655073525	1	-1	FALSE	black	0.3	1
-247	0.184821930412622	1	-1	FALSE	black	0.3	1
-246	0.18622299086358	1	-1	FALSE	black	0.3	1
-245	0.187630259975861	1	-1	FALSE	black	0.3	1
-244	0.189049423214801	1	-1	FALSE	black	0.3	1
-243	0.190461831489326	1	-1	FALSE	black	0.3	1
-242	0.1918665831299	1	-1	FALSE	black	0.3	1
-241	0.193287829007402	1	-1	FALSE	black	0.3	1
-240	0.194703724451849	1	-1	FALSE	black	0.3	1
-239	0.196133144522365	1	-1	FALSE	black	0.3	1
-238	0.197580483480454	1	-1	FALSE	black	0.3	1
-237	0.199024948703808	1	-1	FALSE	black	0.3	1
-236	0.200468473353232	1	-1	FALSE	black	0.3	1
-235	0.201916723499699	1	-1	FALSE	black	0.3	1
-234	0.203367927127196	1	-1	FALSE	black	0.3	1
-233	0.204806132519981	1	-1	FALSE	black	0.3	1
-232	0.206244438165849	1	-1	FALSE	black	0.3	1
-231	0.207698535894628	1	-1	FALSE	black	0.3	1
-230	0.209163490992583	1	-1	FALSE	black	0.3	1
-229	0.210624578691308	1	-1	FALSE	black	0.3	1
-228	0.212096921173443	1	-1	FALSE	black	0.3	1
-227	0.213557703321984	1	-1	FALSE	black	0.3	1
-226	0.215019142625038	1	-1	FALSE	black	0.3	1
-225	0.216480560815878	1	-1	FALSE	black	0.3	1
-224	0.217942034598885	1	-1	FALSE	black	0.3	1
-223	0.219407755535783	1	-1	FALSE	black	0.3	1
-222	0.220869255174559	1	-1	FALSE	black	0.3	1
-221	0.22233076118336	1	-1	FALSE	black	0.3	1
-220	0.223787237174671	1	-1	FALSE	black	0.3	1
-219	0.225245282329847	1	-1	FALSE	black	0.3	1
-218	0.226707689120549	1	-1	FALSE	black	0.3	1
-217	0.228177440057785	1	-1	FALSE	black	0.3	1
-216	0.22964360532157	1	-1	FALSE	black	0.3	1
-215	0.231108573724636	1	-1	FALSE	black	0.3	1
-214	0.232579205414698	1	-1	FALSE	black	0.3	1
-213	0.234048606886974	1	-1	FALSE	black	0.3	1
-212	0.235520474377192	1	-1	FALSE	black	0.3	1
-211	0.236995136571909	1	-1	FALSE	black	0.3	1
-210	0.238474662113155	1	-1	FALSE	black	0.3	1
-209	0.239965581217495	1	-1	FALSE	black	0.3	1
-208	0.241450227097133	1	-1	FALSE	black	0.3	1
-207	0.242928527991202	1	-1	FALSE	black	0.3	1
-206	0.244421418652062	1	-1	FALSE	black	0.3	1
-205	0.24591864766112	1	-1	FALSE	black	0.3	1
-204	0.24742698134724	1	-1	FALSE	black	0.3	1
-203	0.24894397946487	1	-1	FALSE	black	0.3	1
-202	0.250455847866553	1	-1	FALSE	black	0.3	1
-201	0.251981362454298	1	-1	FALSE	black	0.3	1
-200	0.253512086748942	1	-1	FALSE	black	0.3	1
-199	0.255040300430952	1	-1	FALSE	black	0.3	1
-198	0.256574354366182	1	-1	FALSE	black	0.3	1
-197	0.258115126985977	1	-1	FALSE	black	0.3	1
-196	0.259661421178108	1	-1	FALSE	black	0.3	1
-195	0.26121729905827	1	-1	FALSE	black	0.3	1
-194	0.262776291611894	1	-1	FALSE	black	0.3	1
-193	0.264347055754032	1	-1	FALSE	black	0.3	1
-192	0.265918376269728	1	-1	FALSE	black	0.3	1
-191	0.267490628694808	1	-1	FALSE	black	0.3	1
-190	0.269076236968227	1	-1	FALSE	black	0.3	1
-189	0.270650507664029	1	-1	FALSE	black	0.3	1
-188	0.272235261014878	1	-1	FALSE	black	0.3	1
-187	0.273839740994571	1	-1	FALSE	black	0.3	1
-186	0.275450294698966	1	-1	FALSE	black	0.3	1
-185	0.277066835298123	1	-1	FALSE	black	0.3	1
-184	0.278691543271201	1	-1	FALSE	black	0.3	1
-183	0.280319144984563	1	-1	FALSE	black	0.3	1
-182	0.281954409935651	1	-1	FALSE	black	0.3	1
-181	0.283594258110146	1	-1	FALSE	black	0.3	1
-180	0.285235557154997	1	-1	FALSE	black	0.3	1
-179	0.286877619763572	1	-1	FALSE	black	0.3	1
-178	0.288525813987841	1	-1	FALSE	black	0.3	1
-177	0.290181576098024	1	-1	FALSE	black	0.3	1
-176	0.291834617985012	1	-1	FALSE	black	0.3	1
-175	0.293488518588851	1	-1	FALSE	black	0.3	1
-174	0.295144164403227	1	-1	FALSE	black	0.3	1
-173	0.296800423738442	1	-1	FALSE	black	0.3	1
-172	0.298458516697103	1	-1	FALSE	black	0.3	1
-171	0.300114610427324	1	-1	FALSE	black	0.3	1
-170	0.301769959065785	1	-1	FALSE	black	0.3	1
-169	0.303424401078378	1	-1	FALSE	black	0.3	1
-168	0.30507777071428	1	-1	FALSE	black	0.3	1
-167	0.306731380334656	1	-1	FALSE	black	0.3	1
-166	0.30838259508788	1	-1	FALSE	black	0.3	1
-165	0.3100244462859	1	-1	FALSE	black	0.3	1
-164	0.311671700724985	1	-1	FALSE	black	0.3	1
-163	0.313317402149902	1	-1	FALSE	black	0.3	1
-162	0.314961493862823	1	-1	FALSE	black	0.3	1
-161	0.316599529258488	1	-1	FALSE	black	0.3	1
-160	0.31824168945265	1	-1	FALSE	black	0.3	1
-159	0.31987609576934	1	-1	FALSE	black	0.3	1
-158	0.321516691193948	1	-1	FALSE	black	0.3	1
-157	0.323157030710082	1	-1	FALSE	black	0.3	1
-156	0.324798644420733	1	-1	FALSE	black	0.3	1
-155	0.326441137958053	1	-1	FALSE	black	0.3	1
-154	0.328082078451432	1	-1	FALSE	black	0.3	1
-153	0.329726078377377	1	-1	FALSE	black	0.3	1
-152	0.3313758992178	1	-1	FALSE	black	0.3	1
-151	0.333011586374835	1	-1	FALSE	black	0.3	1
-150	0.334640491296457	1	-1	FALSE	black	0.3	1
-149	0.336288018427111	1	-1	FALSE	black	0.3	1
-148	0.337947305953519	1	-1	FALSE	black	0.3	1
-147	0.33959388259419	1	-1	FALSE	black	0.3	1
-146	0.341252588280366	1	-1	FALSE	black	0.3	1
-145	0.342904680890683	1	-1	FALSE	black	0.3	1
-144	0.3445546553105	1	-1	FALSE	black	0.3	1
-143	0.346219673813915	1	-1	FALSE	black	0.3	1
-142	0.347891824462238	1	-1	FALSE	black	0.3	1
-141	0.349560520189665	1	-1	FALSE	black	0.3	1
-140	0.351235966429773	1	-1	FALSE	black	0.3	1
-139	0.352914858927047	1	-1	FALSE	black	0.3	1
-138	0.354597066935653	1	-1	FALSE	black	0.3	1
-137	0.356282314506053	1	-1	FALSE	black	0.3	1
-136	0.357970218728486	1	-1	FALSE	black	0.3	1
-135	0.359661900095476	1	-1	FALSE	black	0.3	1
-134	0.361355413524166	1	-1	FALSE	black	0.3	1
-133	0.363048721172218	1	-1	FALSE	black	0.3	1
-132	0.364742337569042	1	-1	FALSE	black	0.3	1
-131	0.366435802456967	1	-1	FALSE	black	0.3	1
-130	0.368127916822274	1	-1	FALSE	black	0.3	1
-129	0.369814410342314	1	-1	FALSE	black	0.3	1
-128	0.371502401404913	1	-1	FALSE	black	0.3	1
-127	0.37318387898026	1	-1	FALSE	black	0.3	1
-126	0.374865016066183	1	-1	FALSE	black	0.3	1
-125	0.376539612195297	1	-1	FALSE	black	0.3	1
-124	0.37820816774806	1	-1	FALSE	black	0.3	1
-123	0.379870242696619	1	-1	FALSE	black	0.3	1
-122	0.381530722355457	1	-1	FALSE	black	0.3	1
-121	0.383177413546713	1	-1	FALSE	black	0.3	1
-120	0.38481703307199	1	-1	FALSE	black	0.3	1
-119	0.386439674914414	1	-1	FALSE	black	0.3	1
-118	0.388059191121253	1	-1	FALSE	black	0.3	1
-117	0.3896726562855	1	-1	FALSE	black	0.3	1
-116	0.391271712900857	1	-1	FALSE	black	0.3	1
-115	0.392861403394275	1	-1	FALSE	black	0.3	1
-114	0.394440859540079	1	-1	FALSE	black	0.3	1
-113	0.396006779520784	1	-1	FALSE	black	0.3	1
-112	0.397568272113718	1	-1	FALSE	black	0.3	1
-111	0.39911761587412	1	-1	FALSE	black	0.3	1
-110	0.400657077886683	1	-1	FALSE	black	0.3	1
-109	0.402184538279701	1	-1	FALSE	black	0.3	1
-108	0.403705462423914	1	-1	FALSE	black	0.3	1
-107	0.405217786262402	1	-1	FALSE	black	0.3	1
-106	0.406724166023461	1	-1	FALSE	black	0.3	1
-105	0.40821642617093	1	-1	FALSE	black	0.3	1
-104	0.409713731991394	1	-1	FALSE	black	0.3	1
-103	0.411190873700242	1	-1	FALSE	black	0.3	1
-102	0.41267149967174	1	-1	FALSE	black	0.3	1
-101	0.414142269069332	1	-1	FALSE	black	0.3	1
-100	0.415615352400899	1	-1	FALSE	black	0.3	1
-99	0.417076181831215	1	-1	FALSE	black	0.3	1
-98	0.418533913548235	1	-1	FALSE	black	0.3	1
-97	0.419986378570409	1	-1	FALSE	black	0.3	1
-96	0.421434938233102	1	-1	FALSE	black	0.3	1
-95	0.42287981469527	1	-1	FALSE	black	0.3	1
-94	0.424315698147064	1	-1	FALSE	black	0.3	1
-93	0.425753652068224	1	-1	FALSE	black	0.3	1
-92	0.427184552377477	1	-1	FALSE	black	0.3	1
-91	0.428612584289239	1	-1	FALSE	black	0.3	1
-90	0.430036060852533	1	-1	FALSE	black	0.3	1
-89	0.431457969600272	1	-1	FALSE	black	0.3	1
-88	0.432878343543597	1	-1	FALSE	black	0.3	1
-87	0.434292534395187	1	-1	FALSE	black	0.3	1
-86	0.435699282633425	1	-1	FALSE	black	0.3	1
-85	0.437104325879527	1	-1	FALSE	black	0.3	1
-84	0.438500811341638	1	-1	FALSE	black	0.3	1
-83	0.439895780075262	1	-1	FALSE	black	0.3	1
-82	0.441284646746889	1	-1	FALSE	black	0.3	1
-81	0.442667897551872	1	-1	FALSE	black	0.3	1
-80	0.444043989396377	1	-1	FALSE	black	0.3	1
-79	0.445414933681502	1	-1	FALSE	black	0.3	1
-78	0.446779405299672	1	-1	FALSE	black	0.3	1
-77	0.448137154118824	1	-1	FALSE	black	0.3	1
-76	0.44948819191353	1	-1	FALSE	black	0.3	1
-75	0.450832303021708	1	-1	FALSE	black	0.3	1
-74	0.45216928472967	1	-1	FALSE	black	0.3	1
-73	0.453499149807838	1	-1	FALSE	black	0.3	1
-72	0.454816998638756	1	-1	FALSE	black	0.3	1
-71	0.456132324775675	1	-1	FALSE	black	0.3	1
-70	0.457417660714176	1	-1	FALSE	black	0.3	1
-69	0.458717636371166	1	-1	FALSE	black	0.3	1
-68	0.460011773415137	1	-1	FALSE	black	0.3	1
-67	0.461289293453016	1	-1	FALSE	black	0.3	1
-66	0.462566464003817	1	-1	FALSE	black	0.3	1
-65	0.463835896106742	1	-1	FALSE	black	0.3	1
-64	0.465097471308282	1	-1	FALSE	black	0.3	1
-63	0.466351386230833	1	-1	FALSE	black	0.3	1
-62	0.467610456335684	1	-1	FALSE	black	0.3	1
-61	0.468849199092669	1	-1	FALSE	black	0.3	1
-60	0.470078596309288	1	-1	FALSE	black	0.3	1
-59	0.471297743854852	1	-1	FALSE	black	0.3	1
-58	0.472509432667923	1	-1	FALSE	black	0.3	1
-57	0.473714213897635	1	-1	FALSE	black	0.3	1
-56	0.474913887787096	1	-1	FALSE	black	0.3	1
-55	0.476111071328332	1	-1	FALSE	black	0.3	1
-54	0.477292649652359	1	-1	FALSE	black	0.3	1
-53	0.478459427265019	1	-1	FALSE	black	0.3	1
-52	0.4796307167876	1	-1	FALSE	black	0.3	1
-51	0.480792388165066	1	-1	FALSE	black	0.3	1
-50	0.481939842554455	1	-1	FALSE	black	0.3	1
-49	0.483086880913788	1	-1	FALSE	black	0.3	1
-48	0.484226850683158	1	-1	FALSE	black	0.3	1
-47	0.485359859514015	1	-1	FALSE	black	0.3	1
-46	0.486483326769183	1	-1	FALSE	black	0.3	1
-45	0.487598294124837	1	-1	FALSE	black	0.3	1
-44	0.488711290687479	1	-1	FALSE	black	0.3	1
-43	0.489817649143842	1	-1	FALSE	black	0.3	1
-42	0.490918130135128	1	-1	FALSE	black	0.3	1
-41	0.492012087370169	1	-1	FALSE	black	0.3	1
-40	0.493104340172357	1	-1	FALSE	black	0.3	1
-39	0.494188991611724	1	-1	FALSE	black	0.3	1
-38	0.49527238572885	1	-1	FALSE	black	0.3	1
-37	0.496354440766608	1	-1	FALSE	black	0.3	1
-36	0.497430735453249	1	-1	FALSE	black	0.3	1
-35	0.498505179340604	1	-1	FALSE	black	0.3	1
-34	0.499576085726069	1	-1	FALSE	black	0.3	1
-33	0.500645624537013	1	-1	FALSE	black	0.3	1
-32	0.501711853387529	1	-1	FALSE	black	0.3	1
-31	0.502774947247755	1	-1	FALSE	black	0.3	1
-30	0.503839836814335	1	-1	FALSE	black	0.3	1
-29	0.50491029251232	1	-1	FALSE	black	0.3	1
-28	0.50598012008959	1	-1	FALSE	black	0.3	1
-27	0.507047277279272	1	-1	FALSE	black	0.3	1
-26	0.508114222099089	1	-1	FALSE	black	0.3	1
-25	0.509182123218719	1	-1	FALSE	black	0.3	1
-24	0.510242766850179	1	-1	FALSE	black	0.3	1
-23	0.51131610790991	1	-1	FALSE	black	0.3	1
-22	0.51238409256106	1	-1	FALSE	black	0.3	1
-21	0.513454715196381	1	-1	FALSE	black	0.3	1
-20	0.514526115327299	1	-1	FALSE	black	0.3	1
-19	0.515597749827632	1	-1	FALSE	black	0.3	1
-18	0.516667907467951	1	-1	FALSE	black	0.3	1
-17	0.517739855807024	1	-1	FALSE	black	0.3	1
-16	0.518824659900424	1	-1	FALSE	black	0.3	1
-15	0.519893313531724	1	-1	FALSE	black	0.3	1
-14	0.520962577964712	1	-1	FALSE	black	0.3	1
-13	0.522029988983364	1	-1	FALSE	black	0.3	1
-12	0.52309503067727	1	-1	FALSE	black	0.3	1
-11	0.524156994778696	1	-1	FALSE	black	0.3	1
-10	0.525215387222621	1	-1	FALSE	black	0.3	1
-9	0.526269748942368	1	-1	FALSE	black	0.3	1
-8	0.527322288526904	1	-1	FALSE	black	0.3	1
-7	0.528366910696535	1	-1	FALSE	black	0.3	1
-6	0.529406010210397	1	-1	FALSE	black	0.3	1
-5	0.530451578235276	1	-1	FALSE	black	0.3	1
-4	0.531478347021781	1	-1	FALSE	black	0.3	1
-3	0.532498389952228	1	-1	FALSE	black	0.3	1
-2	0.533511381392983	1	-1	FALSE	black	0.3	1
-1	0.534516894761034	1	-1	FALSE	black	0.3	1
0	0.535515194646206	1	-1	FALSE	black	0.3	1
1	0.536507211519852	1	-1	FALSE	black	0.3	1
2	0.537489856798662	1	-1	FALSE	black	0.3	1
3	0.538466133583213	1	-1	FALSE	black	0.3	1
4	0.539431467815365	1	-1	FALSE	black	0.3	1
5	0.540388492379402	1	-1	FALSE	black	0.3	1
6	0.541334123814591	1	-1	FALSE	black	0.3	1
7	0.542273992884392	1	-1	FALSE	black	0.3	1
8	0.543206374245755	1	-1	FALSE	black	0.3	1
9	0.5441205775743	1	-1	FALSE	black	0.3	1
10	0.545035115300035	1	-1	FALSE	black	0.3	1
11	0.545940509344512	1	-1	FALSE	black	0.3	1
12	0.546836684524119	1	-1	FALSE	black	0.3	1
13	0.547723539981572	1	-1	FALSE	black	0.3	1
14	0.548600728288785	1	-1	FALSE	black	0.3	1
15	0.549468438225258	1	-1	FALSE	black	0.3	1
16	0.550325235549187	1	-1	FALSE	black	0.3	1
17	0.551173685880312	1	-1	FALSE	black	0.3	1
18	0.552013163024105	1	-1	FALSE	black	0.3	1
19	0.552842271811439	1	-1	FALSE	black	0.3	1
20	0.553662434257691	1	-1	FALSE	black	0.3	1
21	0.55447282255437	1	-1	FALSE	black	0.3	1
22	0.555274278718284	1	-1	FALSE	black	0.3	1
23	0.556067085497836	1	-1	FALSE	black	0.3	1
24	0.556859904010579	1	-1	FALSE	black	0.3	1
25	0.557638847102836	1	-1	FALSE	black	0.3	1
26	0.558402544684337	1	-1	FALSE	black	0.3	1
27	0.559165131303185	1	-1	FALSE	black	0.3	1
28	0.559923608153707	1	-1	FALSE	black	0.3	1
29	0.560675229576794	1	-1	FALSE	black	0.3	1
30	0.561420454382849	1	-1	FALSE	black	0.3	1
31	0.562161925271897	1	-1	FALSE	black	0.3	1
32	0.562897912895641	1	-1	FALSE	black	0.3	1
33	0.563629867688666	1	-1	FALSE	black	0.3	1
34	0.564358181783961	1	-1	FALSE	black	0.3	1
35	0.565083375929335	1	-1	FALSE	black	0.3	1
36	0.565805838372484	1	-1	FALSE	black	0.3	1
37	0.566524564146599	1	-1	FALSE	black	0.3	1
38	0.567238402172169	1	-1	FALSE	black	0.3	1
39	0.567948487836843	1	-1	FALSE	black	0.3	1
40	0.568657564239915	1	-1	FALSE	black	0.3	1
41	0.56936335224738	1	-1	FALSE	black	0.3	1
42	0.57006647873572	1	-1	FALSE	black	0.3	1
43	0.570765549499345	1	-1	FALSE	black	0.3	1
44	0.571463576082901	1	-1	FALSE	black	0.3	1
45	0.572148875091068	1	-1	FALSE	black	0.3	1
46	0.57283533143969	1	-1	FALSE	black	0.3	1
47	0.573518554380195	1	-1	FALSE	black	0.3	1
48	0.574198642132143	1	-1	FALSE	black	0.3	1
49	0.574877148597357	1	-1	FALSE	black	0.3	1
50	0.575546979696296	1	-1	FALSE	black	0.3	1
51	0.576212508710396	1	-1	FALSE	black	0.3	1
52	0.576869439967268	1	-1	FALSE	black	0.3	1
53	0.577520187329269	1	-1	FALSE	black	0.3	1
54	0.578164621154739	1	-1	FALSE	black	0.3	1
55	0.578802268809042	1	-1	FALSE	black	0.3	1
56	0.579432987351111	1	-1	FALSE	black	0.3	1
57	0.580056404088447	1	-1	FALSE	black	0.3	1
58	0.580672313732024	1	-1	FALSE	black	0.3	1
59	0.581280574776087	1	-1	FALSE	black	0.3	1
60	0.581878363104657	1	-1	FALSE	black	0.3	1
61	0.582470947779381	1	-1	FALSE	black	0.3	1
62	0.583055869426551	1	-1	FALSE	black	0.3	1
63	0.583633335402397	1	-1	FALSE	black	0.3	1
64	0.584202620244134	1	-1	FALSE	black	0.3	1
65	0.584763559512664	1	-1	FALSE	black	0.3	1
66	0.585324825557938	1	-1	FALSE	black	0.3	1
67	0.585869800073964	1	-1	FALSE	black	0.3	1
68	0.586402974870889	1	-1	FALSE	black	0.3	1
69	0.586932802746502	1	-1	FALSE	black	0.3	1
70	0.587455907407184	1	-1	FALSE	black	0.3	1
71	0.587972189552764	1	-1	FALSE	black	0.3	1
72	0.58848122554136	1	-1	FALSE	black	0.3	1
73	0.588977738383941	1	-1	FALSE	black	0.3	1
74	0.589475305523565	1	-1	FALSE	black	0.3	1
75	0.589967330840265	1	-1	FALSE	black	0.3	1
76	0.590454294342643	1	-1	FALSE	black	0.3	1
77	0.590934862573773	1	-1	FALSE	black	0.3	1
78	0.591411075400513	1	-1	FALSE	black	0.3	1
79	0.591882913655603	1	-1	FALSE	black	0.3	1
80	0.592357649776867	1	-1	FALSE	black	0.3	1
81	0.592822034342224	1	-1	FALSE	black	0.3	1
82	0.593283897216966	1	-1	FALSE	black	0.3	1
83	0.593740803611951	1	-1	FALSE	black	0.3	1
84	0.5941950852002	1	-1	FALSE	black	0.3	1
85	0.594652413149366	1	-1	FALSE	black	0.3	1
86	0.595098362351311	1	-1	FALSE	black	0.3	1
87	0.595551872229419	1	-1	FALSE	black	0.3	1
88	0.595992476161017	1	-1	FALSE	black	0.3	1
89	0.596440260048498	1	-1	FALSE	black	0.3	1
90	0.596892398497364	1	-1	FALSE	black	0.3	1
91	0.597340569637283	1	-1	FALSE	black	0.3	1
92	0.59778533277159	1	-1	FALSE	black	0.3	1
93	0.598227366192855	1	-1	FALSE	black	0.3	1
94	0.598670853190571	1	-1	FALSE	black	0.3	1
95	0.5991135925928	1	-1	FALSE	black	0.3	1
96	0.599556412362875	1	-1	FALSE	black	0.3	1
97	0.599997991864016	1	-1	FALSE	black	0.3	1
98	0.600440394940563	1	-1	FALSE	black	0.3	1
99	0.600886072337911	1	-1	FALSE	black	0.3	1
100	0.601328231772415	1	-1	FALSE	black	0.3	1
101	0.601770450050943	1	-1	FALSE	black	0.3	1
102	0.602212836363777	1	-1	FALSE	black	0.3	1
103	0.602655790021765	1	-1	FALSE	black	0.3	1
104	0.60309598407998	1	-1	FALSE	black	0.3	1
105	0.603549979023575	1	-1	FALSE	black	0.3	1
106	0.603994160056317	1	-1	FALSE	black	0.3	1
107	0.604439088419812	1	-1	FALSE	black	0.3	1
108	0.604884782315191	1	-1	FALSE	black	0.3	1
109	0.60533131038406	1	-1	FALSE	black	0.3	1
110	0.605772901284208	1	-1	FALSE	black	0.3	1
111	0.606221142207104	1	-1	FALSE	black	0.3	1
112	0.606670267350813	1	-1	FALSE	black	0.3	1
113	0.607120221178099	1	-1	FALSE	black	0.3	1
114	0.60757070927913	1	-1	FALSE	black	0.3	1
115	0.608019397135287	1	-1	FALSE	black	0.3	1
116	0.60847041423691	1	-1	FALSE	black	0.3	1
117	0.60892131500004	1	-1	FALSE	black	0.3	1
118	0.609371552732829	1	-1	FALSE	black	0.3	1
119	0.609820751098405	1	-1	FALSE	black	0.3	1
120	0.610268520395223	1	-1	FALSE	black	0.3	1
121	0.610709735628973	1	-1	FALSE	black	0.3	1
122	0.611152899716234	1	-1	FALSE	black	0.3	1
123	0.611592947361793	1	-1	FALSE	black	0.3	1
124	0.612031287537828	1	-1	FALSE	black	0.3	1
125	0.612463625385486	1	-1	FALSE	black	0.3	1
126	0.61288582091618	1	-1	FALSE	black	0.3	1
127	0.613304683938004	1	-1	FALSE	black	0.3	1
128	0.613724516545712	1	-1	FALSE	black	0.3	1
129	0.614134616209927	1	-1	FALSE	black	0.3	1
130	0.614540122965327	1	-1	FALSE	black	0.3	1
131	0.614939269999507	1	-1	FALSE	black	0.3	1
132	0.61533185126043	1	-1	FALSE	black	0.3	1
133	0.615717925521821	1	-1	FALSE	black	0.3	1
134	0.616104659206364	1	-1	FALSE	black	0.3	1
135	0.616477304767335	1	-1	FALSE	black	0.3	1
136	0.61684305884647	1	-1	FALSE	black	0.3	1
137	0.617206946383529	1	-1	FALSE	black	0.3	1
138	0.617560006826311	1	-1	FALSE	black	0.3	1
139	0.617900355109881	1	-1	FALSE	black	0.3	1
140	0.618246243817857	1	-1	FALSE	black	0.3	1
141	0.618586643049675	1	-1	FALSE	black	0.3	1
142	0.618916907465035	1	-1	FALSE	black	0.3	1
143	0.619241499536074	1	-1	FALSE	black	0.3	1
144	0.619559890708786	1	-1	FALSE	black	0.3	1
145	0.619875198448738	1	-1	FALSE	black	0.3	1
146	0.620186272794986	1	-1	FALSE	black	0.3	1
147	0.620493411707272	1	-1	FALSE	black	0.3	1
148	0.620797493888257	1	-1	FALSE	black	0.3	1
149	0.621096346883588	1	-1	FALSE	black	0.3	1
150	0.621393565782346	1	-1	FALSE	black	0.3	1
151	0.621688178774075	1	-1	FALSE	black	0.3	1
152	0.621980316727905	1	-1	FALSE	black	0.3	1
153	0.622276172463683	1	-1	FALSE	black	0.3	1
154	0.622563885947114	1	-1	FALSE	black	0.3	1
155	0.62284959571336	1	-1	FALSE	black	0.3	1
156	0.623135257631991	1	-1	FALSE	black	0.3	1
157	0.623418501326112	1	-1	FALSE	black	0.3	1
158	0.623698844435055	1	-1	FALSE	black	0.3	1
159	0.623976753218496	1	-1	FALSE	black	0.3	1
160	0.624253725803149	1	-1	FALSE	black	0.3	1
161	0.624528805107008	1	-1	FALSE	black	0.3	1
162	0.624802350094891	1	-1	FALSE	black	0.3	1
163	0.625073378316923	1	-1	FALSE	black	0.3	1
164	0.625342077240974	1	-1	FALSE	black	0.3	1
165	0.625608958893586	1	-1	FALSE	black	0.3	1
166	0.625873466592853	1	-1	FALSE	black	0.3	1
167	0.626136859157875	1	-1	FALSE	black	0.3	1
168	0.626397368825151	1	-1	FALSE	black	0.3	1
169	0.626653898377105	1	-1	FALSE	black	0.3	1
170	0.626909784413096	1	-1	FALSE	black	0.3	1
171	0.627164721022591	1	-1	FALSE	black	0.3	1
172	0.627414031968879	1	-1	FALSE	black	0.3	1
173	0.627657990435031	1	-1	FALSE	black	0.3	1
174	0.627900582297673	1	-1	FALSE	black	0.3	1
175	0.628139175657527	1	-1	FALSE	black	0.3	1
176	0.628372100583056	1	-1	FALSE	black	0.3	1
177	0.628600761480999	1	-1	FALSE	black	0.3	1
178	0.628825323367	1	-1	FALSE	black	0.3	1
179	0.629041343162301	1	-1	FALSE	black	0.3	1
180	0.629256395251248	1	-1	FALSE	black	0.3	1
181	0.629465393528931	1	-1	FALSE	black	0.3	1
182	0.629663508317036	1	-1	FALSE	black	0.3	1
183	0.629864343057653	1	-1	FALSE	black	0.3	1
184	0.630060106286133	1	-1	FALSE	black	0.3	1
185	0.630250957726836	1	-1	FALSE	black	0.3	1
186	0.630437007548751	1	-1	FALSE	black	0.3	1
187	0.630611381690805	1	-1	FALSE	black	0.3	1
188	0.630788057596852	1	-1	FALSE	black	0.3	1
189	0.63095950188922	1	-1	FALSE	black	0.3	1
190	0.631125486426061	1	-1	FALSE	black	0.3	1
191	0.631288961045477	1	-1	FALSE	black	0.3	1
192	0.631448341121751	1	-1	FALSE	black	0.3	1
193	0.631604145494875	1	-1	FALSE	black	0.3	1
194	0.631756334298574	1	-1	FALSE	black	0.3	1
195	0.631905402852975	1	-1	FALSE	black	0.3	1
196	0.632051436900513	1	-1	FALSE	black	0.3	1
197	0.632190503899904	1	-1	FALSE	black	0.3	1
198	0.632334160205348	1	-1	FALSE	black	0.3	1
199	0.632472839379031	1	-1	FALSE	black	0.3	1
200	0.632609416646232	1	-1	FALSE	black	0.3	1
201	0.632744058968212	1	-1	FALSE	black	0.3	1
202	0.632877182315871	1	-1	FALSE	black	0.3	1
203	0.633008634245125	1	-1	FALSE	black	0.3	1
204	0.63313793735204	1	-1	FALSE	black	0.3	1
205	0.633268182580604	1	-1	FALSE	black	0.3	1
206	0.633391282806936	1	-1	FALSE	black	0.3	1
207	0.633511655545296	1	-1	FALSE	black	0.3	1
208	0.633634511050063	1	-1	FALSE	black	0.3	1
209	0.633757633967822	1	-1	FALSE	black	0.3	1
210	0.633881902122562	1	-1	FALSE	black	0.3	1
211	0.634002322180116	1	-1	FALSE	black	0.3	1
212	0.634126379426934	1	-1	FALSE	black	0.3	1
213	0.634243694136998	1	-1	FALSE	black	0.3	1
214	0.634360851107743	1	-1	FALSE	black	0.3	1
215	0.634475429169912	1	-1	FALSE	black	0.3	1
216	0.634588561904772	1	-1	FALSE	black	0.3	1
217	0.634701331072134	1	-1	FALSE	black	0.3	1
218	0.634805774421034	1	-1	FALSE	black	0.3	1
219	0.634914417061486	1	-1	FALSE	black	0.3	1
220	0.635021669857028	1	-1	FALSE	black	0.3	1
221	0.63512753796147	1	-1	FALSE	black	0.3	1
222	0.635227357847307	1	-1	FALSE	black	0.3	1
223	0.635326242019904	1	-1	FALSE	black	0.3	1
224	0.635428127603724	1	-1	FALSE	black	0.3	1
225	0.635523656104502	1	-1	FALSE	black	0.3	1
226	0.635621541764663	1	-1	FALSE	black	0.3	1
227	0.635718164514654	1	-1	FALSE	black	0.3	1
228	0.635815705195941	1	-1	FALSE	black	0.3	1
229	0.635911286494009	1	-1	FALSE	black	0.3	1
230	0.636002419456034	1	-1	FALSE	black	0.3	1
231	0.63609547607006	1	-1	FALSE	black	0.3	1
232	0.636181174266932	1	-1	FALSE	black	0.3	1
233	0.636268587634398	1	-1	FALSE	black	0.3	1
234	0.63635951805268	1	-1	FALSE	black	0.3	1
235	0.636449233754626	1	-1	FALSE	black	0.3	1
236	0.636536292112658	1	-1	FALSE	black	0.3	1
237	0.636622016994846	1	-1	FALSE	black	0.3	1
238	0.636707668086824	1	-1	FALSE	black	0.3	1
239	0.636791082981122	1	-1	FALSE	black	0.3	1
240	0.636879925398781	1	-1	FALSE	black	0.3	1
241	0.636961008589574	1	-1	FALSE	black	0.3	1
242	0.637040828751306	1	-1	FALSE	black	0.3	1
243	0.637117343481192	1	-1	FALSE	black	0.3	1
244	0.637194719660487	1	-1	FALSE	black	0.3	1
245	0.63727098275399	1	-1	FALSE	black	0.3	1
246	0.637346406184534	1	-1	FALSE	black	0.3	1
247	0.637419693624081	1	-1	FALSE	black	0.3	1
248	0.63749223273606	1	-1	FALSE	black	0.3	1
249	0.637568270042932	1	-1	FALSE	black	0.3	1
250	0.637641127927418	1	-1	FALSE	black	0.3	1
251	0.637711070416756	1	-1	FALSE	black	0.3	1
252	0.637776854027345	1	-1	FALSE	black	0.3	1
253	0.637843370228215	1	-1	FALSE	black	0.3	1
254	0.637911234842188	1	-1	FALSE	black	0.3	1
255	0.637979389720572	1	-1	FALSE	black	0.3	1
256	0.638047388984876	1	-1	FALSE	black	0.3	1
257	0.638111346703668	1	-1	FALSE	black	0.3	1
258	0.638176453349798	1	-1	FALSE	black	0.3	1
259	0.638242127078764	1	-1	FALSE	black	0.3	1
260	0.638307442551346	1	-1	FALSE	black	0.3	1
261	0.638371585127621	1	-1	FALSE	black	0.3	1
262	0.638435829277839	1	-1	FALSE	black	0.3	1
263	0.638496507694156	1	-1	FALSE	black	0.3	1
264	0.638559454438266	1	-1	FALSE	black	0.3	1
265	0.638624025706561	1	-1	FALSE	black	0.3	1
266	0.638686822677253	1	-1	FALSE	black	0.3	1
267	0.638749554469419	1	-1	FALSE	black	0.3	1
268	0.638815039940316	1	-1	FALSE	black	0.3	1
269	0.638878643383611	1	-1	FALSE	black	0.3	1
270	0.638942020428307	1	-1	FALSE	black	0.3	1
271	0.639001241198439	1	-1	FALSE	black	0.3	1
272	0.639063427717078	1	-1	FALSE	black	0.3	1
273	0.639123839881633	1	-1	FALSE	black	0.3	1
274	0.639187090738346	1	-1	FALSE	black	0.3	1
275	0.639248173119239	1	-1	FALSE	black	0.3	1
276	0.639308669558137	1	-1	FALSE	black	0.3	1
277	0.639375634542475	1	-1	FALSE	black	0.3	1
278	0.639429859208234	1	-1	FALSE	black	0.3	1
279	0.639486944271588	1	-1	FALSE	black	0.3	1
280	0.639542494952952	1	-1	FALSE	black	0.3	1
281	0.639596481649081	1	-1	FALSE	black	0.3	1
282	0.639648648941834	1	-1	FALSE	black	0.3	1
283	0.639698933745903	1	-1	FALSE	black	0.3	1
284	0.639738390653766	1	-1	FALSE	black	0.3	1
285	0.639776938609377	1	-1	FALSE	black	0.3	1
286	0.639820541773858	1	-1	FALSE	black	0.3	1
287	0.639861208321963	1	-1	FALSE	black	0.3	1
288	0.639899905855295	1	-1	FALSE	black	0.3	1
289	0.639935892612516	1	-1	FALSE	black	0.3	1
290	0.639977069424843	1	-1	FALSE	black	0.3	1
291	0.639999998279864	1	-1	FALSE	black	0.3	1
292	0.64002709865923	1	-1	FALSE	black	0.3	1
293	0.640051695013146	1	-1	FALSE	black	0.3	1
294	0.640073094755176	1	-1	FALSE	black	0.3	1
295	0.64009113903057	1	-1	FALSE	black	0.3	1
296	0.64010598160734	1	-1	FALSE	black	0.3	1
297	0.640112818080586	1	-1	FALSE	black	0.3	1
298	0.640113867425808	1	-1	FALSE	black	0.3	1
299	0.640118988339949	1	-1	FALSE	black	0.3	1
300	0.640108626031211	1	-1	FALSE	black	0.3	1
301	0.640100047095392	1	-1	FALSE	black	0.3	1
302	0.640089456559272	1	-1	FALSE	black	0.3	1
303	0.640075336342659	1	-1	FALSE	black	0.3	1
304	0.640055850933042	1	-1	FALSE	black	0.3	1
305	0.640033508440107	1	-1	FALSE	black	0.3	1
306	0.64000447888862	1	-1	FALSE	black	0.3	1
307	0.639975239924032	1	-1	FALSE	black	0.3	1
308	0.63992823711419	1	-1	FALSE	black	0.3	1
309	0.639882610311055	1	-1	FALSE	black	0.3	1
310	0.63983247355207	1	-1	FALSE	black	0.3	1
311	0.639775256774647	1	-1	FALSE	black	0.3	1
312	0.639711934935573	1	-1	FALSE	black	0.3	1
313	0.639642338989009	1	-1	FALSE	black	0.3	1
314	0.639567179392753	1	-1	FALSE	black	0.3	1
315	0.63948463289048	1	-1	FALSE	black	0.3	1
316	0.639396431418969	1	-1	FALSE	black	0.3	1
317	0.639299274494968	1	-1	FALSE	black	0.3	1
318	0.639195541642403	1	-1	FALSE	black	0.3	1
319	0.639080920713568	1	-1	FALSE	black	0.3	1
320	0.638958813039844	1	-1	FALSE	black	0.3	1
321	0.638832811963175	1	-1	FALSE	black	0.3	1
322	0.638701577190004	1	-1	FALSE	black	0.3	1
323	0.63856347797384	1	-1	FALSE	black	0.3	1
324	0.638410905286684	1	-1	FALSE	black	0.3	1
325	0.638254562366022	1	-1	FALSE	black	0.3	1
326	0.638095616873626	1	-1	FALSE	black	0.3	1
327	0.637925212715143	1	-1	FALSE	black	0.3	1
328	0.637748076985838	1	-1	FALSE	black	0.3	1
329	0.637564639431945	1	-1	FALSE	black	0.3	1
330	0.637375739025515	1	-1	FALSE	black	0.3	1
331	0.637181809930599	1	-1	FALSE	black	0.3	1
332	0.636985864443823	1	-1	FALSE	black	0.3	1
333	0.636783802666342	1	-1	FALSE	black	0.3	1
334	0.636576959665039	1	-1	FALSE	black	0.3	1
335	0.636368898140811	1	-1	FALSE	black	0.3	1
336	0.636158961429932	1	-1	FALSE	black	0.3	1
337	0.63594760720143	1	-1	FALSE	black	0.3	1
338	0.635735580075628	1	-1	FALSE	black	0.3	1
339	0.635522639664365	1	-1	FALSE	black	0.3	1
340	0.635309398578217	1	-1	FALSE	black	0.3	1
341	0.635096154833415	1	-1	FALSE	black	0.3	1
342	0.634883363087836	1	-1	FALSE	black	0.3	1
343	0.634670762110611	1	-1	FALSE	black	0.3	1
344	0.634460140908621	1	-1	FALSE	black	0.3	1
345	0.634247281340042	1	-1	FALSE	black	0.3	1
346	0.634035151257981	1	-1	FALSE	black	0.3	1
347	0.633824477966248	1	-1	FALSE	black	0.3	1
348	0.63360959530923	1	-1	FALSE	black	0.3	1
349	0.633397256641583	1	-1	FALSE	black	0.3	1
350	0.63318353524706	1	-1	FALSE	black	0.3	1
351	0.632968872773313	1	-1	FALSE	black	0.3	1
352	0.632758336346243	1	-1	FALSE	black	0.3	1
353	0.632538875116722	1	-1	FALSE	black	0.3	1
354	0.632320613857195	1	-1	FALSE	black	0.3	1
355	0.632098567417048	1	-1	FALSE	black	0.3	1
356	0.63187615943943	1	-1	FALSE	black	0.3	1
357	0.631651342644617	1	-1	FALSE	black	0.3	1
358	0.631423766888224	1	-1	FALSE	black	0.3	1
359	0.631195364107936	1	-1	FALSE	black	0.3	1
360	0.630965610284025	1	-1	FALSE	black	0.3	1
361	0.630729393404004	1	-1	FALSE	black	0.3	1
362	0.630489864612555	1	-1	FALSE	black	0.3	1
363	0.630246688512373	1	-1	FALSE	black	0.3	1
364	0.62999996297756	1	-1	FALSE	black	0.3	1
365	0.629749536018126	1	-1	FALSE	black	0.3	1
366	0.629494379869981	1	-1	FALSE	black	0.3	1
367	0.629235535931781	1	-1	FALSE	black	0.3	1
368	0.628977866074072	1	-1	FALSE	black	0.3	1
369	0.628712207579175	1	-1	FALSE	black	0.3	1
370	0.628442697854877	1	-1	FALSE	black	0.3	1
371	0.628169580653884	1	-1	FALSE	black	0.3	1
372	0.627892997105043	1	-1	FALSE	black	0.3	1
373	0.62761312069512	1	-1	FALSE	black	0.3	1
374	0.627330298430583	1	-1	FALSE	black	0.3	1
375	0.627045094553622	1	-1	FALSE	black	0.3	1
376	0.6267570097152	1	-1	FALSE	black	0.3	1
377	0.626466880612439	1	-1	FALSE	black	0.3	1
378	0.626174978938081	1	-1	FALSE	black	0.3	1
379	0.625878044812813	1	-1	FALSE	black	0.3	1
380	0.625583989432285	1	-1	FALSE	black	0.3	1
381	0.625291090610353	1	-1	FALSE	black	0.3	1
382	0.624996308375716	1	-1	FALSE	black	0.3	1
383	0.62470172447219	1	-1	FALSE	black	0.3	1
384	0.624406541943491	1	-1	FALSE	black	0.3	1
385	0.62411311194857	1	-1	FALSE	black	0.3	1
386	0.623820598526586	1	-1	FALSE	black	0.3	1
387	0.62353118207516	1	-1	FALSE	black	0.3	1
388	0.623239142551943	1	-1	FALSE	black	0.3	1
389	0.622949833165849	1	-1	FALSE	black	0.3	1
390	0.622661457162539	1	-1	FALSE	black	0.3	1
391	0.622374584248177	1	-1	FALSE	black	0.3	1
392	0.622087990189518	1	-1	FALSE	black	0.3	1
393	0.621801849908927	1	-1	FALSE	black	0.3	1
394	0.621515985430361	1	-1	FALSE	black	0.3	1
395	0.621228458903569	1	-1	FALSE	black	0.3	1
396	0.620941844255396	1	-1	FALSE	black	0.3	1
397	0.620649687409171	1	-1	FALSE	black	0.3	1
398	0.620363293439719	1	-1	FALSE	black	0.3	1
399	0.620069581742279	1	-1	FALSE	black	0.3	1
400	0.619778132934621	1	-1	FALSE	black	0.3	1
401	0.619479628594396	1	-1	FALSE	black	0.3	1
402	0.619184383612462	1	-1	FALSE	black	0.3	1
403	0.618885993901842	1	-1	FALSE	black	0.3	1
404	0.618586703784694	1	-1	FALSE	black	0.3	1
405	0.618282537402776	1	-1	FALSE	black	0.3	1
406	0.617975802508608	1	-1	FALSE	black	0.3	1
407	0.617665304738159	1	-1	FALSE	black	0.3	1
408	0.617353891818606	1	-1	FALSE	black	0.3	1
409	0.617037216872994	1	-1	FALSE	black	0.3	1
410	0.616717978840836	1	-1	FALSE	black	0.3	1
411	0.616395849054285	1	-1	FALSE	black	0.3	1
412	0.616069341401606	1	-1	FALSE	black	0.3	1
413	0.615740534021507	1	-1	FALSE	black	0.3	1
414	0.6154113591944	1	-1	FALSE	black	0.3	1
415	0.61508063841349	1	-1	FALSE	black	0.3	1
416	0.614749031826654	1	-1	FALSE	black	0.3	1
417	0.614416706606013	1	-1	FALSE	black	0.3	1
418	0.614084100873494	1	-1	FALSE	black	0.3	1
419	0.613752019455542	1	-1	FALSE	black	0.3	1
420	0.61342076692804	1	-1	FALSE	black	0.3	1
421	0.613090664447554	1	-1	FALSE	black	0.3	1
422	0.612762474568086	1	-1	FALSE	black	0.3	1
423	0.612436777439625	1	-1	FALSE	black	0.3	1
424	0.61211389355632	1	-1	FALSE	black	0.3	1
425	0.611794537702546	1	-1	FALSE	black	0.3	1
426	0.611479501803979	1	-1	FALSE	black	0.3	1
427	0.611170500411055	1	-1	FALSE	black	0.3	1
428	0.610862149304001	1	-1	FALSE	black	0.3	1
429	0.610558061560917	1	-1	FALSE	black	0.3	1
430	0.610260376881316	1	-1	FALSE	black	0.3	1
431	0.609967535607971	1	-1	FALSE	black	0.3	1
432	0.609675789321422	1	-1	FALSE	black	0.3	1
433	0.609379082722688	1	-1	FALSE	black	0.3	1
434	0.609094830091585	1	-1	FALSE	black	0.3	1
435	0.60881379474385	1	-1	FALSE	black	0.3	1
436	0.608535427667918	1	-1	FALSE	black	0.3	1
437	0.608258808806332	1	-1	FALSE	black	0.3	1
438	0.607985333491079	1	-1	FALSE	black	0.3	1
439	0.60770482869734	1	-1	FALSE	black	0.3	1
440	0.607431486807316	1	-1	FALSE	black	0.3	1
441	0.607156579166114	1	-1	FALSE	black	0.3	1
442	0.606880746098232	1	-1	FALSE	black	0.3	1
443	0.606602891643797	1	-1	FALSE	black	0.3	1
444	0.60632331594735	1	-1	FALSE	black	0.3	1
445	0.606040863523682	1	-1	FALSE	black	0.3	1
446	0.605756178058582	1	-1	FALSE	black	0.3	1
447	0.605470437162181	1	-1	FALSE	black	0.3	1
448	0.60518518906215	1	-1	FALSE	black	0.3	1
449	0.604876916554226	1	-1	FALSE	black	0.3	1
450	0.60457841095877	1	-1	FALSE	black	0.3	1
451	0.60427561724046	1	-1	FALSE	black	0.3	1
452	0.603967349252118	1	-1	FALSE	black	0.3	1
453	0.603654791529997	1	-1	FALSE	black	0.3	1
454	0.603338031753948	1	-1	FALSE	black	0.3	1
455	0.603021527677034	1	-1	FALSE	black	0.3	1
456	0.602697681732234	1	-1	FALSE	black	0.3	1
457	0.602367936140336	1	-1	FALSE	black	0.3	1
458	0.602033686502291	1	-1	FALSE	black	0.3	1
459	0.601695731637537	1	-1	FALSE	black	0.3	1
460	0.601356107547034	1	-1	FALSE	black	0.3	1
461	0.601010103967818	1	-1	FALSE	black	0.3	1
462	0.600662038252731	1	-1	FALSE	black	0.3	1
463	0.60031158638513	1	-1	FALSE	black	0.3	1
464	0.599954251404818	1	-1	FALSE	black	0.3	1
465	0.599593491125492	1	-1	FALSE	black	0.3	1
466	0.599225796885275	1	-1	FALSE	black	0.3	1
467	0.598851707113019	1	-1	FALSE	black	0.3	1
468	0.598478078443706	1	-1	FALSE	black	0.3	1
469	0.598097628279161	1	-1	FALSE	black	0.3	1
470	0.597718131407407	1	-1	FALSE	black	0.3	1
471	0.597335489890066	1	-1	FALSE	black	0.3	1
472	0.5969487340527	1	-1	FALSE	black	0.3	1
473	0.596558453872751	1	-1	FALSE	black	0.3	1
474	0.596166253577122	1	-1	FALSE	black	0.3	1
475	0.595772341692257	1	-1	FALSE	black	0.3	1
476	0.595378804565098	1	-1	FALSE	black	0.3	1
477	0.594991640455367	1	-1	FALSE	black	0.3	1
478	0.594592246588615	1	-1	FALSE	black	0.3	1
479	0.594193463896029	1	-1	FALSE	black	0.3	1
480	0.593809184589963	1	-1	FALSE	black	0.3	1
481	0.593405013540599	1	-1	FALSE	black	0.3	1
482	0.593003410102747	1	-1	FALSE	black	0.3	1
483	0.592597687306306	1	-1	FALSE	black	0.3	1
484	0.592195896668297	1	-1	FALSE	black	0.3	1
485	0.591791752689801	1	-1	FALSE	black	0.3	1
486	0.591388284414159	1	-1	FALSE	black	0.3	1
487	0.590987862872287	1	-1	FALSE	black	0.3	1
488	0.590590223336971	1	-1	FALSE	black	0.3	1
489	0.590192074548105	1	-1	FALSE	black	0.3	1
490	0.58979545249448	1	-1	FALSE	black	0.3	1
491	0.589400967097879	1	-1	FALSE	black	0.3	1
492	0.589010536915608	1	-1	FALSE	black	0.3	1
493	0.58862110798363	1	-1	FALSE	black	0.3	1
494	0.588234255758829	1	-1	FALSE	black	0.3	1
495	0.587850776649925	1	-1	FALSE	black	0.3	1
496	0.587468489925245	1	-1	FALSE	black	0.3	1
497	0.587095072422798	1	-1	FALSE	black	0.3	1
498	0.586728407762825	1	-1	FALSE	black	0.3	1
499	0.586365445125871	1	-1	FALSE	black	0.3	1
500	0.586002977605843	1	-1	FALSE	black	0.3	1
501	0.585646200553336	1	-1	FALSE	black	0.3	1
502	0.585294047628039	1	-1	FALSE	black	0.3	1
503	0.58494919749971	1	-1	FALSE	black	0.3	1
504	0.584608948562284	1	-1	FALSE	black	0.3	1
505	0.584274694061895	1	-1	FALSE	black	0.3	1
506	0.583946224471476	1	-1	FALSE	black	0.3	1
507	0.583623706775281	1	-1	FALSE	black	0.3	1
508	0.583306692937204	1	-1	FALSE	black	0.3	1
509	0.582995268358092	1	-1	FALSE	black	0.3	1
510	0.5826891709151	1	-1	FALSE	black	0.3	1
511	0.582388104822326	1	-1	FALSE	black	0.3	1
512	0.58209322012167	1	-1	FALSE	black	0.3	1
513	0.581800909884017	1	-1	FALSE	black	0.3	1
514	0.581511587174684	1	-1	FALSE	black	0.3	1
515	0.581225583209933	1	-1	FALSE	black	0.3	1
516	0.580943567895426	1	-1	FALSE	black	0.3	1
517	0.580664301749226	1	-1	FALSE	black	0.3	1
518	0.580387222773544	1	-1	FALSE	black	0.3	1
519	0.580109589527484	1	-1	FALSE	black	0.3	1
520	0.579836105620277	1	-1	FALSE	black	0.3	1
521	0.579563539868711	1	-1	FALSE	black	0.3	1
522	0.579292608476977	1	-1	FALSE	black	0.3	1
523	0.579022793696922	1	-1	FALSE	black	0.3	1
524	0.578753806299741	1	-1	FALSE	black	0.3	1
525	0.578480422197508	1	-1	FALSE	black	0.3	1
526	0.57820960905319	1	-1	FALSE	black	0.3	1
527	0.577943301899979	1	-1	FALSE	black	0.3	1
528	0.577679413462657	1	-1	FALSE	black	0.3	1
529	0.577419269777541	1	-1	FALSE	black	0.3	1
530	0.577157314599704	1	-1	FALSE	black	0.3	1
531	0.576898469450422	1	-1	FALSE	black	0.3	1
532	0.57664813002065	1	-1	FALSE	black	0.3	1
533	0.576404679070875	1	-1	FALSE	black	0.3	1
534	0.576167090479459	1	-1	FALSE	black	0.3	1
535	0.575916463295419	1	-1	FALSE	black	0.3	1
536	0.575671188632444	1	-1	FALSE	black	0.3	1
537	0.575424879142161	1	-1	FALSE	black	0.3	1
538	0.575180044453106	1	-1	FALSE	black	0.3	1
539	0.574937242608248	1	-1	FALSE	black	0.3	1
540	0.574697710826471	1	-1	FALSE	black	0.3	1
541	0.574459138557536	1	-1	FALSE	black	0.3	1
542	0.574233769175139	1	-1	FALSE	black	0.3	1
543	0.574002463361253	1	-1	FALSE	black	0.3	1
544	0.573764145270371	1	-1	FALSE	black	0.3	1
545	0.573523968152496	1	-1	FALSE	black	0.3	1
546	0.573287072140112	1	-1	FALSE	black	0.3	1
547	0.573046799538698	1	-1	FALSE	black	0.3	1
548	0.572806799788278	1	-1	FALSE	black	0.3	1
549	0.572564815725284	1	-1	FALSE	black	0.3	1
550	0.572310720941502	1	-1	FALSE	black	0.3	1
551	0.57207309406366	1	-1	FALSE	black	0.3	1
552	0.571828174722266	1	-1	FALSE	black	0.3	1
553	0.571584448315776	1	-1	FALSE	black	0.3	1
554	0.57133741496251	1	-1	FALSE	black	0.3	1
555	0.571088750241907	1	-1	FALSE	black	0.3	1
556	0.570839247182447	1	-1	FALSE	black	0.3	1
557	0.570584165105144	1	-1	FALSE	black	0.3	1
558	0.570322078614779	1	-1	FALSE	black	0.3	1
559	0.570070307568015	1	-1	FALSE	black	0.3	1
560	0.569811765003598	1	-1	FALSE	black	0.3	1
561	0.569540566128624	1	-1	FALSE	black	0.3	1
562	0.569242834837906	1	-1	FALSE	black	0.3	1
563	0.568882995656611	1	-1	FALSE	black	0.3	1
564	0.568635516061586	1	-1	FALSE	black	0.3	1
565	0.568343273503634	1	-1	FALSE	black	0.3	1
566	0.568092515810726	1	-1	FALSE	black	0.3	1
567	0.567813380336242	1	-1	FALSE	black	0.3	1
568	0.567557000900657	1	-1	FALSE	black	0.3	1
569	0.567299962333963	1	-1	FALSE	black	0.3	1
570	0.567043160319995	1	-1	FALSE	black	0.3	1
571	0.566785584646553	1	-1	FALSE	black	0.3	1
572	0.566527934831971	1	-1	FALSE	black	0.3	1
573	0.566270491169357	1	-1	FALSE	black	0.3	1
574	0.566012739497579	1	-1	FALSE	black	0.3	1
575	0.565755430095657	1	-1	FALSE	black	0.3	1
576	0.565497661659273	1	-1	FALSE	black	0.3	1
577	0.565239855088306	1	-1	FALSE	black	0.3	1
578	0.564984198997716	1	-1	FALSE	black	0.3	1
579	0.564725797891945	1	-1	FALSE	black	0.3	1
580	0.56446721682682	1	-1	FALSE	black	0.3	1
581	0.564206535391634	1	-1	FALSE	black	0.3	1
582	0.563946158699464	1	-1	FALSE	black	0.3	1
583	0.563686440595792	1	-1	FALSE	black	0.3	1
584	0.563422623260846	1	-1	FALSE	black	0.3	1
585	0.563163728563989	1	-1	FALSE	black	0.3	1
586	0.562896096161581	1	-1	FALSE	black	0.3	1
587	0.562629508591318	1	-1	FALSE	black	0.3	1
588	0.562358430262329	1	-1	FALSE	black	0.3	1
589	0.562086743709061	1	-1	FALSE	black	0.3	1
590	0.561817199088944	1	-1	FALSE	black	0.3	1
591	0.561538995564319	1	-1	FALSE	black	0.3	1
592	0.561268330296577	1	-1	FALSE	black	0.3	1
593	0.560997961133077	1	-1	FALSE	black	0.3	1
594	0.560726482435444	1	-1	FALSE	black	0.3	1
595	0.560455582608886	1	-1	FALSE	black	0.3	1
596	0.560180049114549	1	-1	FALSE	black	0.3	1
597	0.559913535539302	1	-1	FALSE	black	0.3	1
598	0.55964544862418	1	-1	FALSE	black	0.3	1
599	0.559386948137935	1	-1	FALSE	black	0.3	1
600	0.559123750971658	1	-1	FALSE	black	0.3	1
601	0.558865137781946	1	-1	FALSE	black	0.3	1
602	0.558608294418245	1	-1	FALSE	black	0.3	1
603	0.558357389594834	1	-1	FALSE	black	0.3	1
604	0.558106710640537	1	-1	FALSE	black	0.3	1
605	0.557859915479255	1	-1	FALSE	black	0.3	1
606	0.557613080950103	1	-1	FALSE	black	0.3	1
607	0.557374345898948	1	-1	FALSE	black	0.3	1
608	0.557139660891477	1	-1	FALSE	black	0.3	1
609	0.55690903174667	1	-1	FALSE	black	0.3	1
610	0.556682189415096	1	-1	FALSE	black	0.3	1
611	0.556459013662195	1	-1	FALSE	black	0.3	1
612	0.556238991072446	1	-1	FALSE	black	0.3	1
613	0.556024810929017	1	-1	FALSE	black	0.3	1
614	0.555811354150246	1	-1	FALSE	black	0.3	1
615	0.55560062312188	1	-1	FALSE	black	0.3	1
616	0.555391270995938	1	-1	FALSE	black	0.3	1
617	0.555185153933165	1	-1	FALSE	black	0.3	1
618	0.55497973852051	1	-1	FALSE	black	0.3	1
619	0.554772178181312	1	-1	FALSE	black	0.3	1
620	0.554567141861459	1	-1	FALSE	black	0.3	1
621	0.554357197217835	1	-1	FALSE	black	0.3	1
622	0.554145624869646	1	-1	FALSE	black	0.3	1
623	0.553931508111275	1	-1	FALSE	black	0.3	1
624	0.553714460876901	1	-1	FALSE	black	0.3	1
625	0.553493223416531	1	-1	FALSE	black	0.3	1
626	0.553267944071284	1	-1	FALSE	black	0.3	1
627	0.553038859152329	1	-1	FALSE	black	0.3	1
628	0.552806006171941	1	-1	FALSE	black	0.3	1
629	0.55257275006879	1	-1	FALSE	black	0.3	1
630	0.552331349420151	1	-1	FALSE	black	0.3	1
631	0.552085715044106	1	-1	FALSE	black	0.3	1
632	0.551835605967342	1	-1	FALSE	black	0.3	1
633	0.551581869575123	1	-1	FALSE	black	0.3	1
634	0.551324575071824	1	-1	FALSE	black	0.3	1
635	0.551062645676534	1	-1	FALSE	black	0.3	1
636	0.550799167830397	1	-1	FALSE	black	0.3	1
637	0.55053535882503	1	-1	FALSE	black	0.3	1
638	0.550268368413841	1	-1	FALSE	black	0.3	1
639	0.549998514712526	1	-1	FALSE	black	0.3	1
640	0.549729222502495	1	-1	FALSE	black	0.3	1
641	0.549456131653883	1	-1	FALSE	black	0.3	1
642	0.54917325176046	1	-1	FALSE	black	0.3	1
643	0.548896904292545	1	-1	FALSE	black	0.3	1
644	0.548619986855774	1	-1	FALSE	black	0.3	1
645	0.548342127615234	1	-1	FALSE	black	0.3	1
646	0.548063294746872	1	-1	FALSE	black	0.3	1
647	0.547783476525068	1	-1	FALSE	black	0.3	1
648	0.547502330133882	1	-1	FALSE	black	0.3	1
649	0.547220006151726	1	-1	FALSE	black	0.3	1
650	0.546936443510652	1	-1	FALSE	black	0.3	1
651	0.546652199471176	1	-1	FALSE	black	0.3	1
652	0.546368192808414	1	-1	FALSE	black	0.3	1
653	0.546080809091904	1	-1	FALSE	black	0.3	1
654	0.545789786150997	1	-1	FALSE	black	0.3	1
655	0.545499207328953	1	-1	FALSE	black	0.3	1
656	0.545206213929121	1	-1	FALSE	black	0.3	1
657	0.544909907939139	1	-1	FALSE	black	0.3	1
658	0.54460959571937	1	-1	FALSE	black	0.3	1
659	0.54430797131733	1	-1	FALSE	black	0.3	1
660	0.543997350456259	1	-1	FALSE	black	0.3	1
661	0.543690462564137	1	-1	FALSE	black	0.3	1
662	0.543375593610073	1	-1	FALSE	black	0.3	1
663	0.543061011544892	1	-1	FALSE	black	0.3	1
664	0.542747070558445	1	-1	FALSE	black	0.3	1
665	0.54242618589702	1	-1	FALSE	black	0.3	1
666	0.542104208598225	1	-1	FALSE	black	0.3	1
667	0.541777586010768	1	-1	FALSE	black	0.3	1
668	0.541447023252148	1	-1	FALSE	black	0.3	1
669	0.541116836665296	1	-1	FALSE	black	0.3	1
670	0.540786916043173	1	-1	FALSE	black	0.3	1
671	0.540448652262117	1	-1	FALSE	black	0.3	1
672	0.540110125711555	1	-1	FALSE	black	0.3	1
673	0.539779013500786	1	-1	FALSE	black	0.3	1
674	0.539446254147293	1	-1	FALSE	black	0.3	1
675	0.539103774413398	1	-1	FALSE	black	0.3	1
676	0.538762559226256	1	-1	FALSE	black	0.3	1
677	0.538439935334763	1	-1	FALSE	black	0.3	1
678	0.538117542445973	1	-1	FALSE	black	0.3	1
679	0.537798977923291	1	-1	FALSE	black	0.3	1
680	0.53748900336809	1	-1	FALSE	black	0.3	1
681	0.537175987043887	1	-1	FALSE	black	0.3	1
682	0.536870961069523	1	-1	FALSE	black	0.3	1
683	0.536571632883455	1	-1	FALSE	black	0.3	1
684	0.536272836114318	1	-1	FALSE	black	0.3	1
685	0.536340410393016	1	-1	FALSE	black	0.3	1
686	0.53605411714255	1	-1	FALSE	black	0.3	1
687	0.535781193246157	1	-1	FALSE	black	0.3	1
688	0.535507661458139	1	-1	FALSE	black	0.3	1
689	0.535244792407737	1	-1	FALSE	black	0.3	1
690	0.534989085295106	1	-1	FALSE	black	0.3	1
691	0.534735777036817	1	-1	FALSE	black	0.3	1
692	0.534488211219157	1	-1	FALSE	black	0.3	1
693	0.534245552070875	1	-1	FALSE	black	0.3	1
694	0.534006902585332	1	-1	FALSE	black	0.3	1
695	0.533769707260372	1	-1	FALSE	black	0.3	1
696	0.533857246500989	1	-1	FALSE	black	0.3	1
697	0.53365067317565	1	-1	FALSE	black	0.3	1
698	0.53344381258606	1	-1	FALSE	black	0.3	1
699	0.533242274982365	1	-1	FALSE	black	0.3	1
700	0.533038630271011	1	-1	FALSE	black	0.3	1
701	0.53284127986115	1	-1	FALSE	black	0.3	1
702	0.532639247839171	1	-1	FALSE	black	0.3	1
703	0.532437059359123	1	-1	FALSE	black	0.3	1
704	0.53223431050559	1	-1	FALSE	black	0.3	1
705	0.532028957749725	1	-1	FALSE	black	0.3	1
706	0.531822378171688	1	-1	FALSE	black	0.3	1
707	0.531617173214493	1	-1	FALSE	black	0.3	1
708	0.531413110185982	1	-1	FALSE	black	0.3	1
709	0.531204323934778	1	-1	FALSE	black	0.3	1
710	0.530997425502449	1	-1	FALSE	black	0.3	1
711	0.530782423597927	1	-1	FALSE	black	0.3	1
712	0.530568207507066	1	-1	FALSE	black	0.3	1
713	0.53034876209231	1	-1	FALSE	black	0.3	1
714	0.530128354402092	1	-1	FALSE	black	0.3	1
715	0.529902386038103	1	-1	FALSE	black	0.3	1
716	0.529676299029986	1	-1	FALSE	black	0.3	1
717	0.529444119651677	1	-1	FALSE	black	0.3	1
718	0.529209597298164	1	-1	FALSE	black	0.3	1
719	0.528973628976631	1	-1	FALSE	black	0.3	1
720	0.528736827246107	1	-1	FALSE	black	0.3	1
721	0.528495948617701	1	-1	FALSE	black	0.3	1
722	0.528254205252764	1	-1	FALSE	black	0.3	1
723	0.528008951801766	1	-1	FALSE	black	0.3	1
724	0.527761754649874	1	-1	FALSE	black	0.3	1
725	0.52751338235248	1	-1	FALSE	black	0.3	1
726	0.527265354743788	1	-1	FALSE	black	0.3	1
727	0.527013645776854	1	-1	FALSE	black	0.3	1
728	0.526767913123192	1	-1	FALSE	black	0.3	1
729	0.526510982498368	1	-1	FALSE	black	0.3	1
730	0.52625525142197	1	-1	FALSE	black	0.3	1
731	0.526000833571213	1	-1	FALSE	black	0.3	1
732	0.525742759405597	1	-1	FALSE	black	0.3	1
733	0.525483455858912	1	-1	FALSE	black	0.3	1
734	0.525224151705166	1	-1	FALSE	black	0.3	1
735	0.524962923543385	1	-1	FALSE	black	0.3	1
736	0.524703259190051	1	-1	FALSE	black	0.3	1
737	0.524442760877771	1	-1	FALSE	black	0.3	1
738	0.524182052248456	1	-1	FALSE	black	0.3	1
739	0.523911118362753	1	-1	FALSE	black	0.3	1
740	0.523639863803521	1	-1	FALSE	black	0.3	1
741	0.523357015919396	1	-1	FALSE	black	0.3	1
742	0.523080975499907	1	-1	FALSE	black	0.3	1
743	0.522801859315148	1	-1	FALSE	black	0.3	1
744	0.522509682344932	1	-1	FALSE	black	0.3	1
745	0.522225867741377	1	-1	FALSE	black	0.3	1
746	0.521944134276013	1	-1	FALSE	black	0.3	1
747	0.521300822149016	1	-1	FALSE	black	0.3	1
748	0.521009548698938	1	-1	FALSE	black	0.3	1
749	0.520705398444494	1	-1	FALSE	black	0.3	1
750	0.5203972493619	1	-1	FALSE	black	0.3	1
751	0.52009323437546	1	-1	FALSE	black	0.3	1
752	0.519793482421513	1	-1	FALSE	black	0.3	1
753	0.519489411821751	1	-1	FALSE	black	0.3	1
754	0.519196937925596	1	-1	FALSE	black	0.3	1
755	0.518889656940259	1	-1	FALSE	black	0.3	1
756	0.518578195268981	1	-1	FALSE	black	0.3	1
757	0.518266592720881	1	-1	FALSE	black	0.3	1
758	0.517962252271715	1	-1	FALSE	black	0.3	1
759	0.517656949948776	1	-1	FALSE	black	0.3	1
760	0.517352807363994	1	-1	FALSE	black	0.3	1
761	0.51705308588539	1	-1	FALSE	black	0.3	1
762	0.516757517324081	1	-1	FALSE	black	0.3	1
763	0.516463611565067	1	-1	FALSE	black	0.3	1
764	0.516171599226276	1	-1	FALSE	black	0.3	1
765	0.515884759204303	1	-1	FALSE	black	0.3	1
766	0.515910267273978	1	-1	FALSE	black	0.3	1
767	0.515635733444237	1	-1	FALSE	black	0.3	1
768	0.515365090842125	1	-1	FALSE	black	0.3	1
769	0.51509806457286	1	-1	FALSE	black	0.3	1
770	0.514830112533138	1	-1	FALSE	black	0.3	1
771	0.514556363872733	1	-1	FALSE	black	0.3	1
772	0.514304553648276	1	-1	FALSE	black	0.3	1
773	0.514040351227774	1	-1	FALSE	black	0.3	1
774	0.513788511812757	1	-1	FALSE	black	0.3	1
775	0.513515387742384	1	-1	FALSE	black	0.3	1
776	0.513253329257985	1	-1	FALSE	black	0.3	1
777	0.512999044152303	1	-1	FALSE	black	0.3	1
778	0.512724636929518	1	-1	FALSE	black	0.3	1
779	0.512459096688417	1	-1	FALSE	black	0.3	1
780	0.512189669858891	1	-1	FALSE	black	0.3	1
781	0.511912279383889	1	-1	FALSE	black	0.3	1
782	0.511627203016373	1	-1	FALSE	black	0.3	1
783	0.511326948982148	1	-1	FALSE	black	0.3	1
784	0.511272945353027	1	-1	FALSE	black	0.3	1
785	0.511025782133799	1	-1	FALSE	black	0.3	1
786	0.510780873831542	1	-1	FALSE	black	0.3	1
787	0.510535573101306	1	-1	FALSE	black	0.3	1
788	0.510287238459152	1	-1	FALSE	black	0.3	1
789	0.510039291667384	1	-1	FALSE	black	0.3	1
790	0.509790206306466	1	-1	FALSE	black	0.3	1
791	0.509529436137319	1	-1	FALSE	black	0.3	1
792	0.509277980829721	1	-1	FALSE	black	0.3	1
793	0.509018152682112	1	-1	FALSE	black	0.3	1
794	0.508765091913964	1	-1	FALSE	black	0.3	1
795	0.50851075252638	1	-1	FALSE	black	0.3	1
796	0.508255944586776	1	-1	FALSE	black	0.3	1
797	0.508000455552288	1	-1	FALSE	black	0.3	1
798	0.507744224209797	1	-1	FALSE	black	0.3	1
799	0.507489082499431	1	-1	FALSE	black	0.3	1
800	0.507233804251357	1	-1	FALSE	black	0.3	1
801	0.50697981228741	1	-1	FALSE	black	0.3	1
802	0.506729171013797	1	-1	FALSE	black	0.3	1
803	0.506479251229971	1	-1	FALSE	black	0.3	1
804	0.506235976900212	1	-1	FALSE	black	0.3	1
805	0.505996573289558	1	-1	FALSE	black	0.3	1
806	0.505754212284496	1	-1	FALSE	black	0.3	1
807	0.505520742516332	1	-1	FALSE	black	0.3	1
808	0.505281920566256	1	-1	FALSE	black	0.3	1
809	0.505055269313241	1	-1	FALSE	black	0.3	1
810	0.504834591875089	1	-1	FALSE	black	0.3	1
811	0.504615290122737	1	-1	FALSE	black	0.3	1
812	0.504404396180081	1	-1	FALSE	black	0.3	1
813	0.504205911132278	1	-1	FALSE	black	0.3	1
814	0.504006079434811	1	-1	FALSE	black	0.3	1
815	0.503816750706555	1	-1	FALSE	black	0.3	1
816	0.503932607190562	1	-1	FALSE	black	0.3	1
817	0.50342218247277	1	-1	FALSE	black	0.3	1
818	0.503271911601062	1	-1	FALSE	black	0.3	1
819	0.503116486292958	1	-1	FALSE	black	0.3	1
820	0.502966024335349	1	-1	FALSE	black	0.3	1
821	0.502821605993158	1	-1	FALSE	black	0.3	1
822	0.502682815559855	1	-1	FALSE	black	0.3	1
823	0.502539052191512	1	-1	FALSE	black	0.3	1
824	0.502407617038093	1	-1	FALSE	black	0.3	1
825	0.502282595848632	1	-1	FALSE	black	0.3	1
826	0.502162307413563	1	-1	FALSE	black	0.3	1
827	0.502046383287923	1	-1	FALSE	black	0.3	1
828	0.501938509861493	1	-1	FALSE	black	0.3	1
829	0.501836077433727	1	-1	FALSE	black	0.3	1
830	0.501736494647361	1	-1	FALSE	black	0.3	1
831	0.501643024767209	1	-1	FALSE	black	0.3	1
832	0.501552305371526	1	-1	FALSE	black	0.3	1
833	0.501455218447778	1	-1	FALSE	black	0.3	1
834	0.50106416048691	1	-1	FALSE	black	0.3	1
835	0.500993048078493	1	-1	FALSE	black	0.3	1
836	0.500925744313904	1	-1	FALSE	black	0.3	1
837	0.500868331105336	1	-1	FALSE	black	0.3	1
838	0.500809676342351	1	-1	FALSE	black	0.3	1
839	0.500754559744557	1	-1	FALSE	black	0.3	1
840	0.500707882118935	1	-1	FALSE	black	0.3	1
841	0.500663088790467	1	-1	FALSE	black	0.3	1
842	0.500622037992971	1	-1	FALSE	black	0.3	1
843	0.500583499137073	1	-1	FALSE	black	0.3	1
844	0.500550559903096	1	-1	FALSE	black	0.3	1
845	0.500520214428588	1	-1	FALSE	black	0.3	1
846	0.500494126899022	1	-1	FALSE	black	0.3	1
847	0.500471022446591	1	-1	FALSE	black	0.3	1
848	0.50044708263807	1	-1	FALSE	black	0.3	1
849	0.500440452463221	1	-1	FALSE	black	0.3	1
850	0.500428453861709	1	-1	FALSE	black	0.3	1
851	0.500413705246157	1	-1	FALSE	black	0.3	1
852	0.500404663003065	1	-1	FALSE	black	0.3	1
853	0.500384111134513	1	-1	FALSE	black	0.3	1
854	0.500394094803222	1	-1	FALSE	black	0.3	1
855	0.500392995485994	1	-1	FALSE	black	0.3	1
856	0.500388823261714	1	-1	FALSE	black	0.3	1
857	0.500385885905977	1	-1	FALSE	black	0.3	1
858	0.50038285893539	1	-1	FALSE	black	0.3	1
859	0.500379967335998	1	-1	FALSE	black	0.3	1
860	0.500370779549179	1	-1	FALSE	black	0.3	1
861	0.500362804005941	1	-1	FALSE	black	0.3	1
862	0.500375239039689	1	-1	FALSE	black	0.3	1
863	0.500385275694709	1	-1	FALSE	black	0.3	1
864	0.500377221427999	1	-1	FALSE	black	0.3	1
865	0.50036696668908	1	-1	FALSE	black	0.3	1
866	0.500354073113382	1	-1	FALSE	black	0.3	1
867	0.500337686458115	1	-1	FALSE	black	0.3	1
868	0.500317028323003	1	-1	FALSE	black	0.3	1
869	0.500288018145713	1	-1	FALSE	black	0.3	1
870	0.500260156467463	1	-1	FALSE	black	0.3	1
871	0.500226379122701	1	-1	FALSE	black	0.3	1
872	0.500191738211413	1	-1	FALSE	black	0.3	1
873	0.500150124476247	1	-1	FALSE	black	0.3	1
874	0.500101401540976	1	-1	FALSE	black	0.3	1
875	0.500046574944788	1	-1	FALSE	black	0.3	1
876	0.499987824859189	1	-1	FALSE	black	0.3	1
877	0.499930236333377	1	-1	FALSE	black	0.3	1
878	0.499859909347273	1	-1	FALSE	black	0.3	1
879	0.499784310297433	1	-1	FALSE	black	0.3	1
880	0.499703616309447	1	-1	FALSE	black	0.3	1
881	0.499619144592223	1	-1	FALSE	black	0.3	1
882	0.499535710622655	1	-1	FALSE	black	0.3	1
883	0.499444447048004	1	-1	FALSE	black	0.3	1
884	0.499350755771022	1	-1	FALSE	black	0.3	1
885	0.499255297490939	1	-1	FALSE	black	0.3	1
886	0.499154985370377	1	-1	FALSE	black	0.3	1
887	0.499057623732935	1	-1	FALSE	black	0.3	1
888	0.498949872831508	1	-1	FALSE	black	0.3	1
889	0.498843940972799	1	-1	FALSE	black	0.3	1
890	0.498736855137593	1	-1	FALSE	black	0.3	1
891	0.498628814925416	1	-1	FALSE	black	0.3	1
892	0.49852336474066	1	-1	FALSE	black	0.3	1
893	0.498414778222813	1	-1	FALSE	black	0.3	1
894	0.498304013501703	1	-1	FALSE	black	0.3	1
895	0.498196764430075	1	-1	FALSE	black	0.3	1
896	0.498085403168098	1	-1	FALSE	black	0.3	1
897	0.497983506289422	1	-1	FALSE	black	0.3	1
898	0.497863677817219	1	-1	FALSE	black	0.3	1
899	0.49775010160493	1	-1	FALSE	black	0.3	1
900	0.497633098932119	1	-1	FALSE	black	0.3	1
901	0.497514034105369	1	-1	FALSE	black	0.3	1
902	0.497393604626201	1	-1	FALSE	black	0.3	1
903	0.49727324578629	1	-1	FALSE	black	0.3	1
904	0.497147636646585	1	-1	FALSE	black	0.3	1
905	0.497020352741821	1	-1	FALSE	black	0.3	1
906	0.496908475374809	1	-1	FALSE	black	0.3	1
907	0.496780078324849	1	-1	FALSE	black	0.3	1
908	0.496653694970521	1	-1	FALSE	black	0.3	1
909	0.496522376293014	1	-1	FALSE	black	0.3	1
910	0.49639612101898	1	-1	FALSE	black	0.3	1
911	0.496267475422663	1	-1	FALSE	black	0.3	1
912	0.496124915142803	1	-1	FALSE	black	0.3	1
913	0.496001664304431	1	-1	FALSE	black	0.3	1
914	0.495880792382234	1	-1	FALSE	black	0.3	1
915	0.495762203545361	1	-1	FALSE	black	0.3	1
916	0.495647006367572	1	-1	FALSE	black	0.3	1
917	0.495534483667266	1	-1	FALSE	black	0.3	1
918	0.495424363145574	1	-1	FALSE	black	0.3	1
919	0.49531704732582	1	-1	FALSE	black	0.3	1
920	0.49521279669659	1	-1	FALSE	black	0.3	1
921	0.495108280007612	1	-1	FALSE	black	0.3	1
922	0.495004774132296	1	-1	FALSE	black	0.3	1
923	0.494901027531825	1	-1	FALSE	black	0.3	1
924	0.494797400246997	1	-1	FALSE	black	0.3	1
925	0.494692906233673	1	-1	FALSE	black	0.3	1
926	0.494590268065106	1	-1	FALSE	black	0.3	1
927	0.494482623714457	1	-1	FALSE	black	0.3	1
928	0.494377520164795	1	-1	FALSE	black	0.3	1
929	0.494265054443592	1	-1	FALSE	black	0.3	1
930	0.494151040570509	1	-1	FALSE	black	0.3	1
931	0.494035653384193	1	-1	FALSE	black	0.3	1
932	0.493920110561887	1	-1	FALSE	black	0.3	1
933	0.493804028274664	1	-1	FALSE	black	0.3	1
934	0.493687201094793	1	-1	FALSE	black	0.3	1
935	0.493569492765785	1	-1	FALSE	black	0.3	1
936	0.493450938113581	1	-1	FALSE	black	0.3	1
937	0.493334918715828	1	-1	FALSE	black	0.3	1
938	0.493217416978155	1	-1	FALSE	black	0.3	1
939	0.493102116213454	1	-1	FALSE	black	0.3	1
940	0.492988714638576	1	-1	FALSE	black	0.3	1
941	0.492873404331628	1	-1	FALSE	black	0.3	1
942	0.492756039568925	1	-1	FALSE	black	0.3	1
943	0.492648558916834	1	-1	FALSE	black	0.3	1
944	0.4925420644071	1	-1	FALSE	black	0.3	1
945	0.492436809601803	1	-1	FALSE	black	0.3	1
946	0.492333478276854	1	-1	FALSE	black	0.3	1
947	0.492225665967845	1	-1	FALSE	black	0.3	1
948	0.492123435086601	1	-1	FALSE	black	0.3	1
949	0.49201465268629	1	-1	FALSE	black	0.3	1
950	0.491911616345276	1	-1	FALSE	black	0.3	1
951	0.491807499599874	1	-1	FALSE	black	0.3	1
952	0.49170447325984	1	-1	FALSE	black	0.3	1
953	0.491924612314984	1	-1	FALSE	black	0.3	1
954	0.491815807473823	1	-1	FALSE	black	0.3	1
955	0.491707231199764	1	-1	FALSE	black	0.3	1
956	0.491580028045901	1	-1	FALSE	black	0.3	1
957	0.49146402752651	1	-1	FALSE	black	0.3	1
958	0.491351723181052	1	-1	FALSE	black	0.3	1
959	0.49123695556977	1	-1	FALSE	black	0.3	1
960	0.491114276064197	1	-1	FALSE	black	0.3	1
961	0.490988037963215	1	-1	FALSE	black	0.3	1
962	0.490866287535183	1	-1	FALSE	black	0.3	1
963	0.490740658916	1	-1	FALSE	black	0.3	1
964	0.490608943069969	1	-1	FALSE	black	0.3	1
965	0.490476129299707	1	-1	FALSE	black	0.3	1
966	0.49034330218867	1	-1	FALSE	black	0.3	1
967	0.490215298505514	1	-1	FALSE	black	0.3	1
968	0.490094543345383	1	-1	FALSE	black	0.3	1
969	0.489971114423406	1	-1	FALSE	black	0.3	1
970	0.48984947866943	1	-1	FALSE	black	0.3	1
971	0.489732058302623	1	-1	FALSE	black	0.3	1
972	0.489632352036688	1	-1	FALSE	black	0.3	1
973	0.489524591442945	1	-1	FALSE	black	0.3	1
974	0.489423067536879	1	-1	FALSE	black	0.3	1
975	0.489327389875882	1	-1	FALSE	black	0.3	1
976	0.489241173563919	1	-1	FALSE	black	0.3	1
977	0.489155682666173	1	-1	FALSE	black	0.3	1
978	0.489075379236572	1	-1	FALSE	black	0.3	1
979	0.489005823780339	1	-1	FALSE	black	0.3	1
980	0.48894617745646	1	-1	FALSE	black	0.3	1
981	0.488881382963925	1	-1	FALSE	black	0.3	1
982	0.488833761686237	1	-1	FALSE	black	0.3	1
983	0.488791949447911	1	-1	FALSE	black	0.3	1
984	0.488753335950273	1	-1	FALSE	black	0.3	1
985	0.488726922769797	1	-1	FALSE	black	0.3	1
986	0.488699798238412	1	-1	FALSE	black	0.3	1
987	0.48868369086518	1	-1	FALSE	black	0.3	1
988	0.488672369604392	1	-1	FALSE	black	0.3	1
989	0.488665935176077	1	-1	FALSE	black	0.3	1
990	0.48866504572539	1	-1	FALSE	black	0.3	1
991	0.488672543298066	1	-1	FALSE	black	0.3	1
992	0.488680590213663	1	-1	FALSE	black	0.3	1
993	0.488685451257345	1	-1	FALSE	black	0.3	1
994	0.48870092924688	1	-1	FALSE	black	0.3	1
995	0.48871976336316	1	-1	FALSE	black	0.3	1
996	0.488751697591402	1	-1	FALSE	black	0.3	1
997	0.488785648277122	1	-1	FALSE	black	0.3	1
998	0.488801931181731	1	-1	FALSE	black	0.3	1
[truncated: 14,009 more rows]
