# Supplementary material for: Differential nucleosome organization in human interphase and metaphase chromosomes
Source: Mol Syst Biol. 2026 Feb 2;22(5):738–65. doi: 10.1038/s44320-026-00192-y (PMC13144420; doi:10.1038/s44320-026-00192-y)
Supplement: Supplementary file 6 — Source data Fig. 4 [file 44320_2026_192_MOESM6_ESM.zip › Figure 4/4G/fig4g.csv]

colour	x	y	PANEL	group	flipped_aes	linewidth	linetype	alpha
#E41A1C	1	0.0136910212721241	1	1	FALSE	0.3	1
#E41A1C	2	0.0148769759656524	1	1	FALSE	0.3	1
#E41A1C	3	0.0153873868464114	1	1	FALSE	0.3	1
#E41A1C	4	0.01397625088196	1	1	FALSE	0.3	1
#E41A1C	5	0.0130755257982676	1	1	FALSE	0.3	1
#E41A1C	6	0.0136009487637548	1	1	FALSE	0.3	1
#E41A1C	7	0.0123399336465855	1	1	FALSE	0.3	1
#E41A1C	8	0.0122948973924009	1	1	FALSE	0.3	1
#E41A1C	9	0.0122648732229445	1	1	FALSE	0.3	1
#E41A1C	10	0.0126251632564214	1	1	FALSE	0.3	1
#E41A1C	11	0.0128803686968009	1	1	FALSE	0.3	1
#E41A1C	12	0.0133157191539189	1	1	FALSE	0.3	1
#E41A1C	13	0.0144566375932626	1	1	FALSE	0.3	1
#E41A1C	14	0.0130455016288112	1	1	FALSE	0.3	1
#E41A1C	15	0.0133907795775599	1	1	FALSE	0.3	1
#E41A1C	16	0.0141714079834267	1	1	FALSE	0.3	1
#E41A1C	17	0.013105549967724	1	1	FALSE	0.3	1
#E41A1C	18	0.0125801270022368	1	1	FALSE	0.3	1
#E41A1C	19	0.0121147523756624	1	1	FALSE	0.3	1
#E41A1C	20	0.0111840031225136	1	1	FALSE	0.3	1
#E41A1C	21	0.0121748007145752	1	1	FALSE	0.3	1
#E41A1C	22	0.0139162025430472	1	1	FALSE	0.3	1
#E41A1C	23	0.0153873868464114	1	1	FALSE	0.3	1
#E41A1C	24	0.0146217705252728	1	1	FALSE	0.3	1
#E41A1C	25	0.015942833981355	1	1	FALSE	0.3	1
#E41A1C	26	0.0137360575263087	1	1	FALSE	0.3	1
#E41A1C	27	0.0132706828997343	1	1	FALSE	0.3	1
#E41A1C	28	0.0134057916622881	1	1	FALSE	0.3	1
#E41A1C	29	0.0134208037470163	1	1	FALSE	0.3	1
#E41A1C	30	0.0128803686968009	1	1	FALSE	0.3	1
#E41A1C	31	0.012670199510606	1	1	FALSE	0.3	1
#E41A1C	32	0.0140062750514164	1	1	FALSE	0.3	1
#E41A1C	33	0.0150120847282062	1	1	FALSE	0.3	1
#E41A1C	34	0.0159278218966268	1	1	FALSE	0.3	1
#E41A1C	35	0.0155975560326062	1	1	FALSE	0.3	1
#E41A1C	36	0.0158527614729858	1	1	FALSE	0.3	1
#E41A1C	37	0.0136760091873959	1	1	FALSE	0.3	1
#E41A1C	38	0.0129404170357138	1	1	FALSE	0.3	1
#E41A1C	39	0.0128653566120727	1	1	FALSE	0.3	1
#E41A1C	40	0.0132106345608215	1	1	FALSE	0.3	1
#E41A1C	41	0.0134057916622881	1	1	FALSE	0.3	1
#E41A1C	42	0.0133457433233753	1	1	FALSE	0.3	1
#E41A1C	43	0.0143515530001651	1	1	FALSE	0.3	1
#E41A1C	44	0.0131956224760933	1	1	FALSE	0.3	1
#E41A1C	45	0.0131355741371804	1	1	FALSE	0.3	1
#E41A1C	46	0.012595139086965	1	1	FALSE	0.3	1
#E41A1C	47	0.0118745590200111	1	1	FALSE	0.3	1
#E41A1C	48	0.0113341239697957	1	1	FALSE	0.3	1
#E41A1C	49	0.0113641481392521	1	1	FALSE	0.3	1
#E41A1C	50	0.00981790341224686	1	1	FALSE	0.3	1
#E41A1C	51	0.0105234713944726	1	1	FALSE	0.3	1
#E41A1C	52	0.0108237130890367	1	1	FALSE	0.3	1
#E41A1C	53	0.0107636647501238	1	1	FALSE	0.3	1
#E41A1C	54	0.00987795175115969	1	1	FALSE	0.3	1
#E41A1C	55	0.0104183868013751	1	1	FALSE	0.3	1
#E41A1C	56	0.00900725083692372	1	1	FALSE	0.3	1
#E41A1C	57	0.00921742002311861	1	1	FALSE	0.3	1
#E41A1C	58	0.00752105444883131	1	1	FALSE	0.3	1
#E41A1C	59	0.00897722666746731	1	1	FALSE	0.3	1
#E41A1C	60	0.00767117529611337	1	1	FALSE	0.3	1
#E41A1C	61	0.00789635656703647	1	1	FALSE	0.3	1
#E41A1C	62	0.00818158617687238	1	1	FALSE	0.3	1
#E41A1C	63	0.00806148949904673	1	1	FALSE	0.3	1
#E41A1C	64	0.00756609070301593	1	1	FALSE	0.3	1
#E41A1C	65	0.0079714169906775	1	1	FALSE	0.3	1
#E41A1C	66	0.00747601819464669	1	1	FALSE	0.3	1
#E41A1C	67	0.00674042604296459	1	1	FALSE	0.3	1
#E41A1C	68	0.00686052272079024	1	1	FALSE	0.3	1
#E41A1C	69	0.00562953177307733	1	1	FALSE	0.3	1
#E41A1C	70	0.00659030519568252	1	1	FALSE	0.3	1
#E41A1C	71	0.00616996682329275	1	1	FALSE	0.3	1
#E41A1C	72	0.00618497890802096	1	1	FALSE	0.3	1
#E41A1C	73	0.00564454385780553	1	1	FALSE	0.3	1
#E41A1C	74	0.00561451968834912	1	1	FALSE	0.3	1
#E41A1C	75	0.00511912089231832	1	1	FALSE	0.3	1
#E41A1C	76	0.00543437467161065	1	1	FALSE	0.3	1
#E41A1C	77	0.00511912089231832	1	1	FALSE	0.3	1
#E41A1C	78	0.00528425382432859	1	1	FALSE	0.3	1
#E41A1C	79	0.00514914506177473	1	1	FALSE	0.3	1
#E41A1C	80	0.00442856499482083	1	1	FALSE	0.3	1
#E41A1C	81	0.00495398796030805	1	1	FALSE	0.3	1
#E41A1C	82	0.00492396379085164	1	1	FALSE	0.3	1
#E41A1C	83	0.00466875835047213	1	1	FALSE	0.3	1
#E41A1C	84	0.00468377043520034	1	1	FALSE	0.3	1
#E41A1C	85	0.00474381877411316	1	1	FALSE	0.3	1
#E41A1C	86	0.00430846831699518	1	1	FALSE	0.3	1
#E41A1C	87	0.00424841997808236	1	1	FALSE	0.3	1
#E41A1C	88	0.00415834746971312	1	1	FALSE	0.3	1
#E41A1C	89	0.00412832330025671	1	1	FALSE	0.3	1
#E41A1C	90	0.00409829913080029	1	1	FALSE	0.3	1
#E41A1C	91	0.0036329245042259	1	1	FALSE	0.3	1
#E41A1C	92	0.00366294867368231	1	1	FALSE	0.3	1
#E41A1C	93	0.00378304535150796	1	1	FALSE	0.3	1
#E41A1C	94	0.00403825079188747	1	1	FALSE	0.3	1
#E41A1C	95	0.00325762238602075	1	1	FALSE	0.3	1
#E41A1C	96	0.00285229609835918	1	1	FALSE	0.3	1
#E41A1C	97	0.00243195772596941	1	1	FALSE	0.3	1
#E41A1C	98	0.00229684896341555	1	1	FALSE	0.3	1
#E41A1C	99	0.00238692147178479	1	1	FALSE	0.3	1
#E41A1C	100	0.00177142599792833	1	1	FALSE	0.3	1
#E41A1C	101	0.00138111179499497	1	1	FALSE	0.3	1
#E41A1C	102	0.00154624472700524	1	1	FALSE	0.3	1
#E41A1C	103	0.00142614804917959	1	1	FALSE	0.3	1
#E41A1C	104	0.00135108762553856	1	1	FALSE	0.3	1
#E41A1C	105	0.00112590635461547	1	1	FALSE	0.3	1
#E41A1C	106	0.000960773422605197	1	1	FALSE	0.3	1
#E41A1C	107	0.00099079759206161	1	1	FALSE	0.3	1
#E41A1C	108	0.00115593052407188	1	1	FALSE	0.3	1
#E41A1C	109	0.000915737168420579	1	1	FALSE	0.3	1
#E41A1C	110	0.000735592151682104	1	1	FALSE	0.3	1
#E41A1C	111	0.000615495473856455	1	1	FALSE	0.3	1
#E41A1C	112	0.000660531728041073	1	1	FALSE	0.3	1
#E41A1C	113	0.000735592151682104	1	1	FALSE	0.3	1
#E41A1C	114	0.000450362541846186	1	1	FALSE	0.3	1
#E41A1C	115	0.000360290033476949	1	1	FALSE	0.3	1
#E41A1C	116	0.000540435050215424	1	1	FALSE	0.3	1
#E41A1C	117	0.000510410880759011	1	1	FALSE	0.3	1
#E41A1C	118	0.000495398796030805	1	1	FALSE	0.3	1
#E41A1C	119	0.000345277948748743	1	1	FALSE	0.3	1
#E41A1C	120	0.00031525377929233	1	1	FALSE	0.3	1
#E41A1C	121	0.000210169186194887	1	1	FALSE	0.3	1
#E41A1C	122	0.000360290033476949	1	1	FALSE	0.3	1
#E41A1C	123	0.000225181270923093	1	1	FALSE	0.3	1
#E41A1C	124	0.000345277948748743	1	1	FALSE	0.3	1
#E41A1C	125	0.000390314202933361	1	1	FALSE	0.3	1
#E41A1C	126	0.000255205440379506	1	1	FALSE	0.3	1
#E41A1C	127	0.000255205440379506	1	1	FALSE	0.3	1
#E41A1C	128	0.000240193355651299	1	1	FALSE	0.3	1
#E41A1C	129	0.000165132932010268	1	1	FALSE	0.3	1
#E41A1C	130	0.000210169186194887	1	1	FALSE	0.3	1
#E41A1C	131	0.000270217525107712	1	1	FALSE	0.3	1
#E41A1C	132	0.000210169186194887	1	1	FALSE	0.3	1
#E41A1C	133	0.000240193355651299	1	1	FALSE	0.3	1
#E41A1C	134	0.000105084593097443	1	1	FALSE	0.3	1
#E41A1C	135	0.000135108762553856	1	1	FALSE	0.3	1
#E41A1C	136	0.000105084593097443	1	1	FALSE	0.3	1
#E41A1C	137	0.000195157101466681	1	1	FALSE	0.3	1
#E41A1C	138	0.00012009667782565	1	1	FALSE	0.3	1
#E41A1C	139	0.000135108762553856	1	1	FALSE	0.3	1
#E41A1C	140	0.00012009667782565	1	1	FALSE	0.3	1
#E41A1C	141	0.000210169186194887	1	1	FALSE	0.3	1
#E41A1C	142	9.00725083692372e-05	1	1	FALSE	0.3	1
#E41A1C	143	0.000135108762553856	1	1	FALSE	0.3	1
#E41A1C	144	0.00012009667782565	1	1	FALSE	0.3	1
#E41A1C	145	0.000165132932010268	1	1	FALSE	0.3	1
#E41A1C	146	0.000195157101466681	1	1	FALSE	0.3	1
#E41A1C	147	6.00483389128248e-05	1	1	FALSE	0.3	1
#E41A1C	148	9.00725083692372e-05	1	1	FALSE	0.3	1
#E41A1C	149	0.000105084593097443	1	1	FALSE	0.3	1
#377EB8	1	0.00861918857739857	1	2	FALSE	0.3	1
#377EB8	2	0.0096349178710314	1	2	FALSE	0.3	1
#377EB8	3	0.00922862615357827	1	2	FALSE	0.3	1
#377EB8	4	0.00976551163735562	1	2	FALSE	0.3	1
#377EB8	5	0.00927215740901968	1	2	FALSE	0.3	1
#377EB8	6	0.0092141157350978	1	2	FALSE	0.3	1
#377EB8	7	0.00876429276220326	1	2	FALSE	0.3	1
#377EB8	8	0.00838702188171107	1	2	FALSE	0.3	1
#377EB8	9	0.00766150095768762	1	2	FALSE	0.3	1
#377EB8	10	0.00851761564803529	1	2	FALSE	0.3	1
#377EB8	11	0.00809681351210169	1	2	FALSE	0.3	1
#377EB8	12	0.00850310522955482	1	2	FALSE	0.3	1
#377EB8	13	0.00906901155029311	1	2	FALSE	0.3	1
#377EB8	14	0.00993963665912125	1	2	FALSE	0.3	1
#377EB8	15	0.0100992512624064	1	2	FALSE	0.3	1
#377EB8	16	0.0085611469034767	1	2	FALSE	0.3	1
#377EB8	17	0.00809681351210169	1	2	FALSE	0.3	1
#377EB8	18	0.00822740727842591	1	2	FALSE	0.3	1
#377EB8	19	0.00838702188171107	1	2	FALSE	0.3	1
#377EB8	20	0.00779209472401184	1	2	FALSE	0.3	1
#377EB8	21	0.00869174066980092	1	2	FALSE	0.3	1
#377EB8	22	0.00946079284926577	1	2	FALSE	0.3	1
#377EB8	23	0.0107812409309885	1	2	FALSE	0.3	1
#377EB8	24	0.0123628765453596	1	2	FALSE	0.3	1
#377EB8	25	0.0132625224911486	1	2	FALSE	0.3	1
#377EB8	26	0.0125079807301643	1	2	FALSE	0.3	1
#377EB8	27	0.0110714493005978	1	2	FALSE	0.3	1
#377EB8	28	0.01144872018109	1	2	FALSE	0.3	1
#377EB8	29	0.0113471472517267	1	2	FALSE	0.3	1
#377EB8	30	0.0118840327355041	1	2	FALSE	0.3	1
#377EB8	31	0.0129723141215393	1	2	FALSE	0.3	1
#377EB8	32	0.0138574496488479	1	2	FALSE	0.3	1
#377EB8	33	0.0178623251494573	1	2	FALSE	0.3	1
#377EB8	34	0.0216930756283011	1	2	FALSE	0.3	1
#377EB8	35	0.0235213883568402	1	2	FALSE	0.3	1
#377EB8	36	0.0244210343026293	1	2	FALSE	0.3	1
#377EB8	37	0.0200969295954495	1	2	FALSE	0.3	1
#377EB8	38	0.0178042834755354	1	2	FALSE	0.3	1
#377EB8	39	0.0167305125079807	1	2	FALSE	0.3	1
#377EB8	40	0.017296418828719	1	2	FALSE	0.3	1
#377EB8	41	0.0181815543560276	1	2	FALSE	0.3	1
#377EB8	42	0.0211707005630042	1	2	FALSE	0.3	1
#377EB8	43	0.0216205235358988	1	2	FALSE	0.3	1
#377EB8	44	0.0224040861338441	1	2	FALSE	0.3	1
#377EB8	45	0.0211707005630042	1	2	FALSE	0.3	1
#377EB8	46	0.0198502524812816	1	2	FALSE	0.3	1
#377EB8	47	0.0171513146439143	1	2	FALSE	0.3	1
#377EB8	48	0.0152069185675315	1	2	FALSE	0.3	1
#377EB8	49	0.0133786058389924	1	2	FALSE	0.3	1
#377EB8	50	0.0122758140344768	1	2	FALSE	0.3	1
#377EB8	51	0.0120581577572697	1	2	FALSE	0.3	1
#377EB8	52	0.011477741018051	1	2	FALSE	0.3	1
#377EB8	53	0.0126675953334494	1	2	FALSE	0.3	1
#377EB8	54	0.0109408555342736	1	2	FALSE	0.3	1
#377EB8	55	0.0111440013930002	1	2	FALSE	0.3	1
#377EB8	56	0.0106361367461838	1	2	FALSE	0.3	1
#377EB8	57	0.00948981368622671	1	2	FALSE	0.3	1
#377EB8	58	0.00757443844680481	1	2	FALSE	0.3	1
#377EB8	59	0.00785013639793372	1	2	FALSE	0.3	1
#377EB8	60	0.00690695919670323	1	2	FALSE	0.3	1
#377EB8	61	0.00642811538684776	1	2	FALSE	0.3	1
#377EB8	62	0.0069214696151837	1	2	FALSE	0.3	1
#377EB8	63	0.00735678216959777	1	2	FALSE	0.3	1
#377EB8	64	0.00721167798479308	1	2	FALSE	0.3	1
#377EB8	65	0.00699402170758605	1	2	FALSE	0.3	1
#377EB8	66	0.00697951128910558	1	2	FALSE	0.3	1
#377EB8	67	0.00673283417493761	1	2	FALSE	0.3	1
#377EB8	68	0.00594927157699228	1	2	FALSE	0.3	1
#377EB8	69	0.00549944860409774	1	2	FALSE	0.3	1
#377EB8	70	0.00509315688664461	1	2	FALSE	0.3	1
#377EB8	71	0.0050060943757618	1	2	FALSE	0.3	1
#377EB8	72	0.0048174589355157	1	2	FALSE	0.3	1
#377EB8	73	0.00547042776713681	1	2	FALSE	0.3	1
#377EB8	74	0.00576063613674618	1	2	FALSE	0.3	1
#377EB8	75	0.00561553195194149	1	2	FALSE	0.3	1
#377EB8	76	0.00573161529978525	1	2	FALSE	0.3	1
#377EB8	77	0.0046288234952696	1	2	FALSE	0.3	1
#377EB8	78	0.0052382610714493	1	2	FALSE	0.3	1
#377EB8	79	0.00464333391375007	1	2	FALSE	0.3	1
#377EB8	80	0.00403389633757038	1	2	FALSE	0.3	1
#377EB8	81	0.00435312554414069	1	2	FALSE	0.3	1
#377EB8	82	0.00451274014742585	1	2	FALSE	0.3	1
#377EB8	83	0.00436763596262116	1	2	FALSE	0.3	1
#377EB8	84	0.00413546926693366	1	2	FALSE	0.3	1
#377EB8	85	0.00438214638110163	1	2	FALSE	0.3	1
#377EB8	86	0.00539787567473446	1	2	FALSE	0.3	1
#377EB8	87	0.004208021359336	1	2	FALSE	0.3	1
#377EB8	88	0.00342445876139068	1	2	FALSE	0.3	1
#377EB8	89	0.00396134424516803	1	2	FALSE	0.3	1
#377EB8	90	0.00384526089732428	1	2	FALSE	0.3	1
#377EB8	91	0.00354054210923443	1	2	FALSE	0.3	1
#377EB8	92	0.00365662545707818	1	2	FALSE	0.3	1
#377EB8	93	0.00359858378315631	1	2	FALSE	0.3	1
#377EB8	94	0.00359858378315631	1	2	FALSE	0.3	1
#377EB8	95	0.00335190666898833	1	2	FALSE	0.3	1
#377EB8	96	0.00340994834291021	1	2	FALSE	0.3	1
#377EB8	97	0.00309071913633989	1	2	FALSE	0.3	1
#377EB8	98	0.00268442741888676	1	2	FALSE	0.3	1
#377EB8	99	0.00268442741888676	1	2	FALSE	0.3	1
#377EB8	100	0.00213303151662894	1	2	FALSE	0.3	1
#377EB8	101	0.00200243775030472	1	2	FALSE	0.3	1
#377EB8	102	0.00194439607638284	1	2	FALSE	0.3	1
#377EB8	103	0.00232166695687504	1	2	FALSE	0.3	1
#377EB8	104	0.00203145858726566	1	2	FALSE	0.3	1
#377EB8	105	0.00200243775030472	1	2	FALSE	0.3	1
#377EB8	106	0.00181380231005862	1	2	FALSE	0.3	1
#377EB8	107	0.00190086482094144	1	2	FALSE	0.3	1
#377EB8	108	0.00185733356550003	1	2	FALSE	0.3	1
#377EB8	109	0.00143653142956643	1	2	FALSE	0.3	1
#377EB8	110	0.00134946891868361	1	2	FALSE	0.3	1
#377EB8	111	0.00136397933716408	1	2	FALSE	0.3	1
#377EB8	112	0.00134946891868361	1	2	FALSE	0.3	1
#377EB8	113	0.00098670845667189	1	2	FALSE	0.3	1
#377EB8	114	0.00098670845667189	1	2	FALSE	0.3	1
#377EB8	115	0.00104475013059377	1	2	FALSE	0.3	1
#377EB8	116	0.000957687619710953	1	2	FALSE	0.3	1
#377EB8	117	0.00118985431539846	1	2	FALSE	0.3	1
#377EB8	118	0.000870625108828139	1	2	FALSE	0.3	1
#377EB8	119	0.000885135527308608	1	2	FALSE	0.3	1
#377EB8	120	0.000812583434906263	1	2	FALSE	0.3	1
#377EB8	121	0.000754541760984387	1	2	FALSE	0.3	1
#377EB8	122	0.000493354228335945	1	2	FALSE	0.3	1
#377EB8	123	0.000696500087062511	1	2	FALSE	0.3	1
#377EB8	124	0.000841604271867201	1	2	FALSE	0.3	1
#377EB8	125	0.00071101050554298	1	2	FALSE	0.3	1
#377EB8	126	0.00056590632073829	1	2	FALSE	0.3	1
#377EB8	127	0.000551395902257821	1	2	FALSE	0.3	1
#377EB8	128	0.000667479250101573	1	2	FALSE	0.3	1
#377EB8	129	0.000551395902257821	1	2	FALSE	0.3	1
#377EB8	130	0.000435312554414069	1	2	FALSE	0.3	1
#377EB8	131	0.000623947994660166	1	2	FALSE	0.3	1
#377EB8	132	0.00029020836960938	1	2	FALSE	0.3	1
#377EB8	133	0.000391781298972662	1	2	FALSE	0.3	1
#377EB8	134	0.0004208021359336	1	2	FALSE	0.3	1
#377EB8	135	0.000377270880492193	1	2	FALSE	0.3	1
#377EB8	136	0.000391781298972662	1	2	FALSE	0.3	1
#377EB8	137	0.000348250043531255	1	2	FALSE	0.3	1
#377EB8	138	0.000319229206570317	1	2	FALSE	0.3	1
#377EB8	139	0.000391781298972662	1	2	FALSE	0.3	1
#377EB8	140	0.00029020836960938	1	2	FALSE	0.3	1
#377EB8	141	0.000333739625050786	1	2	FALSE	0.3	1
#377EB8	142	0.000159614603285159	1	2	FALSE	0.3	1
#377EB8	143	0.000159614603285159	1	2	FALSE	0.3	1
#377EB8	144	0.000319229206570317	1	2	FALSE	0.3	1
#377EB8	145	0.000232166695687504	1	2	FALSE	0.3	1
#377EB8	146	0.000188635440246097	1	2	FALSE	0.3	1
#377EB8	147	0.000130593766324221	1	2	FALSE	0.3	1
#377EB8	148	0.000174125021765628	1	2	FALSE	0.3	1
#377EB8	149	0.000232166695687504	1	2	FALSE	0.3	1
