# Supplementary material for: Differential nucleosome organization in human interphase and metaphase chromosomes
Source: Mol Syst Biol. 2026 Feb 2;22(5):738–65. doi: 10.1038/s44320-026-00192-y (PMC13144420; doi:10.1038/s44320-026-00192-y)
Supplement: Supplementary file 6 — Source data Fig. 4 [file 44320_2026_192_MOESM6_ESM.zip › Figure 4/4H/fig4h.csv]

y	count	prop	x	flipped_aes	PANEL	group	ymin	ymax	xmin	xmax	colour	fill	linewidth	linetype	alpha
0.000221508472699081	2	0.000221508472699081	-5	FALSE	1	-1	0	0.000221508472699081	-5.45	-4.55		grey35	0.5	1
0.0011075423634954	10	0.0011075423634954	-4	FALSE	1	-1	0	0.0011075423634954	-4.45	-3.55		grey35	0.5	1
0.00941411008971093	85	0.00941411008971093	-3	FALSE	1	-1	0	0.00941411008971093	-3.45	-2.55		grey35	0.5	1
0.0461845165577583	417	0.0461845165577583	-2	FALSE	1	-1	0	0.0461845165577583	-2.45	-1.55		grey35	0.5	1
0.155720456307454	1406	0.155720456307454	-1	FALSE	1	-1	0	0.155720456307454	-1.45	-0.55		grey35	0.5	1
0.324842175213202	2933	0.324842175213202	0	FALSE	1	-1	0	0.324842175213202	-0.45	0.45		grey35	0.5	1
0.301805294052498	2725	0.301805294052498	1	FALSE	1	-1	0	0.301805294052498	0.55	1.45		grey35	0.5	1
0.129803965001661	1172	0.129803965001661	2	FALSE	1	-1	0	0.129803965001661	1.55	2.45		grey35	0.5	1
0.0276885590873851	250	0.0276885590873851	3	FALSE	1	-1	0	0.0276885590873851	2.55	3.45		grey35	0.5	1
0.00276885590873851	25	0.00276885590873851	4	FALSE	1	-1	0	0.00276885590873851	3.55	4.45		grey35	0.5	1
0.000443016945398161	4	0.000443016945398161	5	FALSE	1	-1	0	0.000443016945398161	4.55	5.45		grey35	0.5	1
