# Supplementary material for: Differential nucleosome organization in human interphase and metaphase chromosomes
Source: Mol Syst Biol. 2026 Feb 2;22(5):738–65. doi: 10.1038/s44320-026-00192-y (PMC13144420; doi:10.1038/s44320-026-00192-y)
Supplement: Supplementary file 7 — Source data Fig. 5 [file 44320_2026_192_MOESM7_ESM.zip]

Archive with 21 entries (15 files):
- Figure 5/
- Figure 5/5A/
- Figure 5/5A/fig5a.csv
- Figure 5/5A/Figure5A.pdf
- Figure 5/5A/README.txt
- Figure 5/5B/
- Figure 5/5B/fig5b.csv
- Figure 5/5B/Figure5B.pdf
- Figure 5/5B/README.txt
- Figure 5/5C/
- Figure 5/5C/fig5c.csv
- Figure 5/5C/Figure5C.pdf
- Figure 5/5C/README.txt
- Figure 5/5D/
- Figure 5/5D/fig5d.csv
- Figure 5/5D/Figure5D.pdf
- Figure 5/5D/README.txt
- Figure 5/5E/
- Figure 5/5E/fig5e.csv
- Figure 5/5E/Figure5E.jpg
- Figure 5/5E/README.txt
