# Supplementary material for: Differential nucleosome organization in human interphase and metaphase chromosomes
Source: Mol Syst Biol. 2026 Feb 2;22(5):738–65. doi: 10.1038/s44320-026-00192-y (PMC13144420; doi:10.1038/s44320-026-00192-y)
Supplement: Supplementary file 7 — Source data Fig. 5 [file 44320_2026_192_MOESM7_ESM.zip › Figure 5/5A/fig5a.csv]

colour	x	y	PANEL	group	flipped_aes	linewidth	linetype	alpha
#66C2A5	-1000	0.516861002115424	1	1	FALSE	0.3	1
#66C2A5	-999	0.516952702285328	1	1	FALSE	0.3	1
#66C2A5	-998	0.517038742292378	1	1	FALSE	0.3	1
#66C2A5	-997	0.517118484026361	1	1	FALSE	0.3	1
#66C2A5	-996	0.517190342188865	1	1	FALSE	0.3	1
#66C2A5	-995	0.517254409920815	1	1	FALSE	0.3	1
#66C2A5	-994	0.517312727326987	1	1	FALSE	0.3	1
#66C2A5	-993	0.517362089993947	1	1	FALSE	0.3	1
#66C2A5	-992	0.517403803269718	1	1	FALSE	0.3	1
#66C2A5	-991	0.517436020881075	1	1	FALSE	0.3	1
#66C2A5	-990	0.517449394447429	1	1	FALSE	0.3	1
#66C2A5	-989	0.517451071639279	1	1	FALSE	0.3	1
#66C2A5	-988	0.517481961837788	1	1	FALSE	0.3	1
#66C2A5	-987	0.517485538177114	1	1	FALSE	0.3	1
#66C2A5	-986	0.517513831731093	1	1	FALSE	0.3	1
#66C2A5	-985	0.517501553555489	1	1	FALSE	0.3	1
#66C2A5	-984	0.517476036507977	1	1	FALSE	0.3	1
#66C2A5	-983	0.517435232438724	1	1	FALSE	0.3	1
#66C2A5	-982	0.517384245825062	1	1	FALSE	0.3	1
#66C2A5	-981	0.5173128252691	1	1	FALSE	0.3	1
#66C2A5	-980	0.517249141878812	1	1	FALSE	0.3	1
#66C2A5	-979	0.517171363464665	1	1	FALSE	0.3	1
#66C2A5	-978	0.51708695689466	1	1	FALSE	0.3	1
#66C2A5	-977	0.516991964410121	1	1	FALSE	0.3	1
#66C2A5	-976	0.516888132293579	1	1	FALSE	0.3	1
#66C2A5	-975	0.516773976461086	1	1	FALSE	0.3	1
#66C2A5	-974	0.516653098656726	1	1	FALSE	0.3	1
#66C2A5	-973	0.5165270223044	1	1	FALSE	0.3	1
#66C2A5	-972	0.516390068681708	1	1	FALSE	0.3	1
#66C2A5	-971	0.516245885630907	1	1	FALSE	0.3	1
#66C2A5	-970	0.516091721765928	1	1	FALSE	0.3	1
#66C2A5	-969	0.515929381692757	1	1	FALSE	0.3	1
#66C2A5	-968	0.515755655697101	1	1	FALSE	0.3	1
#66C2A5	-967	0.515549823774957	1	1	FALSE	0.3	1
#66C2A5	-966	0.515370818661601	1	1	FALSE	0.3	1
#66C2A5	-965	0.515199824199937	1	1	FALSE	0.3	1
#66C2A5	-964	0.51502346521095	1	1	FALSE	0.3	1
#66C2A5	-963	0.514839825238684	1	1	FALSE	0.3	1
#66C2A5	-962	0.514674140261833	1	1	FALSE	0.3	1
#66C2A5	-961	0.514486028014994	1	1	FALSE	0.3	1
#66C2A5	-960	0.514279780905932	1	1	FALSE	0.3	1
#66C2A5	-959	0.514085049261781	1	1	FALSE	0.3	1
#66C2A5	-958	0.513898660493296	1	1	FALSE	0.3	1
#66C2A5	-957	0.51367344702189	1	1	FALSE	0.3	1
#66C2A5	-956	0.513483925562993	1	1	FALSE	0.3	1
#66C2A5	-955	0.513262733062932	1	1	FALSE	0.3	1
#66C2A5	-954	0.513084802226239	1	1	FALSE	0.3	1
#66C2A5	-953	0.512906831793427	1	1	FALSE	0.3	1
#66C2A5	-952	0.512724216764757	1	1	FALSE	0.3	1
#66C2A5	-951	0.5125674204026	1	1	FALSE	0.3	1
#66C2A5	-950	0.512421025759458	1	1	FALSE	0.3	1
#66C2A5	-949	0.512297468201509	1	1	FALSE	0.3	1
#66C2A5	-948	0.512175832620774	1	1	FALSE	0.3	1
#66C2A5	-947	0.512023873803902	1	1	FALSE	0.3	1
#66C2A5	-946	0.51192089003005	1	1	FALSE	0.3	1
#66C2A5	-945	0.511826734426481	1	1	FALSE	0.3	1
#66C2A5	-944	0.511744126607609	1	1	FALSE	0.3	1
#66C2A5	-943	0.511669731624275	1	1	FALSE	0.3	1
#66C2A5	-942	0.511660273573769	1	1	FALSE	0.3	1
#66C2A5	-941	0.511608048916018	1	1	FALSE	0.3	1
#66C2A5	-940	0.511564535452282	1	1	FALSE	0.3	1
#66C2A5	-939	0.511531626903705	1	1	FALSE	0.3	1
#66C2A5	-938	0.511512524069679	1	1	FALSE	0.3	1
#66C2A5	-937	0.511501943841744	1	1	FALSE	0.3	1
#66C2A5	-936	0.511501650829785	1	1	FALSE	0.3	1
#66C2A5	-935	0.511509594229282	1	1	FALSE	0.3	1
#66C2A5	-934	0.511527681949895	1	1	FALSE	0.3	1
#66C2A5	-933	0.51155441717425	1	1	FALSE	0.3	1
#66C2A5	-932	0.511589602818566	1	1	FALSE	0.3	1
#66C2A5	-931	0.511643026835978	1	1	FALSE	0.3	1
#66C2A5	-930	0.511696696621368	1	1	FALSE	0.3	1
#66C2A5	-929	0.511755575481318	1	1	FALSE	0.3	1
#66C2A5	-928	0.511817817259763	1	1	FALSE	0.3	1
#66C2A5	-927	0.511886393636643	1	1	FALSE	0.3	1
#66C2A5	-926	0.511956086073106	1	1	FALSE	0.3	1
#66C2A5	-925	0.512032371880578	1	1	FALSE	0.3	1
#66C2A5	-924	0.512108821220077	1	1	FALSE	0.3	1
#66C2A5	-923	0.512186408165459	1	1	FALSE	0.3	1
#66C2A5	-922	0.512269004535897	1	1	FALSE	0.3	1
#66C2A5	-921	0.512349947538052	1	1	FALSE	0.3	1
#66C2A5	-920	0.512458075596805	1	1	FALSE	0.3	1
#66C2A5	-919	0.512568632869711	1	1	FALSE	0.3	1
#66C2A5	-918	0.51265717231579	1	1	FALSE	0.3	1
#66C2A5	-917	0.512750170791032	1	1	FALSE	0.3	1
#66C2A5	-916	0.512855062805279	1	1	FALSE	0.3	1
#66C2A5	-915	0.512940487017667	1	1	FALSE	0.3	1
#66C2A5	-914	0.513016673426165	1	1	FALSE	0.3	1
#66C2A5	-913	0.513085050054757	1	1	FALSE	0.3	1
#66C2A5	-912	0.513147052573155	1	1	FALSE	0.3	1
#66C2A5	-911	0.513198961557844	1	1	FALSE	0.3	1
#66C2A5	-910	0.513243428452203	1	1	FALSE	0.3	1
#66C2A5	-909	0.513279171401022	1	1	FALSE	0.3	1
#66C2A5	-908	0.513302543133257	1	1	FALSE	0.3	1
#66C2A5	-907	0.51331437439254	1	1	FALSE	0.3	1
#66C2A5	-906	0.51331811270311	1	1	FALSE	0.3	1
#66C2A5	-905	0.513349083534908	1	1	FALSE	0.3	1
#66C2A5	-904	0.51333376821846	1	1	FALSE	0.3	1
#66C2A5	-903	0.513300933048756	1	1	FALSE	0.3	1
#66C2A5	-902	0.513234648239385	1	1	FALSE	0.3	1
#66C2A5	-901	0.51318308498175	1	1	FALSE	0.3	1
#66C2A5	-900	0.513118625081321	1	1	FALSE	0.3	1
#66C2A5	-899	0.513039288644287	1	1	FALSE	0.3	1
#66C2A5	-898	0.512948252829186	1	1	FALSE	0.3	1
#66C2A5	-897	0.512843731196731	1	1	FALSE	0.3	1
#66C2A5	-896	0.512728101282486	1	1	FALSE	0.3	1
#66C2A5	-895	0.512598427502146	1	1	FALSE	0.3	1
#66C2A5	-894	0.512454026219298	1	1	FALSE	0.3	1
#66C2A5	-893	0.512293853534424	1	1	FALSE	0.3	1
#66C2A5	-892	0.512124350851183	1	1	FALSE	0.3	1
#66C2A5	-891	0.511937057545541	1	1	FALSE	0.3	1
#66C2A5	-890	0.511734475862678	1	1	FALSE	0.3	1
#66C2A5	-889	0.51151687185679	1	1	FALSE	0.3	1
#66C2A5	-888	0.51129657690394	1	1	FALSE	0.3	1
#66C2A5	-887	0.511081989318389	1	1	FALSE	0.3	1
#66C2A5	-886	0.510834745424447	1	1	FALSE	0.3	1
#66C2A5	-885	0.51057110205046	1	1	FALSE	0.3	1
#66C2A5	-884	0.510294009543766	1	1	FALSE	0.3	1
#66C2A5	-883	0.509945700575485	1	1	FALSE	0.3	1
#66C2A5	-882	0.509621986910565	1	1	FALSE	0.3	1
#66C2A5	-881	0.509315786609937	1	1	FALSE	0.3	1
#66C2A5	-880	0.508996709734137	1	1	FALSE	0.3	1
#66C2A5	-879	0.50867037359717	1	1	FALSE	0.3	1
#66C2A5	-878	0.508334072304577	1	1	FALSE	0.3	1
#66C2A5	-877	0.507989558963291	1	1	FALSE	0.3	1
#66C2A5	-876	0.507637205289991	1	1	FALSE	0.3	1
#66C2A5	-875	0.507274388779267	1	1	FALSE	0.3	1
#66C2A5	-874	0.506882546014506	1	1	FALSE	0.3	1
#66C2A5	-873	0.506520283241656	1	1	FALSE	0.3	1
#66C2A5	-872	0.50615034284489	1	1	FALSE	0.3	1
#66C2A5	-871	0.505771691313754	1	1	FALSE	0.3	1
#66C2A5	-870	0.505364836551459	1	1	FALSE	0.3	1
#66C2A5	-869	0.504993149746537	1	1	FALSE	0.3	1
#66C2A5	-868	0.504623957126187	1	1	FALSE	0.3	1
#66C2A5	-867	0.50425590975459	1	1	FALSE	0.3	1
#66C2A5	-866	0.503889323962392	1	1	FALSE	0.3	1
#66C2A5	-865	0.503525785564475	1	1	FALSE	0.3	1
#66C2A5	-864	0.50316445124468	1	1	FALSE	0.3	1
#66C2A5	-863	0.502810975599577	1	1	FALSE	0.3	1
#66C2A5	-862	0.50246348588245	1	1	FALSE	0.3	1
#66C2A5	-861	0.502122212851786	1	1	FALSE	0.3	1
#66C2A5	-860	0.501787727833792	1	1	FALSE	0.3	1
#66C2A5	-859	0.501459667697437	1	1	FALSE	0.3	1
#66C2A5	-858	0.50113823849489	1	1	FALSE	0.3	1
#66C2A5	-857	0.500862304300664	1	1	FALSE	0.3	1
#66C2A5	-856	0.50054547098507	1	1	FALSE	0.3	1
#66C2A5	-855	0.500270812359172	1	1	FALSE	0.3	1
#66C2A5	-854	0.500005905450064	1	1	FALSE	0.3	1
#66C2A5	-853	0.499789245561398	1	1	FALSE	0.3	1
#66C2A5	-852	0.499561472758082	1	1	FALSE	0.3	1
#66C2A5	-851	0.499346694869529	1	1	FALSE	0.3	1
#66C2A5	-850	0.499141243972424	1	1	FALSE	0.3	1
#66C2A5	-849	0.498950776408682	1	1	FALSE	0.3	1
#66C2A5	-848	0.498770456133031	1	1	FALSE	0.3	1
#66C2A5	-847	0.498607379041105	1	1	FALSE	0.3	1
#66C2A5	-846	0.498460277282388	1	1	FALSE	0.3	1
#66C2A5	-845	0.498328722529886	1	1	FALSE	0.3	1
#66C2A5	-844	0.498210063925343	1	1	FALSE	0.3	1
#66C2A5	-843	0.498108773962351	1	1	FALSE	0.3	1
#66C2A5	-842	0.498024083415979	1	1	FALSE	0.3	1
#66C2A5	-841	0.497954115544305	1	1	FALSE	0.3	1
#66C2A5	-840	0.497899871050688	1	1	FALSE	0.3	1
#66C2A5	-839	0.497861862431303	1	1	FALSE	0.3	1
#66C2A5	-838	0.497838773307361	1	1	FALSE	0.3	1
#66C2A5	-837	0.497826714426262	1	1	FALSE	0.3	1
#66C2A5	-836	0.49783137561878	1	1	FALSE	0.3	1
#66C2A5	-835	0.497809108172998	1	1	FALSE	0.3	1
#66C2A5	-834	0.497841612812566	1	1	FALSE	0.3	1
#66C2A5	-833	0.497925998847509	1	1	FALSE	0.3	1
#66C2A5	-832	0.497998246077239	1	1	FALSE	0.3	1
#66C2A5	-831	0.498057757628761	1	1	FALSE	0.3	1
#66C2A5	-830	0.498146748049779	1	1	FALSE	0.3	1
#66C2A5	-829	0.498241816193438	1	1	FALSE	0.3	1
#66C2A5	-828	0.49834650349251	1	1	FALSE	0.3	1
#66C2A5	-827	0.498459736788217	1	1	FALSE	0.3	1
#66C2A5	-826	0.498576375608595	1	1	FALSE	0.3	1
#66C2A5	-825	0.498702838952431	1	1	FALSE	0.3	1
#66C2A5	-824	0.498835206597452	1	1	FALSE	0.3	1
#66C2A5	-823	0.498963480802019	1	1	FALSE	0.3	1
#66C2A5	-822	0.499100617563403	1	1	FALSE	0.3	1
#66C2A5	-821	0.499234537686205	1	1	FALSE	0.3	1
#66C2A5	-820	0.499371084062927	1	1	FALSE	0.3	1
#66C2A5	-819	0.499503093505468	1	1	FALSE	0.3	1
#66C2A5	-818	0.499669098974022	1	1	FALSE	0.3	1
#66C2A5	-817	0.49979236613173	1	1	FALSE	0.3	1
#66C2A5	-816	0.499914037645464	1	1	FALSE	0.3	1
#66C2A5	-815	0.50003109342346	1	1	FALSE	0.3	1
#66C2A5	-814	0.500137231762797	1	1	FALSE	0.3	1
#66C2A5	-813	0.500235431615372	1	1	FALSE	0.3	1
#66C2A5	-812	0.500348148213535	1	1	FALSE	0.3	1
#66C2A5	-811	0.500428907091519	1	1	FALSE	0.3	1
#66C2A5	-810	0.500491130021667	1	1	FALSE	0.3	1
#66C2A5	-809	0.500660700117797	1	1	FALSE	0.3	1
#66C2A5	-808	0.500690357112915	1	1	FALSE	0.3	1
#66C2A5	-807	0.500695104092692	1	1	FALSE	0.3	1
#66C2A5	-806	0.50069988200822	1	1	FALSE	0.3	1
#66C2A5	-805	0.50073115802547	1	1	FALSE	0.3	1
#66C2A5	-804	0.50070236754659	1	1	FALSE	0.3	1
#66C2A5	-803	0.50065668516364	1	1	FALSE	0.3	1
#66C2A5	-802	0.50059024263127	1	1	FALSE	0.3	1
#66C2A5	-801	0.500502058011346	1	1	FALSE	0.3	1
#66C2A5	-800	0.500393694828357	1	1	FALSE	0.3	1
#66C2A5	-799	0.500279519882957	1	1	FALSE	0.3	1
#66C2A5	-798	0.500135931637124	1	1	FALSE	0.3	1
#66C2A5	-797	0.499972357364225	1	1	FALSE	0.3	1
#66C2A5	-796	0.499784568118027	1	1	FALSE	0.3	1
#66C2A5	-795	0.499573987459957	1	1	FALSE	0.3	1
#66C2A5	-794	0.499339274262736	1	1	FALSE	0.3	1
#66C2A5	-793	0.499080814288787	1	1	FALSE	0.3	1
#66C2A5	-792	0.498797269476118	1	1	FALSE	0.3	1
#66C2A5	-791	0.498492731452504	1	1	FALSE	0.3	1
#66C2A5	-790	0.498161528757673	1	1	FALSE	0.3	1
#66C2A5	-789	0.497814108064089	1	1	FALSE	0.3	1
#66C2A5	-788	0.497446007185793	1	1	FALSE	0.3	1
#66C2A5	-787	0.497081190263065	1	1	FALSE	0.3	1
#66C2A5	-786	0.496687479069031	1	1	FALSE	0.3	1
#66C2A5	-785	0.49626652476454	1	1	FALSE	0.3	1
#66C2A5	-784	0.495796482975511	1	1	FALSE	0.3	1
#66C2A5	-783	0.495347185201936	1	1	FALSE	0.3	1
#66C2A5	-782	0.494882534195224	1	1	FALSE	0.3	1
#66C2A5	-781	0.494410273962143	1	1	FALSE	0.3	1
#66C2A5	-780	0.493922433021613	1	1	FALSE	0.3	1
#66C2A5	-779	0.493423011124807	1	1	FALSE	0.3	1
#66C2A5	-778	0.492912763109331	1	1	FALSE	0.3	1
#66C2A5	-777	0.492376496351905	1	1	FALSE	0.3	1
#66C2A5	-776	0.491861224244687	1	1	FALSE	0.3	1
#66C2A5	-775	0.491334290581986	1	1	FALSE	0.3	1
#66C2A5	-774	0.490813742223437	1	1	FALSE	0.3	1
#66C2A5	-773	0.490292876441289	1	1	FALSE	0.3	1
#66C2A5	-772	0.489773272871517	1	1	FALSE	0.3	1
#66C2A5	-771	0.489251546716176	1	1	FALSE	0.3	1
#66C2A5	-770	0.488740916821189	1	1	FALSE	0.3	1
#66C2A5	-769	0.488180139377671	1	1	FALSE	0.3	1
#66C2A5	-768	0.487681092358661	1	1	FALSE	0.3	1
#66C2A5	-767	0.487191105096388	1	1	FALSE	0.3	1
#66C2A5	-766	0.486714218750103	1	1	FALSE	0.3	1
#66C2A5	-765	0.486247701732377	1	1	FALSE	0.3	1
#66C2A5	-764	0.485795362250414	1	1	FALSE	0.3	1
#66C2A5	-763	0.485315458951768	1	1	FALSE	0.3	1
#66C2A5	-762	0.484900188349273	1	1	FALSE	0.3	1
#66C2A5	-761	0.484501545946344	1	1	FALSE	0.3	1
#66C2A5	-760	0.484123323247016	1	1	FALSE	0.3	1
#66C2A5	-759	0.483763598338182	1	1	FALSE	0.3	1
#66C2A5	-758	0.483457955183166	1	1	FALSE	0.3	1
#66C2A5	-757	0.483148582222367	1	1	FALSE	0.3	1
#66C2A5	-756	0.482867477799657	1	1	FALSE	0.3	1
#66C2A5	-755	0.482572207819041	1	1	FALSE	0.3	1
#66C2A5	-754	0.482335653640989	1	1	FALSE	0.3	1
#66C2A5	-753	0.482148097742684	1	1	FALSE	0.3	1
#66C2A5	-752	0.48196423932955	1	1	FALSE	0.3	1
#66C2A5	-751	0.481799341456392	1	1	FALSE	0.3	1
#66C2A5	-750	0.48165572928223	1	1	FALSE	0.3	1
#66C2A5	-749	0.481532352047797	1	1	FALSE	0.3	1
#66C2A5	-748	0.481426036092564	1	1	FALSE	0.3	1
#66C2A5	-747	0.481340294209539	1	1	FALSE	0.3	1
#66C2A5	-746	0.481272040781441	1	1	FALSE	0.3	1
#66C2A5	-745	0.481221267522726	1	1	FALSE	0.3	1
#66C2A5	-744	0.481183686968033	1	1	FALSE	0.3	1
#66C2A5	-743	0.481161684045138	1	1	FALSE	0.3	1
#66C2A5	-742	0.48114963153856	1	1	FALSE	0.3	1
#66C2A5	-741	0.48114627128552	1	1	FALSE	0.3	1
#66C2A5	-740	0.481189731776442	1	1	FALSE	0.3	1
#66C2A5	-739	0.481208732245706	1	1	FALSE	0.3	1
#66C2A5	-738	0.481227929361687	1	1	FALSE	0.3	1
#66C2A5	-737	0.481247309739804	1	1	FALSE	0.3	1
#66C2A5	-736	0.481266233648987	1	1	FALSE	0.3	1
#66C2A5	-735	0.481280420335744	1	1	FALSE	0.3	1
#66C2A5	-734	0.481290862266766	1	1	FALSE	0.3	1
#66C2A5	-733	0.481294566349517	1	1	FALSE	0.3	1
#66C2A5	-732	0.481287216769619	1	1	FALSE	0.3	1
#66C2A5	-731	0.481271337645264	1	1	FALSE	0.3	1
#66C2A5	-730	0.48124198735014	1	1	FALSE	0.3	1
#66C2A5	-729	0.481199034395677	1	1	FALSE	0.3	1
#66C2A5	-728	0.481140046488173	1	1	FALSE	0.3	1
#66C2A5	-727	0.481062811455454	1	1	FALSE	0.3	1
#66C2A5	-726	0.480966619754793	1	1	FALSE	0.3	1
#66C2A5	-725	0.480844791066973	1	1	FALSE	0.3	1
#66C2A5	-724	0.480696473128177	1	1	FALSE	0.3	1
#66C2A5	-723	0.480502598451338	1	1	FALSE	0.3	1
#66C2A5	-722	0.48031487322744	1	1	FALSE	0.3	1
#66C2A5	-721	0.480099044091215	1	1	FALSE	0.3	1
#66C2A5	-720	0.479856132829358	1	1	FALSE	0.3	1
#66C2A5	-719	0.479582833298524	1	1	FALSE	0.3	1
#66C2A5	-718	0.47928006007735	1	1	FALSE	0.3	1
#66C2A5	-717	0.478945517943467	1	1	FALSE	0.3	1
#66C2A5	-716	0.478568305530844	1	1	FALSE	0.3	1
#66C2A5	-715	0.478177862429417	1	1	FALSE	0.3	1
#66C2A5	-714	0.477756919415816	1	1	FALSE	0.3	1
#66C2A5	-713	0.477306287785788	1	1	FALSE	0.3	1
#66C2A5	-712	0.476825895048782	1	1	FALSE	0.3	1
#66C2A5	-711	0.476308419212115	1	1	FALSE	0.3	1
#66C2A5	-710	0.475740645670435	1	1	FALSE	0.3	1
#66C2A5	-709	0.475132057098186	1	1	FALSE	0.3	1
#66C2A5	-708	0.474536599047577	1	1	FALSE	0.3	1
#66C2A5	-707	0.473910022949003	1	1	FALSE	0.3	1
#66C2A5	-706	0.473254663518885	1	1	FALSE	0.3	1
#66C2A5	-705	0.472582496911354	1	1	FALSE	0.3	1
#66C2A5	-704	0.471885251809718	1	1	FALSE	0.3	1
#66C2A5	-703	0.47112847378767	1	1	FALSE	0.3	1
#66C2A5	-702	0.470386169146276	1	1	FALSE	0.3	1
#66C2A5	-701	0.469625090345067	1	1	FALSE	0.3	1
#66C2A5	-700	0.468849592731743	1	1	FALSE	0.3	1
#66C2A5	-699	0.468050338137321	1	1	FALSE	0.3	1
#66C2A5	-698	0.467247975802314	1	1	FALSE	0.3	1
#66C2A5	-697	0.466433003450898	1	1	FALSE	0.3	1
#66C2A5	-696	0.465608463360581	1	1	FALSE	0.3	1
#66C2A5	-695	0.464826590439132	1	1	FALSE	0.3	1
#66C2A5	-694	0.463987240768462	1	1	FALSE	0.3	1
#66C2A5	-693	0.463144242372128	1	1	FALSE	0.3	1
#66C2A5	-692	0.462300961822734	1	1	FALSE	0.3	1
#66C2A5	-691	0.461457087286653	1	1	FALSE	0.3	1
#66C2A5	-690	0.460614096007357	1	1	FALSE	0.3	1
#66C2A5	-689	0.4597759955188	1	1	FALSE	0.3	1
#66C2A5	-688	0.458943595754743	1	1	FALSE	0.3	1
#66C2A5	-687	0.458129731865567	1	1	FALSE	0.3	1
#66C2A5	-686	0.457319364299076	1	1	FALSE	0.3	1
#66C2A5	-685	0.456557593678631	1	1	FALSE	0.3	1
#66C2A5	-684	0.455768676220568	1	1	FALSE	0.3	1
#66C2A5	-683	0.45499482676101	1	1	FALSE	0.3	1
#66C2A5	-682	0.454244610529889	1	1	FALSE	0.3	1
#66C2A5	-681	0.453504104038667	1	1	FALSE	0.3	1
#66C2A5	-680	0.452789867057484	1	1	FALSE	0.3	1
#66C2A5	-679	0.452089702794865	1	1	FALSE	0.3	1
#66C2A5	-678	0.451411840216449	1	1	FALSE	0.3	1
#66C2A5	-677	0.450754962477036	1	1	FALSE	0.3	1
#66C2A5	-676	0.450117430090204	1	1	FALSE	0.3	1
#66C2A5	-675	0.449505772408539	1	1	FALSE	0.3	1
#66C2A5	-674	0.448914424855166	1	1	FALSE	0.3	1
#66C2A5	-673	0.448320957925993	1	1	FALSE	0.3	1
#66C2A5	-672	0.447787788974068	1	1	FALSE	0.3	1
#66C2A5	-671	0.44728249634248	1	1	FALSE	0.3	1
#66C2A5	-670	0.446793625137481	1	1	FALSE	0.3	1
#66C2A5	-669	0.446310018227189	1	1	FALSE	0.3	1
#66C2A5	-668	0.445877072611875	1	1	FALSE	0.3	1
#66C2A5	-667	0.445477585735546	1	1	FALSE	0.3	1
#66C2A5	-666	0.445105043997337	1	1	FALSE	0.3	1
#66C2A5	-665	0.444752240405374	1	1	FALSE	0.3	1
#66C2A5	-664	0.444440407844677	1	1	FALSE	0.3	1
#66C2A5	-663	0.444154252185635	1	1	FALSE	0.3	1
#66C2A5	-662	0.443895466156653	1	1	FALSE	0.3	1
#66C2A5	-661	0.443662771569959	1	1	FALSE	0.3	1
#66C2A5	-660	0.443450531528309	1	1	FALSE	0.3	1
#66C2A5	-659	0.44325073469123	1	1	FALSE	0.3	1
#66C2A5	-658	0.443096164781422	1	1	FALSE	0.3	1
#66C2A5	-657	0.442969337344116	1	1	FALSE	0.3	1
#66C2A5	-656	0.442863472914626	1	1	FALSE	0.3	1
#66C2A5	-655	0.442777022894353	1	1	FALSE	0.3	1
#66C2A5	-654	0.442742534579562	1	1	FALSE	0.3	1
#66C2A5	-653	0.442705605731298	1	1	FALSE	0.3	1
#66C2A5	-652	0.44269006830864	1	1	FALSE	0.3	1
#66C2A5	-651	0.442693694334329	1	1	FALSE	0.3	1
#66C2A5	-650	0.442710672409747	1	1	FALSE	0.3	1
#66C2A5	-649	0.442739573666425	1	1	FALSE	0.3	1
#66C2A5	-648	0.442766470956208	1	1	FALSE	0.3	1
#66C2A5	-647	0.442829009139594	1	1	FALSE	0.3	1
#66C2A5	-646	0.442902691072864	1	1	FALSE	0.3	1
#66C2A5	-645	0.442985570528503	1	1	FALSE	0.3	1
#66C2A5	-644	0.44312664697538	1	1	FALSE	0.3	1
#66C2A5	-643	0.44322751350087	1	1	FALSE	0.3	1
#66C2A5	-642	0.443343254738631	1	1	FALSE	0.3	1
#66C2A5	-641	0.443454663333911	1	1	FALSE	0.3	1
#66C2A5	-640	0.443562995414379	1	1	FALSE	0.3	1
#66C2A5	-639	0.443673556093576	1	1	FALSE	0.3	1
#66C2A5	-638	0.443783688675085	1	1	FALSE	0.3	1
#66C2A5	-637	0.443888590877345	1	1	FALSE	0.3	1
#66C2A5	-636	0.443988662110515	1	1	FALSE	0.3	1
#66C2A5	-635	0.444081394745584	1	1	FALSE	0.3	1
#66C2A5	-634	0.444165964283523	1	1	FALSE	0.3	1
#66C2A5	-633	0.444236555357955	1	1	FALSE	0.3	1
#66C2A5	-632	0.44429450777041	1	1	FALSE	0.3	1
#66C2A5	-631	0.444335106783006	1	1	FALSE	0.3	1
#66C2A5	-630	0.44435760407762	1	1	FALSE	0.3	1
#66C2A5	-629	0.444360272104344	1	1	FALSE	0.3	1
#66C2A5	-628	0.444337870299781	1	1	FALSE	0.3	1
#66C2A5	-627	0.444292020593804	1	1	FALSE	0.3	1
#66C2A5	-626	0.444217915249022	1	1	FALSE	0.3	1
#66C2A5	-625	0.444116486721842	1	1	FALSE	0.3	1
#66C2A5	-624	0.443988418880637	1	1	FALSE	0.3	1
#66C2A5	-623	0.443827516292789	1	1	FALSE	0.3	1
#66C2A5	-622	0.443634596424851	1	1	FALSE	0.3	1
#66C2A5	-621	0.443405794285859	1	1	FALSE	0.3	1
#66C2A5	-620	0.443196909505892	1	1	FALSE	0.3	1
#66C2A5	-619	0.442913166719003	1	1	FALSE	0.3	1
#66C2A5	-618	0.44258164518845	1	1	FALSE	0.3	1
#66C2A5	-617	0.442208851405328	1	1	FALSE	0.3	1
#66C2A5	-616	0.44178956120687	1	1	FALSE	0.3	1
#66C2A5	-615	0.441322829657869	1	1	FALSE	0.3	1
#66C2A5	-614	0.44080836409351	1	1	FALSE	0.3	1
#66C2A5	-613	0.440245943876843	1	1	FALSE	0.3	1
#66C2A5	-612	0.439636167668189	1	1	FALSE	0.3	1
#66C2A5	-611	0.438978889865213	1	1	FALSE	0.3	1
#66C2A5	-610	0.438271446361441	1	1	FALSE	0.3	1
#66C2A5	-609	0.437516518149885	1	1	FALSE	0.3	1
#66C2A5	-608	0.436711016757466	1	1	FALSE	0.3	1
#66C2A5	-607	0.435839522700337	1	1	FALSE	0.3	1
#66C2A5	-606	0.434953174766992	1	1	FALSE	0.3	1
#66C2A5	-605	0.434024313594413	1	1	FALSE	0.3	1
#66C2A5	-604	0.433055590715042	1	1	FALSE	0.3	1
#66C2A5	-603	0.432046936673655	1	1	FALSE	0.3	1
#66C2A5	-602	0.431002418944489	1	1	FALSE	0.3	1
#66C2A5	-601	0.429925341529824	1	1	FALSE	0.3	1
#66C2A5	-600	0.428817041740912	1	1	FALSE	0.3	1
#66C2A5	-599	0.427678962353987	1	1	FALSE	0.3	1
#66C2A5	-598	0.42651791234864	1	1	FALSE	0.3	1
#66C2A5	-597	0.425335266090496	1	1	FALSE	0.3	1
#66C2A5	-596	0.424135146613858	1	1	FALSE	0.3	1
#66C2A5	-595	0.422923669131865	1	1	FALSE	0.3	1
#66C2A5	-594	0.421703989761381	1	1	FALSE	0.3	1
#66C2A5	-593	0.420479666475438	1	1	FALSE	0.3	1
#66C2A5	-592	0.419256841790823	1	1	FALSE	0.3	1
#66C2A5	-591	0.418035787728935	1	1	FALSE	0.3	1
#66C2A5	-590	0.416846779034932	1	1	FALSE	0.3	1
#66C2A5	-589	0.415655945617861	1	1	FALSE	0.3	1
#66C2A5	-588	0.414478444595787	1	1	FALSE	0.3	1
#66C2A5	-587	0.413322650550315	1	1	FALSE	0.3	1
#66C2A5	-586	0.412192605953746	1	1	FALSE	0.3	1
#66C2A5	-585	0.411092204388221	1	1	FALSE	0.3	1
#66C2A5	-584	0.410022895855916	1	1	FALSE	0.3	1
#66C2A5	-583	0.408985550838729	1	1	FALSE	0.3	1
#66C2A5	-582	0.407965402983734	1	1	FALSE	0.3	1
#66C2A5	-581	0.407015068118239	1	1	FALSE	0.3	1
#66C2A5	-580	0.406087194975511	1	1	FALSE	0.3	1
#66C2A5	-579	0.405228633261738	1	1	FALSE	0.3	1
#66C2A5	-578	0.404459898067068	1	1	FALSE	0.3	1
#66C2A5	-577	0.403727232035114	1	1	FALSE	0.3	1
#66C2A5	-576	0.403042589933656	1	1	FALSE	0.3	1
#66C2A5	-575	0.402410132214485	1	1	FALSE	0.3	1
#66C2A5	-574	0.401829240343871	1	1	FALSE	0.3	1
#66C2A5	-573	0.401297090642554	1	1	FALSE	0.3	1
#66C2A5	-572	0.400826760334559	1	1	FALSE	0.3	1
#66C2A5	-571	0.400400487380505	1	1	FALSE	0.3	1
#66C2A5	-570	0.400020784862541	1	1	FALSE	0.3	1
#66C2A5	-569	0.399682190383027	1	1	FALSE	0.3	1
#66C2A5	-568	0.399391482863113	1	1	FALSE	0.3	1
#66C2A5	-567	0.399131439308387	1	1	FALSE	0.3	1
#66C2A5	-566	0.398910763695777	1	1	FALSE	0.3	1
#66C2A5	-565	0.398708115062568	1	1	FALSE	0.3	1
#66C2A5	-564	0.398516483334277	1	1	FALSE	0.3	1
#66C2A5	-563	0.398393841739232	1	1	FALSE	0.3	1
#66C2A5	-562	0.398290508372322	1	1	FALSE	0.3	1
#66C2A5	-561	0.398202439544884	1	1	FALSE	0.3	1
#66C2A5	-560	0.398083357517986	1	1	FALSE	0.3	1
#66C2A5	-559	0.398021754347516	1	1	FALSE	0.3	1
#66C2A5	-558	0.397961110991769	1	1	FALSE	0.3	1
#66C2A5	-557	0.397900352036213	1	1	FALSE	0.3	1
#66C2A5	-556	0.397836609001249	1	1	FALSE	0.3	1
#66C2A5	-555	0.397760175457173	1	1	FALSE	0.3	1
#66C2A5	-554	0.39766895509063	1	1	FALSE	0.3	1
#66C2A5	-553	0.397560481102086	1	1	FALSE	0.3	1
#66C2A5	-552	0.397428017014696	1	1	FALSE	0.3	1
#66C2A5	-551	0.397268586864511	1	1	FALSE	0.3	1
#66C2A5	-550	0.397080849049911	1	1	FALSE	0.3	1
#66C2A5	-549	0.39685616714651	1	1	FALSE	0.3	1
#66C2A5	-548	0.396593096199494	1	1	FALSE	0.3	1
#66C2A5	-547	0.396290396682806	1	1	FALSE	0.3	1
#66C2A5	-546	0.395941922702885	1	1	FALSE	0.3	1
#66C2A5	-545	0.395549715294697	1	1	FALSE	0.3	1
#66C2A5	-544	0.395106807570449	1	1	FALSE	0.3	1
#66C2A5	-543	0.394615558421485	1	1	FALSE	0.3	1
#66C2A5	-542	0.394073349236763	1	1	FALSE	0.3	1
#66C2A5	-541	0.393473205878133	1	1	FALSE	0.3	1
#66C2A5	-540	0.392821995739277	1	1	FALSE	0.3	1
#66C2A5	-539	0.39213205396439	1	1	FALSE	0.3	1
#66C2A5	-538	0.391370142307637	1	1	FALSE	0.3	1
#66C2A5	-537	0.390521396421621	1	1	FALSE	0.3	1
#66C2A5	-536	0.389655688801073	1	1	FALSE	0.3	1
#66C2A5	-535	0.388737743166617	1	1	FALSE	0.3	1
#66C2A5	-534	0.387764278536123	1	1	FALSE	0.3	1
#66C2A5	-533	0.386738968730658	1	1	FALSE	0.3	1
#66C2A5	-532	0.385664214876004	1	1	FALSE	0.3	1
#66C2A5	-531	0.384540787518084	1	1	FALSE	0.3	1
#66C2A5	-530	0.383386462617796	1	1	FALSE	0.3	1
#66C2A5	-529	0.382166250698033	1	1	FALSE	0.3	1
#66C2A5	-528	0.38092780756734	1	1	FALSE	0.3	1
#66C2A5	-527	0.379649456634749	1	1	FALSE	0.3	1
#66C2A5	-526	0.378338939100891	1	1	FALSE	0.3	1
#66C2A5	-525	0.376995100565871	1	1	FALSE	0.3	1
#66C2A5	-524	0.375620157282748	1	1	FALSE	0.3	1
#66C2A5	-523	0.374246581066502	1	1	FALSE	0.3	1
#66C2A5	-522	0.372834575301723	1	1	FALSE	0.3	1
#66C2A5	-521	0.371401181191093	1	1	FALSE	0.3	1
#66C2A5	-520	0.369949694287277	1	1	FALSE	0.3	1
#66C2A5	-519	0.368486548176918	1	1	FALSE	0.3	1
#66C2A5	-518	0.367051107247252	1	1	FALSE	0.3	1
#66C2A5	-517	0.365597616354853	1	1	FALSE	0.3	1
#66C2A5	-516	0.364170093024642	1	1	FALSE	0.3	1
#66C2A5	-515	0.362706682711879	1	1	FALSE	0.3	1
#66C2A5	-514	0.361238806525826	1	1	FALSE	0.3	1
#66C2A5	-513	0.359774972148291	1	1	FALSE	0.3	1
#66C2A5	-512	0.358321814354279	1	1	FALSE	0.3	1
#66C2A5	-511	0.356877913136044	1	1	FALSE	0.3	1
#66C2A5	-510	0.355451612038334	1	1	FALSE	0.3	1
#66C2A5	-509	0.354042082142724	1	1	FALSE	0.3	1
#66C2A5	-508	0.352652717325889	1	1	FALSE	0.3	1
#66C2A5	-507	0.35128677067272	1	1	FALSE	0.3	1
#66C2A5	-506	0.349942382131729	1	1	FALSE	0.3	1
#66C2A5	-505	0.348628105198635	1	1	FALSE	0.3	1
#66C2A5	-504	0.347335452191172	1	1	FALSE	0.3	1
#66C2A5	-503	0.346077120882541	1	1	FALSE	0.3	1
#66C2A5	-502	0.344847648687086	1	1	FALSE	0.3	1
#66C2A5	-501	0.343662631579544	1	1	FALSE	0.3	1
#66C2A5	-500	0.34248915733099	1	1	FALSE	0.3	1
#66C2A5	-499	0.341374064485334	1	1	FALSE	0.3	1
#66C2A5	-498	0.340294756184216	1	1	FALSE	0.3	1
#66C2A5	-497	0.339253489776833	1	1	FALSE	0.3	1
#66C2A5	-496	0.338303293042323	1	1	FALSE	0.3	1
#66C2A5	-495	0.337368034601819	1	1	FALSE	0.3	1
#66C2A5	-494	0.33645388559998	1	1	FALSE	0.3	1
#66C2A5	-493	0.335593335570897	1	1	FALSE	0.3	1
#66C2A5	-492	0.334787706203026	1	1	FALSE	0.3	1
#66C2A5	-491	0.334002178176865	1	1	FALSE	0.3	1
#66C2A5	-490	0.333251288102199	1	1	FALSE	0.3	1
#66C2A5	-489	0.332541519264769	1	1	FALSE	0.3	1
#66C2A5	-488	0.331868839577584	1	1	FALSE	0.3	1
#66C2A5	-487	0.33123589045233	1	1	FALSE	0.3	1
#66C2A5	-486	0.330638587179797	1	1	FALSE	0.3	1
#66C2A5	-485	0.330059791515578	1	1	FALSE	0.3	1
#66C2A5	-484	0.329550156673646	1	1	FALSE	0.3	1
#66C2A5	-483	0.329080924714687	1	1	FALSE	0.3	1
#66C2A5	-482	0.328649231528117	1	1	FALSE	0.3	1
#66C2A5	-481	0.32825394342574	1	1	FALSE	0.3	1
#66C2A5	-480	0.327890377244118	1	1	FALSE	0.3	1
#66C2A5	-479	0.327560583867352	1	1	FALSE	0.3	1
#66C2A5	-478	0.32724638239578	1	1	FALSE	0.3	1
#66C2A5	-477	0.326997178787967	1	1	FALSE	0.3	1
#66C2A5	-476	0.326771999612481	1	1	FALSE	0.3	1
#66C2A5	-475	0.326573427169034	1	1	FALSE	0.3	1
#66C2A5	-474	0.326395417325854	1	1	FALSE	0.3	1
#66C2A5	-473	0.32625433606768	1	1	FALSE	0.3	1
#66C2A5	-472	0.326139868917324	1	1	FALSE	0.3	1
#66C2A5	-471	0.32604810861047	1	1	FALSE	0.3	1
#66C2A5	-470	0.325990434361219	1	1	FALSE	0.3	1
#66C2A5	-469	0.325951693595413	1	1	FALSE	0.3	1
#66C2A5	-468	0.325924777706825	1	1	FALSE	0.3	1
#66C2A5	-467	0.325877375118031	1	1	FALSE	0.3	1
#66C2A5	-466	0.325897415679942	1	1	FALSE	0.3	1
#66C2A5	-465	0.325929584635834	1	1	FALSE	0.3	1
#66C2A5	-464	0.325969149109257	1	1	FALSE	0.3	1
#66C2A5	-463	0.32601396275447	1	1	FALSE	0.3	1
#66C2A5	-462	0.326061256472379	1	1	FALSE	0.3	1
#66C2A5	-461	0.326112107243918	1	1	FALSE	0.3	1
#66C2A5	-460	0.326151828326756	1	1	FALSE	0.3	1
#66C2A5	-459	0.326182980517037	1	1	FALSE	0.3	1
#66C2A5	-458	0.326226592315182	1	1	FALSE	0.3	1
#66C2A5	-457	0.326257477175389	1	1	FALSE	0.3	1
#66C2A5	-456	0.326272426767093	1	1	FALSE	0.3	1
#66C2A5	-455	0.326270019251632	1	1	FALSE	0.3	1
#66C2A5	-454	0.326258391843696	1	1	FALSE	0.3	1
#66C2A5	-453	0.326218718592242	1	1	FALSE	0.3	1
#66C2A5	-452	0.326149466206388	1	1	FALSE	0.3	1
#66C2A5	-451	0.326068718252853	1	1	FALSE	0.3	1
#66C2A5	-450	0.325933463895025	1	1	FALSE	0.3	1
#66C2A5	-449	0.325707787642447	1	1	FALSE	0.3	1
#66C2A5	-448	0.325509334504053	1	1	FALSE	0.3	1
#66C2A5	-447	0.325266132224249	1	1	FALSE	0.3	1
#66C2A5	-446	0.324974969606083	1	1	FALSE	0.3	1
#66C2A5	-445	0.324644236842222	1	1	FALSE	0.3	1
#66C2A5	-444	0.324265144513065	1	1	FALSE	0.3	1
#66C2A5	-443	0.323834599217915	1	1	FALSE	0.3	1
#66C2A5	-442	0.32335161430545	1	1	FALSE	0.3	1
#66C2A5	-441	0.322811085725771	1	1	FALSE	0.3	1
#66C2A5	-440	0.322213583630227	1	1	FALSE	0.3	1
#66C2A5	-439	0.321556432146868	1	1	FALSE	0.3	1
#66C2A5	-438	0.320854883691244	1	1	FALSE	0.3	1
#66C2A5	-437	0.320082103434636	1	1	FALSE	0.3	1
#66C2A5	-436	0.319244893488045	1	1	FALSE	0.3	1
#66C2A5	-435	0.318344312597503	1	1	FALSE	0.3	1
#66C2A5	-434	0.317380688142221	1	1	FALSE	0.3	1
#66C2A5	-433	0.316353332284687	1	1	FALSE	0.3	1
#66C2A5	-432	0.315265144323089	1	1	FALSE	0.3	1
#66C2A5	-431	0.314114798618372	1	1	FALSE	0.3	1
#66C2A5	-430	0.312905599916404	1	1	FALSE	0.3	1
#66C2A5	-429	0.311637718889419	1	1	FALSE	0.3	1
#66C2A5	-428	0.310313345940324	1	1	FALSE	0.3	1
#66C2A5	-427	0.308938862649146	1	1	FALSE	0.3	1
#66C2A5	-426	0.307515782813039	1	1	FALSE	0.3	1
#66C2A5	-425	0.306045018303737	1	1	FALSE	0.3	1
#66C2A5	-424	0.304528675522113	1	1	FALSE	0.3	1
#66C2A5	-423	0.302976473557495	1	1	FALSE	0.3	1
#66C2A5	-422	0.301387981508577	1	1	FALSE	0.3	1
#66C2A5	-421	0.299770544328576	1	1	FALSE	0.3	1
#66C2A5	-420	0.298128504706683	1	1	FALSE	0.3	1
#66C2A5	-419	0.296468415112684	1	1	FALSE	0.3	1
#66C2A5	-418	0.294793015778252	1	1	FALSE	0.3	1
#66C2A5	-417	0.293110072216169	1	1	FALSE	0.3	1
#66C2A5	-416	0.291442218901901	1	1	FALSE	0.3	1
#66C2A5	-415	0.289779669998927	1	1	FALSE	0.3	1
#66C2A5	-414	0.288128038132484	1	1	FALSE	0.3	1
#66C2A5	-413	0.286504893154815	1	1	FALSE	0.3	1
#66C2A5	-412	0.284896683522684	1	1	FALSE	0.3	1
#66C2A5	-411	0.283316669417434	1	1	FALSE	0.3	1
#66C2A5	-410	0.281771283792355	1	1	FALSE	0.3	1
#66C2A5	-409	0.28026750209346	1	1	FALSE	0.3	1
#66C2A5	-408	0.278804445259921	1	1	FALSE	0.3	1
#66C2A5	-407	0.277388305856984	1	1	FALSE	0.3	1
#66C2A5	-406	0.276021180715406	1	1	FALSE	0.3	1
#66C2A5	-405	0.274719688307579	1	1	FALSE	0.3	1
#66C2A5	-404	0.273468823120069	1	1	FALSE	0.3	1
#66C2A5	-403	0.272270931565119	1	1	FALSE	0.3	1
#66C2A5	-402	0.271143301457551	1	1	FALSE	0.3	1
#66C2A5	-401	0.270078319340778	1	1	FALSE	0.3	1
#66C2A5	-400	0.269076654097922	1	1	FALSE	0.3	1
#66C2A5	-399	0.268136730043819	1	1	FALSE	0.3	1
#66C2A5	-398	0.267259310238925	1	1	FALSE	0.3	1
#66C2A5	-397	0.266445836065354	1	1	FALSE	0.3	1
#66C2A5	-396	0.265693084403619	1	1	FALSE	0.3	1
#66C2A5	-395	0.264998169310599	1	1	FALSE	0.3	1
#66C2A5	-394	0.264358221800415	1	1	FALSE	0.3	1
#66C2A5	-393	0.263778942040178	1	1	FALSE	0.3	1
#66C2A5	-392	0.263250559817391	1	1	FALSE	0.3	1
#66C2A5	-391	0.262769748322966	1	1	FALSE	0.3	1
#66C2A5	-390	0.262333202034292	1	1	FALSE	0.3	1
#66C2A5	-389	0.261936160094269	1	1	FALSE	0.3	1
#66C2A5	-388	0.261575649433425	1	1	FALSE	0.3	1
#66C2A5	-387	0.261244148117552	1	1	FALSE	0.3	1
#66C2A5	-386	0.26093804948992	1	1	FALSE	0.3	1
#66C2A5	-385	0.260652087383353	1	1	FALSE	0.3	1
#66C2A5	-384	0.260378781440394	1	1	FALSE	0.3	1
#66C2A5	-383	0.260129999971383	1	1	FALSE	0.3	1
#66C2A5	-382	0.259874861467714	1	1	FALSE	0.3	1
#66C2A5	-381	0.25961515244311	1	1	FALSE	0.3	1
#66C2A5	-380	0.259345835612946	1	1	FALSE	0.3	1
#66C2A5	-379	0.259061864233241	1	1	FALSE	0.3	1
#66C2A5	-378	0.258757479319598	1	1	FALSE	0.3	1
#66C2A5	-377	0.258421743896403	1	1	FALSE	0.3	1
#66C2A5	-376	0.258039178759605	1	1	FALSE	0.3	1
#66C2A5	-375	0.257650048935084	1	1	FALSE	0.3	1
#66C2A5	-374	0.257221495595218	1	1	FALSE	0.3	1
#66C2A5	-373	0.256748940814336	1	1	FALSE	0.3	1
#66C2A5	-372	0.256274956643617	1	1	FALSE	0.3	1
#66C2A5	-371	0.255702003786083	1	1	FALSE	0.3	1
#66C2A5	-370	0.255073860473018	1	1	FALSE	0.3	1
#66C2A5	-369	0.254369062162919	1	1	FALSE	0.3	1
#66C2A5	-368	0.253627461704631	1	1	FALSE	0.3	1
#66C2A5	-367	0.252803977260268	1	1	FALSE	0.3	1
#66C2A5	-366	0.251954351437722	1	1	FALSE	0.3	1
#66C2A5	-365	0.251038555119675	1	1	FALSE	0.3	1
#66C2A5	-364	0.250085213518819	1	1	FALSE	0.3	1
#66C2A5	-363	0.249050877607577	1	1	FALSE	0.3	1
#66C2A5	-362	0.247950334381306	1	1	FALSE	0.3	1
#66C2A5	-361	0.246783968443033	1	1	FALSE	0.3	1
#66C2A5	-360	0.245554202865701	1	1	FALSE	0.3	1
#66C2A5	-359	0.244264912133482	1	1	FALSE	0.3	1
#66C2A5	-358	0.24291744511348	1	1	FALSE	0.3	1
#66C2A5	-357	0.241529218808524	1	1	FALSE	0.3	1
#66C2A5	-356	0.240075774558308	1	1	FALSE	0.3	1
#66C2A5	-355	0.238567192345528	1	1	FALSE	0.3	1
#66C2A5	-354	0.237008245772356	1	1	FALSE	0.3	1
#66C2A5	-353	0.23540359795551	1	1	FALSE	0.3	1
#66C2A5	-352	0.233755081534516	1	1	FALSE	0.3	1
#66C2A5	-351	0.232066864825606	1	1	FALSE	0.3	1
#66C2A5	-350	0.230341104496014	1	1	FALSE	0.3	1
#66C2A5	-349	0.228580034092972	1	1	FALSE	0.3	1
#66C2A5	-348	0.226787806638008	1	1	FALSE	0.3	1
#66C2A5	-347	0.224947011079938	1	1	FALSE	0.3	1
#66C2A5	-346	0.223113576165702	1	1	FALSE	0.3	1
#66C2A5	-345	0.221262387172769	1	1	FALSE	0.3	1
#66C2A5	-344	0.219396538316345	1	1	FALSE	0.3	1
#66C2A5	-343	0.217521009008495	1	1	FALSE	0.3	1
#66C2A5	-342	0.215685885517098	1	1	FALSE	0.3	1
#66C2A5	-341	0.213822000816785	1	1	FALSE	0.3	1
#66C2A5	-340	0.211946162793225	1	1	FALSE	0.3	1
#66C2A5	-339	0.210068432036398	1	1	FALSE	0.3	1
#66C2A5	-338	0.208197105033906	1	1	FALSE	0.3	1
#66C2A5	-337	0.206333181066313	1	1	FALSE	0.3	1
#66C2A5	-336	0.20448041008775	1	1	FALSE	0.3	1
#66C2A5	-335	0.202641816652577	1	1	FALSE	0.3	1
#66C2A5	-334	0.200819883421753	1	1	FALSE	0.3	1
#66C2A5	-333	0.199016537726713	1	1	FALSE	0.3	1
#66C2A5	-332	0.197239143115316	1	1	FALSE	0.3	1
#66C2A5	-331	0.195485632211648	1	1	FALSE	0.3	1
#66C2A5	-330	0.19376007031751	1	1	FALSE	0.3	1
#66C2A5	-329	0.192061895646539	1	1	FALSE	0.3	1
#66C2A5	-328	0.190392284566481	1	1	FALSE	0.3	1
#66C2A5	-327	0.188751107829608	1	1	FALSE	0.3	1
#66C2A5	-326	0.187129837802272	1	1	FALSE	0.3	1
#66C2A5	-325	0.185580212169816	1	1	FALSE	0.3	1
#66C2A5	-324	0.184063152705813	1	1	FALSE	0.3	1
#66C2A5	-323	0.182525913606395	1	1	FALSE	0.3	1
#66C2A5	-322	0.181082641170576	1	1	FALSE	0.3	1
#66C2A5	-321	0.179678518242272	1	1	FALSE	0.3	1
#66C2A5	-320	0.178314978142194	1	1	FALSE	0.3	1
#66C2A5	-319	0.176992985688361	1	1	FALSE	0.3	1
#66C2A5	-318	0.17571414096715	1	1	FALSE	0.3	1
#66C2A5	-317	0.17448015298969	1	1	FALSE	0.3	1
#66C2A5	-316	0.173291809139787	1	1	FALSE	0.3	1
#66C2A5	-315	0.172146933380923	1	1	FALSE	0.3	1
#66C2A5	-314	0.171045864066007	1	1	FALSE	0.3	1
#66C2A5	-313	0.169991142260851	1	1	FALSE	0.3	1
#66C2A5	-312	0.168981284443319	1	1	FALSE	0.3	1
#66C2A5	-311	0.168018301940894	1	1	FALSE	0.3	1
#66C2A5	-310	0.167101964849081	1	1	FALSE	0.3	1
#66C2A5	-309	0.166230037260757	1	1	FALSE	0.3	1
#66C2A5	-308	0.165429021235973	1	1	FALSE	0.3	1
#66C2A5	-307	0.164637405049358	1	1	FALSE	0.3	1
#66C2A5	-306	0.163914942090473	1	1	FALSE	0.3	1
#66C2A5	-305	0.163235427481359	1	1	FALSE	0.3	1
#66C2A5	-304	0.162599668164167	1	1	FALSE	0.3	1
#66C2A5	-303	0.162007687134369	1	1	FALSE	0.3	1
#66C2A5	-302	0.16145788349194	1	1	FALSE	0.3	1
#66C2A5	-301	0.160951233738913	1	1	FALSE	0.3	1
#66C2A5	-300	0.160484144069381	1	1	FALSE	0.3	1
#66C2A5	-299	0.160058203618522	1	1	FALSE	0.3	1
#66C2A5	-298	0.15967167045728	1	1	FALSE	0.3	1
#66C2A5	-297	0.159321635222785	1	1	FALSE	0.3	1
#66C2A5	-296	0.15902967443144	1	1	FALSE	0.3	1
#66C2A5	-295	0.158756994676803	1	1	FALSE	0.3	1
#66C2A5	-294	0.158512268104204	1	1	FALSE	0.3	1
#66C2A5	-293	0.158299520029456	1	1	FALSE	0.3	1
#66C2A5	-292	0.158115571939324	1	1	FALSE	0.3	1
#66C2A5	-291	0.15795530203895	1	1	FALSE	0.3	1
#66C2A5	-290	0.157818314933212	1	1	FALSE	0.3	1
#66C2A5	-289	0.157701946445988	1	1	FALSE	0.3	1
#66C2A5	-288	0.157602921707432	1	1	FALSE	0.3	1
#66C2A5	-287	0.157518743492653	1	1	FALSE	0.3	1
#66C2A5	-286	0.157446480949501	1	1	FALSE	0.3	1
#66C2A5	-285	0.157437869107685	1	1	FALSE	0.3	1
#66C2A5	-284	0.157381976816437	1	1	FALSE	0.3	1
#66C2A5	-283	0.157328199212351	1	1	FALSE	0.3	1
#66C2A5	-282	0.157271457136434	1	1	FALSE	0.3	1
#66C2A5	-281	0.157213290697436	1	1	FALSE	0.3	1
#66C2A5	-280	0.157149100438089	1	1	FALSE	0.3	1
#66C2A5	-279	0.157075696481823	1	1	FALSE	0.3	1
#66C2A5	-278	0.156989432544282	1	1	FALSE	0.3	1
#66C2A5	-277	0.156884696805074	1	1	FALSE	0.3	1
#66C2A5	-276	0.156760027487999	1	1	FALSE	0.3	1
#66C2A5	-275	0.156610982261154	1	1	FALSE	0.3	1
#66C2A5	-274	0.156436898757593	1	1	FALSE	0.3	1
#66C2A5	-273	0.156233347870005	1	1	FALSE	0.3	1
#66C2A5	-272	0.15599994119021	1	1	FALSE	0.3	1
#66C2A5	-271	0.155787139425084	1	1	FALSE	0.3	1
#66C2A5	-270	0.155484582457463	1	1	FALSE	0.3	1
#66C2A5	-269	0.155142110002128	1	1	FALSE	0.3	1
#66C2A5	-268	0.15476217456634	1	1	FALSE	0.3	1
#66C2A5	-267	0.154344758109695	1	1	FALSE	0.3	1
#66C2A5	-266	0.153887290898364	1	1	FALSE	0.3	1
#66C2A5	-265	0.153386928144976	1	1	FALSE	0.3	1
#66C2A5	-264	0.152843996956231	1	1	FALSE	0.3	1
#66C2A5	-263	0.152256534914504	1	1	FALSE	0.3	1
#66C2A5	-262	0.151625581834151	1	1	FALSE	0.3	1
#66C2A5	-261	0.150951357155895	1	1	FALSE	0.3	1
#66C2A5	-260	0.150234840322928	1	1	FALSE	0.3	1
#66C2A5	-259	0.149474764356189	1	1	FALSE	0.3	1
#66C2A5	-258	0.148672470166308	1	1	FALSE	0.3	1
#66C2A5	-257	0.147829155694077	1	1	FALSE	0.3	1
#66C2A5	-256	0.146944123995452	1	1	FALSE	0.3	1
#66C2A5	-255	0.14601909777682	1	1	FALSE	0.3	1
#66C2A5	-254	0.1450382559447	1	1	FALSE	0.3	1
#66C2A5	-253	0.144050742591744	1	1	FALSE	0.3	1
#66C2A5	-252	0.14303283385369	1	1	FALSE	0.3	1
#66C2A5	-251	0.141986626233022	1	1	FALSE	0.3	1
#66C2A5	-250	0.140911635482392	1	1	FALSE	0.3	1
#66C2A5	-249	0.139812348973598	1	1	FALSE	0.3	1
#66C2A5	-248	0.138692575612823	1	1	FALSE	0.3	1
#66C2A5	-247	0.13755421539074	1	1	FALSE	0.3	1
#66C2A5	-246	0.136401528746601	1	1	FALSE	0.3	1
#66C2A5	-245	0.135234923036971	1	1	FALSE	0.3	1
#66C2A5	-244	0.134059000237945	1	1	FALSE	0.3	1
#66C2A5	-243	0.13287675568394	1	1	FALSE	0.3	1
#66C2A5	-242	0.131690335769395	1	1	FALSE	0.3	1
#66C2A5	-241	0.130503206694441	1	1	FALSE	0.3	1
#66C2A5	-240	0.129355210662672	1	1	FALSE	0.3	1
#66C2A5	-239	0.128182224471044	1	1	FALSE	0.3	1
#66C2A5	-238	0.127013483915693	1	1	FALSE	0.3	1
#66C2A5	-237	0.12586337488954	1	1	FALSE	0.3	1
#66C2A5	-236	0.124732057928509	1	1	FALSE	0.3	1
#66C2A5	-235	0.123607577939218	1	1	FALSE	0.3	1
#66C2A5	-234	0.122499122797574	1	1	FALSE	0.3	1
#66C2A5	-233	0.121408550167365	1	1	FALSE	0.3	1
#66C2A5	-232	0.120337975867996	1	1	FALSE	0.3	1
#66C2A5	-231	0.119286894993422	1	1	FALSE	0.3	1
#66C2A5	-230	0.118261085544318	1	1	FALSE	0.3	1
#66C2A5	-229	0.117262057153394	1	1	FALSE	0.3	1
#66C2A5	-228	0.116290094498516	1	1	FALSE	0.3	1
#66C2A5	-227	0.115345573348272	1	1	FALSE	0.3	1
#66C2A5	-226	0.114426367999579	1	1	FALSE	0.3	1
#66C2A5	-225	0.113536081496638	1	1	FALSE	0.3	1
#66C2A5	-224	0.112669739536229	1	1	FALSE	0.3	1
#66C2A5	-223	0.111830901238535	1	1	FALSE	0.3	1
#66C2A5	-222	0.111018974446223	1	1	FALSE	0.3	1
#66C2A5	-221	0.110232939148699	1	1	FALSE	0.3	1
#66C2A5	-220	0.109473194295871	1	1	FALSE	0.3	1
#66C2A5	-219	0.108737473410466	1	1	FALSE	0.3	1
#66C2A5	-218	0.108026289397679	1	1	FALSE	0.3	1
#66C2A5	-217	0.107284473089105	1	1	FALSE	0.3	1
#66C2A5	-216	0.10661731162949	1	1	FALSE	0.3	1
#66C2A5	-215	0.105968828021356	1	1	FALSE	0.3	1
#66C2A5	-214	0.105343784210838	1	1	FALSE	0.3	1
#66C2A5	-213	0.104735295569473	1	1	FALSE	0.3	1
#66C2A5	-212	0.104143808565112	1	1	FALSE	0.3	1
#66C2A5	-211	0.103565703498626	1	1	FALSE	0.3	1
#66C2A5	-210	0.102999490483916	1	1	FALSE	0.3	1
#66C2A5	-209	0.10244257249201	1	1	FALSE	0.3	1
#66C2A5	-208	0.101892705168041	1	1	FALSE	0.3	1
#66C2A5	-207	0.101349447899728	1	1	FALSE	0.3	1
#66C2A5	-206	0.100808804329804	1	1	FALSE	0.3	1
#66C2A5	-205	0.100269351545609	1	1	FALSE	0.3	1
#66C2A5	-204	0.0997307493170119	1	1	FALSE	0.3	1
#66C2A5	-203	0.0991887905374544	1	1	FALSE	0.3	1
#66C2A5	-202	0.0986401219122374	1	1	FALSE	0.3	1
#66C2A5	-201	0.0980864803193164	1	1	FALSE	0.3	1
#66C2A5	-200	0.0975221325626141	1	1	FALSE	0.3	1
#66C2A5	-199	0.0969487872573748	1	1	FALSE	0.3	1
#66C2A5	-198	0.0963608351492695	1	1	FALSE	0.3	1
#66C2A5	-197	0.0957993548306297	1	1	FALSE	0.3	1
#66C2A5	-196	0.0952113338921752	1	1	FALSE	0.3	1
#66C2A5	-195	0.0945845101258119	1	1	FALSE	0.3	1
#66C2A5	-194	0.0938921009120904	1	1	FALSE	0.3	1
#66C2A5	-193	0.0932180528434631	1	1	FALSE	0.3	1
#66C2A5	-192	0.0925235379344361	1	1	FALSE	0.3	1
#66C2A5	-191	0.091807745534481	1	1	FALSE	0.3	1
#66C2A5	-190	0.0910637792894284	1	1	FALSE	0.3	1
#66C2A5	-189	0.0902943015586031	1	1	FALSE	0.3	1
#66C2A5	-188	0.0894987341681345	1	1	FALSE	0.3	1
#66C2A5	-187	0.0886762712974601	1	1	FALSE	0.3	1
#66C2A5	-186	0.0878272112779521	1	1	FALSE	0.3	1
#66C2A5	-185	0.086950338900951	1	1	FALSE	0.3	1
#66C2A5	-184	0.0860508749092767	1	1	FALSE	0.3	1
#66C2A5	-183	0.0851240032537129	1	1	FALSE	0.3	1
#66C2A5	-182	0.0841722350770087	1	1	FALSE	0.3	1
#66C2A5	-181	0.0831964023528329	1	1	FALSE	0.3	1
#66C2A5	-180	0.082219099423333	1	1	FALSE	0.3	1
#66C2A5	-179	0.0812107900681847	1	1	FALSE	0.3	1
#66C2A5	-178	0.0801701944181027	1	1	FALSE	0.3	1
#66C2A5	-177	0.0790750436518562	1	1	FALSE	0.3	1
#66C2A5	-176	0.0780003488960496	1	1	FALSE	0.3	1
#66C2A5	-175	0.0769105406978235	1	1	FALSE	0.3	1
#66C2A5	-174	0.0758041596481105	1	1	FALSE	0.3	1
#66C2A5	-173	0.074633902706182	1	1	FALSE	0.3	1
#66C2A5	-172	0.0735059919463279	1	1	FALSE	0.3	1
#66C2A5	-171	0.0723706767611595	1	1	FALSE	0.3	1
#66C2A5	-170	0.0712343435473026	1	1	FALSE	0.3	1
#66C2A5	-169	0.070098252718936	1	1	FALSE	0.3	1
#66C2A5	-168	0.0689648679981709	1	1	FALSE	0.3	1
#66C2A5	-167	0.0678340935559381	1	1	FALSE	0.3	1
#66C2A5	-166	0.0667126939904501	1	1	FALSE	0.3	1
#66C2A5	-165	0.0656016522383723	1	1	FALSE	0.3	1
#66C2A5	-164	0.0645030626603691	1	1	FALSE	0.3	1
#66C2A5	-163	0.0634200334520951	1	1	FALSE	0.3	1
#66C2A5	-162	0.0623556145155132	1	1	FALSE	0.3	1
#66C2A5	-161	0.0613094866566731	1	1	FALSE	0.3	1
#66C2A5	-160	0.060254196488051	1	1	FALSE	0.3	1
#66C2A5	-159	0.0592672771024002	1	1	FALSE	0.3	1
#66C2A5	-158	0.0583085832470077	1	1	FALSE	0.3	1
#66C2A5	-157	0.0573794956814421	1	1	FALSE	0.3	1
#66C2A5	-156	0.0564817197773839	1	1	FALSE	0.3	1
#66C2A5	-155	0.0556154612780527	1	1	FALSE	0.3	1
#66C2A5	-154	0.0547583185912144	1	1	FALSE	0.3	1
#66C2A5	-153	0.0539711375782573	1	1	FALSE	0.3	1
#66C2A5	-152	0.0532208187090204	1	1	FALSE	0.3	1
#66C2A5	-151	0.0524802583732232	1	1	FALSE	0.3	1
#66C2A5	-150	0.0518173513891458	1	1	FALSE	0.3	1
#66C2A5	-149	0.0511971051961087	1	1	FALSE	0.3	1
#66C2A5	-148	0.05061687679895	1	1	FALSE	0.3	1
#66C2A5	-147	0.0500787249953465	1	1	FALSE	0.3	1
#66C2A5	-146	0.0495828745814411	1	1	FALSE	0.3	1
#66C2A5	-145	0.049128870186678	1	1	FALSE	0.3	1
#66C2A5	-144	0.0487153647425685	1	1	FALSE	0.3	1
#66C2A5	-143	0.0483421382405511	1	1	FALSE	0.3	1
#66C2A5	-142	0.0480091651700259	1	1	FALSE	0.3	1
#66C2A5	-141	0.0477134403031252	1	1	FALSE	0.3	1
#66C2A5	-140	0.0474564050079821	1	1	FALSE	0.3	1
#66C2A5	-139	0.0472356445551216	1	1	FALSE	0.3	1
#66C2A5	-138	0.0470505037286341	1	1	FALSE	0.3	1
#66C2A5	-137	0.0468993382232489	1	1	FALSE	0.3	1
#66C2A5	-136	0.0467800811033893	1	1	FALSE	0.3	1
#66C2A5	-135	0.0466909918666197	1	1	FALSE	0.3	1
#66C2A5	-134	0.0466311169530124	1	1	FALSE	0.3	1
#66C2A5	-133	0.0465982527280101	1	1	FALSE	0.3	1
#66C2A5	-132	0.0465903944005756	1	1	FALSE	0.3	1
#66C2A5	-131	0.0466069212862606	1	1	FALSE	0.3	1
#66C2A5	-130	0.0466447288064266	1	1	FALSE	0.3	1
#66C2A5	-129	0.0467029829633835	1	1	FALSE	0.3	1
#66C2A5	-128	0.0467797851394818	1	1	FALSE	0.3	1
#66C2A5	-127	0.0468738450864605	1	1	FALSE	0.3	1
#66C2A5	-126	0.0469827336518091	1	1	FALSE	0.3	1
#66C2A5	-125	0.0471055741370669	1	1	FALSE	0.3	1
#66C2A5	-124	0.0472409592292963	1	1	FALSE	0.3	1
#66C2A5	-123	0.0473864798836046	1	1	FALSE	0.3	1
#66C2A5	-122	0.0475397237408118	1	1	FALSE	0.3	1
#66C2A5	-121	0.04770110360915	1	1	FALSE	0.3	1
#66C2A5	-120	0.0478681316862782	1	1	FALSE	0.3	1
#66C2A5	-119	0.048039031668402	1	1	FALSE	0.3	1
#66C2A5	-118	0.0482122031080943	1	1	FALSE	0.3	1
#66C2A5	-117	0.0483873373492856	1	1	FALSE	0.3	1
#66C2A5	-116	0.0485640320203185	1	1	FALSE	0.3	1
#66C2A5	-115	0.0487773870224222	1	1	FALSE	0.3	1
#66C2A5	-114	0.0489487035242113	1	1	FALSE	0.3	1
#66C2A5	-113	0.0491155357210978	1	1	FALSE	0.3	1
#66C2A5	-112	0.0492695075087887	1	1	FALSE	0.3	1
#66C2A5	-111	0.0494383764087162	1	1	FALSE	0.3	1
#66C2A5	-110	0.0496258103912189	1	1	FALSE	0.3	1
#66C2A5	-109	0.049795059741278	1	1	FALSE	0.3	1
#66C2A5	-108	0.0499684335032451	1	1	FALSE	0.3	1
#66C2A5	-107	0.0501253192056624	1	1	FALSE	0.3	1
#66C2A5	-106	0.0502779849856606	1	1	FALSE	0.3	1
#66C2A5	-105	0.050415046411272	1	1	FALSE	0.3	1
#66C2A5	-104	0.0505424538667863	1	1	FALSE	0.3	1
#66C2A5	-103	0.0506592600101967	1	1	FALSE	0.3	1
#66C2A5	-102	0.0507638118859321	1	1	FALSE	0.3	1
#66C2A5	-101	0.0508592431054201	1	1	FALSE	0.3	1
#66C2A5	-100	0.0509418676719493	1	1	FALSE	0.3	1
#66C2A5	-99	0.0510129433496713	1	1	FALSE	0.3	1
#66C2A5	-98	0.0510714066019086	1	1	FALSE	0.3	1
#66C2A5	-97	0.051115400314296	1	1	FALSE	0.3	1
#66C2A5	-96	0.0511456101153043	1	1	FALSE	0.3	1
#66C2A5	-95	0.0511632899140737	1	1	FALSE	0.3	1
#66C2A5	-94	0.0511623732089844	1	1	FALSE	0.3	1
#66C2A5	-93	0.0511460835428591	1	1	FALSE	0.3	1
#66C2A5	-92	0.0511117134220244	1	1	FALSE	0.3	1
#66C2A5	-91	0.0510590233936266	1	1	FALSE	0.3	1
#66C2A5	-90	0.0509884368266103	1	1	FALSE	0.3	1
#66C2A5	-89	0.0509069538578577	1	1	FALSE	0.3	1
#66C2A5	-88	0.0508014770958425	1	1	FALSE	0.3	1
#66C2A5	-87	0.0506742243382704	1	1	FALSE	0.3	1
#66C2A5	-86	0.0505241807385058	1	1	FALSE	0.3	1
#66C2A5	-85	0.0503488775719635	1	1	FALSE	0.3	1
#66C2A5	-84	0.0501861550716993	1	1	FALSE	0.3	1
#66C2A5	-83	0.0499738758162284	1	1	FALSE	0.3	1
#66C2A5	-82	0.0497304613085849	1	1	FALSE	0.3	1
#66C2A5	-81	0.0494579659564979	1	1	FALSE	0.3	1
#66C2A5	-80	0.0491615498906494	1	1	FALSE	0.3	1
#66C2A5	-79	0.0488348343672229	1	1	FALSE	0.3	1
#66C2A5	-78	0.048483000402695	1	1	FALSE	0.3	1
#66C2A5	-77	0.0481027446528777	1	1	FALSE	0.3	1
#66C2A5	-76	0.0476944898661185	1	1	FALSE	0.3	1
#66C2A5	-75	0.0472580754048902	1	1	FALSE	0.3	1
#66C2A5	-74	0.0467916223385937	1	1	FALSE	0.3	1
#66C2A5	-73	0.0462980487733595	1	1	FALSE	0.3	1
#66C2A5	-72	0.0457781227884569	1	1	FALSE	0.3	1
#66C2A5	-71	0.045231077603419	1	1	FALSE	0.3	1
#66C2A5	-70	0.044657635969508	1	1	FALSE	0.3	1
#66C2A5	-69	0.0440588723434349	1	1	FALSE	0.3	1
#66C2A5	-68	0.0434356858119593	1	1	FALSE	0.3	1
#66C2A5	-67	0.0427905525387545	1	1	FALSE	0.3	1
#66C2A5	-66	0.0421237027610743	1	1	FALSE	0.3	1
#66C2A5	-65	0.0414383101955154	1	1	FALSE	0.3	1
#66C2A5	-64	0.0407357326663281	1	1	FALSE	0.3	1
#66C2A5	-63	0.0400182090427253	1	1	FALSE	0.3	1
#66C2A5	-62	0.0392864192890958	1	1	FALSE	0.3	1
#66C2A5	-61	0.0385427684476434	1	1	FALSE	0.3	1
#66C2A5	-60	0.0377915897582388	1	1	FALSE	0.3	1
#66C2A5	-59	0.0370340052461668	1	1	FALSE	0.3	1
#66C2A5	-58	0.0363106289008543	1	1	FALSE	0.3	1
#66C2A5	-57	0.035555580523391	1	1	FALSE	0.3	1
#66C2A5	-56	0.0348053315929995	1	1	FALSE	0.3	1
#66C2A5	-55	0.0340580787120631	1	1	FALSE	0.3	1
#66C2A5	-54	0.0333196467135572	1	1	FALSE	0.3	1
#66C2A5	-53	0.0325925188877942	1	1	FALSE	0.3	1
#66C2A5	-52	0.0318827996602414	1	1	FALSE	0.3	1
#66C2A5	-51	0.0311912070941156	1	1	FALSE	0.3	1
#66C2A5	-50	0.0305208754560777	1	1	FALSE	0.3	1
#66C2A5	-49	0.0298767336661135	1	1	FALSE	0.3	1
#66C2A5	-48	0.0292588031692219	1	1	FALSE	0.3	1
#66C2A5	-47	0.0286692724278537	1	1	FALSE	0.3	1
#66C2A5	-46	0.0281090366881846	1	1	FALSE	0.3	1
#66C2A5	-45	0.0276111799182432	1	1	FALSE	0.3	1
#66C2A5	-44	0.0270913688070924	1	1	FALSE	0.3	1
#66C2A5	-43	0.0266509634261273	1	1	FALSE	0.3	1
#66C2A5	-42	0.0262467729224004	1	1	FALSE	0.3	1
#66C2A5	-41	0.0258830470787653	1	1	FALSE	0.3	1
#66C2A5	-40	0.0255589665832803	1	1	FALSE	0.3	1
#66C2A5	-39	0.0252771266574714	1	1	FALSE	0.3	1
#66C2A5	-38	0.0250370448164362	1	1	FALSE	0.3	1
#66C2A5	-37	0.0248370500761643	1	1	FALSE	0.3	1
#66C2A5	-36	0.0246757053104564	1	1	FALSE	0.3	1
#66C2A5	-35	0.0245651133031247	1	1	FALSE	0.3	1
#66C2A5	-34	0.0244973261093653	1	1	FALSE	0.3	1
#66C2A5	-33	0.0244129237329758	1	1	FALSE	0.3	1
#66C2A5	-32	0.0244196498179419	1	1	FALSE	0.3	1
#66C2A5	-31	0.0244612075989081	1	1	FALSE	0.3	1
#66C2A5	-30	0.0245614228025367	1	1	FALSE	0.3	1
#66C2A5	-29	0.0246609092490389	1	1	FALSE	0.3	1
#66C2A5	-28	0.0248133973353148	1	1	FALSE	0.3	1
#66C2A5	-27	0.0249906404021746	1	1	FALSE	0.3	1
#66C2A5	-26	0.0251791142158974	1	1	FALSE	0.3	1
#66C2A5	-25	0.0254149239769741	1	1	FALSE	0.3	1
#66C2A5	-24	0.0256724736563243	1	1	FALSE	0.3	1
#66C2A5	-23	0.0259878172110639	1	1	FALSE	0.3	1
#66C2A5	-22	0.0262905734115377	1	1	FALSE	0.3	1
#66C2A5	-21	0.0266020018772502	1	1	FALSE	0.3	1
#66C2A5	-20	0.0269230703662793	1	1	FALSE	0.3	1
#66C2A5	-19	0.0272582362878713	1	1	FALSE	0.3	1
#66C2A5	-18	0.0275994653164783	1	1	FALSE	0.3	1
#66C2A5	-17	0.0279438157639726	1	1	FALSE	0.3	1
#66C2A5	-16	0.0283182359662151	1	1	FALSE	0.3	1
#66C2A5	-15	0.0286732988767979	1	1	FALSE	0.3	1
#66C2A5	-14	0.0290227448480858	1	1	FALSE	0.3	1
#66C2A5	-13	0.029366444568361	1	1	FALSE	0.3	1
#66C2A5	-12	0.0297032124169088	1	1	FALSE	0.3	1
#66C2A5	-11	0.0300307391140557	1	1	FALSE	0.3	1
#66C2A5	-10	0.0303493397073155	1	1	FALSE	0.3	1
#66C2A5	-9	0.0306571810037033	1	1	FALSE	0.3	1
#66C2A5	-8	0.030956092016715	1	1	FALSE	0.3	1
#66C2A5	-7	0.0312389764095602	1	1	FALSE	0.3	1
#66C2A5	-6	0.0315519233561989	1	1	FALSE	0.3	1
#66C2A5	-5	0.0318121299496974	1	1	FALSE	0.3	1
#66C2A5	-4	0.0320696629850361	1	1	FALSE	0.3	1
#66C2A5	-3	0.0322892031376348	1	1	FALSE	0.3	1
#66C2A5	-2	0.0324815601932285	1	1	FALSE	0.3	1
#66C2A5	-1	0.0326522767192063	1	1	FALSE	0.3	1
#66C2A5	0	0.0327956943363952	1	1	FALSE	0.3	1
#66C2A5	1	0.0329354940144125	1	1	FALSE	0.3	1
#66C2A5	2	0.0330453595240935	1	1	FALSE	0.3	1
#66C2A5	3	0.0331370170075068	1	1	FALSE	0.3	1
#66C2A5	4	0.0332059043578016	1	1	FALSE	0.3	1
#66C2A5	5	0.0332353177131407	1	1	FALSE	0.3	1
#66C2A5	6	0.0332734255097516	1	1	FALSE	0.3	1
#66C2A5	7	0.0333011964697644	1	1	FALSE	0.3	1
#66C2A5	8	0.0333035790380365	1	1	FALSE	0.3	1
#66C2A5	9	0.0332530244130499	1	1	FALSE	0.3	1
#66C2A5	10	0.0332504413611286	1	1	FALSE	0.3	1
#66C2A5	11	0.0332363877430234	1	1	FALSE	0.3	1
#66C2A5	12	0.0332146250393348	1	1	FALSE	0.3	1
#66C2A5	13	0.0331867935134441	1	1	FALSE	0.3	1
#66C2A5	14	0.0331551175884399	1	1	FALSE	0.3	1
#66C2A5	15	0.0331209776000322	1	1	FALSE	0.3	1
#66C2A5	16	0.0331223940689191	1	1	FALSE	0.3	1
#66C2A5	17	0.0330936479674537	1	1	FALSE	0.3	1
#66C2A5	18	0.0330548049239325	1	1	FALSE	0.3	1
#66C2A5	19	0.0330066670697759	1	1	FALSE	0.3	1
#66C2A5	20	0.0329891948609649	1	1	FALSE	0.3	1
#66C2A5	21	0.0329775512450765	1	1	FALSE	0.3	1
#66C2A5	22	0.0329732037410737	1	1	FALSE	0.3	1
#66C2A5	23	0.0329782047914989	1	1	FALSE	0.3	1
#66C2A5	24	0.0329755199900906	1	1	FALSE	0.3	1
#66C2A5	25	0.0330126214131824	1	1	FALSE	0.3	1
#66C2A5	26	0.0330537912887385	1	1	FALSE	0.3	1
#66C2A5	27	0.0331180803559617	1	1	FALSE	0.3	1
#66C2A5	28	0.0331988743026892	1	1	FALSE	0.3	1
#66C2A5	29	0.0332567026861953	1	1	FALSE	0.3	1
#66C2A5	30	0.0333663732907507	1	1	FALSE	0.3	1
#66C2A5	31	0.0334908992605171	1	1	FALSE	0.3	1
#66C2A5	32	0.0336142389506838	1	1	FALSE	0.3	1
#66C2A5	33	0.0337834915695509	1	1	FALSE	0.3	1
#66C2A5	34	0.0339718104077053	1	1	FALSE	0.3	1
#66C2A5	35	0.0341796968045216	1	1	FALSE	0.3	1
#66C2A5	36	0.0344075661088755	1	1	FALSE	0.3	1
#66C2A5	37	0.0346538295656988	1	1	FALSE	0.3	1
#66C2A5	38	0.0349196420857411	1	1	FALSE	0.3	1
#66C2A5	39	0.0352043629741529	1	1	FALSE	0.3	1
#66C2A5	40	0.0355074405687355	1	1	FALSE	0.3	1
#66C2A5	41	0.0358307257896331	1	1	FALSE	0.3	1
#66C2A5	42	0.0361729860380631	1	1	FALSE	0.3	1
#66C2A5	43	0.0365343721315955	1	1	FALSE	0.3	1
#66C2A5	44	0.0369154849949386	1	1	FALSE	0.3	1
#66C2A5	45	0.0373146043310678	1	1	FALSE	0.3	1
#66C2A5	46	0.0377324124756379	1	1	FALSE	0.3	1
#66C2A5	47	0.0381696573451758	1	1	FALSE	0.3	1
#66C2A5	48	0.0386276669029214	1	1	FALSE	0.3	1
#66C2A5	49	0.0391015475382315	1	1	FALSE	0.3	1
#66C2A5	50	0.0395952979690121	1	1	FALSE	0.3	1
#66C2A5	51	0.0401060620797221	1	1	FALSE	0.3	1
#66C2A5	52	0.0406336061215864	1	1	FALSE	0.3	1
#66C2A5	53	0.0411799906351473	1	1	FALSE	0.3	1
#66C2A5	54	0.0417444855209519	1	1	FALSE	0.3	1
#66C2A5	55	0.0423264227891573	1	1	FALSE	0.3	1
#66C2A5	56	0.0429254732231105	1	1	FALSE	0.3	1
#66C2A5	57	0.0435419048612933	1	1	FALSE	0.3	1
#66C2A5	58	0.0441756971936516	1	1	FALSE	0.3	1
#66C2A5	59	0.0448258282366654	1	1	FALSE	0.3	1
#66C2A5	60	0.0454926808365318	1	1	FALSE	0.3	1
#66C2A5	61	0.0461769431129152	1	1	FALSE	0.3	1
#66C2A5	62	0.0468759130026577	1	1	FALSE	0.3	1
#66C2A5	63	0.0475915053479465	1	1	FALSE	0.3	1
#66C2A5	64	0.0483208815201618	1	1	FALSE	0.3	1
#66C2A5	65	0.0490630864189315	1	1	FALSE	0.3	1
#66C2A5	66	0.0498207847556202	1	1	FALSE	0.3	1
#66C2A5	67	0.0505901442526977	1	1	FALSE	0.3	1
#66C2A5	68	0.0513747210110154	1	1	FALSE	0.3	1
#66C2A5	69	0.0521679926204668	1	1	FALSE	0.3	1
#66C2A5	70	0.0529731454913438	1	1	FALSE	0.3	1
#66C2A5	71	0.0537872795621195	1	1	FALSE	0.3	1
#66C2A5	72	0.0546101134458223	1	1	FALSE	0.3	1
#66C2A5	73	0.0554419502523787	1	1	FALSE	0.3	1
#66C2A5	74	0.0562775873506107	1	1	FALSE	0.3	1
#66C2A5	75	0.0571189861856984	1	1	FALSE	0.3	1
#66C2A5	76	0.0579646969049377	1	1	FALSE	0.3	1
#66C2A5	77	0.0588114160518989	1	1	FALSE	0.3	1
#66C2A5	78	0.0596578449241785	1	1	FALSE	0.3	1
#66C2A5	79	0.0605045506208072	1	1	FALSE	0.3	1
#66C2A5	80	0.0613475662294291	1	1	FALSE	0.3	1
#66C2A5	81	0.0621855922281506	1	1	FALSE	0.3	1
#66C2A5	82	0.0630160003445624	1	1	FALSE	0.3	1
#66C2A5	83	0.0638365258478355	1	1	FALSE	0.3	1
#66C2A5	84	0.0646455859628175	1	1	FALSE	0.3	1
#66C2A5	85	0.0654444211403152	1	1	FALSE	0.3	1
#66C2A5	86	0.0662284732461601	1	1	FALSE	0.3	1
#66C2A5	87	0.0669938114954211	1	1	FALSE	0.3	1
#66C2A5	88	0.0677407052026443	1	1	FALSE	0.3	1
#66C2A5	89	0.0684634248056041	1	1	FALSE	0.3	1
#66C2A5	90	0.0691609649571477	1	1	FALSE	0.3	1
#66C2A5	91	0.0698298781470144	1	1	FALSE	0.3	1
#66C2A5	92	0.0704700216196669	1	1	FALSE	0.3	1
#66C2A5	93	0.0710768555886794	1	1	FALSE	0.3	1
#66C2A5	94	0.0716520624898916	1	1	FALSE	0.3	1
#66C2A5	95	0.0721885781866888	1	1	FALSE	0.3	1
#66C2A5	96	0.072687012871872	1	1	FALSE	0.3	1
#66C2A5	97	0.0731448365715319	1	1	FALSE	0.3	1
#66C2A5	98	0.0735645581930061	1	1	FALSE	0.3	1
#66C2A5	99	0.0739365199260876	1	1	FALSE	0.3	1
#66C2A5	100	0.074260828157787	1	1	FALSE	0.3	1
#66C2A5	101	0.0745376809397517	1	1	FALSE	0.3	1
#66C2A5	102	0.0747670779561983	1	1	FALSE	0.3	1
#66C2A5	103	0.0749473332532569	1	1	FALSE	0.3	1
#66C2A5	104	0.0750778522112763	1	1	FALSE	0.3	1
#66C2A5	105	0.0751559575532923	1	1	FALSE	0.3	1
#66C2A5	106	0.0751853927199537	1	1	FALSE	0.3	1
#66C2A5	107	0.0751647896251387	1	1	FALSE	0.3	1
#66C2A5	108	0.075094249454262	1	1	FALSE	0.3	1
#66C2A5	109	0.074976915671856	1	1	FALSE	0.3	1
#66C2A5	110	0.0748122914190402	1	1	FALSE	0.3	1
#66C2A5	111	0.0746030452930979	1	1	FALSE	0.3	1
#66C2A5	112	0.0743509509901807	1	1	FALSE	0.3	1
#66C2A5	113	0.0740597592881944	1	1	FALSE	0.3	1
#66C2A5	114	0.0737325545359511	1	1	FALSE	0.3	1
#66C2A5	115	0.0733727942052272	1	1	FALSE	0.3	1
#66C2A5	116	0.0729854039796577	1	1	FALSE	0.3	1
#66C2A5	117	0.0725744724753336	1	1	FALSE	0.3	1
#66C2A5	118	0.0721419979241083	1	1	FALSE	0.3	1
#66C2A5	119	0.071693099577165	1	1	FALSE	0.3	1
#66C2A5	120	0.0712466355157229	1	1	FALSE	0.3	1
#66C2A5	121	0.0707837837775174	1	1	FALSE	0.3	1
#66C2A5	122	0.0703033749696298	1	1	FALSE	0.3	1
#66C2A5	123	0.0698503874442406	1	1	FALSE	0.3	1
#66C2A5	124	0.0694080335786029	1	1	FALSE	0.3	1
#66C2A5	125	0.0689792049735467	1	1	FALSE	0.3	1
#66C2A5	126	0.0685712348158826	1	1	FALSE	0.3	1
#66C2A5	127	0.0681885527834916	1	1	FALSE	0.3	1
#66C2A5	128	0.067837015018139	1	1	FALSE	0.3	1
#66C2A5	129	0.0675195309793455	1	1	FALSE	0.3	1
#66C2A5	130	0.0672433902532173	1	1	FALSE	0.3	1
#66C2A5	131	0.0670112665172352	1	1	FALSE	0.3	1
#66C2A5	132	0.0668495299585683	1	1	FALSE	0.3	1
#66C2A5	133	0.0667257266009451	1	1	FALSE	0.3	1
#66C2A5	134	0.0666543406835712	1	1	FALSE	0.3	1
#66C2A5	135	0.0666382821554828	1	1	FALSE	0.3	1
#66C2A5	136	0.0666842508833384	1	1	FALSE	0.3	1
#66C2A5	137	0.0667919031662705	1	1	FALSE	0.3	1
#66C2A5	138	0.0669663722384637	1	1	FALSE	0.3	1
#66C2A5	139	0.0672056122233027	1	1	FALSE	0.3	1
#66C2A5	140	0.0675115331011075	1	1	FALSE	0.3	1
#66C2A5	141	0.0678874910586395	1	1	FALSE	0.3	1
#66C2A5	142	0.0683321746858194	1	1	FALSE	0.3	1
#66C2A5	143	0.0688438169906181	1	1	FALSE	0.3	1
#66C2A5	144	0.0694248938573239	1	1	FALSE	0.3	1
#66C2A5	145	0.0700730771646117	1	1	FALSE	0.3	1
#66C2A5	146	0.0707900358325487	1	1	FALSE	0.3	1
#66C2A5	147	0.0715703929698848	1	1	FALSE	0.3	1
#66C2A5	148	0.0724142669388659	1	1	FALSE	0.3	1
#66C2A5	149	0.0733204831059344	1	1	FALSE	0.3	1
#66C2A5	150	0.0742856833772606	1	1	FALSE	0.3	1
#66C2A5	151	0.0753088064839329	1	1	FALSE	0.3	1
#66C2A5	152	0.0763872983298069	1	1	FALSE	0.3	1
#66C2A5	153	0.077516385338906	1	1	FALSE	0.3	1
#66C2A5	154	0.0786946984363829	1	1	FALSE	0.3	1
#66C2A5	155	0.0799176775916199	1	1	FALSE	0.3	1
#66C2A5	156	0.0811830934217699	1	1	FALSE	0.3	1
#66C2A5	157	0.0825113665230265	1	1	FALSE	0.3	1
#66C2A5	158	0.0838592961726952	1	1	FALSE	0.3	1
#66C2A5	159	0.0852371174548344	1	1	FALSE	0.3	1
#66C2A5	160	0.0866783209595026	1	1	FALSE	0.3	1
#66C2A5	161	0.0881118964198467	1	1	FALSE	0.3	1
#66C2A5	162	0.0895587910460402	1	1	FALSE	0.3	1
#66C2A5	163	0.0910215153660428	1	1	FALSE	0.3	1
#66C2A5	164	0.0924990901345569	1	1	FALSE	0.3	1
#66C2A5	165	0.0939884089214076	1	1	FALSE	0.3	1
#66C2A5	166	0.0954807370979727	1	1	FALSE	0.3	1
#66C2A5	167	0.0969806372824954	1	1	FALSE	0.3	1
#66C2A5	168	0.0984971708047168	1	1	FALSE	0.3	1
#66C2A5	169	0.0999997774674049	1	1	FALSE	0.3	1
#66C2A5	170	0.101493484694135	1	1	FALSE	0.3	1
#66C2A5	171	0.102980289970906	1	1	FALSE	0.3	1
#66C2A5	172	0.10446280469444	1	1	FALSE	0.3	1
#66C2A5	173	0.105913502854027	1	1	FALSE	0.3	1
#66C2A5	174	0.10736235249958	1	1	FALSE	0.3	1
#66C2A5	175	0.108767471143677	1	1	FALSE	0.3	1
#66C2A5	176	0.110192752692359	1	1	FALSE	0.3	1
#66C2A5	177	0.111597384183492	1	1	FALSE	0.3	1
#66C2A5	178	0.112983207459152	1	1	FALSE	0.3	1
#66C2A5	179	0.114343895966861	1	1	FALSE	0.3	1
#66C2A5	180	0.115682772770386	1	1	FALSE	0.3	1
#66C2A5	181	0.116993833887592	1	1	FALSE	0.3	1
#66C2A5	182	0.118279669986673	1	1	FALSE	0.3	1
#66C2A5	183	0.119533784258465	1	1	FALSE	0.3	1
#66C2A5	184	0.12076578234046	1	1	FALSE	0.3	1
#66C2A5	185	0.121934701333236	1	1	FALSE	0.3	1
#66C2A5	186	0.12311632586247	1	1	FALSE	0.3	1
#66C2A5	187	0.124267241678179	1	1	FALSE	0.3	1
#66C2A5	188	0.125370927436621	1	1	FALSE	0.3	1
#66C2A5	189	0.126470097317794	1	1	FALSE	0.3	1
#66C2A5	190	0.127521905600066	1	1	FALSE	0.3	1
#66C2A5	191	0.128576503158302	1	1	FALSE	0.3	1
#66C2A5	192	0.129609774119937	1	1	FALSE	0.3	1
#66C2A5	193	0.130618993584524	1	1	FALSE	0.3	1
#66C2A5	194	0.131604138963194	1	1	FALSE	0.3	1
#66C2A5	195	0.132568378187836	1	1	FALSE	0.3	1
#66C2A5	196	0.133511301511167	1	1	FALSE	0.3	1
#66C2A5	197	0.134432672698279	1	1	FALSE	0.3	1
#66C2A5	198	0.135334744943232	1	1	FALSE	0.3	1
#66C2A5	199	0.136218458352008	1	1	FALSE	0.3	1
#66C2A5	200	0.13708499251544	1	1	FALSE	0.3	1
#66C2A5	201	0.1379354862766	1	1	FALSE	0.3	1
#66C2A5	202	0.13877327360866	1	1	FALSE	0.3	1
#66C2A5	203	0.13954334815276	1	1	FALSE	0.3	1
#66C2A5	204	0.140352577868176	1	1	FALSE	0.3	1
#66C2A5	205	0.141151541173044	1	1	FALSE	0.3	1
#66C2A5	206	0.141941141274717	1	1	FALSE	0.3	1
#66C2A5	207	0.142721789904443	1	1	FALSE	0.3	1
#66C2A5	208	0.143493201214403	1	1	FALSE	0.3	1
#66C2A5	209	0.144263751586032	1	1	FALSE	0.3	1
#66C2A5	210	0.145032367479561	1	1	FALSE	0.3	1
#66C2A5	211	0.145797664049122	1	1	FALSE	0.3	1
#66C2A5	212	0.146564338310037	1	1	FALSE	0.3	1
#66C2A5	213	0.147328604495679	1	1	FALSE	0.3	1
#66C2A5	214	0.14809424189769	1	1	FALSE	0.3	1
#66C2A5	215	0.148863794878035	1	1	FALSE	0.3	1
#66C2A5	216	0.14963599234168	1	1	FALSE	0.3	1
#66C2A5	217	0.150414156797464	1	1	FALSE	0.3	1
#66C2A5	218	0.151198360514099	1	1	FALSE	0.3	1
#66C2A5	219	0.151989778535196	1	1	FALSE	0.3	1
#66C2A5	220	0.152793435890662	1	1	FALSE	0.3	1
#66C2A5	221	0.153607540924056	1	1	FALSE	0.3	1
#66C2A5	222	0.15443206764559	1	1	FALSE	0.3	1
#66C2A5	223	0.155267162687298	1	1	FALSE	0.3	1
#66C2A5	224	0.156110249016382	1	1	FALSE	0.3	1
#66C2A5	225	0.156942936030643	1	1	FALSE	0.3	1
#66C2A5	226	0.157828564014122	1	1	FALSE	0.3	1
#66C2A5	227	0.158729893113104	1	1	FALSE	0.3	1
#66C2A5	228	0.159648752121914	1	1	FALSE	0.3	1
#66C2A5	229	0.160584588107785	1	1	FALSE	0.3	1
#66C2A5	230	0.161538072041809	1	1	FALSE	0.3	1
#66C2A5	231	0.162508826856588	1	1	FALSE	0.3	1
#66C2A5	232	0.163498070735252	1	1	FALSE	0.3	1
#66C2A5	233	0.164504406185662	1	1	FALSE	0.3	1
#66C2A5	234	0.165528252378001	1	1	FALSE	0.3	1
#66C2A5	235	0.166598579568088	1	1	FALSE	0.3	1
#66C2A5	236	0.167663624549765	1	1	FALSE	0.3	1
#66C2A5	237	0.168742503675462	1	1	FALSE	0.3	1
#66C2A5	238	0.16983363006641	1	1	FALSE	0.3	1
#66C2A5	239	0.170937166518089	1	1	FALSE	0.3	1
#66C2A5	240	0.172051328759894	1	1	FALSE	0.3	1
#66C2A5	241	0.173178096249258	1	1	FALSE	0.3	1
#66C2A5	242	0.174312364895298	1	1	FALSE	0.3	1
#66C2A5	243	0.175451478661129	1	1	FALSE	0.3	1
#66C2A5	244	0.176598999337691	1	1	FALSE	0.3	1
#66C2A5	245	0.177747875938128	1	1	FALSE	0.3	1
#66C2A5	246	0.17889944594218	1	1	FALSE	0.3	1
#66C2A5	247	0.180048853535037	1	1	FALSE	0.3	1
#66C2A5	248	0.181197362745782	1	1	FALSE	0.3	1
#66C2A5	249	0.182339954584053	1	1	FALSE	0.3	1
#66C2A5	250	0.183476183056191	1	1	FALSE	0.3	1
#66C2A5	251	0.184603397806686	1	1	FALSE	0.3	1
#66C2A5	252	0.185717043064426	1	1	FALSE	0.3	1
#66C2A5	253	0.186822314771848	1	1	FALSE	0.3	1
#66C2A5	254	0.187910348246456	1	1	FALSE	0.3	1
#66C2A5	255	0.188978703914166	1	1	FALSE	0.3	1
#66C2A5	256	0.190029279311494	1	1	FALSE	0.3	1
#66C2A5	257	0.191055033644379	1	1	FALSE	0.3	1
#66C2A5	258	0.192057201031795	1	1	FALSE	0.3	1
#66C2A5	259	0.193032292701485	1	1	FALSE	0.3	1
#66C2A5	260	0.193980265959714	1	1	FALSE	0.3	1
#66C2A5	261	0.194896374820577	1	1	FALSE	0.3	1
#66C2A5	262	0.195780635320152	1	1	FALSE	0.3	1
#66C2A5	263	0.196630953783486	1	1	FALSE	0.3	1
#66C2A5	264	0.19744844175076	1	1	FALSE	0.3	1
#66C2A5	265	0.198232537513606	1	1	FALSE	0.3	1
#66C2A5	266	0.198979926041628	1	1	FALSE	0.3	1
#66C2A5	267	0.199691818536339	1	1	FALSE	0.3	1
#66C2A5	268	0.200367947341414	1	1	FALSE	0.3	1
#66C2A5	269	0.201009932221929	1	1	FALSE	0.3	1
#66C2A5	270	0.20161676991264	1	1	FALSE	0.3	1
#66C2A5	271	0.202214203268301	1	1	FALSE	0.3	1
#66C2A5	272	0.202762453865071	1	1	FALSE	0.3	1
#66C2A5	273	0.203275915318244	1	1	FALSE	0.3	1
#66C2A5	274	0.20375773308863	1	1	FALSE	0.3	1
#66C2A5	275	0.204209515859592	1	1	FALSE	0.3	1
#66C2A5	276	0.204641211509916	1	1	FALSE	0.3	1
#66C2A5	277	0.205041642395002	1	1	FALSE	0.3	1
#66C2A5	278	0.205419495486055	1	1	FALSE	0.3	1
#66C2A5	279	0.205773074397042	1	1	FALSE	0.3	1
#66C2A5	280	0.206109557973043	1	1	FALSE	0.3	1
#66C2A5	281	0.206429679171736	1	1	FALSE	0.3	1
#66C2A5	282	0.206735206537994	1	1	FALSE	0.3	1
#66C2A5	283	0.207029634267039	1	1	FALSE	0.3	1
#66C2A5	284	0.207316184096259	1	1	FALSE	0.3	1
#66C2A5	285	0.20759550445915	1	1	FALSE	0.3	1
#66C2A5	286	0.207872714855201	1	1	FALSE	0.3	1
#66C2A5	287	0.208149688752895	1	1	FALSE	0.3	1
#66C2A5	288	0.208428487360873	1	1	FALSE	0.3	1
#66C2A5	289	0.208715071693607	1	1	FALSE	0.3	1
#66C2A5	290	0.209008701690484	1	1	FALSE	0.3	1
#66C2A5	291	0.209313904051245	1	1	FALSE	0.3	1
#66C2A5	292	0.209633837329464	1	1	FALSE	0.3	1
#66C2A5	293	0.209971437379011	1	1	FALSE	0.3	1
#66C2A5	294	0.21032870130586	1	1	FALSE	0.3	1
#66C2A5	295	0.210763486567412	1	1	FALSE	0.3	1
#66C2A5	296	0.211167415423828	1	1	FALSE	0.3	1
#66C2A5	297	0.211597801039079	1	1	FALSE	0.3	1
#66C2A5	298	0.212058274081779	1	1	FALSE	0.3	1
#66C2A5	299	0.212550093935091	1	1	FALSE	0.3	1
#66C2A5	300	0.213072905274971	1	1	FALSE	0.3	1
#66C2A5	301	0.213630793496223	1	1	FALSE	0.3	1
#66C2A5	302	0.214225869661844	1	1	FALSE	0.3	1
#66C2A5	303	0.214856596974508	1	1	FALSE	0.3	1
#66C2A5	304	0.215515256240779	1	1	FALSE	0.3	1
#66C2A5	305	0.216236324375583	1	1	FALSE	0.3	1
#66C2A5	306	0.217002347097452	1	1	FALSE	0.3	1
#66C2A5	307	0.217813503868942	1	1	FALSE	0.3	1
#66C2A5	308	0.218693213550012	1	1	FALSE	0.3	1
#66C2A5	309	0.219606907467676	1	1	FALSE	0.3	1
#66C2A5	310	0.22056618507826	1	1	FALSE	0.3	1
#66C2A5	311	0.221570557937752	1	1	FALSE	0.3	1
#66C2A5	312	0.222621862718427	1	1	FALSE	0.3	1
#66C2A5	313	0.223721000313682	1	1	FALSE	0.3	1
#66C2A5	314	0.224870012222638	1	1	FALSE	0.3	1
#66C2A5	315	0.226068793464894	1	1	FALSE	0.3	1
#66C2A5	316	0.227314779304104	1	1	FALSE	0.3	1
#66C2A5	317	0.22861120926639	1	1	FALSE	0.3	1
#66C2A5	318	0.229953939657976	1	1	FALSE	0.3	1
#66C2A5	319	0.231350194567993	1	1	FALSE	0.3	1
#66C2A5	320	0.232794146530472	1	1	FALSE	0.3	1
#66C2A5	321	0.234285940595107	1	1	FALSE	0.3	1
#66C2A5	322	0.23586112176532	1	1	FALSE	0.3	1
#66C2A5	323	0.237447828532457	1	1	FALSE	0.3	1
#66C2A5	324	0.239052206577497	1	1	FALSE	0.3	1
#66C2A5	325	0.240718413184452	1	1	FALSE	0.3	1
#66C2A5	326	0.242426220326519	1	1	FALSE	0.3	1
#66C2A5	327	0.244167909099905	1	1	FALSE	0.3	1
#66C2A5	328	0.245943556608406	1	1	FALSE	0.3	1
#66C2A5	329	0.247746121217777	1	1	FALSE	0.3	1
#66C2A5	330	0.249575557259073	1	1	FALSE	0.3	1
#66C2A5	331	0.251428870767796	1	1	FALSE	0.3	1
#66C2A5	332	0.253300141507295	1	1	FALSE	0.3	1
#66C2A5	333	0.255186542315427	1	1	FALSE	0.3	1
#66C2A5	334	0.257078218203013	1	1	FALSE	0.3	1
#66C2A5	335	0.258985149385235	1	1	FALSE	0.3	1
#66C2A5	336	0.260894146472315	1	1	FALSE	0.3	1
#66C2A5	337	0.262797727069592	1	1	FALSE	0.3	1
#66C2A5	338	0.264676532244351	1	1	FALSE	0.3	1
#66C2A5	339	0.266574409783065	1	1	FALSE	0.3	1
#66C2A5	340	0.268464398643225	1	1	FALSE	0.3	1
#66C2A5	341	0.270331266218848	1	1	FALSE	0.3	1
#66C2A5	342	0.272176023834991	1	1	FALSE	0.3	1
#66C2A5	343	0.273999632122999	1	1	FALSE	0.3	1
#66C2A5	344	0.275784680980045	1	1	FALSE	0.3	1
#66C2A5	345	0.277536466210318	1	1	FALSE	0.3	1
#66C2A5	346	0.279251322554225	1	1	FALSE	0.3	1
#66C2A5	347	0.280921604527918	1	1	FALSE	0.3	1
#66C2A5	348	0.282548887439559	1	1	FALSE	0.3	1
#66C2A5	349	0.284126950983288	1	1	FALSE	0.3	1
#66C2A5	350	0.285653766952173	1	1	FALSE	0.3	1
#66C2A5	351	0.28712478033126	1	1	FALSE	0.3	1
#66C2A5	352	0.288547646238623	1	1	FALSE	0.3	1
#66C2A5	353	0.289914369360099	1	1	FALSE	0.3	1
#66C2A5	354	0.291249315047224	1	1	FALSE	0.3	1
#66C2A5	355	0.292509416816656	1	1	FALSE	0.3	1
#66C2A5	356	0.293707980387519	1	1	FALSE	0.3	1
#66C2A5	357	0.294848206280316	1	1	FALSE	0.3	1
#66C2A5	358	0.295929386415949	1	1	FALSE	0.3	1
#66C2A5	359	0.29695259420972	1	1	FALSE	0.3	1
#66C2A5	360	0.297918417157321	1	1	FALSE	0.3	1
#66C2A5	361	0.298829986924035	1	1	FALSE	0.3	1
#66C2A5	362	0.299738011260859	1	1	FALSE	0.3	1
#66C2A5	363	0.300547047685763	1	1	FALSE	0.3	1
#66C2A5	364	0.301304699296813	1	1	FALSE	0.3	1
#66C2A5	365	0.302017060789798	1	1	FALSE	0.3	1
#66C2A5	366	0.302685307741545	1	1	FALSE	0.3	1
#66C2A5	367	0.303314705864499	1	1	FALSE	0.3	1
#66C2A5	368	0.303904183896563	1	1	FALSE	0.3	1
#66C2A5	369	0.30445909268623	1	1	FALSE	0.3	1
#66C2A5	370	0.304984156191843	1	1	FALSE	0.3	1
#66C2A5	371	0.3054833892869	1	1	FALSE	0.3	1
#66C2A5	372	0.305958455149908	1	1	FALSE	0.3	1
#66C2A5	373	0.306413267041376	1	1	FALSE	0.3	1
#66C2A5	374	0.30685457654472	1	1	FALSE	0.3	1
#66C2A5	375	0.307281330534656	1	1	FALSE	0.3	1
#66C2A5	376	0.307700348523403	1	1	FALSE	0.3	1
#66C2A5	377	0.308113543223669	1	1	FALSE	0.3	1
#66C2A5	378	0.308524968696688	1	1	FALSE	0.3	1
#66C2A5	379	0.308939914324106	1	1	FALSE	0.3	1
#66C2A5	380	0.309358310887252	1	1	FALSE	0.3	1
#66C2A5	381	0.309785383338008	1	1	FALSE	0.3	1
#66C2A5	382	0.310225777530171	1	1	FALSE	0.3	1
#66C2A5	383	0.310680151646089	1	1	FALSE	0.3	1
#66C2A5	384	0.311150893988747	1	1	FALSE	0.3	1
#66C2A5	385	0.311641602462512	1	1	FALSE	0.3	1
#66C2A5	386	0.312152074089871	1	1	FALSE	0.3	1
#66C2A5	387	0.312686672144296	1	1	FALSE	0.3	1
#66C2A5	388	0.313249972551892	1	1	FALSE	0.3	1
#66C2A5	389	0.313840176653361	1	1	FALSE	0.3	1
#66C2A5	390	0.314459010677625	1	1	FALSE	0.3	1
#66C2A5	391	0.315107661899034	1	1	FALSE	0.3	1
#66C2A5	392	0.315787166877171	1	1	FALSE	0.3	1
#66C2A5	393	0.316497703231596	1	1	FALSE	0.3	1
#66C2A5	394	0.317241470147821	1	1	FALSE	0.3	1
#66C2A5	395	0.318015754966974	1	1	FALSE	0.3	1
#66C2A5	396	0.318820400712348	1	1	FALSE	0.3	1
#66C2A5	397	0.319656152705598	1	1	FALSE	0.3	1
#66C2A5	398	0.320519804882085	1	1	FALSE	0.3	1
#66C2A5	399	0.321410716073004	1	1	FALSE	0.3	1
#66C2A5	400	0.322336745145892	1	1	FALSE	0.3	1
#66C2A5	401	0.323290506258405	1	1	FALSE	0.3	1
#66C2A5	402	0.324268618955933	1	1	FALSE	0.3	1
#66C2A5	403	0.325269276540086	1	1	FALSE	0.3	1
#66C2A5	404	0.326294028064278	1	1	FALSE	0.3	1
#66C2A5	405	0.327335224339341	1	1	FALSE	0.3	1
#66C2A5	406	0.328393034005264	1	1	FALSE	0.3	1
#66C2A5	407	0.329465180192768	1	1	FALSE	0.3	1
#66C2A5	408	0.33054869574909	1	1	FALSE	0.3	1
#66C2A5	409	0.331641824739417	1	1	FALSE	0.3	1
#66C2A5	410	0.332741523984204	1	1	FALSE	0.3	1
#66C2A5	411	0.333845666720237	1	1	FALSE	0.3	1
#66C2A5	412	0.334947664491578	1	1	FALSE	0.3	1
#66C2A5	413	0.336049792285655	1	1	FALSE	0.3	1
#66C2A5	414	0.337146865623636	1	1	FALSE	0.3	1
#66C2A5	415	0.338236192759996	1	1	FALSE	0.3	1
#66C2A5	416	0.339316260540641	1	1	FALSE	0.3	1
#66C2A5	417	0.340411695849994	1	1	FALSE	0.3	1
#66C2A5	418	0.341472631951252	1	1	FALSE	0.3	1
#66C2A5	419	0.34251352509735	1	1	FALSE	0.3	1
#66C2A5	420	0.343532736289512	1	1	FALSE	0.3	1
#66C2A5	421	0.344529688378225	1	1	FALSE	0.3	1
#66C2A5	422	0.34550048058887	1	1	FALSE	0.3	1
#66C2A5	423	0.346447706609008	1	1	FALSE	0.3	1
#66C2A5	424	0.347368853236342	1	1	FALSE	0.3	1
#66C2A5	425	0.348258749537595	1	1	FALSE	0.3	1
#66C2A5	426	0.349118570727304	1	1	FALSE	0.3	1
#66C2A5	427	0.349947312357788	1	1	FALSE	0.3	1
#66C2A5	428	0.35074310968104	1	1	FALSE	0.3	1
#66C2A5	429	0.351501349501527	1	1	FALSE	0.3	1
#66C2A5	430	0.352224598152336	1	1	FALSE	0.3	1
#66C2A5	431	0.352902418932887	1	1	FALSE	0.3	1
#66C2A5	432	0.353560218119782	1	1	FALSE	0.3	1
#66C2A5	433	0.354177660897532	1	1	FALSE	0.3	1
#66C2A5	434	0.354760189603476	1	1	FALSE	0.3	1
#66C2A5	435	0.355307151318681	1	1	FALSE	0.3	1
#66C2A5	436	0.355817148745665	1	1	FALSE	0.3	1
#66C2A5	437	0.35629117381064	1	1	FALSE	0.3	1
#66C2A5	438	0.356729594827697	1	1	FALSE	0.3	1
#66C2A5	439	0.357130791731655	1	1	FALSE	0.3	1
#66C2A5	440	0.357478823541907	1	1	FALSE	0.3	1
#66C2A5	441	0.35782528461078	1	1	FALSE	0.3	1
#66C2A5	442	0.358141688339602	1	1	FALSE	0.3	1
#66C2A5	443	0.358457094657651	1	1	FALSE	0.3	1
#66C2A5	444	0.358725674787498	1	1	FALSE	0.3	1
#66C2A5	445	0.358963578464538	1	1	FALSE	0.3	1
#66C2A5	446	0.359176928741241	1	1	FALSE	0.3	1
#66C2A5	447	0.359365992464455	1	1	FALSE	0.3	1
#66C2A5	448	0.359533353277761	1	1	FALSE	0.3	1
#66C2A5	449	0.359717348398895	1	1	FALSE	0.3	1
#66C2A5	450	0.359854845077834	1	1	FALSE	0.3	1
#66C2A5	451	0.359968305793405	1	1	FALSE	0.3	1
#66C2A5	452	0.36007210134655	1	1	FALSE	0.3	1
#66C2A5	453	0.360158811541825	1	1	FALSE	0.3	1
#66C2A5	454	0.360237420115202	1	1	FALSE	0.3	1
#66C2A5	455	0.360304874164551	1	1	FALSE	0.3	1
#66C2A5	456	0.360366438522274	1	1	FALSE	0.3	1
#66C2A5	457	0.360413256752246	1	1	FALSE	0.3	1
#66C2A5	458	0.360473043669445	1	1	FALSE	0.3	1
#66C2A5	459	0.360532767689972	1	1	FALSE	0.3	1
#66C2A5	460	0.36059115341305	1	1	FALSE	0.3	1
#66C2A5	461	0.360653317077871	1	1	FALSE	0.3	1
#66C2A5	462	0.360721650900464	1	1	FALSE	0.3	1
#66C2A5	463	0.360797519966127	1	1	FALSE	0.3	1
#66C2A5	464	0.360881172850679	1	1	FALSE	0.3	1
#66C2A5	465	0.3609731318068	1	1	FALSE	0.3	1
#66C2A5	466	0.36108184136666	1	1	FALSE	0.3	1
#66C2A5	467	0.361195506462019	1	1	FALSE	0.3	1
#66C2A5	468	0.361294991800021	1	1	FALSE	0.3	1
#66C2A5	469	0.361443714179116	1	1	FALSE	0.3	1
#66C2A5	470	0.361628021521528	1	1	FALSE	0.3	1
#66C2A5	471	0.36182780516743	1	1	FALSE	0.3	1
#66C2A5	472	0.362044546785859	1	1	FALSE	0.3	1
#66C2A5	473	0.362284583136754	1	1	FALSE	0.3	1
#66C2A5	474	0.362547143583855	1	1	FALSE	0.3	1
#66C2A5	475	0.36283497435508	1	1	FALSE	0.3	1
#66C2A5	476	0.363147050297714	1	1	FALSE	0.3	1
#66C2A5	477	0.363488565003423	1	1	FALSE	0.3	1
#66C2A5	478	0.363858537085619	1	1	FALSE	0.3	1
#66C2A5	479	0.36425972259321	1	1	FALSE	0.3	1
#66C2A5	480	0.364689070303063	1	1	FALSE	0.3	1
#66C2A5	481	0.365150011456638	1	1	FALSE	0.3	1
#66C2A5	482	0.365641552029172	1	1	FALSE	0.3	1
#66C2A5	483	0.366165280922024	1	1	FALSE	0.3	1
#66C2A5	484	0.36675024179155	1	1	FALSE	0.3	1
#66C2A5	485	0.367368711303981	1	1	FALSE	0.3	1
#66C2A5	486	0.368002807348032	1	1	FALSE	0.3	1
#66C2A5	487	0.36866715669087	1	1	FALSE	0.3	1
#66C2A5	488	0.36938717162308	1	1	FALSE	0.3	1
#66C2A5	489	0.370115452215101	1	1	FALSE	0.3	1
#66C2A5	490	0.370846638385504	1	1	FALSE	0.3	1
#66C2A5	491	0.371646139546886	1	1	FALSE	0.3	1
#66C2A5	492	0.372473610901118	1	1	FALSE	0.3	1
#66C2A5	493	0.373334086466899	1	1	FALSE	0.3	1
#66C2A5	494	0.374228162210538	1	1	FALSE	0.3	1
#66C2A5	495	0.375152857517744	1	1	FALSE	0.3	1
#66C2A5	496	0.376104199031785	1	1	FALSE	0.3	1
#66C2A5	497	0.377087209272514	1	1	FALSE	0.3	1
#66C2A5	498	0.378097572415349	1	1	FALSE	0.3	1
#66C2A5	499	0.37913363493311	1	1	FALSE	0.3	1
#66C2A5	500	0.380194189504073	1	1	FALSE	0.3	1
#66C2A5	501	0.381278546296997	1	1	FALSE	0.3	1
#66C2A5	502	0.38238391234359	1	1	FALSE	0.3	1
#66C2A5	503	0.383509725502378	1	1	FALSE	0.3	1
#66C2A5	504	0.384655002896326	1	1	FALSE	0.3	1
#66C2A5	505	0.385815722169557	1	1	FALSE	0.3	1
#66C2A5	506	0.386990244650658	1	1	FALSE	0.3	1
#66C2A5	507	0.388175701519212	1	1	FALSE	0.3	1
#66C2A5	508	0.38937141726941	1	1	FALSE	0.3	1
#66C2A5	509	0.390571166993276	1	1	FALSE	0.3	1
#66C2A5	510	0.391778734141085	1	1	FALSE	0.3	1
#66C2A5	511	0.392983755292541	1	1	FALSE	0.3	1
#66C2A5	512	0.394182550060624	1	1	FALSE	0.3	1
#66C2A5	513	0.395351020817861	1	1	FALSE	0.3	1
#66C2A5	514	0.396545844849166	1	1	FALSE	0.3	1
#66C2A5	515	0.397729332541253	1	1	FALSE	0.3	1
#66C2A5	516	0.398888728181655	1	1	FALSE	0.3	1
#66C2A5	517	0.400058541695869	1	1	FALSE	0.3	1
#66C2A5	518	0.401209187952539	1	1	FALSE	0.3	1
#66C2A5	519	0.402337057438168	1	1	FALSE	0.3	1
#66C2A5	520	0.403442746422878	1	1	FALSE	0.3	1
#66C2A5	521	0.404524282705489	1	1	FALSE	0.3	1
#66C2A5	522	0.405577826864036	1	1	FALSE	0.3	1
#66C2A5	523	0.406600489138969	1	1	FALSE	0.3	1
#66C2A5	524	0.40759238006778	1	1	FALSE	0.3	1
#66C2A5	525	0.408552520835467	1	1	FALSE	0.3	1
#66C2A5	526	0.409475513502576	1	1	FALSE	0.3	1
#66C2A5	527	0.410360841109318	1	1	FALSE	0.3	1
#66C2A5	528	0.41120897376173	1	1	FALSE	0.3	1
#66C2A5	529	0.412017640562587	1	1	FALSE	0.3	1
#66C2A5	530	0.412787639798024	1	1	FALSE	0.3	1
#66C2A5	531	0.4135163089732	1	1	FALSE	0.3	1
#66C2A5	532	0.414204424463748	1	1	FALSE	0.3	1
#66C2A5	533	0.414851886171488	1	1	FALSE	0.3	1
#66C2A5	534	0.415510655116584	1	1	FALSE	0.3	1
#66C2A5	535	0.416075425150217	1	1	FALSE	0.3	1
#66C2A5	536	0.416600195596104	1	1	FALSE	0.3	1
#66C2A5	537	0.417086790854831	1	1	FALSE	0.3	1
#66C2A5	538	0.417536573347565	1	1	FALSE	0.3	1
#66C2A5	539	0.417948375092644	1	1	FALSE	0.3	1
#66C2A5	540	0.418322829314895	1	1	FALSE	0.3	1
#66C2A5	541	0.41866357515234	1	1	FALSE	0.3	1
#66C2A5	542	0.418971591746125	1	1	FALSE	0.3	1
#66C2A5	543	0.419248227365869	1	1	FALSE	0.3	1
#66C2A5	544	0.419498960770425	1	1	FALSE	0.3	1
#66C2A5	545	0.419721789144888	1	1	FALSE	0.3	1
#66C2A5	546	0.419909638571423	1	1	FALSE	0.3	1
#66C2A5	547	0.420097118411402	1	1	FALSE	0.3	1
#66C2A5	548	0.4202687468769	1	1	FALSE	0.3	1
#66C2A5	549	0.420426720126088	1	1	FALSE	0.3	1
#66C2A5	550	0.420621646101674	1	1	FALSE	0.3	1
#66C2A5	551	0.420762150981731	1	1	FALSE	0.3	1
#66C2A5	552	0.420900582809564	1	1	FALSE	0.3	1
#66C2A5	553	0.42103365063006	1	1	FALSE	0.3	1
#66C2A5	554	0.42116931625605	1	1	FALSE	0.3	1
#66C2A5	555	0.421308866338519	1	1	FALSE	0.3	1
#66C2A5	556	0.421455546903712	1	1	FALSE	0.3	1
#66C2A5	557	0.421611689542391	1	1	FALSE	0.3	1
#66C2A5	558	0.42177995135423	1	1	FALSE	0.3	1
#66C2A5	559	0.421964641959041	1	1	FALSE	0.3	1
#66C2A5	560	0.42216639386617	1	1	FALSE	0.3	1
#66C2A5	561	0.422387264578297	1	1	FALSE	0.3	1
#66C2A5	562	0.422627614674932	1	1	FALSE	0.3	1
#66C2A5	563	0.42288930182889	1	1	FALSE	0.3	1
#66C2A5	564	0.423178097374259	1	1	FALSE	0.3	1
#66C2A5	565	0.423496558922653	1	1	FALSE	0.3	1
#66C2A5	566	0.423843146239454	1	1	FALSE	0.3	1
#66C2A5	567	0.424217188402944	1	1	FALSE	0.3	1
#66C2A5	568	0.424620751180216	1	1	FALSE	0.3	1
#66C2A5	569	0.42505399739799	1	1	FALSE	0.3	1
#66C2A5	570	0.425517372425407	1	1	FALSE	0.3	1
#66C2A5	571	0.426007524609331	1	1	FALSE	0.3	1
#66C2A5	572	0.426524886671568	1	1	FALSE	0.3	1
#66C2A5	573	0.427049210156673	1	1	FALSE	0.3	1
#66C2A5	574	0.427629552160668	1	1	FALSE	0.3	1
#66C2A5	575	0.428229796067322	1	1	FALSE	0.3	1
#66C2A5	576	0.428868227728244	1	1	FALSE	0.3	1
#66C2A5	577	0.429566172750078	1	1	FALSE	0.3	1
#66C2A5	578	0.430252633137411	1	1	FALSE	0.3	1
#66C2A5	579	0.430971792157139	1	1	FALSE	0.3	1
#66C2A5	580	0.431704023779637	1	1	FALSE	0.3	1
#66C2A5	581	0.43245301271421	1	1	FALSE	0.3	1
#66C2A5	582	0.433217750646956	1	1	FALSE	0.3	1
#66C2A5	583	0.433997260094277	1	1	FALSE	0.3	1
#66C2A5	584	0.434788983837608	1	1	FALSE	0.3	1
#66C2A5	585	0.43559123963841	1	1	FALSE	0.3	1
#66C2A5	586	0.4363994389512	1	1	FALSE	0.3	1
#66C2A5	587	0.437214199065436	1	1	FALSE	0.3	1
#66C2A5	588	0.438033485428891	1	1	FALSE	0.3	1
#66C2A5	589	0.438900764379958	1	1	FALSE	0.3	1
#66C2A5	590	0.439717169232965	1	1	FALSE	0.3	1
#66C2A5	591	0.44053483756279	1	1	FALSE	0.3	1
#66C2A5	592	0.441344552664114	1	1	FALSE	0.3	1
#66C2A5	593	0.442143023906228	1	1	FALSE	0.3	1
#66C2A5	594	0.442933280281748	1	1	FALSE	0.3	1
#66C2A5	595	0.443764731828961	1	1	FALSE	0.3	1
#66C2A5	596	0.444527025497686	1	1	FALSE	0.3	1
#66C2A5	597	0.44524805970999	1	1	FALSE	0.3	1
#66C2A5	598	0.445983286277986	1	1	FALSE	0.3	1
#66C2A5	599	0.446701220847082	1	1	FALSE	0.3	1
#66C2A5	600	0.447398511469329	1	1	FALSE	0.3	1
#66C2A5	601	0.448073353263289	1	1	FALSE	0.3	1
#66C2A5	602	0.44872636049075	1	1	FALSE	0.3	1
#66C2A5	603	0.449354491810293	1	1	FALSE	0.3	1
#66C2A5	604	0.449957754073347	1	1	FALSE	0.3	1
#66C2A5	605	0.450532766885137	1	1	FALSE	0.3	1
#66C2A5	606	0.451080710941813	1	1	FALSE	0.3	1
#66C2A5	607	0.451596414849547	1	1	FALSE	0.3	1
#66C2A5	608	0.452070168438557	1	1	FALSE	0.3	1
#66C2A5	609	0.452539772538911	1	1	FALSE	0.3	1
#66C2A5	610	0.452978890774819	1	1	FALSE	0.3	1
#66C2A5	611	0.453390027561821	1	1	FALSE	0.3	1
#66C2A5	612	0.453771448851834	1	1	FALSE	0.3	1
#66C2A5	613	0.454124964947979	1	1	FALSE	0.3	1
#66C2A5	614	0.454448965683465	1	1	FALSE	0.3	1
#66C2A5	615	0.454745430843867	1	1	FALSE	0.3	1
#66C2A5	616	0.45501282225249	1	1	FALSE	0.3	1
#66C2A5	617	0.455250146576386	1	1	FALSE	0.3	1
#66C2A5	618	0.455457470221581	1	1	FALSE	0.3	1
#66C2A5	619	0.455611001473904	1	1	FALSE	0.3	1
#66C2A5	620	0.455786255759999	1	1	FALSE	0.3	1
#66C2A5	621	0.455939000482852	1	1	FALSE	0.3	1
#66C2A5	622	0.456074140459739	1	1	FALSE	0.3	1
#66C2A5	623	0.456187643091221	1	1	FALSE	0.3	1
#66C2A5	624	0.456282568336873	1	1	FALSE	0.3	1
#66C2A5	625	0.456360542059293	1	1	FALSE	0.3	1
#66C2A5	626	0.456418843016943	1	1	FALSE	0.3	1
#66C2A5	627	0.456406204412235	1	1	FALSE	0.3	1
#66C2A5	628	0.456431256476183	1	1	FALSE	0.3	1
#66C2A5	629	0.456423430586704	1	1	FALSE	0.3	1
#66C2A5	630	0.456429424157101	1	1	FALSE	0.3	1
#66C2A5	631	0.456421662155842	1	1	FALSE	0.3	1
#66C2A5	632	0.456399873607169	1	1	FALSE	0.3	1
#66C2A5	633	0.456304370017497	1	1	FALSE	0.3	1
#66C2A5	634	0.456253284505019	1	1	FALSE	0.3	1
#66C2A5	635	0.4562271689208	1	1	FALSE	0.3	1
#66C2A5	636	0.45619828161759	1	1	FALSE	0.3	1
#66C2A5	637	0.456134820995517	1	1	FALSE	0.3	1
#66C2A5	638	0.456110090516493	1	1	FALSE	0.3	1
#66C2A5	639	0.456086851938918	1	1	FALSE	0.3	1
#66C2A5	640	0.456071634817975	1	1	FALSE	0.3	1
#66C2A5	641	0.456055713680955	1	1	FALSE	0.3	1
#66C2A5	642	0.456039343749296	1	1	FALSE	0.3	1
#66C2A5	643	0.456004698370405	1	1	FALSE	0.3	1
#66C2A5	644	0.455990624495561	1	1	FALSE	0.3	1
#66C2A5	645	0.456011775559667	1	1	FALSE	0.3	1
#66C2A5	646	0.45603676290476	1	1	FALSE	0.3	1
#66C2A5	647	0.456062467618472	1	1	FALSE	0.3	1
#66C2A5	648	0.45612313460108	1	1	FALSE	0.3	1
#66C2A5	649	0.4562011055669	1	1	FALSE	0.3	1
#66C2A5	650	0.456291348168335	1	1	FALSE	0.3	1
#66C2A5	651	0.456397382301542	1	1	FALSE	0.3	1
#66C2A5	652	0.45651809090357	1	1	FALSE	0.3	1
#66C2A5	653	0.456657730378811	1	1	FALSE	0.3	1
#66C2A5	654	0.456820561898062	1	1	FALSE	0.3	1
#66C2A5	655	0.456996898361418	1	1	FALSE	0.3	1
#66C2A5	656	0.457148067398798	1	1	FALSE	0.3	1
#66C2A5	657	0.457366791358614	1	1	FALSE	0.3	1
#66C2A5	658	0.457603117257375	1	1	FALSE	0.3	1
#66C2A5	659	0.457854325338916	1	1	FALSE	0.3	1
#66C2A5	660	0.45813071454221	1	1	FALSE	0.3	1
#66C2A5	661	0.458430213670295	1	1	FALSE	0.3	1
#66C2A5	662	0.458749839301711	1	1	FALSE	0.3	1
#66C2A5	663	0.459091060059582	1	1	FALSE	0.3	1
#66C2A5	664	0.459452141645242	1	1	FALSE	0.3	1
#66C2A5	665	0.45983306491785	1	1	FALSE	0.3	1
#66C2A5	666	0.460236037599605	1	1	FALSE	0.3	1
#66C2A5	667	0.460659057406123	1	1	FALSE	0.3	1
#66C2A5	668	0.461101362171109	1	1	FALSE	0.3	1
#66C2A5	669	0.461563618266905	1	1	FALSE	0.3	1
#66C2A5	670	0.462044834502786	1	1	FALSE	0.3	1
#66C2A5	671	0.462544872463526	1	1	FALSE	0.3	1
#66C2A5	672	0.463061281383242	1	1	FALSE	0.3	1
#66C2A5	673	0.463604310242349	1	1	FALSE	0.3	1
#66C2A5	674	0.464156428228103	1	1	FALSE	0.3	1
#66C2A5	675	0.464724363626583	1	1	FALSE	0.3	1
#66C2A5	676	0.465310086006712	1	1	FALSE	0.3	1
#66C2A5	677	0.46590866287219	1	1	FALSE	0.3	1
#66C2A5	678	0.466519772726799	1	1	FALSE	0.3	1
#66C2A5	679	0.467140860278085	1	1	FALSE	0.3	1
#66C2A5	680	0.4677722984415	1	1	FALSE	0.3	1
#66C2A5	681	0.468409908390066	1	1	FALSE	0.3	1
#66C2A5	682	0.469057579610053	1	1	FALSE	0.3	1
#66C2A5	683	0.46971064600414	1	1	FALSE	0.3	1
#66C2A5	684	0.470368595878487	1	1	FALSE	0.3	1
#66C2A5	685	0.471068256999136	1	1	FALSE	0.3	1
#66C2A5	686	0.471736121853131	1	1	FALSE	0.3	1
#66C2A5	687	0.472413707493592	1	1	FALSE	0.3	1
#66C2A5	688	0.473120215193988	1	1	FALSE	0.3	1
#66C2A5	689	0.473789916021971	1	1	FALSE	0.3	1
#66C2A5	690	0.47445607565354	1	1	FALSE	0.3	1
#66C2A5	691	0.475124229771583	1	1	FALSE	0.3	1
#66C2A5	692	0.47578063552096	1	1	FALSE	0.3	1
#66C2A5	693	0.476477828198194	1	1	FALSE	0.3	1
#66C2A5	694	0.47712003632561	1	1	FALSE	0.3	1
#66C2A5	695	0.477747968286373	1	1	FALSE	0.3	1
#66C2A5	696	0.478360329009259	1	1	FALSE	0.3	1
#66C2A5	697	0.478959529491876	1	1	FALSE	0.3	1
#66C2A5	698	0.479539732735482	1	1	FALSE	0.3	1
#66C2A5	699	0.480101110610907	1	1	FALSE	0.3	1
#66C2A5	700	0.48063989938171	1	1	FALSE	0.3	1
#66C2A5	701	0.481162954763944	1	1	FALSE	0.3	1
#66C2A5	702	0.481654391235182	1	1	FALSE	0.3	1
#66C2A5	703	0.482138143486657	1	1	FALSE	0.3	1
#66C2A5	704	0.482597493619466	1	1	FALSE	0.3	1
#66C2A5	705	0.483032620730598	1	1	FALSE	0.3	1
#66C2A5	706	0.483436712762482	1	1	FALSE	0.3	1
#66C2A5	707	0.483824560954984	1	1	FALSE	0.3	1
#66C2A5	708	0.484175980246592	1	1	FALSE	0.3	1
#66C2A5	709	0.484526030303937	1	1	FALSE	0.3	1
#66C2A5	710	0.484853478458965	1	1	FALSE	0.3	1
#66C2A5	711	0.485157466184711	1	1	FALSE	0.3	1
#66C2A5	712	0.48543705492218	1	1	FALSE	0.3	1
#66C2A5	713	0.485693590222259	1	1	FALSE	0.3	1
#66C2A5	714	0.485925863982684	1	1	FALSE	0.3	1
#66C2A5	715	0.486137695127623	1	1	FALSE	0.3	1
#66C2A5	716	0.486326121388703	1	1	FALSE	0.3	1
#66C2A5	717	0.486493588326032	1	1	FALSE	0.3	1
#66C2A5	718	0.486640184997424	1	1	FALSE	0.3	1
#66C2A5	719	0.486769606347976	1	1	FALSE	0.3	1
#66C2A5	720	0.48687954302061	1	1	FALSE	0.3	1
#66C2A5	721	0.48697208328998	1	1	FALSE	0.3	1
#66C2A5	722	0.487049641606324	1	1	FALSE	0.3	1
#66C2A5	723	0.487117689773192	1	1	FALSE	0.3	1
#66C2A5	724	0.487167170924679	1	1	FALSE	0.3	1
#66C2A5	725	0.487205038206384	1	1	FALSE	0.3	1
#66C2A5	726	0.487230805174888	1	1	FALSE	0.3	1
#66C2A5	727	0.487245651626415	1	1	FALSE	0.3	1
#66C2A5	728	0.487252991979095	1	1	FALSE	0.3	1
#66C2A5	729	0.487254077682112	1	1	FALSE	0.3	1
#66C2A5	730	0.48725019109288	1	1	FALSE	0.3	1
#66C2A5	731	0.487240704945375	1	1	FALSE	0.3	1
#66C2A5	732	0.487231720379613	1	1	FALSE	0.3	1
#66C2A5	733	0.487220307488734	1	1	FALSE	0.3	1
#66C2A5	734	0.487211983892385	1	1	FALSE	0.3	1
#66C2A5	735	0.487203123976949	1	1	FALSE	0.3	1
#66C2A5	736	0.487195801820383	1	1	FALSE	0.3	1
#66C2A5	737	0.48719463069478	1	1	FALSE	0.3	1
#66C2A5	738	0.487197280298897	1	1	FALSE	0.3	1
#66C2A5	739	0.487206299661794	1	1	FALSE	0.3	1
#66C2A5	740	0.487224297236501	1	1	FALSE	0.3	1
#66C2A5	741	0.487247855059921	1	1	FALSE	0.3	1
#66C2A5	742	0.487280830576087	1	1	FALSE	0.3	1
#66C2A5	743	0.487323094746349	1	1	FALSE	0.3	1
#66C2A5	744	0.487373489242884	1	1	FALSE	0.3	1
#66C2A5	745	0.487443144755035	1	1	FALSE	0.3	1
#66C2A5	746	0.487524493190945	1	1	FALSE	0.3	1
#66C2A5	747	0.487621928690207	1	1	FALSE	0.3	1
#66C2A5	748	0.487731906305321	1	1	FALSE	0.3	1
#66C2A5	749	0.487856292151518	1	1	FALSE	0.3	1
#66C2A5	750	0.487995960673507	1	1	FALSE	0.3	1
#66C2A5	751	0.488150590378753	1	1	FALSE	0.3	1
#66C2A5	752	0.48832391713365	1	1	FALSE	0.3	1
#66C2A5	753	0.488547929078998	1	1	FALSE	0.3	1
#66C2A5	754	0.488747227389313	1	1	FALSE	0.3	1
#66C2A5	755	0.488984973331709	1	1	FALSE	0.3	1
#66C2A5	756	0.489223945669551	1	1	FALSE	0.3	1
#66C2A5	757	0.489473916900146	1	1	FALSE	0.3	1
#66C2A5	758	0.48973681534045	1	1	FALSE	0.3	1
#66C2A5	759	0.490021846245137	1	1	FALSE	0.3	1
#66C2A5	760	0.490310146667091	1	1	FALSE	0.3	1
#66C2A5	761	0.490609252608685	1	1	FALSE	0.3	1
#66C2A5	762	0.490923686538204	1	1	FALSE	0.3	1
#66C2A5	763	0.491243876936772	1	1	FALSE	0.3	1
#66C2A5	764	0.49157482440773	1	1	FALSE	0.3	1
#66C2A5	765	0.491910795700489	1	1	FALSE	0.3	1
#66C2A5	766	0.492250572690027	1	1	FALSE	0.3	1
#66C2A5	767	0.492604969151816	1	1	FALSE	0.3	1
#66C2A5	768	0.492962988675776	1	1	FALSE	0.3	1
#66C2A5	769	0.493324376495715	1	1	FALSE	0.3	1
#66C2A5	770	0.493708946849621	1	1	FALSE	0.3	1
#66C2A5	771	0.494079928400439	1	1	FALSE	0.3	1
#66C2A5	772	0.494449172787781	1	1	FALSE	0.3	1
#66C2A5	773	0.494813967536053	1	1	FALSE	0.3	1
#66C2A5	774	0.49517598664416	1	1	FALSE	0.3	1
#66C2A5	775	0.495530876147559	1	1	FALSE	0.3	1
#66C2A5	776	0.495878653648829	1	1	FALSE	0.3	1
#66C2A5	777	0.496221522612053	1	1	FALSE	0.3	1
#66C2A5	778	0.496554662819379	1	1	FALSE	0.3	1
#66C2A5	779	0.496877599348235	1	1	FALSE	0.3	1
#66C2A5	780	0.497190542269745	1	1	FALSE	0.3	1
#66C2A5	781	0.497489788685156	1	1	FALSE	0.3	1
#66C2A5	782	0.497776228625191	1	1	FALSE	0.3	1
#66C2A5	783	0.498050863332809	1	1	FALSE	0.3	1
#66C2A5	784	0.498310294776681	1	1	FALSE	0.3	1
#66C2A5	785	0.498554607931643	1	1	FALSE	0.3	1
#66C2A5	786	0.498783999530249	1	1	FALSE	0.3	1
#66C2A5	787	0.498997907348082	1	1	FALSE	0.3	1
#66C2A5	788	0.499197229009833	1	1	FALSE	0.3	1
#66C2A5	789	0.499378962762769	1	1	FALSE	0.3	1
#66C2A5	790	0.49954187571296	1	1	FALSE	0.3	1
#66C2A5	791	0.499684311062988	1	1	FALSE	0.3	1
#66C2A5	792	0.499792797310614	1	1	FALSE	0.3	1
#66C2A5	793	0.499913335330494	1	1	FALSE	0.3	1
#66C2A5	794	0.500017163696164	1	1	FALSE	0.3	1
#66C2A5	795	0.500105189421818	1	1	FALSE	0.3	1
#66C2A5	796	0.500173942439299	1	1	FALSE	0.3	1
#66C2A5	797	0.500225951110845	1	1	FALSE	0.3	1
#66C2A5	798	0.500235889244764	1	1	FALSE	0.3	1
#66C2A5	799	0.500259245005503	1	1	FALSE	0.3	1
#66C2A5	800	0.50023434743055	1	1	FALSE	0.3	1
#66C2A5	801	0.500237030845346	1	1	FALSE	0.3	1
#66C2A5	802	0.500225498772258	1	1	FALSE	0.3	1
#66C2A5	803	0.500201809559064	1	1	FALSE	0.3	1
#66C2A5	804	0.500163642352571	1	1	FALSE	0.3	1
#66C2A5	805	0.50011022139457	1	1	FALSE	0.3	1
#66C2A5	806	0.500027789797442	1	1	FALSE	0.3	1
#66C2A5	807	0.499959608057059	1	1	FALSE	0.3	1
#66C2A5	808	0.499879284149841	1	1	FALSE	0.3	1
#66C2A5	809	0.499796573039609	1	1	FALSE	0.3	1
#66C2A5	810	0.499695078055288	1	1	FALSE	0.3	1
#66C2A5	811	0.499560138560865	1	1	FALSE	0.3	1
#66C2A5	812	0.499455541404253	1	1	FALSE	0.3	1
#66C2A5	813	0.499353024315286	1	1	FALSE	0.3	1
#66C2A5	814	0.499239310118845	1	1	FALSE	0.3	1
#66C2A5	815	0.499121922400446	1	1	FALSE	0.3	1
#66C2A5	816	0.498998784705228	1	1	FALSE	0.3	1
#66C2A5	817	0.498878372124218	1	1	FALSE	0.3	1
#66C2A5	818	0.498753547449957	1	1	FALSE	0.3	1
#66C2A5	819	0.498628516869499	1	1	FALSE	0.3	1
#66C2A5	820	0.498505033873502	1	1	FALSE	0.3	1
#66C2A5	821	0.498380754451777	1	1	FALSE	0.3	1
#66C2A5	822	0.498262935365238	1	1	FALSE	0.3	1
#66C2A5	823	0.498144006449209	1	1	FALSE	0.3	1
#66C2A5	824	0.498027688149883	1	1	FALSE	0.3	1
#66C2A5	825	0.497919702624	1	1	FALSE	0.3	1
#66C2A5	826	0.497817798549727	1	1	FALSE	0.3	1
#66C2A5	827	0.497710355419654	1	1	FALSE	0.3	1
#66C2A5	828	0.497601283186692	1	1	FALSE	0.3	1
#66C2A5	829	0.49749814783073	1	1	FALSE	0.3	1
#66C2A5	830	0.497419672085179	1	1	FALSE	0.3	1
#66C2A5	831	0.49738090690357	1	1	FALSE	0.3	1
#66C2A5	832	0.497326378154821	1	1	FALSE	0.3	1
#66C2A5	833	0.4972791932913	1	1	FALSE	0.3	1
#66C2A5	834	0.49723837083757	1	1	FALSE	0.3	1
#66C2A5	835	0.497207997627364	1	1	FALSE	0.3	1
#66C2A5	836	0.497185374598216	1	1	FALSE	0.3	1
#66C2A5	837	0.497168061358361	1	1	FALSE	0.3	1
#66C2A5	838	0.497142544105729	1	1	FALSE	0.3	1
#66C2A5	839	0.497163440490878	1	1	FALSE	0.3	1
#66C2A5	840	0.49719634833724	1	1	FALSE	0.3	1
#66C2A5	841	0.497241370024753	1	1	FALSE	0.3	1
#66C2A5	842	0.497295206471565	1	1	FALSE	0.3	1
#66C2A5	843	0.497362269695518	1	1	FALSE	0.3	1
#66C2A5	844	0.497451341771463	1	1	FALSE	0.3	1
#66C2A5	845	0.497546139892242	1	1	FALSE	0.3	1
#66C2A5	846	0.497651481375155	1	1	FALSE	0.3	1
#66C2A5	847	0.497768026606724	1	1	FALSE	0.3	1
#66C2A5	848	0.497897936172041	1	1	FALSE	0.3	1
#66C2A5	849	0.498040059558154	1	1	FALSE	0.3	1
#66C2A5	850	0.498184671686556	1	1	FALSE	0.3	1
#66C2A5	851	0.498355358777951	1	1	FALSE	0.3	1
#66C2A5	852	0.498568287834548	1	1	FALSE	0.3	1
#66C2A5	853	0.49877086688852	1	1	FALSE	0.3	1
#66C2A5	854	0.498978147341188	1	1	FALSE	0.3	1
#66C2A5	855	0.499155841688257	1	1	FALSE	0.3	1
#66C2A5	856	0.499385490310867	1	1	FALSE	0.3	1
#66C2A5	857	0.49962386463274	1	1	FALSE	0.3	1
#66C2A5	858	0.499870215244607	1	1	FALSE	0.3	1
#66C2A5	859	0.500125782167507	1	1	FALSE	0.3	1
#66C2A5	860	0.500388342607316	1	1	FALSE	0.3	1
#66C2A5	861	0.500660471059961	1	1	FALSE	0.3	1
#66C2A5	862	0.500940087398509	1	1	FALSE	0.3	1
#66C2A5	863	0.501226767709277	1	1	FALSE	0.3	1
#66C2A5	864	0.501514722214489	1	1	FALSE	0.3	1
#66C2A5	865	0.501805383296259	1	1	FALSE	0.3	1
#66C2A5	866	0.502098969307373	1	1	FALSE	0.3	1
#66C2A5	867	0.502394696182042	1	1	FALSE	0.3	1
#66C2A5	868	0.502688740693092	1	1	FALSE	0.3	1
#66C2A5	869	0.502981663069622	1	1	FALSE	0.3	1
#66C2A5	870	0.503274359535626	1	1	FALSE	0.3	1
#66C2A5	871	0.503564482811068	1	1	FALSE	0.3	1
#66C2A5	872	0.503851674672623	1	1	FALSE	0.3	1
#66C2A5	873	0.504135396393588	1	1	FALSE	0.3	1
#66C2A5	874	0.504414745770503	1	1	FALSE	0.3	1
#66C2A5	875	0.504688449743699	1	1	FALSE	0.3	1
#66C2A5	876	0.504955928067598	1	1	FALSE	0.3	1
#66C2A5	877	0.505216711354214	1	1	FALSE	0.3	1
#66C2A5	878	0.505472302575777	1	1	FALSE	0.3	1
#66C2A5	879	0.50572059088559	1	1	FALSE	0.3	1
#66C2A5	880	0.50595981149494	1	1	FALSE	0.3	1
#66C2A5	881	0.506195054082339	1	1	FALSE	0.3	1
#66C2A5	882	0.50642041491334	1	1	FALSE	0.3	1
#66C2A5	883	0.50665925350807	1	1	FALSE	0.3	1
#66C2A5	884	0.506879307981627	1	1	FALSE	0.3	1
#66C2A5	885	0.507079597291018	1	1	FALSE	0.3	1
#66C2A5	886	0.507264105682003	1	1	FALSE	0.3	1
#66C2A5	887	0.507436838170024	1	1	FALSE	0.3	1
#66C2A5	888	0.507636834503121	1	1	FALSE	0.3	1
#66C2A5	889	0.50779921288111	1	1	FALSE	0.3	1
#66C2A5	890	0.50793896482032	1	1	FALSE	0.3	1
#66C2A5	891	0.508065904529676	1	1	FALSE	0.3	1
#66C2A5	892	0.508180996584813	1	1	FALSE	0.3	1
#66C2A5	893	0.508285679338461	1	1	FALSE	0.3	1
#66C2A5	894	0.508381600530516	1	1	FALSE	0.3	1
#66C2A5	895	0.50846311838479	1	1	FALSE	0.3	1
#66C2A5	896	0.508531232047898	1	1	FALSE	0.3	1
#66C2A5	897	0.508611957985783	1	1	FALSE	0.3	1
#66C2A5	898	0.508661961975775	1	1	FALSE	0.3	1
#66C2A5	899	0.508700526047076	1	1	FALSE	0.3	1
#66C2A5	900	0.508729346360022	1	1	FALSE	0.3	1
#66C2A5	901	0.508746935569255	1	1	FALSE	0.3	1
#66C2A5	902	0.508751482064538	1	1	FALSE	0.3	1
#66C2A5	903	0.508750268680912	1	1	FALSE	0.3	1
#66C2A5	904	0.50873436046607	1	1	FALSE	0.3	1
#66C2A5	905	0.508707368896229	1	1	FALSE	0.3	1
#66C2A5	906	0.508644005473497	1	1	FALSE	0.3	1
#66C2A5	907	0.508570300013844	1	1	FALSE	0.3	1
#66C2A5	908	0.508532387844725	1	1	FALSE	0.3	1
#66C2A5	909	0.508484401105371	1	1	FALSE	0.3	1
#66C2A5	910	0.508423633715395	1	1	FALSE	0.3	1
#66C2A5	911	0.508395737348124	1	1	FALSE	0.3	1
#66C2A5	912	0.508346577431398	1	1	FALSE	0.3	1
#66C2A5	913	0.508290812955917	1	1	FALSE	0.3	1
#66C2A5	914	0.508232056417659	1	1	FALSE	0.3	1
#66C2A5	915	0.508166408528964	1	1	FALSE	0.3	1
#66C2A5	916	0.508085974033407	1	1	FALSE	0.3	1
#66C2A5	917	0.508029483001416	1	1	FALSE	0.3	1
#66C2A5	918	0.507972765297913	1	1	FALSE	0.3	1
#66C2A5	919	0.507869136110353	1	1	FALSE	0.3	1
#66C2A5	920	0.507816901229569	1	1	FALSE	0.3	1
#66C2A5	921	0.507788287881855	1	1	FALSE	0.3	1
#66C2A5	922	0.507751931685361	1	1	FALSE	0.3	1
#66C2A5	923	0.50771880979465	1	1	FALSE	0.3	1
#66C2A5	924	0.507689016199104	1	1	FALSE	0.3	1
#66C2A5	925	0.507664426370625	1	1	FALSE	0.3	1
#66C2A5	926	0.507645331233659	1	1	FALSE	0.3	1
#66C2A5	927	0.507632526091558	1	1	FALSE	0.3	1
#66C2A5	928	0.507674307062186	1	1	FALSE	0.3	1
#66C2A5	929	0.507677541228652	1	1	FALSE	0.3	1
#66C2A5	930	0.507684114262024	1	1	FALSE	0.3	1
#66C2A5	931	0.50770207448891	1	1	FALSE	0.3	1
#66C2A5	932	0.507721275765095	1	1	FALSE	0.3	1
#66C2A5	933	0.507750317225505	1	1	FALSE	0.3	1
#66C2A5	934	0.507788032542107	1	1	FALSE	0.3	1
#66C2A5	935	0.507832051640258	1	1	FALSE	0.3	1
#66C2A5	936	0.507874415013233	1	1	FALSE	0.3	1
#66C2A5	937	0.507930612842912	1	1	FALSE	0.3	1
#66C2A5	938	0.507991864890323	1	1	FALSE	0.3	1
#66C2A5	939	0.508021254966718	1	1	FALSE	0.3	1
#66C2A5	940	0.508098418682199	1	1	FALSE	0.3	1
#66C2A5	941	0.508180275477125	1	1	FALSE	0.3	1
#66C2A5	942	0.508294816786546	1	1	FALSE	0.3	1
#66C2A5	943	0.50842179473084	1	1	FALSE	0.3	1
#66C2A5	944	0.508523084611512	1	1	FALSE	0.3	1
#66C2A5	945	0.508619202604556	1	1	FALSE	0.3	1
#66C2A5	946	0.508714652010166	1	1	FALSE	0.3	1
#66C2A5	947	0.5087859021769	1	1	FALSE	0.3	1
#66C2A5	948	0.508892569374545	1	1	FALSE	0.3	1
#66C2A5	949	0.508999357801663	1	1	FALSE	0.3	1
#66C2A5	950	0.509111123920454	1	1	FALSE	0.3	1
#66C2A5	951	0.509225258672484	1	1	FALSE	0.3	1
#66C2A5	952	0.509339475299498	1	1	FALSE	0.3	1
#66C2A5	953	0.509454004136475	1	1	FALSE	0.3	1
#66C2A5	954	0.509590459407534	1	1	FALSE	0.3	1
#66C2A5	955	0.509713069084886	1	1	FALSE	0.3	1
#66C2A5	956	0.509834461966968	1	1	FALSE	0.3	1
#66C2A5	957	0.509952035570332	1	1	FALSE	0.3	1
#66C2A5	958	0.510068235223047	1	1	FALSE	0.3	1
#66C2A5	959	0.51018473791487	1	1	FALSE	0.3	1
#66C2A5	960	0.510295951648669	1	1	FALSE	0.3	1
#66C2A5	961	0.51040429357171	1	1	FALSE	0.3	1
#66C2A5	962	0.510508937631546	1	1	FALSE	0.3	1
#66C2A5	963	0.510608459817412	1	1	FALSE	0.3	1
#66C2A5	964	0.510697604784689	1	1	FALSE	0.3	1
#66C2A5	965	0.510766232093151	1	1	FALSE	0.3	1
#66C2A5	966	0.510852626094068	1	1	FALSE	0.3	1
#66C2A5	967	0.510934545756876	1	1	FALSE	0.3	1
#66C2A5	968	0.510990605069205	1	1	FALSE	0.3	1
#66C2A5	969	0.511072078986225	1	1	FALSE	0.3	1
#66C2A5	970	0.511145634414429	1	1	FALSE	0.3	1
#66C2A5	971	0.511211989448273	1	1	FALSE	0.3	1
#66C2A5	972	0.511271899526235	1	1	FALSE	0.3	1
#66C2A5	973	0.511325090302262	1	1	FALSE	0.3	1
#66C2A5	974	0.511370467782051	1	1	FALSE	0.3	1
#66C2A5	975	0.511407276932568	1	1	FALSE	0.3	1
#66C2A5	976	0.511467021183249	1	1	FALSE	0.3	1
#66C2A5	977	0.51149575732856	1	1	FALSE	0.3	1
#66C2A5	978	0.511512037079474	1	1	FALSE	0.3	1
#66C2A5	979	0.511513625116898	1	1	FALSE	0.3	1
#66C2A5	980	0.511508351361067	1	1	FALSE	0.3	1
#66C2A5	981	0.511481742400345	1	1	FALSE	0.3	1
#66C2A5	982	0.511486981463485	1	1	FALSE	0.3	1
#66C2A5	983	0.511470400320969	1	1	FALSE	0.3	1
#66C2A5	984	0.511442371894623	1	1	FALSE	0.3	1
#66C2A5	985	0.511400956052892	1	1	FALSE	0.3	1
#66C2A5	986	0.511341550674412	1	1	FALSE	0.3	1
#66C2A5	987	0.511295988819778	1	1	FALSE	0.3	1
#66C2A5	988	0.511243924511531	1	1	FALSE	0.3	1
#66C2A5	989	0.511184289514363	1	1	FALSE	0.3	1
#66C2A5	990	0.511116173333214	1	1	FALSE	0.3	1
#66C2A5	991	0.511041973811363	1	1	FALSE	0.3	1
#66C2A5	992	0.510960075183499	1	1	FALSE	0.3	1
#66C2A5	993	0.510873369673338	1	1	FALSE	0.3	1
#66C2A5	994	0.5107822542014	1	1	FALSE	0.3	1
#66C2A5	995	0.510681099897247	1	1	FALSE	0.3	1
#66C2A5	996	0.510587619544977	1	1	FALSE	0.3	1
#66C2A5	997	0.510479397375651	1	1	FALSE	0.3	1
#66C2A5	998	0.510318286180582	1	1	FALSE	0.3	1
[truncated: 6,005 more rows]
