# Supplementary material for: Differential nucleosome organization in human interphase and metaphase chromosomes
Source: Mol Syst Biol. 2026 Feb 2;22(5):738–65. doi: 10.1038/s44320-026-00192-y (PMC13144420; doi:10.1038/s44320-026-00192-y)
Supplement: Supplementary file 7 — Source data Fig. 5 [file 44320_2026_192_MOESM7_ESM.zip › Figure 5/5B/fig5b.csv]

colour	x	y	PANEL	group	flipped_aes	linewidth	linetype	alpha
#E41A1C	1	0.0129694316483114	1	1	FALSE	0.3	1
#E41A1C	2	0.0140448152780744	1	1	FALSE	0.3	1
#E41A1C	3	0.0139799871869185	1	1	FALSE	0.3	1
#E41A1C	4	0.013251624515696	1	1	FALSE	0.3	1
#E41A1C	5	0.0124851276732054	1	1	FALSE	0.3	1
#E41A1C	6	0.0128912565972116	1	1	FALSE	0.3	1
#E41A1C	7	0.0123497513652033	1	1	FALSE	0.3	1
#E41A1C	8	0.0121648006345526	1	1	FALSE	0.3	1
#E41A1C	9	0.012008450532353	1	1	FALSE	0.3	1
#E41A1C	10	0.0122849232740474	1	1	FALSE	0.3	1
#E41A1C	11	0.0127272796607584	1	1	FALSE	0.3	1
#E41A1C	12	0.0134918697946856	1	1	FALSE	0.3	1
#E41A1C	13	0.0142583666371762	1	1	FALSE	0.3	1
#E41A1C	14	0.0144833582476586	1	1	FALSE	0.3	1
#E41A1C	15	0.0140657890722719	1	1	FALSE	0.3	1
#E41A1C	16	0.0138198236675921	1	1	FALSE	0.3	1
#E41A1C	17	0.0137893163305775	1	1	FALSE	0.3	1
#E41A1C	18	0.0129065102657189	1	1	FALSE	0.3	1
#E41A1C	19	0.0125022880502761	1	1	FALSE	0.3	1
#E41A1C	20	0.0125861832270661	1	1	FALSE	0.3	1
#E41A1C	21	0.0130666737850453	1	1	FALSE	0.3	1
#E41A1C	22	0.0145138655846731	1	1	FALSE	0.3	1
#E41A1C	23	0.0168400500320327	1	1	FALSE	0.3	1
#E41A1C	24	0.0172709661673633	1	1	FALSE	0.3	1
#E41A1C	25	0.0169830531742884	1	1	FALSE	0.3	1
#E41A1C	26	0.0160106318069496	1	1	FALSE	0.3	1
#E41A1C	27	0.0154672198663779	1	1	FALSE	0.3	1
#E41A1C	28	0.014969568931328	1	1	FALSE	0.3	1
#E41A1C	29	0.0148246590805089	1	1	FALSE	0.3	1
#E41A1C	30	0.0149752890570182	1	1	FALSE	0.3	1
#E41A1C	31	0.0155835290887458	1	1	FALSE	0.3	1
#E41A1C	32	0.01593817688154	1	1	FALSE	0.3	1
#E41A1C	33	0.0174254095609994	1	1	FALSE	0.3	1
#E41A1C	34	0.0187715458067665	1	1	FALSE	0.3	1
#E41A1C	35	0.0187810793495836	1	1	FALSE	0.3	1
#E41A1C	36	0.0177514567253424	1	1	FALSE	0.3	1
#E41A1C	37	0.0159438970072302	1	1	FALSE	0.3	1
#E41A1C	38	0.0146969096067604	1	1	FALSE	0.3	1
#E41A1C	39	0.0146072943042802	1	1	FALSE	0.3	1
#E41A1C	40	0.015169773330486	1	1	FALSE	0.3	1
#E41A1C	41	0.0152898959699808	1	1	FALSE	0.3	1
#E41A1C	42	0.0154405259464901	1	1	FALSE	0.3	1
#E41A1C	43	0.0153413771011928	1	1	FALSE	0.3	1
#E41A1C	44	0.0148551664175234	1	1	FALSE	0.3	1
#E41A1C	45	0.0141210836206108	1	1	FALSE	0.3	1
#E41A1C	46	0.0132287440129351	1	1	FALSE	0.3	1
#E41A1C	47	0.0120046371152262	1	1	FALSE	0.3	1
#E41A1C	48	0.0109502272796608	1	1	FALSE	0.3	1
#E41A1C	49	0.010565072149852	1	1	FALSE	0.3	1
#E41A1C	50	0.00994729857530736	1	1	FALSE	0.3	1
#E41A1C	51	0.0101703834772263	1	1	FALSE	0.3	1
#E41A1C	52	0.00975281430183959	1	1	FALSE	0.3	1
#E41A1C	53	0.00966891912504957	1	1	FALSE	0.3	1
#E41A1C	54	0.00945727447451112	1	1	FALSE	0.3	1
#E41A1C	55	0.00906639921901217	1	1	FALSE	0.3	1
#E41A1C	56	0.00859353549528662	1	1	FALSE	0.3	1
#E41A1C	57	0.00787089294975442	1	1	FALSE	0.3	1
#E41A1C	58	0.00719401140974404	1	1	FALSE	0.3	1
#E41A1C	59	0.00696329967357149	1	1	FALSE	0.3	1
#E41A1C	60	0.00662581225784801	1	1	FALSE	0.3	1
#E41A1C	61	0.00645039507001434	1	1	FALSE	0.3	1
#E41A1C	62	0.00653047682967754	1	1	FALSE	0.3	1
#E41A1C	63	0.00644848836145093	1	1	FALSE	0.3	1
#E41A1C	64	0.0061815491625736	1	1	FALSE	0.3	1
#E41A1C	65	0.0061815491625736	1	1	FALSE	0.3	1
#E41A1C	66	0.00598897159766924	1	1	FALSE	0.3	1
#E41A1C	67	0.00559428292504347	1	1	FALSE	0.3	1
#E41A1C	68	0.00517671374965679	1	1	FALSE	0.3	1
#E41A1C	69	0.00493265505354038	1	1	FALSE	0.3	1
#E41A1C	70	0.00461042130632417	1	1	FALSE	0.3	1
#E41A1C	71	0.00456656700936575	1	1	FALSE	0.3	1
#E41A1C	72	0.00459898105494371	1	1	FALSE	0.3	1
#E41A1C	73	0.00463330180908509	1	1	FALSE	0.3	1
#E41A1C	74	0.00473054394581897	1	1	FALSE	0.3	1
#E41A1C	75	0.00438352298727844	1	1	FALSE	0.3	1
#E41A1C	76	0.00408035632569633	1	1	FALSE	0.3	1
#E41A1C	77	0.00398692760608926	1	1	FALSE	0.3	1
#E41A1C	78	0.00371998840721193	1	1	FALSE	0.3	1
#E41A1C	79	0.00355982488788554	1	1	FALSE	0.3	1
#E41A1C	80	0.00371426828152171	1	1	FALSE	0.3	1
#E41A1C	81	0.00381532383538241	1	1	FALSE	0.3	1
#E41A1C	82	0.00372761524146557	1	1	FALSE	0.3	1
#E41A1C	83	0.00353122425943439	1	1	FALSE	0.3	1
#E41A1C	84	0.0035731718478294	1	1	FALSE	0.3	1
#E41A1C	85	0.00341872845419323	1	1	FALSE	0.3	1
#E41A1C	86	0.00344542237408097	1	1	FALSE	0.3	1
#E41A1C	87	0.00326047164343025	1	1	FALSE	0.3	1
#E41A1C	88	0.00312509533542817	1	1	FALSE	0.3	1
#E41A1C	89	0.00307361420421611	1	1	FALSE	0.3	1
#E41A1C	90	0.00280095487964856	1	1	FALSE	0.3	1
#E41A1C	91	0.00274184691418286	1	1	FALSE	0.3	1
#E41A1C	92	0.00295158485615791	1	1	FALSE	0.3	1
#E41A1C	93	0.00296302510753836	1	1	FALSE	0.3	1
#E41A1C	94	0.0029306110619604	1	1	FALSE	0.3	1
#E41A1C	95	0.00268083224015376	1	1	FALSE	0.3	1
#E41A1C	96	0.00231665090454254	1	1	FALSE	0.3	1
#E41A1C	97	0.00207640562555295	1	1	FALSE	0.3	1
#E41A1C	98	0.00187238780926813	1	1	FALSE	0.3	1
#E41A1C	99	0.00182281338661948	1	1	FALSE	0.3	1
#E41A1C	100	0.00156731443912261	1	1	FALSE	0.3	1
#E41A1C	101	0.00147579242807895	1	1	FALSE	0.3	1
#E41A1C	102	0.00140715091979621	1	1	FALSE	0.3	1
#E41A1C	103	0.00123554714908936	1	1	FALSE	0.3	1
#E41A1C	104	0.00132706916013301	1	1	FALSE	0.3	1
#E41A1C	105	0.00110589096677751	1	1	FALSE	0.3	1
#E41A1C	106	0.00106585008694591	1	1	FALSE	0.3	1
#E41A1C	107	0.000985768327282712	1	1	FALSE	0.3	1
#E41A1C	108	0.000926660361817017	1	1	FALSE	0.3	1
#E41A1C	109	0.000821791390829494	1	1	FALSE	0.3	1
#E41A1C	110	0.000777937093871076	1	1	FALSE	0.3	1
#E41A1C	111	0.000694041917081058	1	1	FALSE	0.3	1
#E41A1C	112	0.000713109002715153	1	1	FALSE	0.3	1
#E41A1C	113	0.000701668751334696	1	1	FALSE	0.3	1
#E41A1C	114	0.000615866865981269	1	1	FALSE	0.3	1
#E41A1C	115	0.000568199151896031	1	1	FALSE	0.3	1
#E41A1C	116	0.000520531437810794	1	1	FALSE	0.3	1
#E41A1C	117	0.000514811312120565	1	1	FALSE	0.3	1
#E41A1C	118	0.000434729552457366	1	1	FALSE	0.3	1
#E41A1C	119	0.000467143598035328	1	1	FALSE	0.3	1
#E41A1C	120	0.000482397266542604	1	1	FALSE	0.3	1
#E41A1C	121	0.000369901461301443	1	1	FALSE	0.3	1
#E41A1C	122	0.000415662466823271	1	1	FALSE	0.3	1
#E41A1C	123	0.000385155129808719	1	1	FALSE	0.3	1
#E41A1C	124	0.000379435004118491	1	1	FALSE	0.3	1
#E41A1C	125	0.000377528295555081	1	1	FALSE	0.3	1
#E41A1C	126	0.000356554501357577	1	1	FALSE	0.3	1
#E41A1C	127	0.00030507337014552	1	1	FALSE	0.3	1
#E41A1C	128	0.000282192867384606	1	1	FALSE	0.3	1
#E41A1C	129	0.000297446535891882	1	1	FALSE	0.3	1
#E41A1C	130	0.000263125781750511	1	1	FALSE	0.3	1
#E41A1C	131	0.000287912993074835	1	1	FALSE	0.3	1
#E41A1C	132	0.000255498947496873	1	1	FALSE	0.3	1
#E41A1C	133	0.000261219073187102	1	1	FALSE	0.3	1
#E41A1C	134	0.000238338570426188	1	1	FALSE	0.3	1
#E41A1C	135	0.000242151987553007	1	1	FALSE	0.3	1
#E41A1C	136	0.000221178193355502	1	1	FALSE	0.3	1
#E41A1C	137	0.000183044022087312	1	1	FALSE	0.3	1
#E41A1C	138	0.000213551359101864	1	1	FALSE	0.3	1
#E41A1C	139	0.000179230604960493	1	1	FALSE	0.3	1
#E41A1C	140	0.000171603770706855	1	1	FALSE	0.3	1
#E41A1C	141	0.000184950730650722	1	1	FALSE	0.3	1
#E41A1C	142	0.000179230604960493	1	1	FALSE	0.3	1
#E41A1C	143	0.000158256810762989	1	1	FALSE	0.3	1
#E41A1C	144	0.000213551359101864	1	1	FALSE	0.3	1
#E41A1C	145	0.000169697062143446	1	1	FALSE	0.3	1
#E41A1C	146	0.000160163519326398	1	1	FALSE	0.3	1
#E41A1C	147	0.000141096433692303	1	1	FALSE	0.3	1
#E41A1C	148	0.000169697062143446	1	1	FALSE	0.3	1
#E41A1C	149	0.000154443393636169	1	1	FALSE	0.3	1
#377EB8	1	0.00846720038415655	1	2	FALSE	0.3	1
#377EB8	2	0.00872418010339213	1	2	FALSE	0.3	1
#377EB8	3	0.00926440024309906	1	2	FALSE	0.3	1
#377EB8	4	0.00906556921945693	1	2	FALSE	0.3	1
#377EB8	5	0.00886111090269285	1	2	FALSE	0.3	1
#377EB8	6	0.00865665258592877	1	2	FALSE	0.3	1
#377EB8	7	0.00808642021623812	1	2	FALSE	0.3	1
#377EB8	8	0.00763998829523031	1	2	FALSE	0.3	1
#377EB8	9	0.00765499441022217	1	2	FALSE	0.3	1
#377EB8	10	0.0077150188701896	1	2	FALSE	0.3	1
#377EB8	11	0.0078219374395066	1	2	FALSE	0.3	1
#377EB8	12	0.00837903945857937	1	2	FALSE	0.3	1
#377EB8	13	0.00895302335701799	1	2	FALSE	0.3	1
#377EB8	14	0.00918186661064384	1	2	FALSE	0.3	1
#377EB8	15	0.00927377906496897	1	2	FALSE	0.3	1
#377EB8	16	0.00898115982262772	1	2	FALSE	0.3	1
#377EB8	17	0.00857224318909956	1	2	FALSE	0.3	1
#377EB8	18	0.0082158479580429	1	2	FALSE	0.3	1
#377EB8	19	0.0079176014225797	1	2	FALSE	0.3	1
#377EB8	20	0.00783694355449846	1	2	FALSE	0.3	1
#377EB8	21	0.00844844274041672	1	2	FALSE	0.3	1
#377EB8	22	0.00923813954186331	1	2	FALSE	0.3	1
#377EB8	23	0.0111439161458294	1	2	FALSE	0.3	1
#377EB8	24	0.0127420673924624	1	2	FALSE	0.3	1
#377EB8	25	0.014705992692022	1	2	FALSE	0.3	1
#377EB8	26	0.0132541510665596	1	2	FALSE	0.3	1
#377EB8	27	0.0123162688795684	1	2	FALSE	0.3	1
#377EB8	28	0.0119692524703817	1	2	FALSE	0.3	1
#377EB8	29	0.0118079367342192	1	2	FALSE	0.3	1
#377EB8	30	0.0128039676168038	1	2	FALSE	0.3	1
#377EB8	31	0.0139481838849331	1	2	FALSE	0.3	1
#377EB8	32	0.0155069440797125	1	2	FALSE	0.3	1
#377EB8	33	0.0184894094343445	1	2	FALSE	0.3	1
#377EB8	34	0.0223197202860166	1	2	FALSE	0.3	1
#377EB8	35	0.0249870572258195	1	2	FALSE	0.3	1
#377EB8	36	0.024827617254031	1	2	FALSE	0.3	1
#377EB8	37	0.0208472452524404	1	2	FALSE	0.3	1
#377EB8	38	0.0182136720713691	1	2	FALSE	0.3	1
#377EB8	39	0.0170356920445081	1	2	FALSE	0.3	1
#377EB8	40	0.017900419420914	1	2	FALSE	0.3	1
#377EB8	41	0.019712407806181	1	2	FALSE	0.3	1
#377EB8	42	0.0211623736672694	1	2	FALSE	0.3	1
#377EB8	43	0.0223272233435125	1	2	FALSE	0.3	1
#377EB8	44	0.0216556996976268	1	2	FALSE	0.3	1
#377EB8	45	0.0208491210168144	1	2	FALSE	0.3	1
#377EB8	46	0.018864562309141	1	2	FALSE	0.3	1
#377EB8	47	0.0164391989735817	1	2	FALSE	0.3	1
#377EB8	48	0.0140325932817623	1	2	FALSE	0.3	1
#377EB8	49	0.0128170979674217	1	2	FALSE	0.3	1
#377EB8	50	0.0118942218954224	1	2	FALSE	0.3	1
#377EB8	51	0.0113596290488374	1	2	FALSE	0.3	1
#377EB8	52	0.0112545862438944	1	2	FALSE	0.3	1
#377EB8	53	0.0112752196520082	1	2	FALSE	0.3	1
#377EB8	54	0.0111195312089677	1	2	FALSE	0.3	1
#377EB8	55	0.0103692254593747	1	2	FALSE	0.3	1
#377EB8	56	0.00948949196797695	1	2	FALSE	0.3	1
#377EB8	57	0.00839967286669318	1	2	FALSE	0.3	1
#377EB8	58	0.00750680902467756	1	2	FALSE	0.3	1
#377EB8	59	0.00701348299432019	1	2	FALSE	0.3	1
#377EB8	60	0.00671711222323097	1	2	FALSE	0.3	1
#377EB8	61	0.00639260498653201	1	2	FALSE	0.3	1
#377EB8	62	0.00649577202710104	1	2	FALSE	0.3	1
#377EB8	63	0.006713360694483	1	2	FALSE	0.3	1
#377EB8	64	0.00670585763698707	1	2	FALSE	0.3	1
#377EB8	65	0.00667959693575132	1	2	FALSE	0.3	1
#377EB8	66	0.00644325062462954	1	2	FALSE	0.3	1
#377EB8	67	0.00588990013430473	1	2	FALSE	0.3	1
#377EB8	68	0.00537406493145957	1	2	FALSE	0.3	1
#377EB8	69	0.00514147014908575	1	2	FALSE	0.3	1
#377EB8	70	0.00487511160798025	1	2	FALSE	0.3	1
#377EB8	71	0.00492200571732981	1	2	FALSE	0.3	1
#377EB8	72	0.0049238814817038	1	2	FALSE	0.3	1
#377EB8	73	0.00510770639035407	1	2	FALSE	0.3	1
#377EB8	74	0.00522025225279301	1	2	FALSE	0.3	1
#377EB8	75	0.00539657410394736	1	2	FALSE	0.3	1
#377EB8	76	0.0050195454647769	1	2	FALSE	0.3	1
#377EB8	77	0.00471192010744378	1	2	FALSE	0.3	1
#377EB8	78	0.00453184672754147	1	2	FALSE	0.3	1
#377EB8	79	0.00422609713458234	1	2	FALSE	0.3	1
#377EB8	80	0.00406853292716782	1	2	FALSE	0.3	1
#377EB8	81	0.00420733949084252	1	2	FALSE	0.3	1
#377EB8	82	0.00399162658783454	1	2	FALSE	0.3	1
#377EB8	83	0.00416232114586694	1	2	FALSE	0.3	1
#377EB8	84	0.0042523578358181	1	2	FALSE	0.3	1
#377EB8	85	0.00424860630707013	1	2	FALSE	0.3	1
#377EB8	86	0.00414919079524906	1	2	FALSE	0.3	1
#377EB8	87	0.00383218661604604	1	2	FALSE	0.3	1
#377EB8	88	0.00388845954726551	1	2	FALSE	0.3	1
#377EB8	89	0.00343827609750974	1	2	FALSE	0.3	1
#377EB8	90	0.00340638810315203	1	2	FALSE	0.3	1
#377EB8	91	0.00344015186188372	1	2	FALSE	0.3	1
#377EB8	92	0.00345703374124956	1	2	FALSE	0.3	1
#377EB8	93	0.0036127221842901	1	2	FALSE	0.3	1
#377EB8	94	0.00363710712115187	1	2	FALSE	0.3	1
#377EB8	95	0.00342702151126584	1	2	FALSE	0.3	1
#377EB8	96	0.00331259988445291	1	2	FALSE	0.3	1
#377EB8	97	0.00327508459697327	1	2	FALSE	0.3	1
#377EB8	98	0.00272923716414439	1	2	FALSE	0.3	1
#377EB8	99	0.00280051621035572	1	2	FALSE	0.3	1
#377EB8	100	0.00259418212921766	1	2	FALSE	0.3	1
#377EB8	101	0.00228843253625853	1	2	FALSE	0.3	1
#377EB8	102	0.0023765934618357	1	2	FALSE	0.3	1
#377EB8	103	0.00223215960503905	1	2	FALSE	0.3	1
#377EB8	104	0.00220214737505534	1	2	FALSE	0.3	1
#377EB8	105	0.00223403536941304	1	2	FALSE	0.3	1
#377EB8	106	0.00205208622513674	1	2	FALSE	0.3	1
#377EB8	107	0.00188326743147833	1	2	FALSE	0.3	1
#377EB8	108	0.00173508204593372	1	2	FALSE	0.3	1
#377EB8	109	0.00162253618349477	1	2	FALSE	0.3	1
#377EB8	110	0.00145746891858432	1	2	FALSE	0.3	1
#377EB8	111	0.00138431410799901	1	2	FALSE	0.3	1
#377EB8	112	0.0014387112748445	1	2	FALSE	0.3	1
#377EB8	113	0.00144433856796645	1	2	FALSE	0.3	1
#377EB8	114	0.00142370515985264	1	2	FALSE	0.3	1
#377EB8	115	0.00138618987237299	1	2	FALSE	0.3	1
#377EB8	116	0.00125301060182024	1	2	FALSE	0.3	1
#377EB8	117	0.00121549531434059	1	2	FALSE	0.3	1
#377EB8	118	0.00112170709564147	1	2	FALSE	0.3	1
#377EB8	119	0.000982900531966776	1	2	FALSE	0.3	1
#377EB8	120	0.000966018652600935	1	2	FALSE	0.3	1
#377EB8	121	0.000885360784519692	1	2	FALSE	0.3	1
#377EB8	122	0.000857224318909956	1	2	FALSE	0.3	1
#377EB8	123	0.00082908785330022	1	2	FALSE	0.3	1
#377EB8	124	0.000874106198275798	1	2	FALSE	0.3	1
#377EB8	125	0.000845969732666061	1	2	FALSE	0.3	1
#377EB8	126	0.000874106198275798	1	2	FALSE	0.3	1
#377EB8	127	0.000722169283983223	1	2	FALSE	0.3	1
#377EB8	128	0.000725920812731188	1	2	FALSE	0.3	1
#377EB8	129	0.00055522625469879	1	2	FALSE	0.3	1
#377EB8	130	0.000583362720308526	1	2	FALSE	0.3	1
#377EB8	131	0.000577735427186579	1	2	FALSE	0.3	1
#377EB8	132	0.000538344375332948	1	2	FALSE	0.3	1
#377EB8	133	0.000553350490324807	1	2	FALSE	0.3	1
#377EB8	134	0.000525214024715071	1	2	FALSE	0.3	1
#377EB8	135	0.000558977783446755	1	2	FALSE	0.3	1
#377EB8	136	0.000450183449755775	1	2	FALSE	0.3	1
#377EB8	137	0.000440804627885863	1	2	FALSE	0.3	1
#377EB8	138	0.000455810742877723	1	2	FALSE	0.3	1
#377EB8	139	0.000450183449755775	1	2	FALSE	0.3	1
#377EB8	140	0.000377028639170462	1	2	FALSE	0.3	1
#377EB8	141	0.00036014675980462	1	2	FALSE	0.3	1
#377EB8	142	0.000393910518536304	1	2	FALSE	0.3	1
#377EB8	143	0.000333886058568867	1	2	FALSE	0.3	1
#377EB8	144	0.000303873828585148	1	2	FALSE	0.3	1
#377EB8	145	0.000301998064211166	1	2	FALSE	0.3	1
#377EB8	146	0.000283240420471342	1	2	FALSE	0.3	1
#377EB8	147	0.000258855483609571	1	2	FALSE	0.3	1
#377EB8	148	0.000264482776731518	1	2	FALSE	0.3	1
#377EB8	149	0.000217588667381958	1	2	FALSE	0.3	1
