# Supplementary material for: Differential nucleosome organization in human interphase and metaphase chromosomes
Source: Mol Syst Biol. 2026 Feb 2;22(5):738–65. doi: 10.1038/s44320-026-00192-y (PMC13144420; doi:10.1038/s44320-026-00192-y)
Supplement: Supplementary file 7 — Source data Fig. 5 [file 44320_2026_192_MOESM7_ESM.zip › Figure 5/5C/fig5c.csv]

colour	x	y	PANEL	group	flipped_aes	linewidth	linetype	alpha
#E41A1C	-1000	1.33449813541669	1	1	FALSE	0.3	1
#E41A1C	-1000	1.33449813541669	1	1	FALSE	0.3	1
#E41A1C	-1000	1.33449813541669	1	1	FALSE	0.3	1
#E41A1C	-1000	1.33449813541669	1	1	FALSE	0.3	1
#E41A1C	-999	1.33078026989143	1	1	FALSE	0.3	1
#E41A1C	-999	1.33078026989143	1	1	FALSE	0.3	1
#E41A1C	-999	1.33078026989143	1	1	FALSE	0.3	1
#E41A1C	-999	1.33078026989143	1	1	FALSE	0.3	1
#E41A1C	-998	1.32700914426411	1	1	FALSE	0.3	1
#E41A1C	-998	1.32700914426411	1	1	FALSE	0.3	1
#E41A1C	-998	1.32700914426411	1	1	FALSE	0.3	1
#E41A1C	-998	1.32700914426411	1	1	FALSE	0.3	1
#E41A1C	-997	1.3231918554438	1	1	FALSE	0.3	1
#E41A1C	-997	1.3231918554438	1	1	FALSE	0.3	1
#E41A1C	-997	1.3231918554438	1	1	FALSE	0.3	1
#E41A1C	-997	1.3231918554438	1	1	FALSE	0.3	1
#E41A1C	-996	1.31935134251282	1	1	FALSE	0.3	1
#E41A1C	-996	1.31935134251282	1	1	FALSE	0.3	1
#E41A1C	-996	1.31935134251282	1	1	FALSE	0.3	1
#E41A1C	-996	1.31935134251282	1	1	FALSE	0.3	1
#E41A1C	-995	1.31548334194626	1	1	FALSE	0.3	1
#E41A1C	-995	1.31548334194626	1	1	FALSE	0.3	1
#E41A1C	-995	1.31548334194626	1	1	FALSE	0.3	1
#E41A1C	-995	1.31548334194626	1	1	FALSE	0.3	1
#E41A1C	-994	1.3115779240648	1	1	FALSE	0.3	1
#E41A1C	-994	1.3115779240648	1	1	FALSE	0.3	1
#E41A1C	-994	1.3115779240648	1	1	FALSE	0.3	1
#E41A1C	-994	1.3115779240648	1	1	FALSE	0.3	1
#E41A1C	-993	1.3076370307894	1	1	FALSE	0.3	1
#E41A1C	-993	1.3076370307894	1	1	FALSE	0.3	1
#E41A1C	-993	1.3076370307894	1	1	FALSE	0.3	1
#E41A1C	-993	1.3076370307894	1	1	FALSE	0.3	1
#E41A1C	-992	1.30367628940275	1	1	FALSE	0.3	1
#E41A1C	-992	1.30367628940275	1	1	FALSE	0.3	1
#E41A1C	-992	1.30367628940275	1	1	FALSE	0.3	1
#E41A1C	-992	1.30367628940275	1	1	FALSE	0.3	1
#E41A1C	-991	1.29971777721646	1	1	FALSE	0.3	1
#E41A1C	-991	1.29971777721646	1	1	FALSE	0.3	1
#E41A1C	-991	1.29971777721646	1	1	FALSE	0.3	1
#E41A1C	-991	1.29971777721646	1	1	FALSE	0.3	1
#E41A1C	-990	1.29578699987418	1	1	FALSE	0.3	1
#E41A1C	-990	1.29578699987418	1	1	FALSE	0.3	1
#E41A1C	-990	1.29578699987418	1	1	FALSE	0.3	1
#E41A1C	-990	1.29578699987418	1	1	FALSE	0.3	1
#E41A1C	-989	1.29185421914689	1	1	FALSE	0.3	1
#E41A1C	-989	1.29185421914689	1	1	FALSE	0.3	1
#E41A1C	-989	1.29185421914689	1	1	FALSE	0.3	1
#E41A1C	-989	1.29185421914689	1	1	FALSE	0.3	1
#E41A1C	-988	1.28789521585665	1	1	FALSE	0.3	1
#E41A1C	-988	1.28789521585665	1	1	FALSE	0.3	1
#E41A1C	-988	1.28789521585665	1	1	FALSE	0.3	1
#E41A1C	-988	1.28789521585665	1	1	FALSE	0.3	1
#E41A1C	-987	1.28390306334035	1	1	FALSE	0.3	1
#E41A1C	-987	1.28390306334035	1	1	FALSE	0.3	1
#E41A1C	-987	1.28390306334035	1	1	FALSE	0.3	1
#E41A1C	-987	1.28390306334035	1	1	FALSE	0.3	1
#E41A1C	-986	1.27991822846417	1	1	FALSE	0.3	1
#E41A1C	-986	1.27991822846417	1	1	FALSE	0.3	1
#E41A1C	-986	1.27991822846417	1	1	FALSE	0.3	1
#E41A1C	-986	1.27991822846417	1	1	FALSE	0.3	1
#E41A1C	-985	1.27592013560119	1	1	FALSE	0.3	1
#E41A1C	-985	1.27592013560119	1	1	FALSE	0.3	1
#E41A1C	-985	1.27592013560119	1	1	FALSE	0.3	1
#E41A1C	-985	1.27592013560119	1	1	FALSE	0.3	1
#E41A1C	-984	1.27191931920445	1	1	FALSE	0.3	1
#E41A1C	-984	1.27191931920445	1	1	FALSE	0.3	1
#E41A1C	-984	1.27191931920445	1	1	FALSE	0.3	1
#E41A1C	-984	1.27191931920445	1	1	FALSE	0.3	1
#E41A1C	-983	1.26792382962721	1	1	FALSE	0.3	1
#E41A1C	-983	1.26792382962721	1	1	FALSE	0.3	1
#E41A1C	-983	1.26792382962721	1	1	FALSE	0.3	1
#E41A1C	-983	1.26792382962721	1	1	FALSE	0.3	1
#E41A1C	-982	1.26392521325306	1	1	FALSE	0.3	1
#E41A1C	-982	1.26392521325306	1	1	FALSE	0.3	1
#E41A1C	-982	1.26392521325306	1	1	FALSE	0.3	1
#E41A1C	-982	1.26392521325306	1	1	FALSE	0.3	1
#E41A1C	-981	1.25994507277924	1	1	FALSE	0.3	1
#E41A1C	-981	1.25994507277924	1	1	FALSE	0.3	1
#E41A1C	-981	1.25994507277924	1	1	FALSE	0.3	1
#E41A1C	-981	1.25994507277924	1	1	FALSE	0.3	1
#E41A1C	-980	1.25599855113854	1	1	FALSE	0.3	1
#E41A1C	-980	1.25599855113854	1	1	FALSE	0.3	1
#E41A1C	-980	1.25599855113854	1	1	FALSE	0.3	1
#E41A1C	-980	1.25599855113854	1	1	FALSE	0.3	1
#E41A1C	-979	1.25209465366891	1	1	FALSE	0.3	1
#E41A1C	-979	1.25209465366891	1	1	FALSE	0.3	1
#E41A1C	-979	1.25209465366891	1	1	FALSE	0.3	1
#E41A1C	-979	1.25209465366891	1	1	FALSE	0.3	1
#E41A1C	-978	1.2482255283908	1	1	FALSE	0.3	1
#E41A1C	-978	1.2482255283908	1	1	FALSE	0.3	1
#E41A1C	-978	1.2482255283908	1	1	FALSE	0.3	1
#E41A1C	-978	1.2482255283908	1	1	FALSE	0.3	1
#E41A1C	-977	1.24438406090578	1	1	FALSE	0.3	1
#E41A1C	-977	1.24438406090578	1	1	FALSE	0.3	1
#E41A1C	-977	1.24438406090578	1	1	FALSE	0.3	1
#E41A1C	-977	1.24438406090578	1	1	FALSE	0.3	1
#E41A1C	-976	1.240604049694	1	1	FALSE	0.3	1
#E41A1C	-976	1.240604049694	1	1	FALSE	0.3	1
#E41A1C	-976	1.240604049694	1	1	FALSE	0.3	1
#E41A1C	-976	1.240604049694	1	1	FALSE	0.3	1
#E41A1C	-975	1.23686641093896	1	1	FALSE	0.3	1
#E41A1C	-975	1.23686641093896	1	1	FALSE	0.3	1
#E41A1C	-975	1.23686641093896	1	1	FALSE	0.3	1
#E41A1C	-975	1.23686641093896	1	1	FALSE	0.3	1
#E41A1C	-974	1.23318087211221	1	1	FALSE	0.3	1
#E41A1C	-974	1.23318087211221	1	1	FALSE	0.3	1
#E41A1C	-974	1.23318087211221	1	1	FALSE	0.3	1
#E41A1C	-974	1.23318087211221	1	1	FALSE	0.3	1
#E41A1C	-973	1.22953393943002	1	1	FALSE	0.3	1
#E41A1C	-973	1.22953393943002	1	1	FALSE	0.3	1
#E41A1C	-973	1.22953393943002	1	1	FALSE	0.3	1
#E41A1C	-973	1.22953393943002	1	1	FALSE	0.3	1
#E41A1C	-972	1.22594519052754	1	1	FALSE	0.3	1
#E41A1C	-972	1.22594519052754	1	1	FALSE	0.3	1
#E41A1C	-972	1.22594519052754	1	1	FALSE	0.3	1
#E41A1C	-972	1.22594519052754	1	1	FALSE	0.3	1
#E41A1C	-971	1.22245370056175	1	1	FALSE	0.3	1
#E41A1C	-971	1.22245370056175	1	1	FALSE	0.3	1
#E41A1C	-971	1.22245370056175	1	1	FALSE	0.3	1
#E41A1C	-971	1.22245370056175	1	1	FALSE	0.3	1
#E41A1C	-970	1.21905704925717	1	1	FALSE	0.3	1
#E41A1C	-970	1.21905704925717	1	1	FALSE	0.3	1
#E41A1C	-970	1.21905704925717	1	1	FALSE	0.3	1
#E41A1C	-970	1.21905704925717	1	1	FALSE	0.3	1
#E41A1C	-969	1.21574753085085	1	1	FALSE	0.3	1
#E41A1C	-969	1.21574753085085	1	1	FALSE	0.3	1
#E41A1C	-969	1.21574753085085	1	1	FALSE	0.3	1
#E41A1C	-969	1.21574753085085	1	1	FALSE	0.3	1
#E41A1C	-968	1.2125240443755	1	1	FALSE	0.3	1
#E41A1C	-968	1.2125240443755	1	1	FALSE	0.3	1
#E41A1C	-968	1.2125240443755	1	1	FALSE	0.3	1
#E41A1C	-968	1.2125240443755	1	1	FALSE	0.3	1
#E41A1C	-967	1.20938282468115	1	1	FALSE	0.3	1
#E41A1C	-967	1.20938282468115	1	1	FALSE	0.3	1
#E41A1C	-967	1.20938282468115	1	1	FALSE	0.3	1
#E41A1C	-967	1.20938282468115	1	1	FALSE	0.3	1
#E41A1C	-966	1.20633089041466	1	1	FALSE	0.3	1
#E41A1C	-966	1.20633089041466	1	1	FALSE	0.3	1
#E41A1C	-966	1.20633089041466	1	1	FALSE	0.3	1
#E41A1C	-966	1.20633089041466	1	1	FALSE	0.3	1
#E41A1C	-965	1.20336869268175	1	1	FALSE	0.3	1
#E41A1C	-965	1.20336869268175	1	1	FALSE	0.3	1
#E41A1C	-965	1.20336869268175	1	1	FALSE	0.3	1
#E41A1C	-965	1.20336869268175	1	1	FALSE	0.3	1
#E41A1C	-964	1.20050089387811	1	1	FALSE	0.3	1
#E41A1C	-964	1.20050089387811	1	1	FALSE	0.3	1
#E41A1C	-964	1.20050089387811	1	1	FALSE	0.3	1
#E41A1C	-964	1.20050089387811	1	1	FALSE	0.3	1
#E41A1C	-963	1.19773284547386	1	1	FALSE	0.3	1
#E41A1C	-963	1.19773284547386	1	1	FALSE	0.3	1
#E41A1C	-963	1.19773284547386	1	1	FALSE	0.3	1
#E41A1C	-963	1.19773284547386	1	1	FALSE	0.3	1
#E41A1C	-962	1.19506868075266	1	1	FALSE	0.3	1
#E41A1C	-962	1.19506868075266	1	1	FALSE	0.3	1
#E41A1C	-962	1.19506868075266	1	1	FALSE	0.3	1
#E41A1C	-962	1.19506868075266	1	1	FALSE	0.3	1
#E41A1C	-961	1.19251446099076	1	1	FALSE	0.3	1
#E41A1C	-961	1.19251446099076	1	1	FALSE	0.3	1
#E41A1C	-961	1.19251446099076	1	1	FALSE	0.3	1
#E41A1C	-961	1.19251446099076	1	1	FALSE	0.3	1
#E41A1C	-960	1.19005565354496	1	1	FALSE	0.3	1
#E41A1C	-960	1.19005565354496	1	1	FALSE	0.3	1
#E41A1C	-960	1.19005565354496	1	1	FALSE	0.3	1
#E41A1C	-960	1.19005565354496	1	1	FALSE	0.3	1
#E41A1C	-959	1.18771106663612	1	1	FALSE	0.3	1
#E41A1C	-959	1.18771106663612	1	1	FALSE	0.3	1
#E41A1C	-959	1.18771106663612	1	1	FALSE	0.3	1
#E41A1C	-959	1.18771106663612	1	1	FALSE	0.3	1
#E41A1C	-958	1.18550343711401	1	1	FALSE	0.3	1
#E41A1C	-958	1.18550343711401	1	1	FALSE	0.3	1
#E41A1C	-958	1.18550343711401	1	1	FALSE	0.3	1
#E41A1C	-958	1.18550343711401	1	1	FALSE	0.3	1
#E41A1C	-957	1.18344217229092	1	1	FALSE	0.3	1
#E41A1C	-957	1.18344217229092	1	1	FALSE	0.3	1
#E41A1C	-957	1.18344217229092	1	1	FALSE	0.3	1
#E41A1C	-957	1.18344217229092	1	1	FALSE	0.3	1
#E41A1C	-956	1.18151797932545	1	1	FALSE	0.3	1
#E41A1C	-956	1.18151797932545	1	1	FALSE	0.3	1
#E41A1C	-956	1.18151797932545	1	1	FALSE	0.3	1
#E41A1C	-956	1.18151797932545	1	1	FALSE	0.3	1
#E41A1C	-955	1.17972837846939	1	1	FALSE	0.3	1
#E41A1C	-955	1.17972837846939	1	1	FALSE	0.3	1
#E41A1C	-955	1.17972837846939	1	1	FALSE	0.3	1
#E41A1C	-955	1.17972837846939	1	1	FALSE	0.3	1
#E41A1C	-954	1.17807920906869	1	1	FALSE	0.3	1
#E41A1C	-954	1.17807920906869	1	1	FALSE	0.3	1
#E41A1C	-954	1.17807920906869	1	1	FALSE	0.3	1
#E41A1C	-954	1.17807920906869	1	1	FALSE	0.3	1
#E41A1C	-953	1.17659140230769	1	1	FALSE	0.3	1
#E41A1C	-953	1.17659140230769	1	1	FALSE	0.3	1
#E41A1C	-953	1.17659140230769	1	1	FALSE	0.3	1
#E41A1C	-953	1.17659140230769	1	1	FALSE	0.3	1
#E41A1C	-952	1.17525492683816	1	1	FALSE	0.3	1
#E41A1C	-952	1.17525492683816	1	1	FALSE	0.3	1
#E41A1C	-952	1.17525492683816	1	1	FALSE	0.3	1
#E41A1C	-952	1.17525492683816	1	1	FALSE	0.3	1
#E41A1C	-951	1.17407590366248	1	1	FALSE	0.3	1
#E41A1C	-951	1.17407590366248	1	1	FALSE	0.3	1
#E41A1C	-951	1.17407590366248	1	1	FALSE	0.3	1
#E41A1C	-951	1.17407590366248	1	1	FALSE	0.3	1
#E41A1C	-950	1.1730483602291	1	1	FALSE	0.3	1
#E41A1C	-950	1.1730483602291	1	1	FALSE	0.3	1
#E41A1C	-950	1.1730483602291	1	1	FALSE	0.3	1
#E41A1C	-950	1.1730483602291	1	1	FALSE	0.3	1
#E41A1C	-949	1.17216686609015	1	1	FALSE	0.3	1
#E41A1C	-949	1.17216686609015	1	1	FALSE	0.3	1
#E41A1C	-949	1.17216686609015	1	1	FALSE	0.3	1
#E41A1C	-949	1.17216686609015	1	1	FALSE	0.3	1
#E41A1C	-948	1.17145086342681	1	1	FALSE	0.3	1
#E41A1C	-948	1.17145086342681	1	1	FALSE	0.3	1
#E41A1C	-948	1.17145086342681	1	1	FALSE	0.3	1
#E41A1C	-948	1.17145086342681	1	1	FALSE	0.3	1
#E41A1C	-947	1.17089664545957	1	1	FALSE	0.3	1
#E41A1C	-947	1.17089664545957	1	1	FALSE	0.3	1
#E41A1C	-947	1.17089664545957	1	1	FALSE	0.3	1
#E41A1C	-947	1.17089664545957	1	1	FALSE	0.3	1
#E41A1C	-946	1.17048874068146	1	1	FALSE	0.3	1
#E41A1C	-946	1.17048874068146	1	1	FALSE	0.3	1
#E41A1C	-946	1.17048874068146	1	1	FALSE	0.3	1
#E41A1C	-946	1.17048874068146	1	1	FALSE	0.3	1
#E41A1C	-945	1.17023155245403	1	1	FALSE	0.3	1
#E41A1C	-945	1.17023155245403	1	1	FALSE	0.3	1
#E41A1C	-945	1.17023155245403	1	1	FALSE	0.3	1
#E41A1C	-945	1.17023155245403	1	1	FALSE	0.3	1
#E41A1C	-944	1.17013970396985	1	1	FALSE	0.3	1
#E41A1C	-944	1.17013970396985	1	1	FALSE	0.3	1
#E41A1C	-944	1.17013970396985	1	1	FALSE	0.3	1
#E41A1C	-944	1.17013970396985	1	1	FALSE	0.3	1
#E41A1C	-943	1.17020902419498	1	1	FALSE	0.3	1
#E41A1C	-943	1.17020902419498	1	1	FALSE	0.3	1
#E41A1C	-943	1.17020902419498	1	1	FALSE	0.3	1
#E41A1C	-943	1.17020902419498	1	1	FALSE	0.3	1
#E41A1C	-942	1.17042763160726	1	1	FALSE	0.3	1
#E41A1C	-942	1.17042763160726	1	1	FALSE	0.3	1
#E41A1C	-942	1.17042763160726	1	1	FALSE	0.3	1
#E41A1C	-942	1.17042763160726	1	1	FALSE	0.3	1
#E41A1C	-941	1.17081489213717	1	1	FALSE	0.3	1
#E41A1C	-941	1.17081489213717	1	1	FALSE	0.3	1
#E41A1C	-941	1.17081489213717	1	1	FALSE	0.3	1
#E41A1C	-941	1.17081489213717	1	1	FALSE	0.3	1
#E41A1C	-940	1.17135312827137	1	1	FALSE	0.3	1
#E41A1C	-940	1.17135312827137	1	1	FALSE	0.3	1
#E41A1C	-940	1.17135312827137	1	1	FALSE	0.3	1
#E41A1C	-940	1.17135312827137	1	1	FALSE	0.3	1
#E41A1C	-939	1.17204613824156	1	1	FALSE	0.3	1
#E41A1C	-939	1.17204613824156	1	1	FALSE	0.3	1
#E41A1C	-939	1.17204613824156	1	1	FALSE	0.3	1
#E41A1C	-939	1.17204613824156	1	1	FALSE	0.3	1
#E41A1C	-938	1.17290991816209	1	1	FALSE	0.3	1
#E41A1C	-938	1.17290991816209	1	1	FALSE	0.3	1
#E41A1C	-938	1.17290991816209	1	1	FALSE	0.3	1
#E41A1C	-938	1.17290991816209	1	1	FALSE	0.3	1
#E41A1C	-937	1.17393161549297	1	1	FALSE	0.3	1
#E41A1C	-937	1.17393161549297	1	1	FALSE	0.3	1
#E41A1C	-937	1.17393161549297	1	1	FALSE	0.3	1
#E41A1C	-937	1.17393161549297	1	1	FALSE	0.3	1
#E41A1C	-936	1.17513090026769	1	1	FALSE	0.3	1
#E41A1C	-936	1.17513090026769	1	1	FALSE	0.3	1
#E41A1C	-936	1.17513090026769	1	1	FALSE	0.3	1
#E41A1C	-936	1.17513090026769	1	1	FALSE	0.3	1
#E41A1C	-935	1.17649889477537	1	1	FALSE	0.3	1
#E41A1C	-935	1.17649889477537	1	1	FALSE	0.3	1
#E41A1C	-935	1.17649889477537	1	1	FALSE	0.3	1
#E41A1C	-935	1.17649889477537	1	1	FALSE	0.3	1
#E41A1C	-934	1.17802177909481	1	1	FALSE	0.3	1
#E41A1C	-934	1.17802177909481	1	1	FALSE	0.3	1
#E41A1C	-934	1.17802177909481	1	1	FALSE	0.3	1
#E41A1C	-934	1.17802177909481	1	1	FALSE	0.3	1
#E41A1C	-933	1.17969190386176	1	1	FALSE	0.3	1
#E41A1C	-933	1.17969190386176	1	1	FALSE	0.3	1
#E41A1C	-933	1.17969190386176	1	1	FALSE	0.3	1
#E41A1C	-933	1.17969190386176	1	1	FALSE	0.3	1
#E41A1C	-932	1.1815227537885	1	1	FALSE	0.3	1
#E41A1C	-932	1.1815227537885	1	1	FALSE	0.3	1
#E41A1C	-932	1.1815227537885	1	1	FALSE	0.3	1
#E41A1C	-932	1.1815227537885	1	1	FALSE	0.3	1
#E41A1C	-931	1.1835014413754	1	1	FALSE	0.3	1
#E41A1C	-931	1.1835014413754	1	1	FALSE	0.3	1
#E41A1C	-931	1.1835014413754	1	1	FALSE	0.3	1
#E41A1C	-931	1.1835014413754	1	1	FALSE	0.3	1
#E41A1C	-930	1.18564229728228	1	1	FALSE	0.3	1
#E41A1C	-930	1.18564229728228	1	1	FALSE	0.3	1
#E41A1C	-930	1.18564229728228	1	1	FALSE	0.3	1
#E41A1C	-930	1.18564229728228	1	1	FALSE	0.3	1
#E41A1C	-929	1.18795755006303	1	1	FALSE	0.3	1
#E41A1C	-929	1.18795755006303	1	1	FALSE	0.3	1
#E41A1C	-929	1.18795755006303	1	1	FALSE	0.3	1
#E41A1C	-929	1.18795755006303	1	1	FALSE	0.3	1
#E41A1C	-928	1.19041297555391	1	1	FALSE	0.3	1
#E41A1C	-928	1.19041297555391	1	1	FALSE	0.3	1
#E41A1C	-928	1.19041297555391	1	1	FALSE	0.3	1
#E41A1C	-928	1.19041297555391	1	1	FALSE	0.3	1
#E41A1C	-927	1.19302068013083	1	1	FALSE	0.3	1
#E41A1C	-927	1.19302068013083	1	1	FALSE	0.3	1
#E41A1C	-927	1.19302068013083	1	1	FALSE	0.3	1
#E41A1C	-927	1.19302068013083	1	1	FALSE	0.3	1
#E41A1C	-926	1.19577746589119	1	1	FALSE	0.3	1
#E41A1C	-926	1.19577746589119	1	1	FALSE	0.3	1
#E41A1C	-926	1.19577746589119	1	1	FALSE	0.3	1
#E41A1C	-926	1.19577746589119	1	1	FALSE	0.3	1
#E41A1C	-925	1.19868572776965	1	1	FALSE	0.3	1
#E41A1C	-925	1.19868572776965	1	1	FALSE	0.3	1
#E41A1C	-925	1.19868572776965	1	1	FALSE	0.3	1
#E41A1C	-925	1.19868572776965	1	1	FALSE	0.3	1
#E41A1C	-924	1.20173089329656	1	1	FALSE	0.3	1
#E41A1C	-924	1.20173089329656	1	1	FALSE	0.3	1
#E41A1C	-924	1.20173089329656	1	1	FALSE	0.3	1
#E41A1C	-924	1.20173089329656	1	1	FALSE	0.3	1
#E41A1C	-923	1.20491571914808	1	1	FALSE	0.3	1
#E41A1C	-923	1.20491571914808	1	1	FALSE	0.3	1
#E41A1C	-923	1.20491571914808	1	1	FALSE	0.3	1
#E41A1C	-923	1.20491571914808	1	1	FALSE	0.3	1
#E41A1C	-922	1.20824460736942	1	1	FALSE	0.3	1
#E41A1C	-922	1.20824460736942	1	1	FALSE	0.3	1
#E41A1C	-922	1.20824460736942	1	1	FALSE	0.3	1
#E41A1C	-922	1.20824460736942	1	1	FALSE	0.3	1
#E41A1C	-921	1.21170644111433	1	1	FALSE	0.3	1
#E41A1C	-921	1.21170644111433	1	1	FALSE	0.3	1
#E41A1C	-921	1.21170644111433	1	1	FALSE	0.3	1
#E41A1C	-921	1.21170644111433	1	1	FALSE	0.3	1
#E41A1C	-920	1.21529534387828	1	1	FALSE	0.3	1
#E41A1C	-920	1.21529534387828	1	1	FALSE	0.3	1
#E41A1C	-920	1.21529534387828	1	1	FALSE	0.3	1
#E41A1C	-920	1.21529534387828	1	1	FALSE	0.3	1
#E41A1C	-919	1.21902517404593	1	1	FALSE	0.3	1
#E41A1C	-919	1.21902517404593	1	1	FALSE	0.3	1
#E41A1C	-919	1.21902517404593	1	1	FALSE	0.3	1
#E41A1C	-919	1.21902517404593	1	1	FALSE	0.3	1
#E41A1C	-918	1.22287032808482	1	1	FALSE	0.3	1
#E41A1C	-918	1.22287032808482	1	1	FALSE	0.3	1
#E41A1C	-918	1.22287032808482	1	1	FALSE	0.3	1
#E41A1C	-918	1.22287032808482	1	1	FALSE	0.3	1
#E41A1C	-917	1.22681823209986	1	1	FALSE	0.3	1
#E41A1C	-917	1.22681823209986	1	1	FALSE	0.3	1
#E41A1C	-917	1.22681823209986	1	1	FALSE	0.3	1
#E41A1C	-917	1.22681823209986	1	1	FALSE	0.3	1
#E41A1C	-916	1.23088117958024	1	1	FALSE	0.3	1
#E41A1C	-916	1.23088117958024	1	1	FALSE	0.3	1
#E41A1C	-916	1.23088117958024	1	1	FALSE	0.3	1
#E41A1C	-916	1.23088117958024	1	1	FALSE	0.3	1
#E41A1C	-915	1.23505661316001	1	1	FALSE	0.3	1
#E41A1C	-915	1.23505661316001	1	1	FALSE	0.3	1
#E41A1C	-915	1.23505661316001	1	1	FALSE	0.3	1
#E41A1C	-915	1.23505661316001	1	1	FALSE	0.3	1
#E41A1C	-914	1.23934048132377	1	1	FALSE	0.3	1
#E41A1C	-914	1.23934048132377	1	1	FALSE	0.3	1
#E41A1C	-914	1.23934048132377	1	1	FALSE	0.3	1
#E41A1C	-914	1.23934048132377	1	1	FALSE	0.3	1
#E41A1C	-913	1.24372262098456	1	1	FALSE	0.3	1
#E41A1C	-913	1.24372262098456	1	1	FALSE	0.3	1
#E41A1C	-913	1.24372262098456	1	1	FALSE	0.3	1
#E41A1C	-913	1.24372262098456	1	1	FALSE	0.3	1
#E41A1C	-912	1.24819542023768	1	1	FALSE	0.3	1
#E41A1C	-912	1.24819542023768	1	1	FALSE	0.3	1
#E41A1C	-912	1.24819542023768	1	1	FALSE	0.3	1
#E41A1C	-912	1.24819542023768	1	1	FALSE	0.3	1
#E41A1C	-911	1.25276861327002	1	1	FALSE	0.3	1
#E41A1C	-911	1.25276861327002	1	1	FALSE	0.3	1
#E41A1C	-911	1.25276861327002	1	1	FALSE	0.3	1
#E41A1C	-911	1.25276861327002	1	1	FALSE	0.3	1
#E41A1C	-910	1.25742671907422	1	1	FALSE	0.3	1
#E41A1C	-910	1.25742671907422	1	1	FALSE	0.3	1
#E41A1C	-910	1.25742671907422	1	1	FALSE	0.3	1
#E41A1C	-910	1.25742671907422	1	1	FALSE	0.3	1
#E41A1C	-909	1.2621632305416	1	1	FALSE	0.3	1
#E41A1C	-909	1.2621632305416	1	1	FALSE	0.3	1
#E41A1C	-909	1.2621632305416	1	1	FALSE	0.3	1
#E41A1C	-909	1.2621632305416	1	1	FALSE	0.3	1
#E41A1C	-908	1.26696098660405	1	1	FALSE	0.3	1
#E41A1C	-908	1.26696098660405	1	1	FALSE	0.3	1
#E41A1C	-908	1.26696098660405	1	1	FALSE	0.3	1
#E41A1C	-908	1.26696098660405	1	1	FALSE	0.3	1
#E41A1C	-907	1.27181818671696	1	1	FALSE	0.3	1
#E41A1C	-907	1.27181818671696	1	1	FALSE	0.3	1
#E41A1C	-907	1.27181818671696	1	1	FALSE	0.3	1
#E41A1C	-907	1.27181818671696	1	1	FALSE	0.3	1
#E41A1C	-906	1.2767216923904	1	1	FALSE	0.3	1
#E41A1C	-906	1.2767216923904	1	1	FALSE	0.3	1
#E41A1C	-906	1.2767216923904	1	1	FALSE	0.3	1
#E41A1C	-906	1.2767216923904	1	1	FALSE	0.3	1
#E41A1C	-905	1.2816835172698	1	1	FALSE	0.3	1
#E41A1C	-905	1.2816835172698	1	1	FALSE	0.3	1
#E41A1C	-905	1.2816835172698	1	1	FALSE	0.3	1
#E41A1C	-905	1.2816835172698	1	1	FALSE	0.3	1
#E41A1C	-904	1.28669782300459	1	1	FALSE	0.3	1
#E41A1C	-904	1.28669782300459	1	1	FALSE	0.3	1
#E41A1C	-904	1.28669782300459	1	1	FALSE	0.3	1
#E41A1C	-904	1.28669782300459	1	1	FALSE	0.3	1
#E41A1C	-903	1.2917516250948	1	1	FALSE	0.3	1
#E41A1C	-903	1.2917516250948	1	1	FALSE	0.3	1
#E41A1C	-903	1.2917516250948	1	1	FALSE	0.3	1
#E41A1C	-903	1.2917516250948	1	1	FALSE	0.3	1
#E41A1C	-902	1.29683115142541	1	1	FALSE	0.3	1
#E41A1C	-902	1.29683115142541	1	1	FALSE	0.3	1
#E41A1C	-902	1.29683115142541	1	1	FALSE	0.3	1
#E41A1C	-902	1.29683115142541	1	1	FALSE	0.3	1
#E41A1C	-901	1.30193013290744	1	1	FALSE	0.3	1
#E41A1C	-901	1.30193013290744	1	1	FALSE	0.3	1
#E41A1C	-901	1.30193013290744	1	1	FALSE	0.3	1
#E41A1C	-901	1.30193013290744	1	1	FALSE	0.3	1
#E41A1C	-900	1.30705826706541	1	1	FALSE	0.3	1
#E41A1C	-900	1.30705826706541	1	1	FALSE	0.3	1
#E41A1C	-900	1.30705826706541	1	1	FALSE	0.3	1
#E41A1C	-900	1.30705826706541	1	1	FALSE	0.3	1
#E41A1C	-899	1.31219250958824	1	1	FALSE	0.3	1
#E41A1C	-899	1.31219250958824	1	1	FALSE	0.3	1
#E41A1C	-899	1.31219250958824	1	1	FALSE	0.3	1
#E41A1C	-899	1.31219250958824	1	1	FALSE	0.3	1
#E41A1C	-898	1.31731205374667	1	1	FALSE	0.3	1
#E41A1C	-898	1.31731205374667	1	1	FALSE	0.3	1
#E41A1C	-898	1.31731205374667	1	1	FALSE	0.3	1
#E41A1C	-898	1.31731205374667	1	1	FALSE	0.3	1
#E41A1C	-897	1.32242538370223	1	1	FALSE	0.3	1
#E41A1C	-897	1.32242538370223	1	1	FALSE	0.3	1
#E41A1C	-897	1.32242538370223	1	1	FALSE	0.3	1
#E41A1C	-897	1.32242538370223	1	1	FALSE	0.3	1
#E41A1C	-896	1.32751880554922	1	1	FALSE	0.3	1
#E41A1C	-896	1.32751880554922	1	1	FALSE	0.3	1
#E41A1C	-896	1.32751880554922	1	1	FALSE	0.3	1
#E41A1C	-896	1.32751880554922	1	1	FALSE	0.3	1
#E41A1C	-895	1.33258677366616	1	1	FALSE	0.3	1
#E41A1C	-895	1.33258677366616	1	1	FALSE	0.3	1
#E41A1C	-895	1.33258677366616	1	1	FALSE	0.3	1
#E41A1C	-895	1.33258677366616	1	1	FALSE	0.3	1
#E41A1C	-894	1.33762320196309	1	1	FALSE	0.3	1
#E41A1C	-894	1.33762320196309	1	1	FALSE	0.3	1
#E41A1C	-894	1.33762320196309	1	1	FALSE	0.3	1
#E41A1C	-894	1.33762320196309	1	1	FALSE	0.3	1
#E41A1C	-893	1.34261987494617	1	1	FALSE	0.3	1
#E41A1C	-893	1.34261987494617	1	1	FALSE	0.3	1
#E41A1C	-893	1.34261987494617	1	1	FALSE	0.3	1
#E41A1C	-893	1.34261987494617	1	1	FALSE	0.3	1
#E41A1C	-892	1.34757120955943	1	1	FALSE	0.3	1
#E41A1C	-892	1.34757120955943	1	1	FALSE	0.3	1
#E41A1C	-892	1.34757120955943	1	1	FALSE	0.3	1
#E41A1C	-892	1.34757120955943	1	1	FALSE	0.3	1
#E41A1C	-891	1.35247717355652	1	1	FALSE	0.3	1
#E41A1C	-891	1.35247717355652	1	1	FALSE	0.3	1
#E41A1C	-891	1.35247717355652	1	1	FALSE	0.3	1
#E41A1C	-891	1.35247717355652	1	1	FALSE	0.3	1
#E41A1C	-890	1.35732818075261	1	1	FALSE	0.3	1
#E41A1C	-890	1.35732818075261	1	1	FALSE	0.3	1
#E41A1C	-890	1.35732818075261	1	1	FALSE	0.3	1
#E41A1C	-890	1.35732818075261	1	1	FALSE	0.3	1
#E41A1C	-889	1.36211966940183	1	1	FALSE	0.3	1
#E41A1C	-889	1.36211966940183	1	1	FALSE	0.3	1
#E41A1C	-889	1.36211966940183	1	1	FALSE	0.3	1
#E41A1C	-889	1.36211966940183	1	1	FALSE	0.3	1
#E41A1C	-888	1.36684737870766	1	1	FALSE	0.3	1
#E41A1C	-888	1.36684737870766	1	1	FALSE	0.3	1
#E41A1C	-888	1.36684737870766	1	1	FALSE	0.3	1
#E41A1C	-888	1.36684737870766	1	1	FALSE	0.3	1
#E41A1C	-887	1.37152380095584	1	1	FALSE	0.3	1
#E41A1C	-887	1.37152380095584	1	1	FALSE	0.3	1
#E41A1C	-887	1.37152380095584	1	1	FALSE	0.3	1
#E41A1C	-887	1.37152380095584	1	1	FALSE	0.3	1
#E41A1C	-886	1.37612940226667	1	1	FALSE	0.3	1
#E41A1C	-886	1.37612940226667	1	1	FALSE	0.3	1
#E41A1C	-886	1.37612940226667	1	1	FALSE	0.3	1
#E41A1C	-886	1.37612940226667	1	1	FALSE	0.3	1
#E41A1C	-885	1.38067850444052	1	1	FALSE	0.3	1
#E41A1C	-885	1.38067850444052	1	1	FALSE	0.3	1
#E41A1C	-885	1.38067850444052	1	1	FALSE	0.3	1
#E41A1C	-885	1.38067850444052	1	1	FALSE	0.3	1
#E41A1C	-884	1.38514221755316	1	1	FALSE	0.3	1
#E41A1C	-884	1.38514221755316	1	1	FALSE	0.3	1
#E41A1C	-884	1.38514221755316	1	1	FALSE	0.3	1
#E41A1C	-884	1.38514221755316	1	1	FALSE	0.3	1
#E41A1C	-883	1.38950382344698	1	1	FALSE	0.3	1
#E41A1C	-883	1.38950382344698	1	1	FALSE	0.3	1
#E41A1C	-883	1.38950382344698	1	1	FALSE	0.3	1
#E41A1C	-883	1.38950382344698	1	1	FALSE	0.3	1
#E41A1C	-882	1.39379166093831	1	1	FALSE	0.3	1
#E41A1C	-882	1.39379166093831	1	1	FALSE	0.3	1
#E41A1C	-882	1.39379166093831	1	1	FALSE	0.3	1
#E41A1C	-882	1.39379166093831	1	1	FALSE	0.3	1
#E41A1C	-881	1.39796798576586	1	1	FALSE	0.3	1
#E41A1C	-881	1.39796798576586	1	1	FALSE	0.3	1
#E41A1C	-881	1.39796798576586	1	1	FALSE	0.3	1
#E41A1C	-881	1.39796798576586	1	1	FALSE	0.3	1
#E41A1C	-880	1.40206769034472	1	1	FALSE	0.3	1
#E41A1C	-880	1.40206769034472	1	1	FALSE	0.3	1
#E41A1C	-880	1.40206769034472	1	1	FALSE	0.3	1
#E41A1C	-880	1.40206769034472	1	1	FALSE	0.3	1
#E41A1C	-879	1.40604746632757	1	1	FALSE	0.3	1
#E41A1C	-879	1.40604746632757	1	1	FALSE	0.3	1
#E41A1C	-879	1.40604746632757	1	1	FALSE	0.3	1
#E41A1C	-879	1.40604746632757	1	1	FALSE	0.3	1
#E41A1C	-878	1.40990869854897	1	1	FALSE	0.3	1
#E41A1C	-878	1.40990869854897	1	1	FALSE	0.3	1
#E41A1C	-878	1.40990869854897	1	1	FALSE	0.3	1
#E41A1C	-878	1.40990869854897	1	1	FALSE	0.3	1
#E41A1C	-877	1.41366858664015	1	1	FALSE	0.3	1
#E41A1C	-877	1.41366858664015	1	1	FALSE	0.3	1
#E41A1C	-877	1.41366858664015	1	1	FALSE	0.3	1
#E41A1C	-877	1.41366858664015	1	1	FALSE	0.3	1
#E41A1C	-876	1.41733741489704	1	1	FALSE	0.3	1
#E41A1C	-876	1.41733741489704	1	1	FALSE	0.3	1
#E41A1C	-876	1.41733741489704	1	1	FALSE	0.3	1
#E41A1C	-876	1.41733741489704	1	1	FALSE	0.3	1
#E41A1C	-875	1.42086236805953	1	1	FALSE	0.3	1
#E41A1C	-875	1.42086236805953	1	1	FALSE	0.3	1
#E41A1C	-875	1.42086236805953	1	1	FALSE	0.3	1
#E41A1C	-875	1.42086236805953	1	1	FALSE	0.3	1
#E41A1C	-874	1.42423472346064	1	1	FALSE	0.3	1
#E41A1C	-874	1.42423472346064	1	1	FALSE	0.3	1
#E41A1C	-874	1.42423472346064	1	1	FALSE	0.3	1
#E41A1C	-874	1.42423472346064	1	1	FALSE	0.3	1
#E41A1C	-873	1.42744605819986	1	1	FALSE	0.3	1
#E41A1C	-873	1.42744605819986	1	1	FALSE	0.3	1
#E41A1C	-873	1.42744605819986	1	1	FALSE	0.3	1
#E41A1C	-873	1.42744605819986	1	1	FALSE	0.3	1
#E41A1C	-872	1.43051126454027	1	1	FALSE	0.3	1
#E41A1C	-872	1.43051126454027	1	1	FALSE	0.3	1
#E41A1C	-872	1.43051126454027	1	1	FALSE	0.3	1
#E41A1C	-872	1.43051126454027	1	1	FALSE	0.3	1
#E41A1C	-871	1.4334270579428	1	1	FALSE	0.3	1
#E41A1C	-871	1.4334270579428	1	1	FALSE	0.3	1
#E41A1C	-871	1.4334270579428	1	1	FALSE	0.3	1
#E41A1C	-871	1.4334270579428	1	1	FALSE	0.3	1
#E41A1C	-870	1.43618820718472	1	1	FALSE	0.3	1
#E41A1C	-870	1.43618820718472	1	1	FALSE	0.3	1
#E41A1C	-870	1.43618820718472	1	1	FALSE	0.3	1
#E41A1C	-870	1.43618820718472	1	1	FALSE	0.3	1
#E41A1C	-869	1.4387926983574	1	1	FALSE	0.3	1
#E41A1C	-869	1.4387926983574	1	1	FALSE	0.3	1
#E41A1C	-869	1.4387926983574	1	1	FALSE	0.3	1
#E41A1C	-869	1.4387926983574	1	1	FALSE	0.3	1
#E41A1C	-868	1.44124410948682	1	1	FALSE	0.3	1
#E41A1C	-868	1.44124410948682	1	1	FALSE	0.3	1
#E41A1C	-868	1.44124410948682	1	1	FALSE	0.3	1
#E41A1C	-868	1.44124410948682	1	1	FALSE	0.3	1
#E41A1C	-867	1.44355531309288	1	1	FALSE	0.3	1
#E41A1C	-867	1.44355531309288	1	1	FALSE	0.3	1
#E41A1C	-867	1.44355531309288	1	1	FALSE	0.3	1
#E41A1C	-867	1.44355531309288	1	1	FALSE	0.3	1
#E41A1C	-866	1.44570959541998	1	1	FALSE	0.3	1
#E41A1C	-866	1.44570959541998	1	1	FALSE	0.3	1
#E41A1C	-866	1.44570959541998	1	1	FALSE	0.3	1
#E41A1C	-866	1.44570959541998	1	1	FALSE	0.3	1
#E41A1C	-865	1.44768326148186	1	1	FALSE	0.3	1
#E41A1C	-865	1.44768326148186	1	1	FALSE	0.3	1
#E41A1C	-865	1.44768326148186	1	1	FALSE	0.3	1
#E41A1C	-865	1.44768326148186	1	1	FALSE	0.3	1
#E41A1C	-864	1.4495083199437	1	1	FALSE	0.3	1
#E41A1C	-864	1.4495083199437	1	1	FALSE	0.3	1
#E41A1C	-864	1.4495083199437	1	1	FALSE	0.3	1
#E41A1C	-864	1.4495083199437	1	1	FALSE	0.3	1
#E41A1C	-863	1.45118496635932	1	1	FALSE	0.3	1
#E41A1C	-863	1.45118496635932	1	1	FALSE	0.3	1
#E41A1C	-863	1.45118496635932	1	1	FALSE	0.3	1
#E41A1C	-863	1.45118496635932	1	1	FALSE	0.3	1
#E41A1C	-862	1.45269387514478	1	1	FALSE	0.3	1
#E41A1C	-862	1.45269387514478	1	1	FALSE	0.3	1
#E41A1C	-862	1.45269387514478	1	1	FALSE	0.3	1
#E41A1C	-862	1.45269387514478	1	1	FALSE	0.3	1
#E41A1C	-861	1.45400920493178	1	1	FALSE	0.3	1
#E41A1C	-861	1.45400920493178	1	1	FALSE	0.3	1
#E41A1C	-861	1.45400920493178	1	1	FALSE	0.3	1
#E41A1C	-861	1.45400920493178	1	1	FALSE	0.3	1
#E41A1C	-860	1.45515404994681	1	1	FALSE	0.3	1
#E41A1C	-860	1.45515404994681	1	1	FALSE	0.3	1
#E41A1C	-860	1.45515404994681	1	1	FALSE	0.3	1
#E41A1C	-860	1.45515404994681	1	1	FALSE	0.3	1
#E41A1C	-859	1.45612311225521	1	1	FALSE	0.3	1
#E41A1C	-859	1.45612311225521	1	1	FALSE	0.3	1
#E41A1C	-859	1.45612311225521	1	1	FALSE	0.3	1
#E41A1C	-859	1.45612311225521	1	1	FALSE	0.3	1
#E41A1C	-858	1.45693652803659	1	1	FALSE	0.3	1
#E41A1C	-858	1.45693652803659	1	1	FALSE	0.3	1
#E41A1C	-858	1.45693652803659	1	1	FALSE	0.3	1
#E41A1C	-858	1.45693652803659	1	1	FALSE	0.3	1
#E41A1C	-857	1.45758998010203	1	1	FALSE	0.3	1
#E41A1C	-857	1.45758998010203	1	1	FALSE	0.3	1
#E41A1C	-857	1.45758998010203	1	1	FALSE	0.3	1
#E41A1C	-857	1.45758998010203	1	1	FALSE	0.3	1
#E41A1C	-856	1.45807011577846	1	1	FALSE	0.3	1
#E41A1C	-856	1.45807011577846	1	1	FALSE	0.3	1
#E41A1C	-856	1.45807011577846	1	1	FALSE	0.3	1
#E41A1C	-856	1.45807011577846	1	1	FALSE	0.3	1
#E41A1C	-855	1.45836869129741	1	1	FALSE	0.3	1
#E41A1C	-855	1.45836869129741	1	1	FALSE	0.3	1
#E41A1C	-855	1.45836869129741	1	1	FALSE	0.3	1
#E41A1C	-855	1.45836869129741	1	1	FALSE	0.3	1
#E41A1C	-854	1.4584628060956	1	1	FALSE	0.3	1
#E41A1C	-854	1.4584628060956	1	1	FALSE	0.3	1
#E41A1C	-854	1.4584628060956	1	1	FALSE	0.3	1
#E41A1C	-854	1.4584628060956	1	1	FALSE	0.3	1
#E41A1C	-853	1.4583854147002	1	1	FALSE	0.3	1
#E41A1C	-853	1.4583854147002	1	1	FALSE	0.3	1
#E41A1C	-853	1.4583854147002	1	1	FALSE	0.3	1
#E41A1C	-853	1.4583854147002	1	1	FALSE	0.3	1
#E41A1C	-852	1.45812473581795	1	1	FALSE	0.3	1
#E41A1C	-852	1.45812473581795	1	1	FALSE	0.3	1
#E41A1C	-852	1.45812473581795	1	1	FALSE	0.3	1
#E41A1C	-852	1.45812473581795	1	1	FALSE	0.3	1
#E41A1C	-851	1.45768128992959	1	1	FALSE	0.3	1
#E41A1C	-851	1.45768128992959	1	1	FALSE	0.3	1
#E41A1C	-851	1.45768128992959	1	1	FALSE	0.3	1
#E41A1C	-851	1.45768128992959	1	1	FALSE	0.3	1
#E41A1C	-850	1.45707284329088	1	1	FALSE	0.3	1
#E41A1C	-850	1.45707284329088	1	1	FALSE	0.3	1
#E41A1C	-850	1.45707284329088	1	1	FALSE	0.3	1
#E41A1C	-850	1.45707284329088	1	1	FALSE	0.3	1
#E41A1C	-849	1.4562939233267	1	1	FALSE	0.3	1
#E41A1C	-849	1.4562939233267	1	1	FALSE	0.3	1
#E41A1C	-849	1.4562939233267	1	1	FALSE	0.3	1
#E41A1C	-849	1.4562939233267	1	1	FALSE	0.3	1
#E41A1C	-848	1.45534553866534	1	1	FALSE	0.3	1
#E41A1C	-848	1.45534553866534	1	1	FALSE	0.3	1
#E41A1C	-848	1.45534553866534	1	1	FALSE	0.3	1
#E41A1C	-848	1.45534553866534	1	1	FALSE	0.3	1
#E41A1C	-847	1.4542184246834	1	1	FALSE	0.3	1
#E41A1C	-847	1.4542184246834	1	1	FALSE	0.3	1
#E41A1C	-847	1.4542184246834	1	1	FALSE	0.3	1
#E41A1C	-847	1.4542184246834	1	1	FALSE	0.3	1
#E41A1C	-846	1.45288805548761	1	1	FALSE	0.3	1
#E41A1C	-846	1.45288805548761	1	1	FALSE	0.3	1
#E41A1C	-846	1.45288805548761	1	1	FALSE	0.3	1
#E41A1C	-846	1.45288805548761	1	1	FALSE	0.3	1
#E41A1C	-845	1.45138206452828	1	1	FALSE	0.3	1
#E41A1C	-845	1.45138206452828	1	1	FALSE	0.3	1
#E41A1C	-845	1.45138206452828	1	1	FALSE	0.3	1
#E41A1C	-845	1.45138206452828	1	1	FALSE	0.3	1
#E41A1C	-844	1.44970880955068	1	1	FALSE	0.3	1
#E41A1C	-844	1.44970880955068	1	1	FALSE	0.3	1
#E41A1C	-844	1.44970880955068	1	1	FALSE	0.3	1
#E41A1C	-844	1.44970880955068	1	1	FALSE	0.3	1
#E41A1C	-843	1.447883962894	1	1	FALSE	0.3	1
#E41A1C	-843	1.447883962894	1	1	FALSE	0.3	1
#E41A1C	-843	1.447883962894	1	1	FALSE	0.3	1
#E41A1C	-843	1.447883962894	1	1	FALSE	0.3	1
#E41A1C	-842	1.44588998152681	1	1	FALSE	0.3	1
#E41A1C	-842	1.44588998152681	1	1	FALSE	0.3	1
#E41A1C	-842	1.44588998152681	1	1	FALSE	0.3	1
#E41A1C	-842	1.44588998152681	1	1	FALSE	0.3	1
#E41A1C	-841	1.44371216004408	1	1	FALSE	0.3	1
#E41A1C	-841	1.44371216004408	1	1	FALSE	0.3	1
#E41A1C	-841	1.44371216004408	1	1	FALSE	0.3	1
#E41A1C	-841	1.44371216004408	1	1	FALSE	0.3	1
#E41A1C	-840	1.44135997680187	1	1	FALSE	0.3	1
#E41A1C	-840	1.44135997680187	1	1	FALSE	0.3	1
#E41A1C	-840	1.44135997680187	1	1	FALSE	0.3	1
#E41A1C	-840	1.44135997680187	1	1	FALSE	0.3	1
#E41A1C	-839	1.43882610734544	1	1	FALSE	0.3	1
#E41A1C	-839	1.43882610734544	1	1	FALSE	0.3	1
#E41A1C	-839	1.43882610734544	1	1	FALSE	0.3	1
#E41A1C	-839	1.43882610734544	1	1	FALSE	0.3	1
#E41A1C	-838	1.43613021085827	1	1	FALSE	0.3	1
#E41A1C	-838	1.43613021085827	1	1	FALSE	0.3	1
#E41A1C	-838	1.43613021085827	1	1	FALSE	0.3	1
#E41A1C	-838	1.43613021085827	1	1	FALSE	0.3	1
#E41A1C	-837	1.43325296369851	1	1	FALSE	0.3	1
#E41A1C	-837	1.43325296369851	1	1	FALSE	0.3	1
#E41A1C	-837	1.43325296369851	1	1	FALSE	0.3	1
#E41A1C	-837	1.43325296369851	1	1	FALSE	0.3	1
#E41A1C	-836	1.43020976960637	1	1	FALSE	0.3	1
#E41A1C	-836	1.43020976960637	1	1	FALSE	0.3	1
#E41A1C	-836	1.43020976960637	1	1	FALSE	0.3	1
#E41A1C	-836	1.43020976960637	1	1	FALSE	0.3	1
#E41A1C	-835	1.42699752579843	1	1	FALSE	0.3	1
#E41A1C	-835	1.42699752579843	1	1	FALSE	0.3	1
#E41A1C	-835	1.42699752579843	1	1	FALSE	0.3	1
#E41A1C	-835	1.42699752579843	1	1	FALSE	0.3	1
#E41A1C	-834	1.42365310226737	1	1	FALSE	0.3	1
#E41A1C	-834	1.42365310226737	1	1	FALSE	0.3	1
#E41A1C	-834	1.42365310226737	1	1	FALSE	0.3	1
#E41A1C	-834	1.42365310226737	1	1	FALSE	0.3	1
#E41A1C	-833	1.420161985285	1	1	FALSE	0.3	1
#E41A1C	-833	1.420161985285	1	1	FALSE	0.3	1
#E41A1C	-833	1.420161985285	1	1	FALSE	0.3	1
#E41A1C	-833	1.420161985285	1	1	FALSE	0.3	1
#E41A1C	-832	1.41651508840597	1	1	FALSE	0.3	1
#E41A1C	-832	1.41651508840597	1	1	FALSE	0.3	1
#E41A1C	-832	1.41651508840597	1	1	FALSE	0.3	1
#E41A1C	-832	1.41651508840597	1	1	FALSE	0.3	1
#E41A1C	-831	1.41272134332379	1	1	FALSE	0.3	1
#E41A1C	-831	1.41272134332379	1	1	FALSE	0.3	1
#E41A1C	-831	1.41272134332379	1	1	FALSE	0.3	1
#E41A1C	-831	1.41272134332379	1	1	FALSE	0.3	1
#E41A1C	-830	1.40878162327305	1	1	FALSE	0.3	1
#E41A1C	-830	1.40878162327305	1	1	FALSE	0.3	1
#E41A1C	-830	1.40878162327305	1	1	FALSE	0.3	1
#E41A1C	-830	1.40878162327305	1	1	FALSE	0.3	1
#E41A1C	-829	1.40470933822333	1	1	FALSE	0.3	1
#E41A1C	-829	1.40470933822333	1	1	FALSE	0.3	1
#E41A1C	-829	1.40470933822333	1	1	FALSE	0.3	1
#E41A1C	-829	1.40470933822333	1	1	FALSE	0.3	1
#E41A1C	-828	1.40049859551026	1	1	FALSE	0.3	1
#E41A1C	-828	1.40049859551026	1	1	FALSE	0.3	1
#E41A1C	-828	1.40049859551026	1	1	FALSE	0.3	1
#E41A1C	-828	1.40049859551026	1	1	FALSE	0.3	1
#E41A1C	-827	1.39615809131235	1	1	FALSE	0.3	1
#E41A1C	-827	1.39615809131235	1	1	FALSE	0.3	1
#E41A1C	-827	1.39615809131235	1	1	FALSE	0.3	1
#E41A1C	-827	1.39615809131235	1	1	FALSE	0.3	1
#E41A1C	-826	1.39167254602891	1	1	FALSE	0.3	1
#E41A1C	-826	1.39167254602891	1	1	FALSE	0.3	1
#E41A1C	-826	1.39167254602891	1	1	FALSE	0.3	1
#E41A1C	-826	1.39167254602891	1	1	FALSE	0.3	1
#E41A1C	-825	1.38704936944497	1	1	FALSE	0.3	1
#E41A1C	-825	1.38704936944497	1	1	FALSE	0.3	1
#E41A1C	-825	1.38704936944497	1	1	FALSE	0.3	1
#E41A1C	-825	1.38704936944497	1	1	FALSE	0.3	1
#E41A1C	-824	1.38229940811758	1	1	FALSE	0.3	1
#E41A1C	-824	1.38229940811758	1	1	FALSE	0.3	1
#E41A1C	-824	1.38229940811758	1	1	FALSE	0.3	1
#E41A1C	-824	1.38229940811758	1	1	FALSE	0.3	1
#E41A1C	-823	1.37745587630841	1	1	FALSE	0.3	1
#E41A1C	-823	1.37745587630841	1	1	FALSE	0.3	1
#E41A1C	-823	1.37745587630841	1	1	FALSE	0.3	1
#E41A1C	-823	1.37745587630841	1	1	FALSE	0.3	1
#E41A1C	-822	1.37249560455977	1	1	FALSE	0.3	1
#E41A1C	-822	1.37249560455977	1	1	FALSE	0.3	1
#E41A1C	-822	1.37249560455977	1	1	FALSE	0.3	1
#E41A1C	-822	1.37249560455977	1	1	FALSE	0.3	1
#E41A1C	-821	1.36741819330161	1	1	FALSE	0.3	1
#E41A1C	-821	1.36741819330161	1	1	FALSE	0.3	1
#E41A1C	-821	1.36741819330161	1	1	FALSE	0.3	1
#E41A1C	-821	1.36741819330161	1	1	FALSE	0.3	1
#E41A1C	-820	1.36224758448797	1	1	FALSE	0.3	1
#E41A1C	-820	1.36224758448797	1	1	FALSE	0.3	1
#E41A1C	-820	1.36224758448797	1	1	FALSE	0.3	1
#E41A1C	-820	1.36224758448797	1	1	FALSE	0.3	1
#E41A1C	-819	1.35698042878718	1	1	FALSE	0.3	1
#E41A1C	-819	1.35698042878718	1	1	FALSE	0.3	1
#E41A1C	-819	1.35698042878718	1	1	FALSE	0.3	1
#E41A1C	-819	1.35698042878718	1	1	FALSE	0.3	1
#E41A1C	-818	1.35164476690621	1	1	FALSE	0.3	1
#E41A1C	-818	1.35164476690621	1	1	FALSE	0.3	1
#E41A1C	-818	1.35164476690621	1	1	FALSE	0.3	1
#E41A1C	-818	1.35164476690621	1	1	FALSE	0.3	1
#E41A1C	-817	1.34621574086193	1	1	FALSE	0.3	1
#E41A1C	-817	1.34621574086193	1	1	FALSE	0.3	1
#E41A1C	-817	1.34621574086193	1	1	FALSE	0.3	1
#E41A1C	-817	1.34621574086193	1	1	FALSE	0.3	1
#E41A1C	-816	1.34070516355325	1	1	FALSE	0.3	1
#E41A1C	-816	1.34070516355325	1	1	FALSE	0.3	1
#E41A1C	-816	1.34070516355325	1	1	FALSE	0.3	1
#E41A1C	-816	1.34070516355325	1	1	FALSE	0.3	1
#E41A1C	-815	1.33512825427658	1	1	FALSE	0.3	1
#E41A1C	-815	1.33512825427658	1	1	FALSE	0.3	1
#E41A1C	-815	1.33512825427658	1	1	FALSE	0.3	1
#E41A1C	-815	1.33512825427658	1	1	FALSE	0.3	1
#E41A1C	-814	1.32951377531315	1	1	FALSE	0.3	1
#E41A1C	-814	1.32951377531315	1	1	FALSE	0.3	1
#E41A1C	-814	1.32951377531315	1	1	FALSE	0.3	1
#E41A1C	-814	1.32951377531315	1	1	FALSE	0.3	1
#E41A1C	-813	1.32386416871223	1	1	FALSE	0.3	1
#E41A1C	-813	1.32386416871223	1	1	FALSE	0.3	1
#E41A1C	-813	1.32386416871223	1	1	FALSE	0.3	1
#E41A1C	-813	1.32386416871223	1	1	FALSE	0.3	1
#E41A1C	-812	1.31813897517579	1	1	FALSE	0.3	1
#E41A1C	-812	1.31813897517579	1	1	FALSE	0.3	1
#E41A1C	-812	1.31813897517579	1	1	FALSE	0.3	1
#E41A1C	-812	1.31813897517579	1	1	FALSE	0.3	1
#E41A1C	-811	1.31235389499938	1	1	FALSE	0.3	1
#E41A1C	-811	1.31235389499938	1	1	FALSE	0.3	1
#E41A1C	-811	1.31235389499938	1	1	FALSE	0.3	1
#E41A1C	-811	1.31235389499938	1	1	FALSE	0.3	1
#E41A1C	-810	1.30653062457387	1	1	FALSE	0.3	1
#E41A1C	-810	1.30653062457387	1	1	FALSE	0.3	1
#E41A1C	-810	1.30653062457387	1	1	FALSE	0.3	1
#E41A1C	-810	1.30653062457387	1	1	FALSE	0.3	1
#E41A1C	-809	1.30067391611751	1	1	FALSE	0.3	1
#E41A1C	-809	1.30067391611751	1	1	FALSE	0.3	1
#E41A1C	-809	1.30067391611751	1	1	FALSE	0.3	1
#E41A1C	-809	1.30067391611751	1	1	FALSE	0.3	1
#E41A1C	-808	1.29476464934155	1	1	FALSE	0.3	1
#E41A1C	-808	1.29476464934155	1	1	FALSE	0.3	1
#E41A1C	-808	1.29476464934155	1	1	FALSE	0.3	1
#E41A1C	-808	1.29476464934155	1	1	FALSE	0.3	1
#E41A1C	-807	1.28883759149619	1	1	FALSE	0.3	1
#E41A1C	-807	1.28883759149619	1	1	FALSE	0.3	1
#E41A1C	-807	1.28883759149619	1	1	FALSE	0.3	1
#E41A1C	-807	1.28883759149619	1	1	FALSE	0.3	1
#E41A1C	-806	1.28288263262121	1	1	FALSE	0.3	1
#E41A1C	-806	1.28288263262121	1	1	FALSE	0.3	1
#E41A1C	-806	1.28288263262121	1	1	FALSE	0.3	1
#E41A1C	-806	1.28288263262121	1	1	FALSE	0.3	1
#E41A1C	-805	1.27694940330948	1	1	FALSE	0.3	1
#E41A1C	-805	1.27694940330948	1	1	FALSE	0.3	1
#E41A1C	-805	1.27694940330948	1	1	FALSE	0.3	1
#E41A1C	-805	1.27694940330948	1	1	FALSE	0.3	1
#E41A1C	-804	1.27102200707267	1	1	FALSE	0.3	1
#E41A1C	-804	1.27102200707267	1	1	FALSE	0.3	1
#E41A1C	-804	1.27102200707267	1	1	FALSE	0.3	1
#E41A1C	-804	1.27102200707267	1	1	FALSE	0.3	1
#E41A1C	-803	1.26511699229695	1	1	FALSE	0.3	1
#E41A1C	-803	1.26511699229695	1	1	FALSE	0.3	1
#E41A1C	-803	1.26511699229695	1	1	FALSE	0.3	1
#E41A1C	-803	1.26511699229695	1	1	FALSE	0.3	1
#E41A1C	-802	1.25923181996816	1	1	FALSE	0.3	1
#E41A1C	-802	1.25923181996816	1	1	FALSE	0.3	1
#E41A1C	-802	1.25923181996816	1	1	FALSE	0.3	1
#E41A1C	-802	1.25923181996816	1	1	FALSE	0.3	1
#E41A1C	-801	1.25336147132755	1	1	FALSE	0.3	1
#E41A1C	-801	1.25336147132755	1	1	FALSE	0.3	1
#E41A1C	-801	1.25336147132755	1	1	FALSE	0.3	1
#E41A1C	-801	1.25336147132755	1	1	FALSE	0.3	1
#E41A1C	-800	1.2475182645506	1	1	FALSE	0.3	1
#E41A1C	-800	1.2475182645506	1	1	FALSE	0.3	1
#E41A1C	-800	1.2475182645506	1	1	FALSE	0.3	1
#E41A1C	-800	1.2475182645506	1	1	FALSE	0.3	1
#E41A1C	-799	1.24170029070071	1	1	FALSE	0.3	1
#E41A1C	-799	1.24170029070071	1	1	FALSE	0.3	1
#E41A1C	-799	1.24170029070071	1	1	FALSE	0.3	1
#E41A1C	-799	1.24170029070071	1	1	FALSE	0.3	1
#E41A1C	-798	1.23591673766321	1	1	FALSE	0.3	1
#E41A1C	-798	1.23591673766321	1	1	FALSE	0.3	1
#E41A1C	-798	1.23591673766321	1	1	FALSE	0.3	1
#E41A1C	-798	1.23591673766321	1	1	FALSE	0.3	1
#E41A1C	-797	1.23016551224143	1	1	FALSE	0.3	1
#E41A1C	-797	1.23016551224143	1	1	FALSE	0.3	1
#E41A1C	-797	1.23016551224143	1	1	FALSE	0.3	1
#E41A1C	-797	1.23016551224143	1	1	FALSE	0.3	1
#E41A1C	-796	1.22448409024514	1	1	FALSE	0.3	1
#E41A1C	-796	1.22448409024514	1	1	FALSE	0.3	1
#E41A1C	-796	1.22448409024514	1	1	FALSE	0.3	1
#E41A1C	-796	1.22448409024514	1	1	FALSE	0.3	1
#E41A1C	-795	1.21889003304482	1	1	FALSE	0.3	1
#E41A1C	-795	1.21889003304482	1	1	FALSE	0.3	1
#E41A1C	-795	1.21889003304482	1	1	FALSE	0.3	1
#E41A1C	-795	1.21889003304482	1	1	FALSE	0.3	1
#E41A1C	-794	1.21335417066245	1	1	FALSE	0.3	1
#E41A1C	-794	1.21335417066245	1	1	FALSE	0.3	1
#E41A1C	-794	1.21335417066245	1	1	FALSE	0.3	1
#E41A1C	-794	1.21335417066245	1	1	FALSE	0.3	1
#E41A1C	-793	1.20789714361656	1	1	FALSE	0.3	1
#E41A1C	-793	1.20789714361656	1	1	FALSE	0.3	1
#E41A1C	-793	1.20789714361656	1	1	FALSE	0.3	1
#E41A1C	-793	1.20789714361656	1	1	FALSE	0.3	1
#E41A1C	-792	1.20251953543854	1	1	FALSE	0.3	1
#E41A1C	-792	1.20251953543854	1	1	FALSE	0.3	1
#E41A1C	-792	1.20251953543854	1	1	FALSE	0.3	1
#E41A1C	-792	1.20251953543854	1	1	FALSE	0.3	1
#E41A1C	-791	1.19723603030096	1	1	FALSE	0.3	1
#E41A1C	-791	1.19723603030096	1	1	FALSE	0.3	1
#E41A1C	-791	1.19723603030096	1	1	FALSE	0.3	1
#E41A1C	-791	1.19723603030096	1	1	FALSE	0.3	1
#E41A1C	-790	1.192050448711	1	1	FALSE	0.3	1
#E41A1C	-790	1.192050448711	1	1	FALSE	0.3	1
#E41A1C	-790	1.192050448711	1	1	FALSE	0.3	1
#E41A1C	-790	1.192050448711	1	1	FALSE	0.3	1
#E41A1C	-789	1.18696272718845	1	1	FALSE	0.3	1
#E41A1C	-789	1.18696272718845	1	1	FALSE	0.3	1
#E41A1C	-789	1.18696272718845	1	1	FALSE	0.3	1
#E41A1C	-789	1.18696272718845	1	1	FALSE	0.3	1
#E41A1C	-788	1.18197555779408	1	1	FALSE	0.3	1
#E41A1C	-788	1.18197555779408	1	1	FALSE	0.3	1
#E41A1C	-788	1.18197555779408	1	1	FALSE	0.3	1
#E41A1C	-788	1.18197555779408	1	1	FALSE	0.3	1
#E41A1C	-787	1.17711604471503	1	1	FALSE	0.3	1
#E41A1C	-787	1.17711604471503	1	1	FALSE	0.3	1
#E41A1C	-787	1.17711604471503	1	1	FALSE	0.3	1
#E41A1C	-787	1.17711604471503	1	1	FALSE	0.3	1
#E41A1C	-786	1.17237966941282	1	1	FALSE	0.3	1
#E41A1C	-786	1.17237966941282	1	1	FALSE	0.3	1
#E41A1C	-786	1.17237966941282	1	1	FALSE	0.3	1
#E41A1C	-786	1.17237966941282	1	1	FALSE	0.3	1
#E41A1C	-785	1.16776802028232	1	1	FALSE	0.3	1
#E41A1C	-785	1.16776802028232	1	1	FALSE	0.3	1
#E41A1C	-785	1.16776802028232	1	1	FALSE	0.3	1
#E41A1C	-785	1.16776802028232	1	1	FALSE	0.3	1
#E41A1C	-784	1.16327734826054	1	1	FALSE	0.3	1
#E41A1C	-784	1.16327734826054	1	1	FALSE	0.3	1
#E41A1C	-784	1.16327734826054	1	1	FALSE	0.3	1
#E41A1C	-784	1.16327734826054	1	1	FALSE	0.3	1
#E41A1C	-783	1.15892051839827	1	1	FALSE	0.3	1
#E41A1C	-783	1.15892051839827	1	1	FALSE	0.3	1
#E41A1C	-783	1.15892051839827	1	1	FALSE	0.3	1
#E41A1C	-783	1.15892051839827	1	1	FALSE	0.3	1
#E41A1C	-782	1.15471467487892	1	1	FALSE	0.3	1
#E41A1C	-782	1.15471467487892	1	1	FALSE	0.3	1
#E41A1C	-782	1.15471467487892	1	1	FALSE	0.3	1
#E41A1C	-782	1.15471467487892	1	1	FALSE	0.3	1
#E41A1C	-781	1.15065717092962	1	1	FALSE	0.3	1
#E41A1C	-781	1.15065717092962	1	1	FALSE	0.3	1
#E41A1C	-781	1.15065717092962	1	1	FALSE	0.3	1
#E41A1C	-781	1.15065717092962	1	1	FALSE	0.3	1
#E41A1C	-780	1.14675639257314	1	1	FALSE	0.3	1
#E41A1C	-780	1.14675639257314	1	1	FALSE	0.3	1
#E41A1C	-780	1.14675639257314	1	1	FALSE	0.3	1
#E41A1C	-780	1.14675639257314	1	1	FALSE	0.3	1
#E41A1C	-779	1.14300205883009	1	1	FALSE	0.3	1
#E41A1C	-779	1.14300205883009	1	1	FALSE	0.3	1
#E41A1C	-779	1.14300205883009	1	1	FALSE	0.3	1
#E41A1C	-779	1.14300205883009	1	1	FALSE	0.3	1
#E41A1C	-778	1.13941722689882	1	1	FALSE	0.3	1
#E41A1C	-778	1.13941722689882	1	1	FALSE	0.3	1
#E41A1C	-778	1.13941722689882	1	1	FALSE	0.3	1
#E41A1C	-778	1.13941722689882	1	1	FALSE	0.3	1
#E41A1C	-777	1.13601129991376	1	1	FALSE	0.3	1
#E41A1C	-777	1.13601129991376	1	1	FALSE	0.3	1
#E41A1C	-777	1.13601129991376	1	1	FALSE	0.3	1
#E41A1C	-777	1.13601129991376	1	1	FALSE	0.3	1
#E41A1C	-776	1.13278651868861	1	1	FALSE	0.3	1
#E41A1C	-776	1.13278651868861	1	1	FALSE	0.3	1
#E41A1C	-776	1.13278651868861	1	1	FALSE	0.3	1
#E41A1C	-776	1.13278651868861	1	1	FALSE	0.3	1
#E41A1C	-775	1.1297480657429	1	1	FALSE	0.3	1
#E41A1C	-775	1.1297480657429	1	1	FALSE	0.3	1
#E41A1C	-775	1.1297480657429	1	1	FALSE	0.3	1
#E41A1C	-775	1.1297480657429	1	1	FALSE	0.3	1
#E41A1C	-774	1.12687820128758	1	1	FALSE	0.3	1
#E41A1C	-774	1.12687820128758	1	1	FALSE	0.3	1
#E41A1C	-774	1.12687820128758	1	1	FALSE	0.3	1
#E41A1C	-774	1.12687820128758	1	1	FALSE	0.3	1
#E41A1C	-773	1.12416895773156	1	1	FALSE	0.3	1
#E41A1C	-773	1.12416895773156	1	1	FALSE	0.3	1
#E41A1C	-773	1.12416895773156	1	1	FALSE	0.3	1
#E41A1C	-773	1.12416895773156	1	1	FALSE	0.3	1
#E41A1C	-772	1.12164385101845	1	1	FALSE	0.3	1
#E41A1C	-772	1.12164385101845	1	1	FALSE	0.3	1
#E41A1C	-772	1.12164385101845	1	1	FALSE	0.3	1
#E41A1C	-772	1.12164385101845	1	1	FALSE	0.3	1
#E41A1C	-771	1.11931641612404	1	1	FALSE	0.3	1
#E41A1C	-771	1.11931641612404	1	1	FALSE	0.3	1
#E41A1C	-771	1.11931641612404	1	1	FALSE	0.3	1
#E41A1C	-771	1.11931641612404	1	1	FALSE	0.3	1
#E41A1C	-770	1.11719472261233	1	1	FALSE	0.3	1
#E41A1C	-770	1.11719472261233	1	1	FALSE	0.3	1
#E41A1C	-770	1.11719472261233	1	1	FALSE	0.3	1
#E41A1C	-770	1.11719472261233	1	1	FALSE	0.3	1
#E41A1C	-769	1.11527512782297	1	1	FALSE	0.3	1
#E41A1C	-769	1.11527512782297	1	1	FALSE	0.3	1
#E41A1C	-769	1.11527512782297	1	1	FALSE	0.3	1
#E41A1C	-769	1.11527512782297	1	1	FALSE	0.3	1
#E41A1C	-768	1.11355708562731	1	1	FALSE	0.3	1
#E41A1C	-768	1.11355708562731	1	1	FALSE	0.3	1
#E41A1C	-768	1.11355708562731	1	1	FALSE	0.3	1
#E41A1C	-768	1.11355708562731	1	1	FALSE	0.3	1
#E41A1C	-767	1.11206013082386	1	1	FALSE	0.3	1
#E41A1C	-767	1.11206013082386	1	1	FALSE	0.3	1
#E41A1C	-767	1.11206013082386	1	1	FALSE	0.3	1
#E41A1C	-767	1.11206013082386	1	1	FALSE	0.3	1
#E41A1C	-766	1.11078688023304	1	1	FALSE	0.3	1
#E41A1C	-766	1.11078688023304	1	1	FALSE	0.3	1
#E41A1C	-766	1.11078688023304	1	1	FALSE	0.3	1
#E41A1C	-766	1.11078688023304	1	1	FALSE	0.3	1
#E41A1C	-765	1.1097526199466	1	1	FALSE	0.3	1
#E41A1C	-765	1.1097526199466	1	1	FALSE	0.3	1
#E41A1C	-765	1.1097526199466	1	1	FALSE	0.3	1
#E41A1C	-765	1.1097526199466	1	1	FALSE	0.3	1
#E41A1C	-764	1.10895971089668	1	1	FALSE	0.3	1
#E41A1C	-764	1.10895971089668	1	1	FALSE	0.3	1
#E41A1C	-764	1.10895971089668	1	1	FALSE	0.3	1
#E41A1C	-764	1.10895971089668	1	1	FALSE	0.3	1
#E41A1C	-763	1.10841139885895	1	1	FALSE	0.3	1
#E41A1C	-763	1.10841139885895	1	1	FALSE	0.3	1
#E41A1C	-763	1.10841139885895	1	1	FALSE	0.3	1
#E41A1C	-763	1.10841139885895	1	1	FALSE	0.3	1
#E41A1C	-762	1.10808104426892	1	1	FALSE	0.3	1
#E41A1C	-762	1.10808104426892	1	1	FALSE	0.3	1
#E41A1C	-762	1.10808104426892	1	1	FALSE	0.3	1
#E41A1C	-762	1.10808104426892	1	1	FALSE	0.3	1
#E41A1C	-761	1.10795651726272	1	1	FALSE	0.3	1
#E41A1C	-761	1.10795651726272	1	1	FALSE	0.3	1
#E41A1C	-761	1.10795651726272	1	1	FALSE	0.3	1
#E41A1C	-761	1.10795651726272	1	1	FALSE	0.3	1
#E41A1C	-760	1.10805459248484	1	1	FALSE	0.3	1
#E41A1C	-760	1.10805459248484	1	1	FALSE	0.3	1
#E41A1C	-760	1.10805459248484	1	1	FALSE	0.3	1
#E41A1C	-760	1.10805459248484	1	1	FALSE	0.3	1
#E41A1C	-759	1.10838107067962	1	1	FALSE	0.3	1
#E41A1C	-759	1.10838107067962	1	1	FALSE	0.3	1
#E41A1C	-759	1.10838107067962	1	1	FALSE	0.3	1
#E41A1C	-759	1.10838107067962	1	1	FALSE	0.3	1
#E41A1C	-758	1.10895760746751	1	1	FALSE	0.3	1
#E41A1C	-758	1.10895760746751	1	1	FALSE	0.3	1
#E41A1C	-758	1.10895760746751	1	1	FALSE	0.3	1
#E41A1C	-758	1.10895760746751	1	1	FALSE	0.3	1
#E41A1C	-757	1.10977411323138	1	1	FALSE	0.3	1
#E41A1C	-757	1.10977411323138	1	1	FALSE	0.3	1
#E41A1C	-757	1.10977411323138	1	1	FALSE	0.3	1
#E41A1C	-757	1.10977411323138	1	1	FALSE	0.3	1
#E41A1C	-756	1.11083010209331	1	1	FALSE	0.3	1
#E41A1C	-756	1.11083010209331	1	1	FALSE	0.3	1
#E41A1C	-756	1.11083010209331	1	1	FALSE	0.3	1
#E41A1C	-756	1.11083010209331	1	1	FALSE	0.3	1
#E41A1C	-755	1.11214107994986	1	1	FALSE	0.3	1
#E41A1C	-755	1.11214107994986	1	1	FALSE	0.3	1
#E41A1C	-755	1.11214107994986	1	1	FALSE	0.3	1
#E41A1C	-755	1.11214107994986	1	1	FALSE	0.3	1
#E41A1C	-754	1.11368812232068	1	1	FALSE	0.3	1
#E41A1C	-754	1.11368812232068	1	1	FALSE	0.3	1
#E41A1C	-754	1.11368812232068	1	1	FALSE	0.3	1
#E41A1C	-754	1.11368812232068	1	1	FALSE	0.3	1
#E41A1C	-753	1.11547773103054	1	1	FALSE	0.3	1
#E41A1C	-753	1.11547773103054	1	1	FALSE	0.3	1
#E41A1C	-753	1.11547773103054	1	1	FALSE	0.3	1
#E41A1C	-753	1.11547773103054	1	1	FALSE	0.3	1
#E41A1C	-752	1.11750997224721	1	1	FALSE	0.3	1
#E41A1C	-752	1.11750997224721	1	1	FALSE	0.3	1
#E41A1C	-752	1.11750997224721	1	1	FALSE	0.3	1
#E41A1C	-752	1.11750997224721	1	1	FALSE	0.3	1
#E41A1C	-751	1.11976691851962	1	1	FALSE	0.3	1
#E41A1C	-751	1.11976691851962	1	1	FALSE	0.3	1
#E41A1C	-751	1.11976691851962	1	1	FALSE	0.3	1
#E41A1C	-751	1.11976691851962	1	1	FALSE	0.3	1
#E41A1C	-750	1.12227617018987	1	1	FALSE	0.3	1
#E41A1C	-750	1.12227617018987	1	1	FALSE	0.3	1
#E41A1C	-750	1.12227617018987	1	1	FALSE	0.3	1
#E41A1C	-750	1.12227617018987	1	1	FALSE	0.3	1
#E41A1C	-749	1.12501931561524	1	1	FALSE	0.3	1
#E41A1C	-749	1.12501931561524	1	1	FALSE	0.3	1
#E41A1C	-749	1.12501931561524	1	1	FALSE	0.3	1
#E41A1C	-749	1.12501931561524	1	1	FALSE	0.3	1
#E41A1C	-748	1.12799433878247	1	1	FALSE	0.3	1
#E41A1C	-748	1.12799433878247	1	1	FALSE	0.3	1
#E41A1C	-748	1.12799433878247	1	1	FALSE	0.3	1
#E41A1C	-748	1.12799433878247	1	1	FALSE	0.3	1
#E41A1C	-747	1.13120851077587	1	1	FALSE	0.3	1
#E41A1C	-747	1.13120851077587	1	1	FALSE	0.3	1
#E41A1C	-747	1.13120851077587	1	1	FALSE	0.3	1
#E41A1C	-747	1.13120851077587	1	1	FALSE	0.3	1
#E41A1C	-746	1.13465134632708	1	1	FALSE	0.3	1
#E41A1C	-746	1.13465134632708	1	1	FALSE	0.3	1
#E41A1C	-746	1.13465134632708	1	1	FALSE	0.3	1
#E41A1C	-746	1.13465134632708	1	1	FALSE	0.3	1
#E41A1C	-745	1.13832025405778	1	1	FALSE	0.3	1
#E41A1C	-745	1.13832025405778	1	1	FALSE	0.3	1
#E41A1C	-745	1.13832025405778	1	1	FALSE	0.3	1
#E41A1C	-745	1.13832025405778	1	1	FALSE	0.3	1
#E41A1C	-744	1.14220480507064	1	1	FALSE	0.3	1
#E41A1C	-744	1.14220480507064	1	1	FALSE	0.3	1
#E41A1C	-744	1.14220480507064	1	1	FALSE	0.3	1
#E41A1C	-744	1.14220480507064	1	1	FALSE	0.3	1
#E41A1C	-743	1.14627309751791	1	1	FALSE	0.3	1
#E41A1C	-743	1.14627309751791	1	1	FALSE	0.3	1
#E41A1C	-743	1.14627309751791	1	1	FALSE	0.3	1
#E41A1C	-743	1.14627309751791	1	1	FALSE	0.3	1
#E41A1C	-742	1.15056255040341	1	1	FALSE	0.3	1
#E41A1C	-742	1.15056255040341	1	1	FALSE	0.3	1
#E41A1C	-742	1.15056255040341	1	1	FALSE	0.3	1
#E41A1C	-742	1.15056255040341	1	1	FALSE	0.3	1
#E41A1C	-741	1.15509412707302	1	1	FALSE	0.3	1
#E41A1C	-741	1.15509412707302	1	1	FALSE	0.3	1
#E41A1C	-741	1.15509412707302	1	1	FALSE	0.3	1
#E41A1C	-741	1.15509412707302	1	1	FALSE	0.3	1
#E41A1C	-740	1.15986142973216	1	1	FALSE	0.3	1
#E41A1C	-740	1.15986142973216	1	1	FALSE	0.3	1
#E41A1C	-740	1.15986142973216	1	1	FALSE	0.3	1
#E41A1C	-740	1.15986142973216	1	1	FALSE	0.3	1
#E41A1C	-739	1.16485720160079	1	1	FALSE	0.3	1
#E41A1C	-739	1.16485720160079	1	1	FALSE	0.3	1
#E41A1C	-739	1.16485720160079	1	1	FALSE	0.3	1
#E41A1C	-739	1.16485720160079	1	1	FALSE	0.3	1
#E41A1C	-738	1.1700717404611	1	1	FALSE	0.3	1
#E41A1C	-738	1.1700717404611	1	1	FALSE	0.3	1
#E41A1C	-738	1.1700717404611	1	1	FALSE	0.3	1
#E41A1C	-738	1.1700717404611	1	1	FALSE	0.3	1
#E41A1C	-737	1.1754851803476	1	1	FALSE	0.3	1
#E41A1C	-737	1.1754851803476	1	1	FALSE	0.3	1
#E41A1C	-737	1.1754851803476	1	1	FALSE	0.3	1
#E41A1C	-737	1.1754851803476	1	1	FALSE	0.3	1
#E41A1C	-736	1.18108740189974	1	1	FALSE	0.3	1
#E41A1C	-736	1.18108740189974	1	1	FALSE	0.3	1
#E41A1C	-736	1.18108740189974	1	1	FALSE	0.3	1
#E41A1C	-736	1.18108740189974	1	1	FALSE	0.3	1
#E41A1C	-735	1.18687557609653	1	1	FALSE	0.3	1
#E41A1C	-735	1.18687557609653	1	1	FALSE	0.3	1
#E41A1C	-735	1.18687557609653	1	1	FALSE	0.3	1
#E41A1C	-735	1.18687557609653	1	1	FALSE	0.3	1
#E41A1C	-734	1.19282828408368	1	1	FALSE	0.3	1
#E41A1C	-734	1.19282828408368	1	1	FALSE	0.3	1
#E41A1C	-734	1.19282828408368	1	1	FALSE	0.3	1
#E41A1C	-734	1.19282828408368	1	1	FALSE	0.3	1
#E41A1C	-733	1.19895363083384	1	1	FALSE	0.3	1
#E41A1C	-733	1.19895363083384	1	1	FALSE	0.3	1
#E41A1C	-733	1.19895363083384	1	1	FALSE	0.3	1
#E41A1C	-733	1.19895363083384	1	1	FALSE	0.3	1
#E41A1C	-732	1.20522984634902	1	1	FALSE	0.3	1
#E41A1C	-732	1.20522984634902	1	1	FALSE	0.3	1
#E41A1C	-732	1.20522984634902	1	1	FALSE	0.3	1
#E41A1C	-732	1.20522984634902	1	1	FALSE	0.3	1
#E41A1C	-731	1.21163912598123	1	1	FALSE	0.3	1
#E41A1C	-731	1.21163912598123	1	1	FALSE	0.3	1
#E41A1C	-731	1.21163912598123	1	1	FALSE	0.3	1
#E41A1C	-731	1.21163912598123	1	1	FALSE	0.3	1
#E41A1C	-730	1.21816949045568	1	1	FALSE	0.3	1
#E41A1C	-730	1.21816949045568	1	1	FALSE	0.3	1
#E41A1C	-730	1.21816949045568	1	1	FALSE	0.3	1
#E41A1C	-730	1.21816949045568	1	1	FALSE	0.3	1
#E41A1C	-729	1.22483689856019	1	1	FALSE	0.3	1
#E41A1C	-729	1.22483689856019	1	1	FALSE	0.3	1
#E41A1C	-729	1.22483689856019	1	1	FALSE	0.3	1
#E41A1C	-729	1.22483689856019	1	1	FALSE	0.3	1
#E41A1C	-728	1.23163561712619	1	1	FALSE	0.3	1
#E41A1C	-728	1.23163561712619	1	1	FALSE	0.3	1
#E41A1C	-728	1.23163561712619	1	1	FALSE	0.3	1
#E41A1C	-728	1.23163561712619	1	1	FALSE	0.3	1
#E41A1C	-727	1.23856651164755	1	1	FALSE	0.3	1
#E41A1C	-727	1.23856651164755	1	1	FALSE	0.3	1
#E41A1C	-727	1.23856651164755	1	1	FALSE	0.3	1
#E41A1C	-727	1.23856651164755	1	1	FALSE	0.3	1
#E41A1C	-726	1.24559344052422	1	1	FALSE	0.3	1
#E41A1C	-726	1.24559344052422	1	1	FALSE	0.3	1
#E41A1C	-726	1.24559344052422	1	1	FALSE	0.3	1
#E41A1C	-726	1.24559344052422	1	1	FALSE	0.3	1
#E41A1C	-725	1.25269223249969	1	1	FALSE	0.3	1
#E41A1C	-725	1.25269223249969	1	1	FALSE	0.3	1
#E41A1C	-725	1.25269223249969	1	1	FALSE	0.3	1
#E41A1C	-725	1.25269223249969	1	1	FALSE	0.3	1
#E41A1C	-724	1.25985532441359	1	1	FALSE	0.3	1
#E41A1C	-724	1.25985532441359	1	1	FALSE	0.3	1
#E41A1C	-724	1.25985532441359	1	1	FALSE	0.3	1
#E41A1C	-724	1.25985532441359	1	1	FALSE	0.3	1
#E41A1C	-723	1.26708016098458	1	1	FALSE	0.3	1
#E41A1C	-723	1.26708016098458	1	1	FALSE	0.3	1
#E41A1C	-723	1.26708016098458	1	1	FALSE	0.3	1
#E41A1C	-723	1.26708016098458	1	1	FALSE	0.3	1
#E41A1C	-722	1.27438430420214	1	1	FALSE	0.3	1
#E41A1C	-722	1.27438430420214	1	1	FALSE	0.3	1
#E41A1C	-722	1.27438430420214	1	1	FALSE	0.3	1
#E41A1C	-722	1.27438430420214	1	1	FALSE	0.3	1
#E41A1C	-721	1.28174849451416	1	1	FALSE	0.3	1
#E41A1C	-721	1.28174849451416	1	1	FALSE	0.3	1
#E41A1C	-721	1.28174849451416	1	1	FALSE	0.3	1
#E41A1C	-721	1.28174849451416	1	1	FALSE	0.3	1
#E41A1C	-720	1.28913713792631	1	1	FALSE	0.3	1
#E41A1C	-720	1.28913713792631	1	1	FALSE	0.3	1
#E41A1C	-720	1.28913713792631	1	1	FALSE	0.3	1
#E41A1C	-720	1.28913713792631	1	1	FALSE	0.3	1
#E41A1C	-719	1.29654503478908	1	1	FALSE	0.3	1
#E41A1C	-719	1.29654503478908	1	1	FALSE	0.3	1
#E41A1C	-719	1.29654503478908	1	1	FALSE	0.3	1
#E41A1C	-719	1.29654503478908	1	1	FALSE	0.3	1
#E41A1C	-718	1.3039588219506	1	1	FALSE	0.3	1
#E41A1C	-718	1.3039588219506	1	1	FALSE	0.3	1
#E41A1C	-718	1.3039588219506	1	1	FALSE	0.3	1
#E41A1C	-718	1.3039588219506	1	1	FALSE	0.3	1
#E41A1C	-717	1.31139355536396	1	1	FALSE	0.3	1
#E41A1C	-717	1.31139355536396	1	1	FALSE	0.3	1
#E41A1C	-717	1.31139355536396	1	1	FALSE	0.3	1
#E41A1C	-717	1.31139355536396	1	1	FALSE	0.3	1
#E41A1C	-716	1.3188385445355	1	1	FALSE	0.3	1
#E41A1C	-716	1.3188385445355	1	1	FALSE	0.3	1
#E41A1C	-716	1.3188385445355	1	1	FALSE	0.3	1
#E41A1C	-716	1.3188385445355	1	1	FALSE	0.3	1
#E41A1C	-715	1.32626957289524	1	1	FALSE	0.3	1
#E41A1C	-715	1.32626957289524	1	1	FALSE	0.3	1
#E41A1C	-715	1.32626957289524	1	1	FALSE	0.3	1
#E41A1C	-715	1.32626957289524	1	1	FALSE	0.3	1
#E41A1C	-714	1.33370101383918	1	1	FALSE	0.3	1
#E41A1C	-714	1.33370101383918	1	1	FALSE	0.3	1
#E41A1C	-714	1.33370101383918	1	1	FALSE	0.3	1
#E41A1C	-714	1.33370101383918	1	1	FALSE	0.3	1
#E41A1C	-713	1.34107542907154	1	1	FALSE	0.3	1
#E41A1C	-713	1.34107542907154	1	1	FALSE	0.3	1
#E41A1C	-713	1.34107542907154	1	1	FALSE	0.3	1
#E41A1C	-713	1.34107542907154	1	1	FALSE	0.3	1
#E41A1C	-712	1.34837506202677	1	1	FALSE	0.3	1
#E41A1C	-712	1.34837506202677	1	1	FALSE	0.3	1
#E41A1C	-712	1.34837506202677	1	1	FALSE	0.3	1
#E41A1C	-712	1.34837506202677	1	1	FALSE	0.3	1
#E41A1C	-711	1.35560428191587	1	1	FALSE	0.3	1
#E41A1C	-711	1.35560428191587	1	1	FALSE	0.3	1
#E41A1C	-711	1.35560428191587	1	1	FALSE	0.3	1
#E41A1C	-711	1.35560428191587	1	1	FALSE	0.3	1
#E41A1C	-710	1.36278255899591	1	1	FALSE	0.3	1
#E41A1C	-710	1.36278255899591	1	1	FALSE	0.3	1
#E41A1C	-710	1.36278255899591	1	1	FALSE	0.3	1
#E41A1C	-710	1.36278255899591	1	1	FALSE	0.3	1
#E41A1C	-709	1.36992619553058	1	1	FALSE	0.3	1
#E41A1C	-709	1.36992619553058	1	1	FALSE	0.3	1
#E41A1C	-709	1.36992619553058	1	1	FALSE	0.3	1
#E41A1C	-709	1.36992619553058	1	1	FALSE	0.3	1
#E41A1C	-708	1.37696868079021	1	1	FALSE	0.3	1
#E41A1C	-708	1.37696868079021	1	1	FALSE	0.3	1
#E41A1C	-708	1.37696868079021	1	1	FALSE	0.3	1
#E41A1C	-708	1.37696868079021	1	1	FALSE	0.3	1
#E41A1C	-707	1.38393849511518	1	1	FALSE	0.3	1
#E41A1C	-707	1.38393849511518	1	1	FALSE	0.3	1
#E41A1C	-707	1.38393849511518	1	1	FALSE	0.3	1
#E41A1C	-707	1.38393849511518	1	1	FALSE	0.3	1
#E41A1C	-706	1.39079696999896	1	1	FALSE	0.3	1
#E41A1C	-706	1.39079696999896	1	1	FALSE	0.3	1
#E41A1C	-706	1.39079696999896	1	1	FALSE	0.3	1
#E41A1C	-706	1.39079696999896	1	1	FALSE	0.3	1
#E41A1C	-705	1.39754162043578	1	1	FALSE	0.3	1
#E41A1C	-705	1.39754162043578	1	1	FALSE	0.3	1
#E41A1C	-705	1.39754162043578	1	1	FALSE	0.3	1
#E41A1C	-705	1.39754162043578	1	1	FALSE	0.3	1
#E41A1C	-704	1.4041658318267	1	1	FALSE	0.3	1
#E41A1C	-704	1.4041658318267	1	1	FALSE	0.3	1
#E41A1C	-704	1.4041658318267	1	1	FALSE	0.3	1
#E41A1C	-704	1.4041658318267	1	1	FALSE	0.3	1
#E41A1C	-703	1.41064838308306	1	1	FALSE	0.3	1
#E41A1C	-703	1.41064838308306	1	1	FALSE	0.3	1
#E41A1C	-703	1.41064838308306	1	1	FALSE	0.3	1
#E41A1C	-703	1.41064838308306	1	1	FALSE	0.3	1
#E41A1C	-702	1.41700498149574	1	1	FALSE	0.3	1
#E41A1C	-702	1.41700498149574	1	1	FALSE	0.3	1
#E41A1C	-702	1.41700498149574	1	1	FALSE	0.3	1
#E41A1C	-702	1.41700498149574	1	1	FALSE	0.3	1
#E41A1C	-701	1.42322899282863	1	1	FALSE	0.3	1
#E41A1C	-701	1.42322899282863	1	1	FALSE	0.3	1
#E41A1C	-701	1.42322899282863	1	1	FALSE	0.3	1
#E41A1C	-701	1.42322899282863	1	1	FALSE	0.3	1
#E41A1C	-700	1.42933538057532	1	1	FALSE	0.3	1
#E41A1C	-700	1.42933538057532	1	1	FALSE	0.3	1
#E41A1C	-700	1.42933538057532	1	1	FALSE	0.3	1
#E41A1C	-700	1.42933538057532	1	1	FALSE	0.3	1
#E41A1C	-699	1.43529996700767	1	1	FALSE	0.3	1
#E41A1C	-699	1.43529996700767	1	1	FALSE	0.3	1
#E41A1C	-699	1.43529996700767	1	1	FALSE	0.3	1
#E41A1C	-699	1.43529996700767	1	1	FALSE	0.3	1
#E41A1C	-698	1.44108903226948	1	1	FALSE	0.3	1
#E41A1C	-698	1.44108903226948	1	1	FALSE	0.3	1
#E41A1C	-698	1.44108903226948	1	1	FALSE	0.3	1
#E41A1C	-698	1.44108903226948	1	1	FALSE	0.3	1
#E41A1C	-697	1.44671830718114	1	1	FALSE	0.3	1
#E41A1C	-697	1.44671830718114	1	1	FALSE	0.3	1
#E41A1C	-697	1.44671830718114	1	1	FALSE	0.3	1
#E41A1C	-697	1.44671830718114	1	1	FALSE	0.3	1
#E41A1C	-696	1.45215090190561	1	1	FALSE	0.3	1
#E41A1C	-696	1.45215090190561	1	1	FALSE	0.3	1
#E41A1C	-696	1.45215090190561	1	1	FALSE	0.3	1
#E41A1C	-696	1.45215090190561	1	1	FALSE	0.3	1
#E41A1C	-695	1.45739845494355	1	1	FALSE	0.3	1
#E41A1C	-695	1.45739845494355	1	1	FALSE	0.3	1
#E41A1C	-695	1.45739845494355	1	1	FALSE	0.3	1
#E41A1C	-695	1.45739845494355	1	1	FALSE	0.3	1
#E41A1C	-694	1.46243940023785	1	1	FALSE	0.3	1
#E41A1C	-694	1.46243940023785	1	1	FALSE	0.3	1
#E41A1C	-694	1.46243940023785	1	1	FALSE	0.3	1
#E41A1C	-694	1.46243940023785	1	1	FALSE	0.3	1
#E41A1C	-693	1.46728579132474	1	1	FALSE	0.3	1
#E41A1C	-693	1.46728579132474	1	1	FALSE	0.3	1
#E41A1C	-693	1.46728579132474	1	1	FALSE	0.3	1
#E41A1C	-693	1.46728579132474	1	1	FALSE	0.3	1
#E41A1C	-692	1.47192759105425	1	1	FALSE	0.3	1
#E41A1C	-692	1.47192759105425	1	1	FALSE	0.3	1
#E41A1C	-692	1.47192759105425	1	1	FALSE	0.3	1
#E41A1C	-692	1.47192759105425	1	1	FALSE	0.3	1
#E41A1C	-691	1.47635552617577	1	1	FALSE	0.3	1
#E41A1C	-691	1.47635552617577	1	1	FALSE	0.3	1
#E41A1C	-691	1.47635552617577	1	1	FALSE	0.3	1
#E41A1C	-691	1.47635552617577	1	1	FALSE	0.3	1
#E41A1C	-690	1.480583356108	1	1	FALSE	0.3	1
#E41A1C	-690	1.480583356108	1	1	FALSE	0.3	1
#E41A1C	-690	1.480583356108	1	1	FALSE	0.3	1
#E41A1C	-690	1.480583356108	1	1	FALSE	0.3	1
#E41A1C	-689	1.48460081023912	1	1	FALSE	0.3	1
#E41A1C	-689	1.48460081023912	1	1	FALSE	0.3	1
#E41A1C	-689	1.48460081023912	1	1	FALSE	0.3	1
#E41A1C	-689	1.48460081023912	1	1	FALSE	0.3	1
#E41A1C	-688	1.48840741381804	1	1	FALSE	0.3	1
#E41A1C	-688	1.48840741381804	1	1	FALSE	0.3	1
#E41A1C	-688	1.48840741381804	1	1	FALSE	0.3	1
#E41A1C	-688	1.48840741381804	1	1	FALSE	0.3	1
#E41A1C	-687	1.49199362728925	1	1	FALSE	0.3	1
#E41A1C	-687	1.49199362728925	1	1	FALSE	0.3	1
#E41A1C	-687	1.49199362728925	1	1	FALSE	0.3	1
#E41A1C	-687	1.49199362728925	1	1	FALSE	0.3	1
#E41A1C	-686	1.49533778301319	1	1	FALSE	0.3	1
#E41A1C	-686	1.49533778301319	1	1	FALSE	0.3	1
#E41A1C	-686	1.49533778301319	1	1	FALSE	0.3	1
#E41A1C	-686	1.49533778301319	1	1	FALSE	0.3	1
#E41A1C	-685	1.4984498005089	1	1	FALSE	0.3	1
#E41A1C	-685	1.4984498005089	1	1	FALSE	0.3	1
#E41A1C	-685	1.4984498005089	1	1	FALSE	0.3	1
#E41A1C	-685	1.4984498005089	1	1	FALSE	0.3	1
#E41A1C	-684	1.50129565429952	1	1	FALSE	0.3	1
#E41A1C	-684	1.50129565429952	1	1	FALSE	0.3	1
#E41A1C	-684	1.50129565429952	1	1	FALSE	0.3	1
#E41A1C	-684	1.50129565429952	1	1	FALSE	0.3	1
#E41A1C	-683	1.50389663903791	1	1	FALSE	0.3	1
#E41A1C	-683	1.50389663903791	1	1	FALSE	0.3	1
#E41A1C	-683	1.50389663903791	1	1	FALSE	0.3	1
#E41A1C	-683	1.50389663903791	1	1	FALSE	0.3	1
#E41A1C	-682	1.50624877711456	1	1	FALSE	0.3	1
#E41A1C	-682	1.50624877711456	1	1	FALSE	0.3	1
#E41A1C	-682	1.50624877711456	1	1	FALSE	0.3	1
#E41A1C	-682	1.50624877711456	1	1	FALSE	0.3	1
#E41A1C	-681	1.50833919824371	1	1	FALSE	0.3	1
#E41A1C	-681	1.50833919824371	1	1	FALSE	0.3	1
#E41A1C	-681	1.50833919824371	1	1	FALSE	0.3	1
#E41A1C	-681	1.50833919824371	1	1	FALSE	0.3	1
#E41A1C	-680	1.5101685806864	1	1	FALSE	0.3	1
#E41A1C	-680	1.5101685806864	1	1	FALSE	0.3	1
#E41A1C	-680	1.5101685806864	1	1	FALSE	0.3	1
#E41A1C	-680	1.5101685806864	1	1	FALSE	0.3	1
#E41A1C	-679	1.51173364230765	1	1	FALSE	0.3	1
#E41A1C	-679	1.51173364230765	1	1	FALSE	0.3	1
#E41A1C	-679	1.51173364230765	1	1	FALSE	0.3	1
#E41A1C	-679	1.51173364230765	1	1	FALSE	0.3	1
#E41A1C	-678	1.51306290605122	1	1	FALSE	0.3	1
#E41A1C	-678	1.51306290605122	1	1	FALSE	0.3	1
#E41A1C	-678	1.51306290605122	1	1	FALSE	0.3	1
#E41A1C	-678	1.51306290605122	1	1	FALSE	0.3	1
#E41A1C	-677	1.51414720695588	1	1	FALSE	0.3	1
#E41A1C	-677	1.51414720695588	1	1	FALSE	0.3	1
#E41A1C	-677	1.51414720695588	1	1	FALSE	0.3	1
#E41A1C	-677	1.51414720695588	1	1	FALSE	0.3	1
#E41A1C	-676	1.51496585884653	1	1	FALSE	0.3	1
#E41A1C	-676	1.51496585884653	1	1	FALSE	0.3	1
#E41A1C	-676	1.51496585884653	1	1	FALSE	0.3	1
#E41A1C	-676	1.51496585884653	1	1	FALSE	0.3	1
#E41A1C	-675	1.51552964687203	1	1	FALSE	0.3	1
#E41A1C	-675	1.51552964687203	1	1	FALSE	0.3	1
#E41A1C	-675	1.51552964687203	1	1	FALSE	0.3	1
#E41A1C	-675	1.51552964687203	1	1	FALSE	0.3	1
#E41A1C	-674	1.51585282138419	1	1	FALSE	0.3	1
#E41A1C	-674	1.51585282138419	1	1	FALSE	0.3	1
#E41A1C	-674	1.51585282138419	1	1	FALSE	0.3	1
#E41A1C	-674	1.51585282138419	1	1	FALSE	0.3	1
#E41A1C	-673	1.51589975999392	1	1	FALSE	0.3	1
#E41A1C	-673	1.51589975999392	1	1	FALSE	0.3	1
#E41A1C	-673	1.51589975999392	1	1	FALSE	0.3	1
#E41A1C	-673	1.51589975999392	1	1	FALSE	0.3	1
#E41A1C	-672	1.51567258915065	1	1	FALSE	0.3	1
#E41A1C	-672	1.51567258915065	1	1	FALSE	0.3	1
#E41A1C	-672	1.51567258915065	1	1	FALSE	0.3	1
#E41A1C	-672	1.51567258915065	1	1	FALSE	0.3	1
#E41A1C	-671	1.51518616531655	1	1	FALSE	0.3	1
#E41A1C	-671	1.51518616531655	1	1	FALSE	0.3	1
#E41A1C	-671	1.51518616531655	1	1	FALSE	0.3	1
#E41A1C	-671	1.51518616531655	1	1	FALSE	0.3	1
#E41A1C	-670	1.51443416190671	1	1	FALSE	0.3	1
#E41A1C	-670	1.51443416190671	1	1	FALSE	0.3	1
#E41A1C	-670	1.51443416190671	1	1	FALSE	0.3	1
#E41A1C	-670	1.51443416190671	1	1	FALSE	0.3	1
#E41A1C	-669	1.5134163584744	1	1	FALSE	0.3	1
#E41A1C	-669	1.5134163584744	1	1	FALSE	0.3	1
#E41A1C	-669	1.5134163584744	1	1	FALSE	0.3	1
#E41A1C	-669	1.5134163584744	1	1	FALSE	0.3	1
#E41A1C	-668	1.51213443952801	1	1	FALSE	0.3	1
#E41A1C	-668	1.51213443952801	1	1	FALSE	0.3	1
#E41A1C	-668	1.51213443952801	1	1	FALSE	0.3	1
#E41A1C	-668	1.51213443952801	1	1	FALSE	0.3	1
#E41A1C	-667	1.51060295168208	1	1	FALSE	0.3	1
#E41A1C	-667	1.51060295168208	1	1	FALSE	0.3	1
#E41A1C	-667	1.51060295168208	1	1	FALSE	0.3	1
#E41A1C	-667	1.51060295168208	1	1	FALSE	0.3	1
#E41A1C	-666	1.50880627100604	1	1	FALSE	0.3	1
#E41A1C	-666	1.50880627100604	1	1	FALSE	0.3	1
#E41A1C	-666	1.50880627100604	1	1	FALSE	0.3	1
#E41A1C	-666	1.50880627100604	1	1	FALSE	0.3	1
#E41A1C	-665	1.50671425298093	1	1	FALSE	0.3	1
#E41A1C	-665	1.50671425298093	1	1	FALSE	0.3	1
#E41A1C	-665	1.50671425298093	1	1	FALSE	0.3	1
#E41A1C	-665	1.50671425298093	1	1	FALSE	0.3	1
#E41A1C	-664	1.50436861861637	1	1	FALSE	0.3	1
#E41A1C	-664	1.50436861861637	1	1	FALSE	0.3	1
#E41A1C	-664	1.50436861861637	1	1	FALSE	0.3	1
#E41A1C	-664	1.50436861861637	1	1	FALSE	0.3	1
#E41A1C	-663	1.5017713723311	1	1	FALSE	0.3	1
#E41A1C	-663	1.5017713723311	1	1	FALSE	0.3	1
#E41A1C	-663	1.5017713723311	1	1	FALSE	0.3	1
#E41A1C	-663	1.5017713723311	1	1	FALSE	0.3	1
#E41A1C	-662	1.49892955776889	1	1	FALSE	0.3	1
#E41A1C	-662	1.49892955776889	1	1	FALSE	0.3	1
#E41A1C	-662	1.49892955776889	1	1	FALSE	0.3	1
#E41A1C	-662	1.49892955776889	1	1	FALSE	0.3	1
#E41A1C	-661	1.49582449366864	1	1	FALSE	0.3	1
#E41A1C	-661	1.49582449366864	1	1	FALSE	0.3	1
#E41A1C	-661	1.49582449366864	1	1	FALSE	0.3	1
#E41A1C	-661	1.49582449366864	1	1	FALSE	0.3	1
#E41A1C	-660	1.49245842848597	1	1	FALSE	0.3	1
#E41A1C	-660	1.49245842848597	1	1	FALSE	0.3	1
#E41A1C	-660	1.49245842848597	1	1	FALSE	0.3	1
#E41A1C	-660	1.49245842848597	1	1	FALSE	0.3	1
#E41A1C	-659	1.48883470530192	1	1	FALSE	0.3	1
#E41A1C	-659	1.48883470530192	1	1	FALSE	0.3	1
#E41A1C	-659	1.48883470530192	1	1	FALSE	0.3	1
#E41A1C	-659	1.48883470530192	1	1	FALSE	0.3	1
#E41A1C	-658	1.48494843911536	1	1	FALSE	0.3	1
#E41A1C	-658	1.48494843911536	1	1	FALSE	0.3	1
#E41A1C	-658	1.48494843911536	1	1	FALSE	0.3	1
#E41A1C	-658	1.48494843911536	1	1	FALSE	0.3	1
#E41A1C	-657	1.4808142982864	1	1	FALSE	0.3	1
#E41A1C	-657	1.4808142982864	1	1	FALSE	0.3	1
#E41A1C	-657	1.4808142982864	1	1	FALSE	0.3	1
#E41A1C	-657	1.4808142982864	1	1	FALSE	0.3	1
#E41A1C	-656	1.47642153904109	1	1	FALSE	0.3	1
#E41A1C	-656	1.47642153904109	1	1	FALSE	0.3	1
#E41A1C	-656	1.47642153904109	1	1	FALSE	0.3	1
#E41A1C	-656	1.47642153904109	1	1	FALSE	0.3	1
#E41A1C	-655	1.47177060939365	1	1	FALSE	0.3	1
#E41A1C	-655	1.47177060939365	1	1	FALSE	0.3	1
#E41A1C	-655	1.47177060939365	1	1	FALSE	0.3	1
#E41A1C	-655	1.47177060939365	1	1	FALSE	0.3	1
#E41A1C	-654	1.46687457839666	1	1	FALSE	0.3	1
#E41A1C	-654	1.46687457839666	1	1	FALSE	0.3	1
#E41A1C	-654	1.46687457839666	1	1	FALSE	0.3	1
#E41A1C	-654	1.46687457839666	1	1	FALSE	0.3	1
#E41A1C	-653	1.46177182747206	1	1	FALSE	0.3	1
#E41A1C	-653	1.46177182747206	1	1	FALSE	0.3	1
#E41A1C	-653	1.46177182747206	1	1	FALSE	0.3	1
#E41A1C	-653	1.46177182747206	1	1	FALSE	0.3	1
#E41A1C	-652	1.45645236749546	1	1	FALSE	0.3	1
#E41A1C	-652	1.45645236749546	1	1	FALSE	0.3	1
#E41A1C	-652	1.45645236749546	1	1	FALSE	0.3	1
#E41A1C	-652	1.45645236749546	1	1	FALSE	0.3	1
#E41A1C	-651	1.45088513194631	1	1	FALSE	0.3	1
#E41A1C	-651	1.45088513194631	1	1	FALSE	0.3	1
#E41A1C	-651	1.45088513194631	1	1	FALSE	0.3	1
#E41A1C	-651	1.45088513194631	1	1	FALSE	0.3	1
#E41A1C	-650	1.44510077665668	1	1	FALSE	0.3	1
#E41A1C	-650	1.44510077665668	1	1	FALSE	0.3	1
#E41A1C	-650	1.44510077665668	1	1	FALSE	0.3	1
#E41A1C	-650	1.44510077665668	1	1	FALSE	0.3	1
#E41A1C	-649	1.43910317571503	1	1	FALSE	0.3	1
#E41A1C	-649	1.43910317571503	1	1	FALSE	0.3	1
#E41A1C	-649	1.43910317571503	1	1	FALSE	0.3	1
#E41A1C	-649	1.43910317571503	1	1	FALSE	0.3	1
#E41A1C	-648	1.43289968354636	1	1	FALSE	0.3	1
#E41A1C	-648	1.43289968354636	1	1	FALSE	0.3	1
#E41A1C	-648	1.43289968354636	1	1	FALSE	0.3	1
#E41A1C	-648	1.43289968354636	1	1	FALSE	0.3	1
#E41A1C	-647	1.42648075203668	1	1	FALSE	0.3	1
#E41A1C	-647	1.42648075203668	1	1	FALSE	0.3	1
#E41A1C	-647	1.42648075203668	1	1	FALSE	0.3	1
#E41A1C	-647	1.42648075203668	1	1	FALSE	0.3	1
#E41A1C	-646	1.4198617804866	1	1	FALSE	0.3	1
#E41A1C	-646	1.4198617804866	1	1	FALSE	0.3	1
#E41A1C	-646	1.4198617804866	1	1	FALSE	0.3	1
#E41A1C	-646	1.4198617804866	1	1	FALSE	0.3	1
#E41A1C	-645	1.41305861554557	1	1	FALSE	0.3	1
#E41A1C	-645	1.41305861554557	1	1	FALSE	0.3	1
#E41A1C	-645	1.41305861554557	1	1	FALSE	0.3	1
#E41A1C	-645	1.41305861554557	1	1	FALSE	0.3	1
#E41A1C	-644	1.40606038829794	1	1	FALSE	0.3	1
#E41A1C	-644	1.40606038829794	1	1	FALSE	0.3	1
#E41A1C	-644	1.40606038829794	1	1	FALSE	0.3	1
#E41A1C	-644	1.40606038829794	1	1	FALSE	0.3	1
#E41A1C	-643	1.3988726295033	1	1	FALSE	0.3	1
#E41A1C	-643	1.3988726295033	1	1	FALSE	0.3	1
#E41A1C	-643	1.3988726295033	1	1	FALSE	0.3	1
#E41A1C	-643	1.3988726295033	1	1	FALSE	0.3	1
#E41A1C	-642	1.39151415972667	1	1	FALSE	0.3	1
#E41A1C	-642	1.39151415972667	1	1	FALSE	0.3	1
#E41A1C	-642	1.39151415972667	1	1	FALSE	0.3	1
#E41A1C	-642	1.39151415972667	1	1	FALSE	0.3	1
#E41A1C	-641	1.38397956829671	1	1	FALSE	0.3	1
#E41A1C	-641	1.38397956829671	1	1	FALSE	0.3	1
#E41A1C	-641	1.38397956829671	1	1	FALSE	0.3	1
#E41A1C	-641	1.38397956829671	1	1	FALSE	0.3	1
#E41A1C	-640	1.37632702310129	1	1	FALSE	0.3	1
#E41A1C	-640	1.37632702310129	1	1	FALSE	0.3	1
#E41A1C	-640	1.37632702310129	1	1	FALSE	0.3	1
#E41A1C	-640	1.37632702310129	1	1	FALSE	0.3	1
#E41A1C	-639	1.36852828567551	1	1	FALSE	0.3	1
#E41A1C	-639	1.36852828567551	1	1	FALSE	0.3	1
#E41A1C	-639	1.36852828567551	1	1	FALSE	0.3	1
#E41A1C	-639	1.36852828567551	1	1	FALSE	0.3	1
#E41A1C	-638	1.36060431350798	1	1	FALSE	0.3	1
#E41A1C	-638	1.36060431350798	1	1	FALSE	0.3	1
#E41A1C	-638	1.36060431350798	1	1	FALSE	0.3	1
#E41A1C	-638	1.36060431350798	1	1	FALSE	0.3	1
#E41A1C	-637	1.35255677597453	1	1	FALSE	0.3	1
#E41A1C	-637	1.35255677597453	1	1	FALSE	0.3	1
#E41A1C	-637	1.35255677597453	1	1	FALSE	0.3	1
#E41A1C	-637	1.35255677597453	1	1	FALSE	0.3	1
#E41A1C	-636	1.34438039964431	1	1	FALSE	0.3	1
#E41A1C	-636	1.34438039964431	1	1	FALSE	0.3	1
#E41A1C	-636	1.34438039964431	1	1	FALSE	0.3	1
#E41A1C	-636	1.34438039964431	1	1	FALSE	0.3	1
#E41A1C	-635	1.33612290875681	1	1	FALSE	0.3	1
#E41A1C	-635	1.33612290875681	1	1	FALSE	0.3	1
#E41A1C	-635	1.33612290875681	1	1	FALSE	0.3	1
#E41A1C	-635	1.33612290875681	1	1	FALSE	0.3	1
#E41A1C	-634	1.32779279547591	1	1	FALSE	0.3	1
#E41A1C	-634	1.32779279547591	1	1	FALSE	0.3	1
#E41A1C	-634	1.32779279547591	1	1	FALSE	0.3	1
#E41A1C	-634	1.32779279547591	1	1	FALSE	0.3	1
#E41A1C	-633	1.31939197976693	1	1	FALSE	0.3	1
#E41A1C	-633	1.31939197976693	1	1	FALSE	0.3	1
#E41A1C	-633	1.31939197976693	1	1	FALSE	0.3	1
#E41A1C	-633	1.31939197976693	1	1	FALSE	0.3	1
#E41A1C	-632	1.31092648175235	1	1	FALSE	0.3	1
#E41A1C	-632	1.31092648175235	1	1	FALSE	0.3	1
#E41A1C	-632	1.31092648175235	1	1	FALSE	0.3	1
#E41A1C	-632	1.31092648175235	1	1	FALSE	0.3	1
#E41A1C	-631	1.30240894492453	1	1	FALSE	0.3	1
#E41A1C	-631	1.30240894492453	1	1	FALSE	0.3	1
#E41A1C	-631	1.30240894492453	1	1	FALSE	0.3	1
#E41A1C	-631	1.30240894492453	1	1	FALSE	0.3	1
#E41A1C	-630	1.29386507810948	1	1	FALSE	0.3	1
#E41A1C	-630	1.29386507810948	1	1	FALSE	0.3	1
#E41A1C	-630	1.29386507810948	1	1	FALSE	0.3	1
#E41A1C	-630	1.29386507810948	1	1	FALSE	0.3	1
#E41A1C	-629	1.28529446779859	1	1	FALSE	0.3	1
#E41A1C	-629	1.28529446779859	1	1	FALSE	0.3	1
#E41A1C	-629	1.28529446779859	1	1	FALSE	0.3	1
#E41A1C	-629	1.28529446779859	1	1	FALSE	0.3	1
#E41A1C	-628	1.27672744485534	1	1	FALSE	0.3	1
#E41A1C	-628	1.27672744485534	1	1	FALSE	0.3	1
#E41A1C	-628	1.27672744485534	1	1	FALSE	0.3	1
#E41A1C	-628	1.27672744485534	1	1	FALSE	0.3	1
#E41A1C	-627	1.26816811163879	1	1	FALSE	0.3	1
#E41A1C	-627	1.26816811163879	1	1	FALSE	0.3	1
#E41A1C	-627	1.26816811163879	1	1	FALSE	0.3	1
#E41A1C	-627	1.26816811163879	1	1	FALSE	0.3	1
#E41A1C	-626	1.25962248448662	1	1	FALSE	0.3	1
#E41A1C	-626	1.25962248448662	1	1	FALSE	0.3	1
#E41A1C	-626	1.25962248448662	1	1	FALSE	0.3	1
#E41A1C	-626	1.25962248448662	1	1	FALSE	0.3	1
#E41A1C	-625	1.25112480362663	1	1	FALSE	0.3	1
#E41A1C	-625	1.25112480362663	1	1	FALSE	0.3	1
#E41A1C	-625	1.25112480362663	1	1	FALSE	0.3	1
#E41A1C	-625	1.25112480362663	1	1	FALSE	0.3	1
#E41A1C	-624	1.24267797415857	1	1	FALSE	0.3	1
#E41A1C	-624	1.24267797415857	1	1	FALSE	0.3	1
#E41A1C	-624	1.24267797415857	1	1	FALSE	0.3	1
#E41A1C	-624	1.24267797415857	1	1	FALSE	0.3	1
#E41A1C	-623	1.23427908404851	1	1	FALSE	0.3	1
#E41A1C	-623	1.23427908404851	1	1	FALSE	0.3	1
#E41A1C	-623	1.23427908404851	1	1	FALSE	0.3	1
#E41A1C	-623	1.23427908404851	1	1	FALSE	0.3	1
#E41A1C	-622	1.22597231297317	1	1	FALSE	0.3	1
#E41A1C	-622	1.22597231297317	1	1	FALSE	0.3	1
#E41A1C	-622	1.22597231297317	1	1	FALSE	0.3	1
#E41A1C	-622	1.22597231297317	1	1	FALSE	0.3	1
#E41A1C	-621	1.21774030878655	1	1	FALSE	0.3	1
#E41A1C	-621	1.21774030878655	1	1	FALSE	0.3	1
#E41A1C	-621	1.21774030878655	1	1	FALSE	0.3	1
#E41A1C	-621	1.21774030878655	1	1	FALSE	0.3	1
#E41A1C	-620	1.20960989466647	1	1	FALSE	0.3	1
#E41A1C	-620	1.20960989466647	1	1	FALSE	0.3	1
#E41A1C	-620	1.20960989466647	1	1	FALSE	0.3	1
#E41A1C	-620	1.20960989466647	1	1	FALSE	0.3	1
#E41A1C	-619	1.2015802259808	1	1	FALSE	0.3	1
#E41A1C	-619	1.2015802259808	1	1	FALSE	0.3	1
#E41A1C	-619	1.2015802259808	1	1	FALSE	0.3	1
#E41A1C	-619	1.2015802259808	1	1	FALSE	0.3	1
#E41A1C	-618	1.19363545992946	1	1	FALSE	0.3	1
#E41A1C	-618	1.19363545992946	1	1	FALSE	0.3	1
#E41A1C	-618	1.19363545992946	1	1	FALSE	0.3	1
#E41A1C	-618	1.19363545992946	1	1	FALSE	0.3	1
#E41A1C	-617	1.18579440251675	1	1	FALSE	0.3	1
#E41A1C	-617	1.18579440251675	1	1	FALSE	0.3	1
#E41A1C	-617	1.18579440251675	1	1	FALSE	0.3	1
#E41A1C	-617	1.18579440251675	1	1	FALSE	0.3	1
#E41A1C	-616	1.17807116593122	1	1	FALSE	0.3	1
#E41A1C	-616	1.17807116593122	1	1	FALSE	0.3	1
#E41A1C	-616	1.17807116593122	1	1	FALSE	0.3	1
#E41A1C	-616	1.17807116593122	1	1	FALSE	0.3	1
#E41A1C	-615	1.1704724958539	1	1	FALSE	0.3	1
#E41A1C	-615	1.1704724958539	1	1	FALSE	0.3	1
#E41A1C	-615	1.1704724958539	1	1	FALSE	0.3	1
#E41A1C	-615	1.1704724958539	1	1	FALSE	0.3	1
#E41A1C	-614	1.16299182557589	1	1	FALSE	0.3	1
#E41A1C	-614	1.16299182557589	1	1	FALSE	0.3	1
#E41A1C	-614	1.16299182557589	1	1	FALSE	0.3	1
#E41A1C	-614	1.16299182557589	1	1	FALSE	0.3	1
#E41A1C	-613	1.15567227622641	1	1	FALSE	0.3	1
#E41A1C	-613	1.15567227622641	1	1	FALSE	0.3	1
#E41A1C	-613	1.15567227622641	1	1	FALSE	0.3	1
#E41A1C	-613	1.15567227622641	1	1	FALSE	0.3	1
#E41A1C	-612	1.14853017687923	1	1	FALSE	0.3	1
#E41A1C	-612	1.14853017687923	1	1	FALSE	0.3	1
#E41A1C	-612	1.14853017687923	1	1	FALSE	0.3	1
#E41A1C	-612	1.14853017687923	1	1	FALSE	0.3	1
#E41A1C	-611	1.14155985302914	1	1	FALSE	0.3	1
#E41A1C	-611	1.14155985302914	1	1	FALSE	0.3	1
#E41A1C	-611	1.14155985302914	1	1	FALSE	0.3	1
#E41A1C	-611	1.14155985302914	1	1	FALSE	0.3	1
#E41A1C	-610	1.13475940148605	1	1	FALSE	0.3	1
#E41A1C	-610	1.13475940148605	1	1	FALSE	0.3	1
#E41A1C	-610	1.13475940148605	1	1	FALSE	0.3	1
#E41A1C	-610	1.13475940148605	1	1	FALSE	0.3	1
#E41A1C	-609	1.12816412864661	1	1	FALSE	0.3	1
#E41A1C	-609	1.12816412864661	1	1	FALSE	0.3	1
#E41A1C	-609	1.12816412864661	1	1	FALSE	0.3	1
#E41A1C	-609	1.12816412864661	1	1	FALSE	0.3	1
#E41A1C	-608	1.12174953129967	1	1	FALSE	0.3	1
#E41A1C	-608	1.12174953129967	1	1	FALSE	0.3	1
#E41A1C	-608	1.12174953129967	1	1	FALSE	0.3	1
#E41A1C	-608	1.12174953129967	1	1	FALSE	0.3	1
#E41A1C	-607	1.1155202104489	1	1	FALSE	0.3	1
#E41A1C	-607	1.1155202104489	1	1	FALSE	0.3	1
#E41A1C	-607	1.1155202104489	1	1	FALSE	0.3	1
#E41A1C	-607	1.1155202104489	1	1	FALSE	0.3	1
#E41A1C	-606	1.10950166706679	1	1	FALSE	0.3	1
#E41A1C	-606	1.10950166706679	1	1	FALSE	0.3	1
#E41A1C	-606	1.10950166706679	1	1	FALSE	0.3	1
#E41A1C	-606	1.10950166706679	1	1	FALSE	0.3	1
#E41A1C	-605	1.10368687429217	1	1	FALSE	0.3	1
#E41A1C	-605	1.10368687429217	1	1	FALSE	0.3	1
#E41A1C	-605	1.10368687429217	1	1	FALSE	0.3	1
#E41A1C	-605	1.10368687429217	1	1	FALSE	0.3	1
#E41A1C	-604	1.09808670814757	1	1	FALSE	0.3	1
#E41A1C	-604	1.09808670814757	1	1	FALSE	0.3	1
#E41A1C	-604	1.09808670814757	1	1	FALSE	0.3	1
#E41A1C	-604	1.09808670814757	1	1	FALSE	0.3	1
#E41A1C	-603	1.09269199907016	1	1	FALSE	0.3	1
#E41A1C	-603	1.09269199907016	1	1	FALSE	0.3	1
#E41A1C	-603	1.09269199907016	1	1	FALSE	0.3	1
#E41A1C	-603	1.09269199907016	1	1	FALSE	0.3	1
#E41A1C	-602	1.08750829394576	1	1	FALSE	0.3	1
#E41A1C	-602	1.08750829394576	1	1	FALSE	0.3	1
#E41A1C	-602	1.08750829394576	1	1	FALSE	0.3	1
#E41A1C	-602	1.08750829394576	1	1	FALSE	0.3	1
#E41A1C	-601	1.08255728273158	1	1	FALSE	0.3	1
#E41A1C	-601	1.08255728273158	1	1	FALSE	0.3	1
#E41A1C	-601	1.08255728273158	1	1	FALSE	0.3	1
#E41A1C	-601	1.08255728273158	1	1	FALSE	0.3	1
#E41A1C	-600	1.0778467523843	1	1	FALSE	0.3	1
#E41A1C	-600	1.0778467523843	1	1	FALSE	0.3	1
#E41A1C	-600	1.0778467523843	1	1	FALSE	0.3	1
#E41A1C	-600	1.0778467523843	1	1	FALSE	0.3	1
#E41A1C	-599	1.07337984911054	1	1	FALSE	0.3	1
#E41A1C	-599	1.07337984911054	1	1	FALSE	0.3	1
#E41A1C	-599	1.07337984911054	1	1	FALSE	0.3	1
#E41A1C	-599	1.07337984911054	1	1	FALSE	0.3	1
#E41A1C	-598	1.06914915329112	1	1	FALSE	0.3	1
#E41A1C	-598	1.06914915329112	1	1	FALSE	0.3	1
#E41A1C	-598	1.06914915329112	1	1	FALSE	0.3	1
#E41A1C	-598	1.06914915329112	1	1	FALSE	0.3	1
#E41A1C	-597	1.06514283597575	1	1	FALSE	0.3	1
#E41A1C	-597	1.06514283597575	1	1	FALSE	0.3	1
#E41A1C	-597	1.06514283597575	1	1	FALSE	0.3	1
#E41A1C	-597	1.06514283597575	1	1	FALSE	0.3	1
#E41A1C	-596	1.0613807293739	1	1	FALSE	0.3	1
#E41A1C	-596	1.0613807293739	1	1	FALSE	0.3	1
#E41A1C	-596	1.0613807293739	1	1	FALSE	0.3	1
#E41A1C	-596	1.0613807293739	1	1	FALSE	0.3	1
#E41A1C	-595	1.05787495509676	1	1	FALSE	0.3	1
#E41A1C	-595	1.05787495509676	1	1	FALSE	0.3	1
#E41A1C	-595	1.05787495509676	1	1	FALSE	0.3	1
#E41A1C	-595	1.05787495509676	1	1	FALSE	0.3	1
#E41A1C	-594	1.05464442527787	1	1	FALSE	0.3	1
#E41A1C	-594	1.05464442527787	1	1	FALSE	0.3	1
#E41A1C	-594	1.05464442527787	1	1	FALSE	0.3	1
#E41A1C	-594	1.05464442527787	1	1	FALSE	0.3	1
#E41A1C	-593	1.05166269578543	1	1	FALSE	0.3	1
#E41A1C	-593	1.05166269578543	1	1	FALSE	0.3	1
#E41A1C	-593	1.05166269578543	1	1	FALSE	0.3	1
#E41A1C	-593	1.05166269578543	1	1	FALSE	0.3	1
#E41A1C	-592	1.0489566873677	1	1	FALSE	0.3	1
#E41A1C	-592	1.0489566873677	1	1	FALSE	0.3	1
#E41A1C	-592	1.0489566873677	1	1	FALSE	0.3	1
#E41A1C	-592	1.0489566873677	1	1	FALSE	0.3	1
#E41A1C	-591	1.04651441926454	1	1	FALSE	0.3	1
#E41A1C	-591	1.04651441926454	1	1	FALSE	0.3	1
#E41A1C	-591	1.04651441926454	1	1	FALSE	0.3	1
#E41A1C	-591	1.04651441926454	1	1	FALSE	0.3	1
#E41A1C	-590	1.04433700381609	1	1	FALSE	0.3	1
#E41A1C	-590	1.04433700381609	1	1	FALSE	0.3	1
#E41A1C	-590	1.04433700381609	1	1	FALSE	0.3	1
#E41A1C	-590	1.04433700381609	1	1	FALSE	0.3	1
#E41A1C	-589	1.0424309566726	1	1	FALSE	0.3	1
#E41A1C	-589	1.0424309566726	1	1	FALSE	0.3	1
#E41A1C	-589	1.0424309566726	1	1	FALSE	0.3	1
#E41A1C	-589	1.0424309566726	1	1	FALSE	0.3	1
#E41A1C	-588	1.04079401669319	1	1	FALSE	0.3	1
#E41A1C	-588	1.04079401669319	1	1	FALSE	0.3	1
#E41A1C	-588	1.04079401669319	1	1	FALSE	0.3	1
#E41A1C	-588	1.04079401669319	1	1	FALSE	0.3	1
#E41A1C	-587	1.03944925683214	1	1	FALSE	0.3	1
#E41A1C	-587	1.03944925683214	1	1	FALSE	0.3	1
#E41A1C	-587	1.03944925683214	1	1	FALSE	0.3	1
#E41A1C	-587	1.03944925683214	1	1	FALSE	0.3	1
#E41A1C	-586	1.03839997166302	1	1	FALSE	0.3	1
#E41A1C	-586	1.03839997166302	1	1	FALSE	0.3	1
#E41A1C	-586	1.03839997166302	1	1	FALSE	0.3	1
#E41A1C	-586	1.03839997166302	1	1	FALSE	0.3	1
#E41A1C	-585	1.03763148683578	1	1	FALSE	0.3	1
#E41A1C	-585	1.03763148683578	1	1	FALSE	0.3	1
#E41A1C	-585	1.03763148683578	1	1	FALSE	0.3	1
#E41A1C	-585	1.03763148683578	1	1	FALSE	0.3	1
#E41A1C	-584	1.03713523120495	1	1	FALSE	0.3	1
#E41A1C	-584	1.03713523120495	1	1	FALSE	0.3	1
#E41A1C	-584	1.03713523120495	1	1	FALSE	0.3	1
#E41A1C	-584	1.03713523120495	1	1	FALSE	0.3	1
#E41A1C	-583	1.03694145026701	1	1	FALSE	0.3	1
#E41A1C	-583	1.03694145026701	1	1	FALSE	0.3	1
#E41A1C	-583	1.03694145026701	1	1	FALSE	0.3	1
#E41A1C	-583	1.03694145026701	1	1	FALSE	0.3	1
#E41A1C	-582	1.03706189252074	1	1	FALSE	0.3	1
#E41A1C	-582	1.03706189252074	1	1	FALSE	0.3	1
#E41A1C	-582	1.03706189252074	1	1	FALSE	0.3	1
#E41A1C	-582	1.03706189252074	1	1	FALSE	0.3	1
#E41A1C	-581	1.03749595627064	1	1	FALSE	0.3	1
#E41A1C	-581	1.03749595627064	1	1	FALSE	0.3	1
#E41A1C	-581	1.03749595627064	1	1	FALSE	0.3	1
#E41A1C	-581	1.03749595627064	1	1	FALSE	0.3	1
#E41A1C	-580	1.03822957164582	1	1	FALSE	0.3	1
#E41A1C	-580	1.03822957164582	1	1	FALSE	0.3	1
#E41A1C	-580	1.03822957164582	1	1	FALSE	0.3	1
#E41A1C	-580	1.03822957164582	1	1	FALSE	0.3	1
#E41A1C	-579	1.03927674755202	1	1	FALSE	0.3	1
#E41A1C	-579	1.03927674755202	1	1	FALSE	0.3	1
#E41A1C	-579	1.03927674755202	1	1	FALSE	0.3	1
#E41A1C	-579	1.03927674755202	1	1	FALSE	0.3	1
#E41A1C	-578	1.04063800610842	1	1	FALSE	0.3	1
#E41A1C	-578	1.04063800610842	1	1	FALSE	0.3	1
#E41A1C	-578	1.04063800610842	1	1	FALSE	0.3	1
#E41A1C	-578	1.04063800610842	1	1	FALSE	0.3	1
#E41A1C	-577	1.04230901308532	1	1	FALSE	0.3	1
#E41A1C	-577	1.04230901308532	1	1	FALSE	0.3	1
#E41A1C	-577	1.04230901308532	1	1	FALSE	0.3	1
#E41A1C	-577	1.04230901308532	1	1	FALSE	0.3	1
#E41A1C	-576	1.04430821659396	1	1	FALSE	0.3	1
#E41A1C	-576	1.04430821659396	1	1	FALSE	0.3	1
#E41A1C	-576	1.04430821659396	1	1	FALSE	0.3	1
#E41A1C	-576	1.04430821659396	1	1	FALSE	0.3	1
#E41A1C	-575	1.04661851214523	1	1	FALSE	0.3	1
#E41A1C	-575	1.04661851214523	1	1	FALSE	0.3	1
#E41A1C	-575	1.04661851214523	1	1	FALSE	0.3	1
#E41A1C	-575	1.04661851214523	1	1	FALSE	0.3	1
#E41A1C	-574	1.04924155012947	1	1	FALSE	0.3	1
#E41A1C	-574	1.04924155012947	1	1	FALSE	0.3	1
#E41A1C	-574	1.04924155012947	1	1	FALSE	0.3	1
#E41A1C	-574	1.04924155012947	1	1	FALSE	0.3	1
#E41A1C	-573	1.05219308436287	1	1	FALSE	0.3	1
#E41A1C	-573	1.05219308436287	1	1	FALSE	0.3	1
#E41A1C	-573	1.05219308436287	1	1	FALSE	0.3	1
#E41A1C	-573	1.05219308436287	1	1	FALSE	0.3	1
#E41A1C	-572	1.05546981083	1	1	FALSE	0.3	1
#E41A1C	-572	1.05546981083	1	1	FALSE	0.3	1
#E41A1C	-572	1.05546981083	1	1	FALSE	0.3	1
#E41A1C	-572	1.05546981083	1	1	FALSE	0.3	1
#E41A1C	-571	1.05905866262692	1	1	FALSE	0.3	1
#E41A1C	-571	1.05905866262692	1	1	FALSE	0.3	1
#E41A1C	-571	1.05905866262692	1	1	FALSE	0.3	1
#E41A1C	-571	1.05905866262692	1	1	FALSE	0.3	1
#E41A1C	-570	1.06294536978407	1	1	FALSE	0.3	1
#E41A1C	-570	1.06294536978407	1	1	FALSE	0.3	1
#E41A1C	-570	1.06294536978407	1	1	FALSE	0.3	1
#E41A1C	-570	1.06294536978407	1	1	FALSE	0.3	1
#E41A1C	-569	1.06713466570992	1	1	FALSE	0.3	1
#E41A1C	-569	1.06713466570992	1	1	FALSE	0.3	1
#E41A1C	-569	1.06713466570992	1	1	FALSE	0.3	1
#E41A1C	-569	1.06713466570992	1	1	FALSE	0.3	1
#E41A1C	-568	1.07163276155861	1	1	FALSE	0.3	1
#E41A1C	-568	1.07163276155861	1	1	FALSE	0.3	1
#E41A1C	-568	1.07163276155861	1	1	FALSE	0.3	1
#E41A1C	-568	1.07163276155861	1	1	FALSE	0.3	1
#E41A1C	-567	1.07645269804186	1	1	FALSE	0.3	1
#E41A1C	-567	1.07645269804186	1	1	FALSE	0.3	1
#E41A1C	-567	1.07645269804186	1	1	FALSE	0.3	1
#E41A1C	-567	1.07645269804186	1	1	FALSE	0.3	1
#E41A1C	-566	1.08161286114342	1	1	FALSE	0.3	1
#E41A1C	-566	1.08161286114342	1	1	FALSE	0.3	1
#E41A1C	-566	1.08161286114342	1	1	FALSE	0.3	1
#E41A1C	-566	1.08161286114342	1	1	FALSE	0.3	1
#E41A1C	-565	1.08708519228219	1	1	FALSE	0.3	1
#E41A1C	-565	1.08708519228219	1	1	FALSE	0.3	1
#E41A1C	-565	1.08708519228219	1	1	FALSE	0.3	1
#E41A1C	-565	1.08708519228219	1	1	FALSE	0.3	1
#E41A1C	-564	1.09286443472629	1	1	FALSE	0.3	1
#E41A1C	-564	1.09286443472629	1	1	FALSE	0.3	1
#E41A1C	-564	1.09286443472629	1	1	FALSE	0.3	1
#E41A1C	-564	1.09286443472629	1	1	FALSE	0.3	1
#E41A1C	-563	1.09893716626067	1	1	FALSE	0.3	1
#E41A1C	-563	1.09893716626067	1	1	FALSE	0.3	1
#E41A1C	-563	1.09893716626067	1	1	FALSE	0.3	1
#E41A1C	-563	1.09893716626067	1	1	FALSE	0.3	1
#E41A1C	-562	1.10531816407059	1	1	FALSE	0.3	1
#E41A1C	-562	1.10531816407059	1	1	FALSE	0.3	1
#E41A1C	-562	1.10531816407059	1	1	FALSE	0.3	1
#E41A1C	-562	1.10531816407059	1	1	FALSE	0.3	1
#E41A1C	-561	1.11198504897563	1	1	FALSE	0.3	1
#E41A1C	-561	1.11198504897563	1	1	FALSE	0.3	1
#E41A1C	-561	1.11198504897563	1	1	FALSE	0.3	1
#E41A1C	-561	1.11198504897563	1	1	FALSE	0.3	1
#E41A1C	-560	1.11893735372389	1	1	FALSE	0.3	1
#E41A1C	-560	1.11893735372389	1	1	FALSE	0.3	1
#E41A1C	-560	1.11893735372389	1	1	FALSE	0.3	1
#E41A1C	-560	1.11893735372389	1	1	FALSE	0.3	1
#E41A1C	-559	1.12617326685716	1	1	FALSE	0.3	1
#E41A1C	-559	1.12617326685716	1	1	FALSE	0.3	1
#E41A1C	-559	1.12617326685716	1	1	FALSE	0.3	1
#E41A1C	-559	1.12617326685716	1	1	FALSE	0.3	1
#E41A1C	-558	1.13368681208937	1	1	FALSE	0.3	1
#E41A1C	-558	1.13368681208937	1	1	FALSE	0.3	1
#E41A1C	-558	1.13368681208937	1	1	FALSE	0.3	1
#E41A1C	-558	1.13368681208937	1	1	FALSE	0.3	1
#E41A1C	-557	1.1414815971981	1	1	FALSE	0.3	1
#E41A1C	-557	1.1414815971981	1	1	FALSE	0.3	1
#E41A1C	-557	1.1414815971981	1	1	FALSE	0.3	1
#E41A1C	-557	1.1414815971981	1	1	FALSE	0.3	1
#E41A1C	-556	1.14954226714286	1	1	FALSE	0.3	1
#E41A1C	-556	1.14954226714286	1	1	FALSE	0.3	1
#E41A1C	-556	1.14954226714286	1	1	FALSE	0.3	1
#E41A1C	-556	1.14954226714286	1	1	FALSE	0.3	1
#E41A1C	-555	1.15784311956979	1	1	FALSE	0.3	1
#E41A1C	-555	1.15784311956979	1	1	FALSE	0.3	1
#E41A1C	-555	1.15784311956979	1	1	FALSE	0.3	1
#E41A1C	-555	1.15784311956979	1	1	FALSE	0.3	1
#E41A1C	-554	1.16638361935829	1	1	FALSE	0.3	1
#E41A1C	-554	1.16638361935829	1	1	FALSE	0.3	1
#E41A1C	-554	1.16638361935829	1	1	FALSE	0.3	1
#E41A1C	-554	1.16638361935829	1	1	FALSE	0.3	1
#E41A1C	-553	1.17515087251444	1	1	FALSE	0.3	1
#E41A1C	-553	1.17515087251444	1	1	FALSE	0.3	1
#E41A1C	-553	1.17515087251444	1	1	FALSE	0.3	1
#E41A1C	-553	1.17515087251444	1	1	FALSE	0.3	1
#E41A1C	-552	1.18412898337035	1	1	FALSE	0.3	1
#E41A1C	-552	1.18412898337035	1	1	FALSE	0.3	1
#E41A1C	-552	1.18412898337035	1	1	FALSE	0.3	1
#E41A1C	-552	1.18412898337035	1	1	FALSE	0.3	1
#E41A1C	-551	1.19328704227831	1	1	FALSE	0.3	1
#E41A1C	-551	1.19328704227831	1	1	FALSE	0.3	1
#E41A1C	-551	1.19328704227831	1	1	FALSE	0.3	1
#E41A1C	-551	1.19328704227831	1	1	FALSE	0.3	1
#E41A1C	-550	1.20265728912889	1	1	FALSE	0.3	1
#E41A1C	-550	1.20265728912889	1	1	FALSE	0.3	1
#E41A1C	-550	1.20265728912889	1	1	FALSE	0.3	1
#E41A1C	-550	1.20265728912889	1	1	FALSE	0.3	1
#E41A1C	-549	1.21222341839007	1	1	FALSE	0.3	1
#E41A1C	-549	1.21222341839007	1	1	FALSE	0.3	1
#E41A1C	-549	1.21222341839007	1	1	FALSE	0.3	1
#E41A1C	-549	1.21222341839007	1	1	FALSE	0.3	1
#E41A1C	-548	1.2219356527496	1	1	FALSE	0.3	1
#E41A1C	-548	1.2219356527496	1	1	FALSE	0.3	1
#E41A1C	-548	1.2219356527496	1	1	FALSE	0.3	1
#E41A1C	-548	1.2219356527496	1	1	FALSE	0.3	1
#E41A1C	-547	1.2318075953276	1	1	FALSE	0.3	1
#E41A1C	-547	1.2318075953276	1	1	FALSE	0.3	1
#E41A1C	-547	1.2318075953276	1	1	FALSE	0.3	1
#E41A1C	-547	1.2318075953276	1	1	FALSE	0.3	1
#E41A1C	-546	1.24182209686386	1	1	FALSE	0.3	1
#E41A1C	-546	1.24182209686386	1	1	FALSE	0.3	1
#E41A1C	-546	1.24182209686386	1	1	FALSE	0.3	1
#E41A1C	-546	1.24182209686386	1	1	FALSE	0.3	1
#E41A1C	-545	1.25191597480475	1	1	FALSE	0.3	1
#E41A1C	-545	1.25191597480475	1	1	FALSE	0.3	1
#E41A1C	-545	1.25191597480475	1	1	FALSE	0.3	1
#E41A1C	-545	1.25191597480475	1	1	FALSE	0.3	1
#E41A1C	-544	1.26211448299374	1	1	FALSE	0.3	1
#E41A1C	-544	1.26211448299374	1	1	FALSE	0.3	1
#E41A1C	-544	1.26211448299374	1	1	FALSE	0.3	1
#E41A1C	-544	1.26211448299374	1	1	FALSE	0.3	1
#E41A1C	-543	1.27238591525862	1	1	FALSE	0.3	1
#E41A1C	-543	1.27238591525862	1	1	FALSE	0.3	1
#E41A1C	-543	1.27238591525862	1	1	FALSE	0.3	1
#E41A1C	-543	1.27238591525862	1	1	FALSE	0.3	1
#E41A1C	-542	1.28269923793237	1	1	FALSE	0.3	1
#E41A1C	-542	1.28269923793237	1	1	FALSE	0.3	1
#E41A1C	-542	1.28269923793237	1	1	FALSE	0.3	1
#E41A1C	-542	1.28269923793237	1	1	FALSE	0.3	1
#E41A1C	-541	1.29308407024472	1	1	FALSE	0.3	1
#E41A1C	-541	1.29308407024472	1	1	FALSE	0.3	1
#E41A1C	-541	1.29308407024472	1	1	FALSE	0.3	1
#E41A1C	-541	1.29308407024472	1	1	FALSE	0.3	1
#E41A1C	-540	1.30353330990139	1	1	FALSE	0.3	1
#E41A1C	-540	1.30353330990139	1	1	FALSE	0.3	1
#E41A1C	-540	1.30353330990139	1	1	FALSE	0.3	1
#E41A1C	-540	1.30353330990139	1	1	FALSE	0.3	1
#E41A1C	-539	1.31402806843969	1	1	FALSE	0.3	1
#E41A1C	-539	1.31402806843969	1	1	FALSE	0.3	1
#E41A1C	-539	1.31402806843969	1	1	FALSE	0.3	1
#E41A1C	-539	1.31402806843969	1	1	FALSE	0.3	1
#E41A1C	-538	1.32454136981423	1	1	FALSE	0.3	1
#E41A1C	-538	1.32454136981423	1	1	FALSE	0.3	1
#E41A1C	-538	1.32454136981423	1	1	FALSE	0.3	1
#E41A1C	-538	1.32454136981423	1	1	FALSE	0.3	1
#E41A1C	-537	1.3350525828404	1	1	FALSE	0.3	1
#E41A1C	-537	1.3350525828404	1	1	FALSE	0.3	1
#E41A1C	-537	1.3350525828404	1	1	FALSE	0.3	1
#E41A1C	-537	1.3350525828404	1	1	FALSE	0.3	1
#E41A1C	-536	1.34553402939784	1	1	FALSE	0.3	1
#E41A1C	-536	1.34553402939784	1	1	FALSE	0.3	1
#E41A1C	-536	1.34553402939784	1	1	FALSE	0.3	1
#E41A1C	-536	1.34553402939784	1	1	FALSE	0.3	1
#E41A1C	-535	1.3559822517191	1	1	FALSE	0.3	1
#E41A1C	-535	1.3559822517191	1	1	FALSE	0.3	1
#E41A1C	-535	1.3559822517191	1	1	FALSE	0.3	1
#E41A1C	-535	1.3559822517191	1	1	FALSE	0.3	1
#E41A1C	-534	1.36638050804121	1	1	FALSE	0.3	1
#E41A1C	-534	1.36638050804121	1	1	FALSE	0.3	1
#E41A1C	-534	1.36638050804121	1	1	FALSE	0.3	1
#E41A1C	-534	1.36638050804121	1	1	FALSE	0.3	1
#E41A1C	-533	1.37672627734065	1	1	FALSE	0.3	1
#E41A1C	-533	1.37672627734065	1	1	FALSE	0.3	1
#E41A1C	-533	1.37672627734065	1	1	FALSE	0.3	1
#E41A1C	-533	1.37672627734065	1	1	FALSE	0.3	1
#E41A1C	-532	1.3870040775774	1	1	FALSE	0.3	1
#E41A1C	-532	1.3870040775774	1	1	FALSE	0.3	1
#E41A1C	-532	1.3870040775774	1	1	FALSE	0.3	1
#E41A1C	-532	1.3870040775774	1	1	FALSE	0.3	1
#E41A1C	-531	1.39718377332522	1	1	FALSE	0.3	1
#E41A1C	-531	1.39718377332522	1	1	FALSE	0.3	1
#E41A1C	-531	1.39718377332522	1	1	FALSE	0.3	1
#E41A1C	-531	1.39718377332522	1	1	FALSE	0.3	1
#E41A1C	-530	1.40725992854842	1	1	FALSE	0.3	1
#E41A1C	-530	1.40725992854842	1	1	FALSE	0.3	1
#E41A1C	-530	1.40725992854842	1	1	FALSE	0.3	1
#E41A1C	-530	1.40725992854842	1	1	FALSE	0.3	1
#E41A1C	-529	1.41718516341753	1	1	FALSE	0.3	1
#E41A1C	-529	1.41718516341753	1	1	FALSE	0.3	1
#E41A1C	-529	1.41718516341753	1	1	FALSE	0.3	1
#E41A1C	-529	1.41718516341753	1	1	FALSE	0.3	1
#E41A1C	-528	1.4269772388862	1	1	FALSE	0.3	1
#E41A1C	-528	1.4269772388862	1	1	FALSE	0.3	1
#E41A1C	-528	1.4269772388862	1	1	FALSE	0.3	1
#E41A1C	-528	1.4269772388862	1	1	FALSE	0.3	1
#E41A1C	-527	1.43657827004051	1	1	FALSE	0.3	1
#E41A1C	-527	1.43657827004051	1	1	FALSE	0.3	1
#E41A1C	-527	1.43657827004051	1	1	FALSE	0.3	1
#E41A1C	-527	1.43657827004051	1	1	FALSE	0.3	1
#E41A1C	-526	1.44601515207591	1	1	FALSE	0.3	1
#E41A1C	-526	1.44601515207591	1	1	FALSE	0.3	1
#E41A1C	-526	1.44601515207591	1	1	FALSE	0.3	1
#E41A1C	-526	1.44601515207591	1	1	FALSE	0.3	1
#E41A1C	-525	1.45526035160222	1	1	FALSE	0.3	1
#E41A1C	-525	1.45526035160222	1	1	FALSE	0.3	1
#E41A1C	-525	1.45526035160222	1	1	FALSE	0.3	1
#E41A1C	-525	1.45526035160222	1	1	FALSE	0.3	1
#E41A1C	-524	1.46429054980499	1	1	FALSE	0.3	1
#E41A1C	-524	1.46429054980499	1	1	FALSE	0.3	1
#E41A1C	-524	1.46429054980499	1	1	FALSE	0.3	1
#E41A1C	-524	1.46429054980499	1	1	FALSE	0.3	1
#E41A1C	-523	1.47311305058693	1	1	FALSE	0.3	1
#E41A1C	-523	1.47311305058693	1	1	FALSE	0.3	1
#E41A1C	-523	1.47311305058693	1	1	FALSE	0.3	1
#E41A1C	-523	1.47311305058693	1	1	FALSE	0.3	1
#E41A1C	-522	1.48172830088989	1	1	FALSE	0.3	1
#E41A1C	-522	1.48172830088989	1	1	FALSE	0.3	1
#E41A1C	-522	1.48172830088989	1	1	FALSE	0.3	1
#E41A1C	-522	1.48172830088989	1	1	FALSE	0.3	1
#E41A1C	-521	1.49010733318077	1	1	FALSE	0.3	1
#E41A1C	-521	1.49010733318077	1	1	FALSE	0.3	1
#E41A1C	-521	1.49010733318077	1	1	FALSE	0.3	1
#E41A1C	-521	1.49010733318077	1	1	FALSE	0.3	1
#E41A1C	-520	1.49823276620159	1	1	FALSE	0.3	1
#E41A1C	-520	1.49823276620159	1	1	FALSE	0.3	1
#E41A1C	-520	1.49823276620159	1	1	FALSE	0.3	1
#E41A1C	-520	1.49823276620159	1	1	FALSE	0.3	1
#E41A1C	-519	1.50611246078848	1	1	FALSE	0.3	1
#E41A1C	-519	1.50611246078848	1	1	FALSE	0.3	1
#E41A1C	-519	1.50611246078848	1	1	FALSE	0.3	1
#E41A1C	-519	1.50611246078848	1	1	FALSE	0.3	1
#E41A1C	-518	1.51371484475699	1	1	FALSE	0.3	1
#E41A1C	-518	1.51371484475699	1	1	FALSE	0.3	1
#E41A1C	-518	1.51371484475699	1	1	FALSE	0.3	1
#E41A1C	-518	1.51371484475699	1	1	FALSE	0.3	1
#E41A1C	-517	1.52103008191633	1	1	FALSE	0.3	1
#E41A1C	-517	1.52103008191633	1	1	FALSE	0.3	1
#E41A1C	-517	1.52103008191633	1	1	FALSE	0.3	1
#E41A1C	-517	1.52103008191633	1	1	FALSE	0.3	1
#E41A1C	-516	1.5280787690123	1	1	FALSE	0.3	1
#E41A1C	-516	1.5280787690123	1	1	FALSE	0.3	1
#E41A1C	-516	1.5280787690123	1	1	FALSE	0.3	1
#E41A1C	-516	1.5280787690123	1	1	FALSE	0.3	1
#E41A1C	-515	1.53484856134968	1	1	FALSE	0.3	1
#E41A1C	-515	1.53484856134968	1	1	FALSE	0.3	1
#E41A1C	-515	1.53484856134968	1	1	FALSE	0.3	1
#E41A1C	-515	1.53484856134968	1	1	FALSE	0.3	1
#E41A1C	-514	1.54132017084415	1	1	FALSE	0.3	1
#E41A1C	-514	1.54132017084415	1	1	FALSE	0.3	1
#E41A1C	-514	1.54132017084415	1	1	FALSE	0.3	1
#E41A1C	-514	1.54132017084415	1	1	FALSE	0.3	1
#E41A1C	-513	1.54747534313584	1	1	FALSE	0.3	1
#E41A1C	-513	1.54747534313584	1	1	FALSE	0.3	1
#E41A1C	-513	1.54747534313584	1	1	FALSE	0.3	1
#E41A1C	-513	1.54747534313584	1	1	FALSE	0.3	1
#E41A1C	-512	1.55330319594096	1	1	FALSE	0.3	1
#E41A1C	-512	1.55330319594096	1	1	FALSE	0.3	1
#E41A1C	-512	1.55330319594096	1	1	FALSE	0.3	1
#E41A1C	-512	1.55330319594096	1	1	FALSE	0.3	1
#E41A1C	-511	1.55882479526277	1	1	FALSE	0.3	1
#E41A1C	-511	1.55882479526277	1	1	FALSE	0.3	1
#E41A1C	-511	1.55882479526277	1	1	FALSE	0.3	1
#E41A1C	-511	1.55882479526277	1	1	FALSE	0.3	1
#E41A1C	-510	1.56402313407558	1	1	FALSE	0.3	1
#E41A1C	-510	1.56402313407558	1	1	FALSE	0.3	1
#E41A1C	-510	1.56402313407558	1	1	FALSE	0.3	1
#E41A1C	-510	1.56402313407558	1	1	FALSE	0.3	1
#E41A1C	-509	1.56888289486241	1	1	FALSE	0.3	1
#E41A1C	-509	1.56888289486241	1	1	FALSE	0.3	1
#E41A1C	-509	1.56888289486241	1	1	FALSE	0.3	1
#E41A1C	-509	1.56888289486241	1	1	FALSE	0.3	1
#E41A1C	-508	1.57338012885722	1	1	FALSE	0.3	1
#E41A1C	-508	1.57338012885722	1	1	FALSE	0.3	1
#E41A1C	-508	1.57338012885722	1	1	FALSE	0.3	1
#E41A1C	-508	1.57338012885722	1	1	FALSE	0.3	1
#E41A1C	-507	1.57750438517763	1	1	FALSE	0.3	1
#E41A1C	-507	1.57750438517763	1	1	FALSE	0.3	1
#E41A1C	-507	1.57750438517763	1	1	FALSE	0.3	1
#E41A1C	-507	1.57750438517763	1	1	FALSE	0.3	1
#E41A1C	-506	1.58128097186647	1	1	FALSE	0.3	1
#E41A1C	-506	1.58128097186647	1	1	FALSE	0.3	1
#E41A1C	-506	1.58128097186647	1	1	FALSE	0.3	1
#E41A1C	-506	1.58128097186647	1	1	FALSE	0.3	1
#E41A1C	-505	1.58472853067989	1	1	FALSE	0.3	1
#E41A1C	-505	1.58472853067989	1	1	FALSE	0.3	1
#E41A1C	-505	1.58472853067989	1	1	FALSE	0.3	1
#E41A1C	-505	1.58472853067989	1	1	FALSE	0.3	1
#E41A1C	-504	1.58782769079977	1	1	FALSE	0.3	1
#E41A1C	-504	1.58782769079977	1	1	FALSE	0.3	1
#E41A1C	-504	1.58782769079977	1	1	FALSE	0.3	1
#E41A1C	-504	1.58782769079977	1	1	FALSE	0.3	1
#E41A1C	-503	1.5905702572407	1	1	FALSE	0.3	1
#E41A1C	-503	1.5905702572407	1	1	FALSE	0.3	1
#E41A1C	-503	1.5905702572407	1	1	FALSE	0.3	1
#E41A1C	-503	1.5905702572407	1	1	FALSE	0.3	1
#E41A1C	-502	1.59292559661322	1	1	FALSE	0.3	1
#E41A1C	-502	1.59292559661322	1	1	FALSE	0.3	1
#E41A1C	-502	1.59292559661322	1	1	FALSE	0.3	1
#E41A1C	-502	1.59292559661322	1	1	FALSE	0.3	1
#E41A1C	-501	1.59491541711071	1	1	FALSE	0.3	1
#E41A1C	-501	1.59491541711071	1	1	FALSE	0.3	1
#E41A1C	-501	1.59491541711071	1	1	FALSE	0.3	1
[truncated: 14,009 more rows]
