# Supplementary material for: Differential nucleosome organization in human interphase and metaphase chromosomes
Source: Mol Syst Biol. 2026 Feb 2;22(5):738–65. doi: 10.1038/s44320-026-00192-y (PMC13144420; doi:10.1038/s44320-026-00192-y)
Supplement: Supplementary file 7 — Source data Fig. 5 [file 44320_2026_192_MOESM7_ESM.zip › Figure 5/5D/fig5d.csv]

colour	x	y	PANEL	group	flipped_aes	linewidth	linetype	alpha
#E41A1C	-1000	1.45486806183774	1	1	FALSE	0.3	1
#E41A1C	-999	1.44603769010349	1	1	FALSE	0.3	1
#E41A1C	-998	1.43708642804257	1	1	FALSE	0.3	1
#E41A1C	-997	1.42800942408356	1	1	FALSE	0.3	1
#E41A1C	-996	1.41890852233759	1	1	FALSE	0.3	1
#E41A1C	-995	1.40974747829884	1	1	FALSE	0.3	1
#E41A1C	-994	1.40051838863617	1	1	FALSE	0.3	1
#E41A1C	-993	1.39126131933503	1	1	FALSE	0.3	1
#E41A1C	-992	1.38195662261532	1	1	FALSE	0.3	1
#E41A1C	-991	1.3726220459864	1	1	FALSE	0.3	1
#E41A1C	-990	1.36330625107989	1	1	FALSE	0.3	1
#E41A1C	-989	1.35397903832676	1	1	FALSE	0.3	1
#E41A1C	-988	1.34457566582623	1	1	FALSE	0.3	1
#E41A1C	-987	1.33511944726763	1	1	FALSE	0.3	1
#E41A1C	-986	1.32567977097336	1	1	FALSE	0.3	1
#E41A1C	-985	1.31622145182073	1	1	FALSE	0.3	1
#E41A1C	-984	1.30677696930262	1	1	FALSE	0.3	1
#E41A1C	-983	1.29736965245935	1	1	FALSE	0.3	1
#E41A1C	-982	1.28799210318657	1	1	FALSE	0.3	1
#E41A1C	-981	1.27870344838626	1	1	FALSE	0.3	1
#E41A1C	-980	1.26951546244866	1	1	FALSE	0.3	1
#E41A1C	-979	1.26041154799807	1	1	FALSE	0.3	1
#E41A1C	-978	1.25140256178228	1	1	FALSE	0.3	1
#E41A1C	-977	1.24250558063907	1	1	FALSE	0.3	1
#E41A1C	-976	1.2337468653266	1	1	FALSE	0.3	1
#E41A1C	-975	1.22517105778955	1	1	FALSE	0.3	1
#E41A1C	-974	1.21678259647836	1	1	FALSE	0.3	1
#E41A1C	-973	1.20852240683655	1	1	FALSE	0.3	1
#E41A1C	-972	1.20038808819314	1	1	FALSE	0.3	1
#E41A1C	-971	1.19246635696637	1	1	FALSE	0.3	1
#E41A1C	-970	1.18477693980716	1	1	FALSE	0.3	1
#E41A1C	-969	1.17729815950905	1	1	FALSE	0.3	1
#E41A1C	-968	1.17005584906358	1	1	FALSE	0.3	1
#E41A1C	-967	1.16304060052298	1	1	FALSE	0.3	1
#E41A1C	-966	1.15624745621427	1	1	FALSE	0.3	1
#E41A1C	-965	1.1496710425776	1	1	FALSE	0.3	1
#E41A1C	-964	1.14334733051187	1	1	FALSE	0.3	1
#E41A1C	-963	1.13732980045757	1	1	FALSE	0.3	1
#E41A1C	-962	1.13162422727113	1	1	FALSE	0.3	1
#E41A1C	-961	1.12621716373491	1	1	FALSE	0.3	1
#E41A1C	-960	1.12111742811187	1	1	FALSE	0.3	1
#E41A1C	-959	1.1163455014219	1	1	FALSE	0.3	1
#E41A1C	-958	1.11192619708912	1	1	FALSE	0.3	1
#E41A1C	-957	1.10786278601875	1	1	FALSE	0.3	1
#E41A1C	-956	1.10416509280615	1	1	FALSE	0.3	1
#E41A1C	-955	1.10074000226329	1	1	FALSE	0.3	1
#E41A1C	-954	1.09761409621879	1	1	FALSE	0.3	1
#E41A1C	-953	1.09484562640317	1	1	FALSE	0.3	1
#E41A1C	-952	1.09247012759551	1	1	FALSE	0.3	1
#E41A1C	-951	1.09049992204989	1	1	FALSE	0.3	1
#E41A1C	-950	1.08889906186623	1	1	FALSE	0.3	1
#E41A1C	-949	1.08766049648068	1	1	FALSE	0.3	1
#E41A1C	-948	1.0868159084355	1	1	FALSE	0.3	1
#E41A1C	-947	1.08632850400575	1	1	FALSE	0.3	1
#E41A1C	-946	1.08618974477259	1	1	FALSE	0.3	1
#E41A1C	-945	1.08644680803913	1	1	FALSE	0.3	1
#E41A1C	-944	1.08710717284112	1	1	FALSE	0.3	1
#E41A1C	-943	1.08815219632024	1	1	FALSE	0.3	1
#E41A1C	-942	1.08958754658141	1	1	FALSE	0.3	1
#E41A1C	-941	1.09141796773926	1	1	FALSE	0.3	1
#E41A1C	-940	1.09361614312374	1	1	FALSE	0.3	1
#E41A1C	-939	1.09620397461869	1	1	FALSE	0.3	1
#E41A1C	-938	1.09919734851783	1	1	FALSE	0.3	1
#E41A1C	-937	1.10257739516946	1	1	FALSE	0.3	1
#E41A1C	-936	1.10635492662377	1	1	FALSE	0.3	1
#E41A1C	-935	1.11051736519204	1	1	FALSE	0.3	1
#E41A1C	-934	1.1150609710314	1	1	FALSE	0.3	1
#E41A1C	-933	1.11992248586421	1	1	FALSE	0.3	1
#E41A1C	-932	1.12514601006385	1	1	FALSE	0.3	1
#E41A1C	-931	1.13073434348194	1	1	FALSE	0.3	1
#E41A1C	-930	1.13670644511004	1	1	FALSE	0.3	1
#E41A1C	-929	1.14305277090223	1	1	FALSE	0.3	1
#E41A1C	-928	1.14970327792081	1	1	FALSE	0.3	1
#E41A1C	-927	1.15669620934067	1	1	FALSE	0.3	1
#E41A1C	-926	1.16400973932752	1	1	FALSE	0.3	1
#E41A1C	-925	1.17162606178936	1	1	FALSE	0.3	1
#E41A1C	-924	1.17951709380747	1	1	FALSE	0.3	1
#E41A1C	-923	1.18769218192578	1	1	FALSE	0.3	1
#E41A1C	-922	1.19614081346573	1	1	FALSE	0.3	1
#E41A1C	-921	1.20485090690697	1	1	FALSE	0.3	1
#E41A1C	-920	1.21382016768002	1	1	FALSE	0.3	1
#E41A1C	-919	1.22305285208429	1	1	FALSE	0.3	1
#E41A1C	-918	1.23246467577974	1	1	FALSE	0.3	1
#E41A1C	-917	1.24205406086614	1	1	FALSE	0.3	1
#E41A1C	-916	1.25188267448575	1	1	FALSE	0.3	1
#E41A1C	-915	1.26193309925815	1	1	FALSE	0.3	1
#E41A1C	-914	1.27215550106922	1	1	FALSE	0.3	1
#E41A1C	-913	1.28255030356437	1	1	FALSE	0.3	1
#E41A1C	-912	1.29307284944795	1	1	FALSE	0.3	1
#E41A1C	-911	1.30374173199882	1	1	FALSE	0.3	1
#E41A1C	-910	1.31452828772719	1	1	FALSE	0.3	1
#E41A1C	-909	1.32545300041888	1	1	FALSE	0.3	1
#E41A1C	-908	1.33645364047743	1	1	FALSE	0.3	1
#E41A1C	-907	1.34751677044897	1	1	FALSE	0.3	1
#E41A1C	-906	1.35862677835199	1	1	FALSE	0.3	1
#E41A1C	-905	1.36978508428987	1	1	FALSE	0.3	1
#E41A1C	-904	1.38095945167467	1	1	FALSE	0.3	1
#E41A1C	-903	1.39219629150555	1	1	FALSE	0.3	1
#E41A1C	-902	1.40344689121607	1	1	FALSE	0.3	1
#E41A1C	-901	1.41471297592374	1	1	FALSE	0.3	1
#E41A1C	-900	1.42604225609448	1	1	FALSE	0.3	1
#E41A1C	-899	1.43737264029065	1	1	FALSE	0.3	1
#E41A1C	-898	1.44862995908078	1	1	FALSE	0.3	1
#E41A1C	-897	1.45984629695363	1	1	FALSE	0.3	1
#E41A1C	-896	1.4710143744361	1	1	FALSE	0.3	1
#E41A1C	-895	1.48209113936354	1	1	FALSE	0.3	1
#E41A1C	-894	1.49304702584405	1	1	FALSE	0.3	1
#E41A1C	-893	1.50388762240643	1	1	FALSE	0.3	1
#E41A1C	-892	1.51457086851743	1	1	FALSE	0.3	1
#E41A1C	-891	1.52509121193738	1	1	FALSE	0.3	1
#E41A1C	-890	1.53543856987031	1	1	FALSE	0.3	1
#E41A1C	-889	1.54565845308453	1	1	FALSE	0.3	1
#E41A1C	-888	1.55569098171971	1	1	FALSE	0.3	1
#E41A1C	-887	1.56556630576541	1	1	FALSE	0.3	1
#E41A1C	-886	1.57524664474723	1	1	FALSE	0.3	1
#E41A1C	-885	1.58476012340492	1	1	FALSE	0.3	1
#E41A1C	-884	1.59405754276748	1	1	FALSE	0.3	1
#E41A1C	-883	1.60314485284454	1	1	FALSE	0.3	1
#E41A1C	-882	1.61200158308534	1	1	FALSE	0.3	1
#E41A1C	-881	1.6206147559152	1	1	FALSE	0.3	1
#E41A1C	-880	1.62899671382103	1	1	FALSE	0.3	1
#E41A1C	-879	1.63714790415236	1	1	FALSE	0.3	1
#E41A1C	-878	1.64505650011815	1	1	FALSE	0.3	1
#E41A1C	-877	1.65275738888005	1	1	FALSE	0.3	1
#E41A1C	-876	1.66023083608402	1	1	FALSE	0.3	1
#E41A1C	-875	1.6673781575961	1	1	FALSE	0.3	1
#E41A1C	-874	1.67416612443634	1	1	FALSE	0.3	1
#E41A1C	-873	1.68056960146018	1	1	FALSE	0.3	1
#E41A1C	-872	1.68663202818849	1	1	FALSE	0.3	1
#E41A1C	-871	1.69232908112827	1	1	FALSE	0.3	1
#E41A1C	-870	1.69767558436887	1	1	FALSE	0.3	1
#E41A1C	-869	1.7026861813145	1	1	FALSE	0.3	1
#E41A1C	-868	1.70734806048527	1	1	FALSE	0.3	1
#E41A1C	-867	1.71166312074127	1	1	FALSE	0.3	1
#E41A1C	-866	1.7156050817968	1	1	FALSE	0.3	1
#E41A1C	-865	1.71914782175773	1	1	FALSE	0.3	1
#E41A1C	-864	1.722361330511	1	1	FALSE	0.3	1
#E41A1C	-863	1.7252210033089	1	1	FALSE	0.3	1
#E41A1C	-862	1.72771718864865	1	1	FALSE	0.3	1
#E41A1C	-861	1.72982692249739	1	1	FALSE	0.3	1
#E41A1C	-860	1.73161322510962	1	1	FALSE	0.3	1
#E41A1C	-859	1.73298255005947	1	1	FALSE	0.3	1
#E41A1C	-858	1.73402792666629	1	1	FALSE	0.3	1
#E41A1C	-857	1.73474842746854	1	1	FALSE	0.3	1
#E41A1C	-856	1.73507858825371	1	1	FALSE	0.3	1
#E41A1C	-855	1.73499936833813	1	1	FALSE	0.3	1
#E41A1C	-854	1.73451114808023	1	1	FALSE	0.3	1
#E41A1C	-853	1.73365756520819	1	1	FALSE	0.3	1
#E41A1C	-852	1.73242869878897	1	1	FALSE	0.3	1
#E41A1C	-851	1.73081023695785	1	1	FALSE	0.3	1
#E41A1C	-850	1.72883904249146	1	1	FALSE	0.3	1
#E41A1C	-849	1.7264826882977	1	1	FALSE	0.3	1
#E41A1C	-848	1.72375062067417	1	1	FALSE	0.3	1
#E41A1C	-847	1.72060624621924	1	1	FALSE	0.3	1
#E41A1C	-846	1.71704810777982	1	1	FALSE	0.3	1
#E41A1C	-845	1.71310171033446	1	1	FALSE	0.3	1
#E41A1C	-844	1.70877284691184	1	1	FALSE	0.3	1
#E41A1C	-843	1.70410489139705	1	1	FALSE	0.3	1
#E41A1C	-842	1.69913097372166	1	1	FALSE	0.3	1
#E41A1C	-841	1.69383083195602	1	1	FALSE	0.3	1
#E41A1C	-840	1.68819243833583	1	1	FALSE	0.3	1
#E41A1C	-839	1.68217122349471	1	1	FALSE	0.3	1
#E41A1C	-838	1.67576505478141	1	1	FALSE	0.3	1
#E41A1C	-837	1.6689747333231	1	1	FALSE	0.3	1
#E41A1C	-836	1.66185125725258	1	1	FALSE	0.3	1
#E41A1C	-835	1.65437536609066	1	1	FALSE	0.3	1
#E41A1C	-834	1.64653895130103	1	1	FALSE	0.3	1
#E41A1C	-833	1.63832377690912	1	1	FALSE	0.3	1
#E41A1C	-832	1.62973075502553	1	1	FALSE	0.3	1
#E41A1C	-831	1.62077615783426	1	1	FALSE	0.3	1
#E41A1C	-830	1.61146639527947	1	1	FALSE	0.3	1
#E41A1C	-829	1.60191393019703	1	1	FALSE	0.3	1
#E41A1C	-828	1.5920551854101	1	1	FALSE	0.3	1
#E41A1C	-827	1.58186181209622	1	1	FALSE	0.3	1
#E41A1C	-826	1.5713548642538	1	1	FALSE	0.3	1
#E41A1C	-825	1.56054006021725	1	1	FALSE	0.3	1
#E41A1C	-824	1.54941193426557	1	1	FALSE	0.3	1
#E41A1C	-823	1.53800638477462	1	1	FALSE	0.3	1
#E41A1C	-822	1.52627910334467	1	1	FALSE	0.3	1
#E41A1C	-821	1.5142731854826	1	1	FALSE	0.3	1
#E41A1C	-820	1.50207004727513	1	1	FALSE	0.3	1
#E41A1C	-819	1.48965910764199	1	1	FALSE	0.3	1
#E41A1C	-818	1.47705183883585	1	1	FALSE	0.3	1
#E41A1C	-817	1.46427018949878	1	1	FALSE	0.3	1
#E41A1C	-816	1.45137190613447	1	1	FALSE	0.3	1
#E41A1C	-815	1.43833614900817	1	1	FALSE	0.3	1
#E41A1C	-814	1.4251968031257	1	1	FALSE	0.3	1
#E41A1C	-813	1.41194486036988	1	1	FALSE	0.3	1
#E41A1C	-812	1.39850074075493	1	1	FALSE	0.3	1
#E41A1C	-811	1.3849226157852	1	1	FALSE	0.3	1
#E41A1C	-810	1.3712363379798	1	1	FALSE	0.3	1
#E41A1C	-809	1.35743729514565	1	1	FALSE	0.3	1
#E41A1C	-808	1.34349363658515	1	1	FALSE	0.3	1
#E41A1C	-807	1.32953362208795	1	1	FALSE	0.3	1
#E41A1C	-806	1.31556441455658	1	1	FALSE	0.3	1
#E41A1C	-805	1.3016185674728	1	1	FALSE	0.3	1
#E41A1C	-804	1.2876856037419	1	1	FALSE	0.3	1
#E41A1C	-803	1.27383626696977	1	1	FALSE	0.3	1
#E41A1C	-802	1.26003823464458	1	1	FALSE	0.3	1
#E41A1C	-801	1.24625832807118	1	1	FALSE	0.3	1
#E41A1C	-800	1.23253680514985	1	1	FALSE	0.3	1
#E41A1C	-799	1.21892629214312	1	1	FALSE	0.3	1
#E41A1C	-798	1.20542451536438	1	1	FALSE	0.3	1
#E41A1C	-797	1.19201487743792	1	1	FALSE	0.3	1
#E41A1C	-796	1.17879138260824	1	1	FALSE	0.3	1
#E41A1C	-795	1.16576882708401	1	1	FALSE	0.3	1
#E41A1C	-794	1.15290375040614	1	1	FALSE	0.3	1
#E41A1C	-793	1.14023428270552	1	1	FALSE	0.3	1
#E41A1C	-792	1.12777486706305	1	1	FALSE	0.3	1
#E41A1C	-791	1.11553982722316	1	1	FALSE	0.3	1
#E41A1C	-790	1.10357480446504	1	1	FALSE	0.3	1
#E41A1C	-789	1.09191402574784	1	1	FALSE	0.3	1
#E41A1C	-788	1.08055097296525	1	1	FALSE	0.3	1
#E41A1C	-787	1.06951198856752	1	1	FALSE	0.3	1
#E41A1C	-786	1.05884583817185	1	1	FALSE	0.3	1
#E41A1C	-785	1.04853256903929	1	1	FALSE	0.3	1
#E41A1C	-784	1.03855272248334	1	1	FALSE	0.3	1
#E41A1C	-783	1.02889223372084	1	1	FALSE	0.3	1
#E41A1C	-782	1.01963699146213	1	1	FALSE	0.3	1
#E41A1C	-781	1.01081874871179	1	1	FALSE	0.3	1
#E41A1C	-780	1.00244130395064	1	1	FALSE	0.3	1
#E41A1C	-779	0.994493045356639	1	1	FALSE	0.3	1
#E41A1C	-778	0.987005037145824	1	1	FALSE	0.3	1
#E41A1C	-777	0.979981779877887	1	1	FALSE	0.3	1
#E41A1C	-776	0.973416438607958	1	1	FALSE	0.3	1
#E41A1C	-775	0.96731106787713	1	1	FALSE	0.3	1
#E41A1C	-774	0.961647454709652	1	1	FALSE	0.3	1
#E41A1C	-773	0.956429432520166	1	1	FALSE	0.3	1
#E41A1C	-772	0.951681758155505	1	1	FALSE	0.3	1
#E41A1C	-771	0.94744512851227	1	1	FALSE	0.3	1
#E41A1C	-770	0.943715682295108	1	1	FALSE	0.3	1
#E41A1C	-769	0.940517897212036	1	1	FALSE	0.3	1
#E41A1C	-768	0.93784339676239	1	1	FALSE	0.3	1
#E41A1C	-767	0.935752861988936	1	1	FALSE	0.3	1
#E41A1C	-766	0.934218379538988	1	1	FALSE	0.3	1
#E41A1C	-765	0.933281082484233	1	1	FALSE	0.3	1
#E41A1C	-764	0.93293327681995	1	1	FALSE	0.3	1
#E41A1C	-763	0.933200884172291	1	1	FALSE	0.3	1
#E41A1C	-762	0.934047013123303	1	1	FALSE	0.3	1
#E41A1C	-761	0.93543213361633	1	1	FALSE	0.3	1
#E41A1C	-760	0.937382930054927	1	1	FALSE	0.3	1
#E41A1C	-759	0.939887761975706	1	1	FALSE	0.3	1
#E41A1C	-758	0.94293683483526	1	1	FALSE	0.3	1
#E41A1C	-757	0.946555584505124	1	1	FALSE	0.3	1
#E41A1C	-756	0.950766967370381	1	1	FALSE	0.3	1
#E41A1C	-755	0.955592932778422	1	1	FALSE	0.3	1
#E41A1C	-754	0.961004656676582	1	1	FALSE	0.3	1
#E41A1C	-753	0.96697604716738	1	1	FALSE	0.3	1
#E41A1C	-752	0.973541119767615	1	1	FALSE	0.3	1
#E41A1C	-751	0.980627811877012	1	1	FALSE	0.3	1
#E41A1C	-750	0.988218057792372	1	1	FALSE	0.3	1
#E41A1C	-749	0.996322982931152	1	1	FALSE	0.3	1
#E41A1C	-748	1.0049618351875	1	1	FALSE	0.3	1
#E41A1C	-747	1.01408962719222	1	1	FALSE	0.3	1
#E41A1C	-746	1.02366547572107	1	1	FALSE	0.3	1
#E41A1C	-745	1.03373622659295	1	1	FALSE	0.3	1
#E41A1C	-744	1.04428385245443	1	1	FALSE	0.3	1
#E41A1C	-743	1.05523307984861	1	1	FALSE	0.3	1
#E41A1C	-742	1.06659997369369	1	1	FALSE	0.3	1
#E41A1C	-741	1.07846502055418	1	1	FALSE	0.3	1
#E41A1C	-740	1.09077635623962	1	1	FALSE	0.3	1
#E41A1C	-739	1.10352844039007	1	1	FALSE	0.3	1
#E41A1C	-738	1.11674660977343	1	1	FALSE	0.3	1
#E41A1C	-737	1.13037654935411	1	1	FALSE	0.3	1
#E41A1C	-736	1.14437344062358	1	1	FALSE	0.3	1
#E41A1C	-735	1.15868557013521	1	1	FALSE	0.3	1
#E41A1C	-734	1.17330243426893	1	1	FALSE	0.3	1
#E41A1C	-733	1.18823822419755	1	1	FALSE	0.3	1
#E41A1C	-732	1.20342052560378	1	1	FALSE	0.3	1
#E41A1C	-731	1.21886422750737	1	1	FALSE	0.3	1
#E41A1C	-730	1.23453184674498	1	1	FALSE	0.3	1
#E41A1C	-729	1.25036607434329	1	1	FALSE	0.3	1
#E41A1C	-728	1.26639647619423	1	1	FALSE	0.3	1
#E41A1C	-727	1.28261917353553	1	1	FALSE	0.3	1
#E41A1C	-726	1.29896686328784	1	1	FALSE	0.3	1
#E41A1C	-725	1.31541188471188	1	1	FALSE	0.3	1
#E41A1C	-724	1.33195526019629	1	1	FALSE	0.3	1
#E41A1C	-723	1.34855356557118	1	1	FALSE	0.3	1
#E41A1C	-722	1.36518729962369	1	1	FALSE	0.3	1
#E41A1C	-721	1.38187829306997	1	1	FALSE	0.3	1
#E41A1C	-720	1.39856904019537	1	1	FALSE	0.3	1
#E41A1C	-719	1.41519070742847	1	1	FALSE	0.3	1
#E41A1C	-718	1.4317373538181	1	1	FALSE	0.3	1
#E41A1C	-717	1.44822440854469	1	1	FALSE	0.3	1
#E41A1C	-716	1.46463937137972	1	1	FALSE	0.3	1
#E41A1C	-715	1.48091706283665	1	1	FALSE	0.3	1
#E41A1C	-714	1.49710450947482	1	1	FALSE	0.3	1
#E41A1C	-713	1.51311740531072	1	1	FALSE	0.3	1
#E41A1C	-712	1.52891005813037	1	1	FALSE	0.3	1
#E41A1C	-711	1.54441854527707	1	1	FALSE	0.3	1
#E41A1C	-710	1.55970958014534	1	1	FALSE	0.3	1
#E41A1C	-709	1.57485630912798	1	1	FALSE	0.3	1
#E41A1C	-708	1.5897283983667	1	1	FALSE	0.3	1
#E41A1C	-707	1.60439868294764	1	1	FALSE	0.3	1
#E41A1C	-706	1.61877125835557	1	1	FALSE	0.3	1
#E41A1C	-705	1.63282696109904	1	1	FALSE	0.3	1
#E41A1C	-704	1.64656555950284	1	1	FALSE	0.3	1
#E41A1C	-703	1.65993741836551	1	1	FALSE	0.3	1
#E41A1C	-702	1.67295362404946	1	1	FALSE	0.3	1
#E41A1C	-701	1.68563445378001	1	1	FALSE	0.3	1
#E41A1C	-700	1.6979944239217	1	1	FALSE	0.3	1
#E41A1C	-699	1.70999760686263	1	1	FALSE	0.3	1
#E41A1C	-698	1.72157632469693	1	1	FALSE	0.3	1
#E41A1C	-697	1.73273350290528	1	1	FALSE	0.3	1
#E41A1C	-696	1.74344863253177	1	1	FALSE	0.3	1
#E41A1C	-695	1.75373452294038	1	1	FALSE	0.3	1
#E41A1C	-694	1.76356319449263	1	1	FALSE	0.3	1
#E41A1C	-693	1.77291571824888	1	1	FALSE	0.3	1
#E41A1C	-692	1.78184994605369	1	1	FALSE	0.3	1
#E41A1C	-691	1.79031058859634	1	1	FALSE	0.3	1
#E41A1C	-690	1.79832205941505	1	1	FALSE	0.3	1
#E41A1C	-689	1.80588450366639	1	1	FALSE	0.3	1
#E41A1C	-688	1.81299803021784	1	1	FALSE	0.3	1
#E41A1C	-687	1.81964733134139	1	1	FALSE	0.3	1
#E41A1C	-686	1.8257604902987	1	1	FALSE	0.3	1
#E41A1C	-685	1.83139585098143	1	1	FALSE	0.3	1
#E41A1C	-684	1.83648154134885	1	1	FALSE	0.3	1
#E41A1C	-683	1.84105988219543	1	1	FALSE	0.3	1
#E41A1C	-682	1.8450780051143	1	1	FALSE	0.3	1
#E41A1C	-681	1.84856154771095	1	1	FALSE	0.3	1
#E41A1C	-680	1.85156220108318	1	1	FALSE	0.3	1
#E41A1C	-679	1.85401263768693	1	1	FALSE	0.3	1
#E41A1C	-678	1.85599166567211	1	1	FALSE	0.3	1
#E41A1C	-677	1.85748018441709	1	1	FALSE	0.3	1
#E41A1C	-676	1.85840914473158	1	1	FALSE	0.3	1
#E41A1C	-675	1.8587512020648	1	1	FALSE	0.3	1
#E41A1C	-674	1.85856922245627	1	1	FALSE	0.3	1
#E41A1C	-673	1.85785985824592	1	1	FALSE	0.3	1
#E41A1C	-672	1.85658003139369	1	1	FALSE	0.3	1
#E41A1C	-671	1.85473515668583	1	1	FALSE	0.3	1
#E41A1C	-670	1.85232243009412	1	1	FALSE	0.3	1
#E41A1C	-669	1.84936527623603	1	1	FALSE	0.3	1
#E41A1C	-668	1.84585341063697	1	1	FALSE	0.3	1
#E41A1C	-667	1.84180907577878	1	1	FALSE	0.3	1
#E41A1C	-666	1.83716556379883	1	1	FALSE	0.3	1
#E41A1C	-665	1.83187281661094	1	1	FALSE	0.3	1
#E41A1C	-664	1.82604245128145	1	1	FALSE	0.3	1
#E41A1C	-663	1.81966951154807	1	1	FALSE	0.3	1
#E41A1C	-662	1.81276633642644	1	1	FALSE	0.3	1
#E41A1C	-661	1.80533839228758	1	1	FALSE	0.3	1
#E41A1C	-660	1.79736119165971	1	1	FALSE	0.3	1
#E41A1C	-659	1.78884781816362	1	1	FALSE	0.3	1
#E41A1C	-658	1.77977662741084	1	1	FALSE	0.3	1
#E41A1C	-657	1.77011580152159	1	1	FALSE	0.3	1
#E41A1C	-656	1.75989429364887	1	1	FALSE	0.3	1
#E41A1C	-655	1.74913173198989	1	1	FALSE	0.3	1
#E41A1C	-654	1.7378276811302	1	1	FALSE	0.3	1
#E41A1C	-653	1.72606149914412	1	1	FALSE	0.3	1
#E41A1C	-652	1.71379907699839	1	1	FALSE	0.3	1
#E41A1C	-651	1.70094795135437	1	1	FALSE	0.3	1
#E41A1C	-650	1.68757752170883	1	1	FALSE	0.3	1
#E41A1C	-649	1.67364931668289	1	1	FALSE	0.3	1
#E41A1C	-648	1.6592281849842	1	1	FALSE	0.3	1
#E41A1C	-647	1.64428954632979	1	1	FALSE	0.3	1
#E41A1C	-646	1.62888170851826	1	1	FALSE	0.3	1
#E41A1C	-645	1.61302802782064	1	1	FALSE	0.3	1
#E41A1C	-644	1.59665954015459	1	1	FALSE	0.3	1
#E41A1C	-643	1.57982188549932	1	1	FALSE	0.3	1
#E41A1C	-642	1.56260012762323	1	1	FALSE	0.3	1
#E41A1C	-641	1.54491847878417	1	1	FALSE	0.3	1
#E41A1C	-640	1.52693960158947	1	1	FALSE	0.3	1
#E41A1C	-639	1.5086140716301	1	1	FALSE	0.3	1
#E41A1C	-638	1.490000788254	1	1	FALSE	0.3	1
#E41A1C	-637	1.47115621319903	1	1	FALSE	0.3	1
#E41A1C	-636	1.45202647384186	1	1	FALSE	0.3	1
#E41A1C	-635	1.43274210642475	1	1	FALSE	0.3	1
#E41A1C	-634	1.41331841449907	1	1	FALSE	0.3	1
#E41A1C	-633	1.39372719928082	1	1	FALSE	0.3	1
#E41A1C	-632	1.37400925400434	1	1	FALSE	0.3	1
#E41A1C	-631	1.35420990311027	1	1	FALSE	0.3	1
#E41A1C	-630	1.33438219504056	1	1	FALSE	0.3	1
#E41A1C	-629	1.31446289663236	1	1	FALSE	0.3	1
#E41A1C	-628	1.29452302439315	1	1	FALSE	0.3	1
#E41A1C	-627	1.27461911958156	1	1	FALSE	0.3	1
#E41A1C	-626	1.25478589485603	1	1	FALSE	0.3	1
#E41A1C	-625	1.23509131143777	1	1	FALSE	0.3	1
#E41A1C	-624	1.215557779964	1	1	FALSE	0.3	1
#E41A1C	-623	1.19615036163294	1	1	FALSE	0.3	1
#E41A1C	-622	1.17695141051726	1	1	FALSE	0.3	1
#E41A1C	-621	1.15792775692497	1	1	FALSE	0.3	1
#E41A1C	-620	1.13909276643697	1	1	FALSE	0.3	1
#E41A1C	-619	1.12055472587112	1	1	FALSE	0.3	1
#E41A1C	-618	1.10229823045643	1	1	FALSE	0.3	1
#E41A1C	-617	1.0843307732243	1	1	FALSE	0.3	1
#E41A1C	-616	1.06661911331508	1	1	FALSE	0.3	1
#E41A1C	-615	1.0492150353431	1	1	FALSE	0.3	1
#E41A1C	-614	1.03212473428358	1	1	FALSE	0.3	1
#E41A1C	-613	1.01541968440727	1	1	FALSE	0.3	1
#E41A1C	-612	0.999156896671112	1	1	FALSE	0.3	1
#E41A1C	-611	0.983327064291602	1	1	FALSE	0.3	1
#E41A1C	-610	0.967953541423807	1	1	FALSE	0.3	1
#E41A1C	-609	0.953062483485047	1	1	FALSE	0.3	1
#E41A1C	-608	0.938647912529638	1	1	FALSE	0.3	1
#E41A1C	-607	0.924742282230385	1	1	FALSE	0.3	1
#E41A1C	-606	0.911420378934268	1	1	FALSE	0.3	1
#E41A1C	-605	0.898616434119944	1	1	FALSE	0.3	1
#E41A1C	-604	0.886298566387847	1	1	FALSE	0.3	1
#E41A1C	-603	0.874521507476429	1	1	FALSE	0.3	1
#E41A1C	-602	0.863305581369242	1	1	FALSE	0.3	1
#E41A1C	-601	0.852681153730085	1	1	FALSE	0.3	1
#E41A1C	-600	0.842664720065043	1	1	FALSE	0.3	1
#E41A1C	-599	0.833237698919674	1	1	FALSE	0.3	1
#E41A1C	-598	0.824393974189555	1	1	FALSE	0.3	1
#E41A1C	-597	0.816129413793681	1	1	FALSE	0.3	1
#E41A1C	-596	0.808527094061106	1	1	FALSE	0.3	1
#E41A1C	-595	0.801579411032335	1	1	FALSE	0.3	1
#E41A1C	-594	0.79528352368472	1	1	FALSE	0.3	1
#E41A1C	-593	0.789592254009825	1	1	FALSE	0.3	1
#E41A1C	-592	0.784588120059115	1	1	FALSE	0.3	1
#E41A1C	-591	0.780290302030346	1	1	FALSE	0.3	1
#E41A1C	-590	0.776670806344647	1	1	FALSE	0.3	1
#E41A1C	-589	0.773734961214304	1	1	FALSE	0.3	1
#E41A1C	-588	0.771509642957689	1	1	FALSE	0.3	1
#E41A1C	-587	0.770013317163973	1	1	FALSE	0.3	1
#E41A1C	-586	0.769244530856606	1	1	FALSE	0.3	1
#E41A1C	-585	0.769195858050577	1	1	FALSE	0.3	1
#E41A1C	-584	0.769840685509988	1	1	FALSE	0.3	1
#E41A1C	-583	0.771228513043469	1	1	FALSE	0.3	1
#E41A1C	-582	0.773367477773317	1	1	FALSE	0.3	1
#E41A1C	-581	0.776275696392885	1	1	FALSE	0.3	1
#E41A1C	-580	0.779895393757173	1	1	FALSE	0.3	1
#E41A1C	-579	0.784260777297792	1	1	FALSE	0.3	1
#E41A1C	-578	0.789350118873499	1	1	FALSE	0.3	1
#E41A1C	-577	0.795132640404843	1	1	FALSE	0.3	1
#E41A1C	-576	0.801663989212102	1	1	FALSE	0.3	1
#E41A1C	-575	0.808926019310626	1	1	FALSE	0.3	1
#E41A1C	-574	0.816908461576815	1	1	FALSE	0.3	1
#E41A1C	-573	0.825607164402124	1	1	FALSE	0.3	1
#E41A1C	-572	0.835048327140842	1	1	FALSE	0.3	1
#E41A1C	-571	0.845227896582788	1	1	FALSE	0.3	1
#E41A1C	-570	0.856094617099902	1	1	FALSE	0.3	1
#E41A1C	-569	0.867676349699439	1	1	FALSE	0.3	1
#E41A1C	-568	0.879937138778174	1	1	FALSE	0.3	1
#E41A1C	-567	0.89292796782322	1	1	FALSE	0.3	1
#E41A1C	-566	0.906634486564796	1	1	FALSE	0.3	1
#E41A1C	-565	0.920980565957428	1	1	FALSE	0.3	1
#E41A1C	-564	0.936022432537153	1	1	FALSE	0.3	1
#E41A1C	-563	0.951716985265138	1	1	FALSE	0.3	1
#E41A1C	-562	0.968082074225667	1	1	FALSE	0.3	1
#E41A1C	-561	0.985009089469811	1	1	FALSE	0.3	1
#E41A1C	-560	1.0025361555412	1	1	FALSE	0.3	1
#E41A1C	-559	1.02065415133397	1	1	FALSE	0.3	1
#E41A1C	-558	1.03931626661304	1	1	FALSE	0.3	1
#E41A1C	-557	1.05857059496869	1	1	FALSE	0.3	1
#E41A1C	-556	1.07833890746676	1	1	FALSE	0.3	1
#E41A1C	-555	1.09860193945151	1	1	FALSE	0.3	1
#E41A1C	-554	1.11937108224417	1	1	FALSE	0.3	1
#E41A1C	-553	1.14048097596072	1	1	FALSE	0.3	1
#E41A1C	-552	1.16192420991181	1	1	FALSE	0.3	1
#E41A1C	-551	1.18371063104159	1	1	FALSE	0.3	1
#E41A1C	-550	1.2058583671625	1	1	FALSE	0.3	1
#E41A1C	-549	1.22831100752685	1	1	FALSE	0.3	1
#E41A1C	-548	1.25095043301823	1	1	FALSE	0.3	1
#E41A1C	-547	1.27378619115388	1	1	FALSE	0.3	1
#E41A1C	-546	1.29683096225272	1	1	FALSE	0.3	1
#E41A1C	-545	1.31995393787631	1	1	FALSE	0.3	1
#E41A1C	-544	1.34311850504018	1	1	FALSE	0.3	1
#E41A1C	-543	1.36632592898262	1	1	FALSE	0.3	1
#E41A1C	-542	1.38953778090643	1	1	FALSE	0.3	1
#E41A1C	-541	1.41275168525539	1	1	FALSE	0.3	1
#E41A1C	-540	1.4359744392746	1	1	FALSE	0.3	1
#E41A1C	-539	1.45914529075361	1	1	FALSE	0.3	1
#E41A1C	-538	1.48219524561343	1	1	FALSE	0.3	1
#E41A1C	-537	1.50506519653501	1	1	FALSE	0.3	1
#E41A1C	-536	1.52767033930586	1	1	FALSE	0.3	1
#E41A1C	-535	1.55001071292576	1	1	FALSE	0.3	1
#E41A1C	-534	1.57210475022129	1	1	FALSE	0.3	1
#E41A1C	-533	1.59400445424697	1	1	FALSE	0.3	1
#E41A1C	-532	1.61565083419901	1	1	FALSE	0.3	1
#E41A1C	-531	1.63693940385629	1	1	FALSE	0.3	1
#E41A1C	-530	1.65786984079308	1	1	FALSE	0.3	1
#E41A1C	-529	1.67836361111634	1	1	FALSE	0.3	1
#E41A1C	-528	1.69846135655597	1	1	FALSE	0.3	1
#E41A1C	-527	1.71800776796668	1	1	FALSE	0.3	1
#E41A1C	-526	1.73710760441582	1	1	FALSE	0.3	1
#E41A1C	-525	1.7556391221041	1	1	FALSE	0.3	1
#E41A1C	-524	1.77355840069325	1	1	FALSE	0.3	1
#E41A1C	-523	1.79096124630012	1	1	FALSE	0.3	1
#E41A1C	-522	1.80783556699063	1	1	FALSE	0.3	1
#E41A1C	-521	1.82411018857094	1	1	FALSE	0.3	1
#E41A1C	-520	1.83974734174106	1	1	FALSE	0.3	1
#E41A1C	-519	1.8548001048843	1	1	FALSE	0.3	1
#E41A1C	-518	1.86920422814693	1	1	FALSE	0.3	1
#E41A1C	-517	1.88293658481725	1	1	FALSE	0.3	1
#E41A1C	-516	1.89611781190317	1	1	FALSE	0.3	1
#E41A1C	-515	1.90870085567	1	1	FALSE	0.3	1
#E41A1C	-514	1.92062619979894	1	1	FALSE	0.3	1
#E41A1C	-513	1.93187915765407	1	1	FALSE	0.3	1
#E41A1C	-512	1.9424517867939	1	1	FALSE	0.3	1
#E41A1C	-511	1.9523766832265	1	1	FALSE	0.3	1
#E41A1C	-510	1.96164888374707	1	1	FALSE	0.3	1
#E41A1C	-509	1.97017536391813	1	1	FALSE	0.3	1
#E41A1C	-508	1.97794048029554	1	1	FALSE	0.3	1
#E41A1C	-507	1.9849224412736	1	1	FALSE	0.3	1
#E41A1C	-506	1.99122131485575	1	1	FALSE	0.3	1
#E41A1C	-505	1.9968511658805	1	1	FALSE	0.3	1
#E41A1C	-504	2.00176876979589	1	1	FALSE	0.3	1
#E41A1C	-503	2.00598324494188	1	1	FALSE	0.3	1
#E41A1C	-502	2.00946131205374	1	1	FALSE	0.3	1
#E41A1C	-501	2.01222726256717	1	1	FALSE	0.3	1
#E41A1C	-500	2.01422649943126	1	1	FALSE	0.3	1
#E41A1C	-499	2.01547433807711	1	1	FALSE	0.3	1
#E41A1C	-498	2.01601148934165	1	1	FALSE	0.3	1
#E41A1C	-497	2.01576474195694	1	1	FALSE	0.3	1
#E41A1C	-496	2.01474709931771	1	1	FALSE	0.3	1
#E41A1C	-495	2.01290513050763	1	1	FALSE	0.3	1
#E41A1C	-494	2.01020309982962	1	1	FALSE	0.3	1
#E41A1C	-493	2.00671770854705	1	1	FALSE	0.3	1
#E41A1C	-492	2.00249816827131	1	1	FALSE	0.3	1
#E41A1C	-491	1.99752231398074	1	1	FALSE	0.3	1
#E41A1C	-490	1.99173204257269	1	1	FALSE	0.3	1
#E41A1C	-489	1.9851358401206	1	1	FALSE	0.3	1
#E41A1C	-488	1.97774433516832	1	1	FALSE	0.3	1
#E41A1C	-487	1.96957795639022	1	1	FALSE	0.3	1
#E41A1C	-486	1.96048085236445	1	1	FALSE	0.3	1
#E41A1C	-485	1.9505094506556	1	1	FALSE	0.3	1
#E41A1C	-484	1.93971082317062	1	1	FALSE	0.3	1
#E41A1C	-483	1.92810815238265	1	1	FALSE	0.3	1
#E41A1C	-482	1.91568250512013	1	1	FALSE	0.3	1
#E41A1C	-481	1.90241095222868	1	1	FALSE	0.3	1
#E41A1C	-480	1.88835282017293	1	1	FALSE	0.3	1
#E41A1C	-479	1.87354326548949	1	1	FALSE	0.3	1
#E41A1C	-478	1.85783530872019	1	1	FALSE	0.3	1
#E41A1C	-477	1.84126408681886	1	1	FALSE	0.3	1
#E41A1C	-476	1.82380938608	1	1	FALSE	0.3	1
#E41A1C	-475	1.80551311070587	1	1	FALSE	0.3	1
#E41A1C	-474	1.78644390435834	1	1	FALSE	0.3	1
#E41A1C	-473	1.76654570035896	1	1	FALSE	0.3	1
#E41A1C	-472	1.74582468668512	1	1	FALSE	0.3	1
#E41A1C	-471	1.72438422247836	1	1	FALSE	0.3	1
#E41A1C	-470	1.70211205775589	1	1	FALSE	0.3	1
#E41A1C	-469	1.67915534571844	1	1	FALSE	0.3	1
#E41A1C	-468	1.6554646291391	1	1	FALSE	0.3	1
#E41A1C	-467	1.63114560083929	1	1	FALSE	0.3	1
#E41A1C	-466	1.60624554351831	1	1	FALSE	0.3	1
#E41A1C	-465	1.58085981529358	1	1	FALSE	0.3	1
#E41A1C	-464	1.55509477054431	1	1	FALSE	0.3	1
#E41A1C	-463	1.5288701893151	1	1	FALSE	0.3	1
#E41A1C	-462	1.50218743318195	1	1	FALSE	0.3	1
#E41A1C	-461	1.47510107332044	1	1	FALSE	0.3	1
#E41A1C	-460	1.44772196613545	1	1	FALSE	0.3	1
#E41A1C	-459	1.42013157653248	1	1	FALSE	0.3	1
#E41A1C	-458	1.39234450186288	1	1	FALSE	0.3	1
#E41A1C	-457	1.36443401897507	1	1	FALSE	0.3	1
#E41A1C	-456	1.33642553933115	1	1	FALSE	0.3	1
#E41A1C	-455	1.30834989823793	1	1	FALSE	0.3	1
#E41A1C	-454	1.28028616768841	1	1	FALSE	0.3	1
#E41A1C	-453	1.25234994814677	1	1	FALSE	0.3	1
#E41A1C	-452	1.22463319908021	1	1	FALSE	0.3	1
#E41A1C	-451	1.19716529028923	1	1	FALSE	0.3	1
#E41A1C	-450	1.16997576531692	1	1	FALSE	0.3	1
#E41A1C	-449	1.14314482670713	1	1	FALSE	0.3	1
#E41A1C	-448	1.1167396428517	1	1	FALSE	0.3	1
#E41A1C	-447	1.09084320703227	1	1	FALSE	0.3	1
#E41A1C	-446	1.06545915375085	1	1	FALSE	0.3	1
#E41A1C	-445	1.04060998786646	1	1	FALSE	0.3	1
#E41A1C	-444	1.01629814422328	1	1	FALSE	0.3	1
#E41A1C	-443	0.992413361038458	1	1	FALSE	0.3	1
#E41A1C	-442	0.969081304865862	1	1	FALSE	0.3	1
#E41A1C	-441	0.946395850144368	1	1	FALSE	0.3	1
#E41A1C	-440	0.92443897682543	1	1	FALSE	0.3	1
#E41A1C	-439	0.903179114760842	1	1	FALSE	0.3	1
#E41A1C	-438	0.882657405375442	1	1	FALSE	0.3	1
#E41A1C	-437	0.862830384033607	1	1	FALSE	0.3	1
#E41A1C	-436	0.843779076049853	1	1	FALSE	0.3	1
#E41A1C	-435	0.825562004645629	1	1	FALSE	0.3	1
#E41A1C	-434	0.808113808833347	1	1	FALSE	0.3	1
#E41A1C	-433	0.791352325155212	1	1	FALSE	0.3	1
#E41A1C	-432	0.775319590385014	1	1	FALSE	0.3	1
#E41A1C	-431	0.760089866765397	1	1	FALSE	0.3	1
#E41A1C	-430	0.745657706747578	1	1	FALSE	0.3	1
#E41A1C	-429	0.732058154474192	1	1	FALSE	0.3	1
#E41A1C	-428	0.719250727312283	1	1	FALSE	0.3	1
#E41A1C	-427	0.707245118640947	1	1	FALSE	0.3	1
#E41A1C	-426	0.696007757526959	1	1	FALSE	0.3	1
#E41A1C	-425	0.685529912931293	1	1	FALSE	0.3	1
#E41A1C	-424	0.675800479669321	1	1	FALSE	0.3	1
#E41A1C	-423	0.66680252676518	1	1	FALSE	0.3	1
#E41A1C	-422	0.658570078794101	1	1	FALSE	0.3	1
#E41A1C	-421	0.651117878208671	1	1	FALSE	0.3	1
#E41A1C	-420	0.644422722302921	1	1	FALSE	0.3	1
#E41A1C	-419	0.638483333958837	1	1	FALSE	0.3	1
#E41A1C	-418	0.633304162095971	1	1	FALSE	0.3	1
#E41A1C	-417	0.628866439637572	1	1	FALSE	0.3	1
#E41A1C	-416	0.625172292292396	1	1	FALSE	0.3	1
#E41A1C	-415	0.622194524842877	1	1	FALSE	0.3	1
#E41A1C	-414	0.6199526063893	1	1	FALSE	0.3	1
#E41A1C	-413	0.618465891632629	1	1	FALSE	0.3	1
#E41A1C	-412	0.617761747472389	1	1	FALSE	0.3	1
#E41A1C	-411	0.617794583564202	1	1	FALSE	0.3	1
#E41A1C	-410	0.618603609654905	1	1	FALSE	0.3	1
#E41A1C	-409	0.620192665396363	1	1	FALSE	0.3	1
#E41A1C	-408	0.622550698654701	1	1	FALSE	0.3	1
#E41A1C	-407	0.625689679261591	1	1	FALSE	0.3	1
#E41A1C	-406	0.629583220124488	1	1	FALSE	0.3	1
#E41A1C	-405	0.634240383766634	1	1	FALSE	0.3	1
#E41A1C	-404	0.639684228442728	1	1	FALSE	0.3	1
#E41A1C	-403	0.645922811048949	1	1	FALSE	0.3	1
#E41A1C	-402	0.652966033640841	1	1	FALSE	0.3	1
#E41A1C	-401	0.660790188230315	1	1	FALSE	0.3	1
#E41A1C	-400	0.669445410363708	1	1	FALSE	0.3	1
#E41A1C	-399	0.678940523891219	1	1	FALSE	0.3	1
#E41A1C	-398	0.689269070755112	1	1	FALSE	0.3	1
#E41A1C	-397	0.700432163333961	1	1	FALSE	0.3	1
#E41A1C	-396	0.712452992509313	1	1	FALSE	0.3	1
#E41A1C	-395	0.725353968213083	1	1	FALSE	0.3	1
#E41A1C	-394	0.739177445468289	1	1	FALSE	0.3	1
#E41A1C	-393	0.753944788114056	1	1	FALSE	0.3	1
#E41A1C	-392	0.769586217705827	1	1	FALSE	0.3	1
#E41A1C	-391	0.786075200583845	1	1	FALSE	0.3	1
#E41A1C	-390	0.803481786683616	1	1	FALSE	0.3	1
#E41A1C	-389	0.821835332515315	1	1	FALSE	0.3	1
#E41A1C	-388	0.841151111633691	1	1	FALSE	0.3	1
#E41A1C	-387	0.861440383438446	1	1	FALSE	0.3	1
#E41A1C	-386	0.882606831648672	1	1	FALSE	0.3	1
#E41A1C	-385	0.904672286980551	1	1	FALSE	0.3	1
#E41A1C	-384	0.927580995362293	1	1	FALSE	0.3	1
#E41A1C	-383	0.95127314039813	1	1	FALSE	0.3	1
#E41A1C	-382	0.975752981858747	1	1	FALSE	0.3	1
#E41A1C	-381	1.00098404567906	1	1	FALSE	0.3	1
#E41A1C	-380	1.02695801676227	1	1	FALSE	0.3	1
#E41A1C	-379	1.05371103280736	1	1	FALSE	0.3	1
#E41A1C	-378	1.08120557224584	1	1	FALSE	0.3	1
#E41A1C	-377	1.10946019347803	1	1	FALSE	0.3	1
#E41A1C	-376	1.13833776122397	1	1	FALSE	0.3	1
#E41A1C	-375	1.16777532075427	1	1	FALSE	0.3	1
#E41A1C	-374	1.19784388787108	1	1	FALSE	0.3	1
#E41A1C	-373	1.22835613728672	1	1	FALSE	0.3	1
#E41A1C	-372	1.25925157010942	1	1	FALSE	0.3	1
#E41A1C	-371	1.290474180304	1	1	FALSE	0.3	1
#E41A1C	-370	1.32195849318888	1	1	FALSE	0.3	1
#E41A1C	-369	1.35368231445107	1	1	FALSE	0.3	1
#E41A1C	-368	1.38552772670814	1	1	FALSE	0.3	1
#E41A1C	-367	1.41744240936168	1	1	FALSE	0.3	1
#E41A1C	-366	1.44926978661746	1	1	FALSE	0.3	1
#E41A1C	-365	1.48103089430165	1	1	FALSE	0.3	1
#E41A1C	-364	1.51266383988923	1	1	FALSE	0.3	1
#E41A1C	-363	1.54413042972948	1	1	FALSE	0.3	1
#E41A1C	-362	1.57543126750295	1	1	FALSE	0.3	1
#E41A1C	-361	1.60633744337942	1	1	FALSE	0.3	1
#E41A1C	-360	1.63682370982034	1	1	FALSE	0.3	1
#E41A1C	-359	1.6669634148971	1	1	FALSE	0.3	1
#E41A1C	-358	1.69665008765986	1	1	FALSE	0.3	1
#E41A1C	-357	1.72579574015958	1	1	FALSE	0.3	1
#E41A1C	-356	1.75442428623952	1	1	FALSE	0.3	1
#E41A1C	-355	1.78238814081101	1	1	FALSE	0.3	1
#E41A1C	-354	1.80941587981334	1	1	FALSE	0.3	1
#E41A1C	-353	1.83557076917196	1	1	FALSE	0.3	1
#E41A1C	-352	1.86093084661151	1	1	FALSE	0.3	1
#E41A1C	-351	1.88550491368871	1	1	FALSE	0.3	1
#E41A1C	-350	1.90924707016313	1	1	FALSE	0.3	1
#E41A1C	-349	1.93215618971582	1	1	FALSE	0.3	1
#E41A1C	-348	1.95418185413511	1	1	FALSE	0.3	1
#E41A1C	-347	1.97537831569738	1	1	FALSE	0.3	1
#E41A1C	-346	1.99563806571313	1	1	FALSE	0.3	1
#E41A1C	-345	2.0149917845688	1	1	FALSE	0.3	1
#E41A1C	-344	2.03345183080759	1	1	FALSE	0.3	1
#E41A1C	-343	2.05092454913612	1	1	FALSE	0.3	1
#E41A1C	-342	2.0673751375561	1	1	FALSE	0.3	1
#E41A1C	-341	2.08276585811946	1	1	FALSE	0.3	1
#E41A1C	-340	2.09718777006248	1	1	FALSE	0.3	1
#E41A1C	-339	2.11061601672937	1	1	FALSE	0.3	1
#E41A1C	-338	2.1231895862626	1	1	FALSE	0.3	1
#E41A1C	-337	2.1348157026615	1	1	FALSE	0.3	1
#E41A1C	-336	2.14550124269197	1	1	FALSE	0.3	1
#E41A1C	-335	2.15530359349278	1	1	FALSE	0.3	1
#E41A1C	-334	2.16417626096209	1	1	FALSE	0.3	1
#E41A1C	-333	2.17214715357072	1	1	FALSE	0.3	1
#E41A1C	-332	2.17916571776947	1	1	FALSE	0.3	1
#E41A1C	-331	2.18531119853332	1	1	FALSE	0.3	1
#E41A1C	-330	2.19049742730781	1	1	FALSE	0.3	1
#E41A1C	-329	2.19477768838678	1	1	FALSE	0.3	1
#E41A1C	-328	2.19818574467353	1	1	FALSE	0.3	1
#E41A1C	-327	2.20068348697539	1	1	FALSE	0.3	1
#E41A1C	-326	2.20232010732089	1	1	FALSE	0.3	1
#E41A1C	-325	2.20302166936443	1	1	FALSE	0.3	1
#E41A1C	-324	2.2028238942127	1	1	FALSE	0.3	1
#E41A1C	-323	2.20174154314056	1	1	FALSE	0.3	1
#E41A1C	-322	2.19981185440111	1	1	FALSE	0.3	1
#E41A1C	-321	2.19697092003865	1	1	FALSE	0.3	1
#E41A1C	-320	2.19314645413085	1	1	FALSE	0.3	1
#E41A1C	-319	2.18833221076763	1	1	FALSE	0.3	1
#E41A1C	-318	2.1824407177512	1	1	FALSE	0.3	1
#E41A1C	-317	2.17551055673842	1	1	FALSE	0.3	1
#E41A1C	-316	2.16757965265501	1	1	FALSE	0.3	1
#E41A1C	-315	2.15855807193361	1	1	FALSE	0.3	1
#E41A1C	-314	2.14844983149518	1	1	FALSE	0.3	1
#E41A1C	-313	2.13719719742112	1	1	FALSE	0.3	1
#E41A1C	-312	2.12480190459268	1	1	FALSE	0.3	1
#E41A1C	-311	2.11120433970335	1	1	FALSE	0.3	1
#E41A1C	-310	2.09643892444837	1	1	FALSE	0.3	1
#E41A1C	-309	2.08057822171763	1	1	FALSE	0.3	1
#E41A1C	-308	2.06347875892057	1	1	FALSE	0.3	1
#E41A1C	-307	2.04515973784311	1	1	FALSE	0.3	1
#E41A1C	-306	2.02549473620711	1	1	FALSE	0.3	1
#E41A1C	-305	2.00447058452308	1	1	FALSE	0.3	1
#E41A1C	-304	1.9819256349245	1	1	FALSE	0.3	1
#E41A1C	-303	1.95803037377371	1	1	FALSE	0.3	1
#E41A1C	-302	1.93283214240801	1	1	FALSE	0.3	1
#E41A1C	-301	1.9063384170419	1	1	FALSE	0.3	1
#E41A1C	-300	1.87859075368713	1	1	FALSE	0.3	1
#E41A1C	-299	1.84974114941275	1	1	FALSE	0.3	1
#E41A1C	-298	1.81973211521039	1	1	FALSE	0.3	1
#E41A1C	-297	1.78862227346048	1	1	FALSE	0.3	1
#E41A1C	-296	1.75640056844728	1	1	FALSE	0.3	1
#E41A1C	-295	1.72307797913167	1	1	FALSE	0.3	1
#E41A1C	-294	1.68889097113439	1	1	FALSE	0.3	1
#E41A1C	-293	1.65390232191572	1	1	FALSE	0.3	1
#E41A1C	-292	1.61809901549588	1	1	FALSE	0.3	1
#E41A1C	-291	1.5815366510816	1	1	FALSE	0.3	1
#E41A1C	-290	1.54439087232619	1	1	FALSE	0.3	1
#E41A1C	-289	1.50685750941299	1	1	FALSE	0.3	1
#E41A1C	-288	1.46890441227277	1	1	FALSE	0.3	1
#E41A1C	-287	1.43067981995948	1	1	FALSE	0.3	1
#E41A1C	-286	1.39232032206055	1	1	FALSE	0.3	1
#E41A1C	-285	1.35389094590808	1	1	FALSE	0.3	1
#E41A1C	-284	1.31546193823429	1	1	FALSE	0.3	1
#E41A1C	-283	1.27709686439159	1	1	FALSE	0.3	1
#E41A1C	-282	1.23903649799558	1	1	FALSE	0.3	1
#E41A1C	-281	1.20155156303348	1	1	FALSE	0.3	1
#E41A1C	-280	1.16458095069582	1	1	FALSE	0.3	1
#E41A1C	-279	1.12840082628141	1	1	FALSE	0.3	1
#E41A1C	-278	1.09297546938881	1	1	FALSE	0.3	1
#E41A1C	-277	1.05841633446085	1	1	FALSE	0.3	1
#E41A1C	-276	1.02469435388991	1	1	FALSE	0.3	1
#E41A1C	-275	0.99183916126435	1	1	FALSE	0.3	1
#E41A1C	-274	0.959942707698172	1	1	FALSE	0.3	1
#E41A1C	-273	0.929111693755818	1	1	FALSE	0.3	1
#E41A1C	-272	0.89935518754774	1	1	FALSE	0.3	1
#E41A1C	-271	0.870680672991581	1	1	FALSE	0.3	1
#E41A1C	-270	0.843124760955872	1	1	FALSE	0.3	1
#E41A1C	-269	0.816707416764574	1	1	FALSE	0.3	1
#E41A1C	-268	0.791483904613627	1	1	FALSE	0.3	1
#E41A1C	-267	0.767449204015586	1	1	FALSE	0.3	1
#E41A1C	-266	0.744666017736424	1	1	FALSE	0.3	1
#E41A1C	-265	0.723067305073989	1	1	FALSE	0.3	1
#E41A1C	-264	0.702681261991028	1	1	FALSE	0.3	1
#E41A1C	-263	0.683521356643364	1	1	FALSE	0.3	1
#E41A1C	-262	0.665497057370299	1	1	FALSE	0.3	1
#E41A1C	-261	0.648585733033795	1	1	FALSE	0.3	1
#E41A1C	-260	0.632795244383311	1	1	FALSE	0.3	1
#E41A1C	-259	0.618065996284574	1	1	FALSE	0.3	1
#E41A1C	-258	0.604473013052308	1	1	FALSE	0.3	1
#E41A1C	-257	0.591915738162504	1	1	FALSE	0.3	1
#E41A1C	-256	0.580372558633882	1	1	FALSE	0.3	1
#E41A1C	-255	0.56976940902053	1	1	FALSE	0.3	1
#E41A1C	-254	0.560127330030493	1	1	FALSE	0.3	1
#E41A1C	-253	0.551438691178921	1	1	FALSE	0.3	1
#E41A1C	-252	0.543689651654719	1	1	FALSE	0.3	1
#E41A1C	-251	0.536827031094352	1	1	FALSE	0.3	1
#E41A1C	-250	0.530822975488392	1	1	FALSE	0.3	1
#E41A1C	-249	0.525648256721657	1	1	FALSE	0.3	1
#E41A1C	-248	0.52124413871969	1	1	FALSE	0.3	1
#E41A1C	-247	0.517553096890275	1	1	FALSE	0.3	1
#E41A1C	-246	0.514597227148024	1	1	FALSE	0.3	1
#E41A1C	-245	0.512361505080312	1	1	FALSE	0.3	1
#E41A1C	-244	0.510802559567987	1	1	FALSE	0.3	1
#E41A1C	-243	0.509910369924288	1	1	FALSE	0.3	1
#E41A1C	-242	0.509682402201369	1	1	FALSE	0.3	1
#E41A1C	-241	0.510096135483934	1	1	FALSE	0.3	1
#E41A1C	-240	0.51115617778847	1	1	FALSE	0.3	1
#E41A1C	-239	0.512831109005256	1	1	FALSE	0.3	1
#E41A1C	-238	0.515115215681759	1	1	FALSE	0.3	1
#E41A1C	-237	0.517997980257551	1	1	FALSE	0.3	1
#E41A1C	-236	0.521494844442797	1	1	FALSE	0.3	1
#E41A1C	-235	0.525610252275157	1	1	FALSE	0.3	1
#E41A1C	-234	0.530342045933304	1	1	FALSE	0.3	1
#E41A1C	-233	0.535645337151684	1	1	FALSE	0.3	1
#E41A1C	-232	0.541494132431187	1	1	FALSE	0.3	1
#E41A1C	-231	0.547953969267935	1	1	FALSE	0.3	1
#E41A1C	-230	0.555076399895686	1	1	FALSE	0.3	1
#E41A1C	-229	0.562844149974639	1	1	FALSE	0.3	1
#E41A1C	-228	0.571297614913802	1	1	FALSE	0.3	1
#E41A1C	-227	0.580466820484298	1	1	FALSE	0.3	1
#E41A1C	-226	0.590376833429005	1	1	FALSE	0.3	1
#E41A1C	-225	0.60102066946987	1	1	FALSE	0.3	1
#E41A1C	-224	0.612425059768688	1	1	FALSE	0.3	1
#E41A1C	-223	0.624618562474376	1	1	FALSE	0.3	1
#E41A1C	-222	0.637593328661854	1	1	FALSE	0.3	1
#E41A1C	-221	0.651410636761884	1	1	FALSE	0.3	1
#E41A1C	-220	0.666113616399304	1	1	FALSE	0.3	1
#E41A1C	-219	0.681692648183923	1	1	FALSE	0.3	1
#E41A1C	-218	0.698202195834503	1	1	FALSE	0.3	1
#E41A1C	-217	0.715667372146819	1	1	FALSE	0.3	1
#E41A1C	-216	0.7341576289631	1	1	FALSE	0.3	1
#E41A1C	-215	0.753633406230054	1	1	FALSE	0.3	1
#E41A1C	-214	0.774097212780781	1	1	FALSE	0.3	1
#E41A1C	-213	0.795594787587513	1	1	FALSE	0.3	1
#E41A1C	-212	0.818182877819396	1	1	FALSE	0.3	1
#E41A1C	-211	0.841886548808666	1	1	FALSE	0.3	1
#E41A1C	-210	0.866691259076031	1	1	FALSE	0.3	1
#E41A1C	-209	0.892573317394989	1	1	FALSE	0.3	1
#E41A1C	-208	0.919538404400195	1	1	FALSE	0.3	1
#E41A1C	-207	0.94759907684219	1	1	FALSE	0.3	1
#E41A1C	-206	0.976605805313984	1	1	FALSE	0.3	1
#E41A1C	-205	1.00657549562137	1	1	FALSE	0.3	1
#E41A1C	-204	1.03755556515117	1	1	FALSE	0.3	1
#E41A1C	-203	1.0694723866932	1	1	FALSE	0.3	1
#E41A1C	-202	1.10233663554949	1	1	FALSE	0.3	1
#E41A1C	-201	1.13626178229891	1	1	FALSE	0.3	1
#E41A1C	-200	1.17106131260004	1	1	FALSE	0.3	1
#E41A1C	-199	1.20667001903034	1	1	FALSE	0.3	1
#E41A1C	-198	1.24300028353007	1	1	FALSE	0.3	1
#E41A1C	-197	1.28001371359119	1	1	FALSE	0.3	1
#E41A1C	-196	1.31752429521723	1	1	FALSE	0.3	1
#E41A1C	-195	1.35546930264337	1	1	FALSE	0.3	1
#E41A1C	-194	1.39361071323143	1	1	FALSE	0.3	1
#E41A1C	-193	1.43183332358191	1	1	FALSE	0.3	1
#E41A1C	-192	1.47008156942193	1	1	FALSE	0.3	1
#E41A1C	-191	1.50826928360762	1	1	FALSE	0.3	1
#E41A1C	-190	1.54619824287717	1	1	FALSE	0.3	1
#E41A1C	-189	1.58397841246303	1	1	FALSE	0.3	1
#E41A1C	-188	1.62157239848637	1	1	FALSE	0.3	1
#E41A1C	-187	1.65879199077961	1	1	FALSE	0.3	1
#E41A1C	-186	1.69542466474063	1	1	FALSE	0.3	1
#E41A1C	-185	1.73137677690045	1	1	FALSE	0.3	1
#E41A1C	-184	1.76664520709769	1	1	FALSE	0.3	1
#E41A1C	-183	1.80105484343119	1	1	FALSE	0.3	1
#E41A1C	-182	1.83466402908738	1	1	FALSE	0.3	1
#E41A1C	-181	1.86741879792644	1	1	FALSE	0.3	1
#E41A1C	-180	1.89930903433453	1	1	FALSE	0.3	1
#E41A1C	-179	1.93014198993989	1	1	FALSE	0.3	1
#E41A1C	-178	1.95985004406404	1	1	FALSE	0.3	1
#E41A1C	-177	1.98830903547504	1	1	FALSE	0.3	1
#E41A1C	-176	2.01555312479101	1	1	FALSE	0.3	1
#E41A1C	-175	2.04159918234455	1	1	FALSE	0.3	1
#E41A1C	-174	2.06633440117521	1	1	FALSE	0.3	1
#E41A1C	-173	2.08988146165765	1	1	FALSE	0.3	1
#E41A1C	-172	2.11208624866188	1	1	FALSE	0.3	1
#E41A1C	-171	2.13313540004235	1	1	FALSE	0.3	1
#E41A1C	-170	2.15292613657861	1	1	FALSE	0.3	1
#E41A1C	-169	2.17150587842344	1	1	FALSE	0.3	1
#E41A1C	-168	2.18893340488291	1	1	FALSE	0.3	1
#E41A1C	-167	2.20516605255923	1	1	FALSE	0.3	1
#E41A1C	-166	2.22024817997109	1	1	FALSE	0.3	1
#E41A1C	-165	2.23415166655528	1	1	FALSE	0.3	1
#E41A1C	-164	2.24690936934182	1	1	FALSE	0.3	1
#E41A1C	-163	2.25854582326603	1	1	FALSE	0.3	1
#E41A1C	-162	2.26909803213989	1	1	FALSE	0.3	1
#E41A1C	-161	2.27850918245312	1	1	FALSE	0.3	1
#E41A1C	-160	2.28683491805482	1	1	FALSE	0.3	1
#E41A1C	-159	2.29411572645983	1	1	FALSE	0.3	1
#E41A1C	-158	2.30040191560174	1	1	FALSE	0.3	1
#E41A1C	-157	2.30567749384603	1	1	FALSE	0.3	1
#E41A1C	-156	2.30992222020116	1	1	FALSE	0.3	1
#E41A1C	-155	2.31315948370077	1	1	FALSE	0.3	1
#E41A1C	-154	2.31537449095744	1	1	FALSE	0.3	1
#E41A1C	-153	2.31658383869689	1	1	FALSE	0.3	1
#E41A1C	-152	2.31676894123279	1	1	FALSE	0.3	1
#E41A1C	-151	2.3159515002363	1	1	FALSE	0.3	1
#E41A1C	-150	2.31402441384642	1	1	FALSE	0.3	1
#E41A1C	-149	2.31103057442558	1	1	FALSE	0.3	1
#E41A1C	-148	2.30692453119873	1	1	FALSE	0.3	1
#E41A1C	-147	2.30169217056388	1	1	FALSE	0.3	1
#E41A1C	-146	2.29519854912496	1	1	FALSE	0.3	1
#E41A1C	-145	2.28739195419596	1	1	FALSE	0.3	1
#E41A1C	-144	2.27830429299652	1	1	FALSE	0.3	1
#E41A1C	-143	2.26785529675232	1	1	FALSE	0.3	1
#E41A1C	-142	2.2560368485186	1	1	FALSE	0.3	1
#E41A1C	-141	2.24275615905968	1	1	FALSE	0.3	1
#E41A1C	-140	2.22793699046262	1	1	FALSE	0.3	1
#E41A1C	-139	2.21151707960782	1	1	FALSE	0.3	1
#E41A1C	-138	2.19348329541082	1	1	FALSE	0.3	1
#E41A1C	-137	2.17373060519741	1	1	FALSE	0.3	1
#E41A1C	-136	2.15234876326046	1	1	FALSE	0.3	1
#E41A1C	-135	2.12927635154455	1	1	FALSE	0.3	1
#E41A1C	-134	2.10445896914544	1	1	FALSE	0.3	1
#E41A1C	-133	2.07776725712992	1	1	FALSE	0.3	1
#E41A1C	-132	2.04938636972934	1	1	FALSE	0.3	1
#E41A1C	-131	2.01927529526915	1	1	FALSE	0.3	1
#E41A1C	-130	1.98728648977643	1	1	FALSE	0.3	1
#E41A1C	-129	1.95365017930973	1	1	FALSE	0.3	1
#E41A1C	-128	1.91836643362608	1	1	FALSE	0.3	1
#E41A1C	-127	1.88141965050776	1	1	FALSE	0.3	1
#E41A1C	-126	1.84292083845872	1	1	FALSE	0.3	1
#E41A1C	-125	1.80299143979068	1	1	FALSE	0.3	1
#E41A1C	-124	1.76170893395075	1	1	FALSE	0.3	1
#E41A1C	-123	1.71920899141791	1	1	FALSE	0.3	1
#E41A1C	-122	1.67576744877268	1	1	FALSE	0.3	1
#E41A1C	-121	1.63132995116371	1	1	FALSE	0.3	1
#E41A1C	-120	1.58620726491485	1	1	FALSE	0.3	1
#E41A1C	-119	1.54060998012894	1	1	FALSE	0.3	1
#E41A1C	-118	1.49464525795496	1	1	FALSE	0.3	1
#E41A1C	-117	1.44838858887937	1	1	FALSE	0.3	1
#E41A1C	-116	1.40205580404866	1	1	FALSE	0.3	1
#E41A1C	-115	1.35596303846459	1	1	FALSE	0.3	1
#E41A1C	-114	1.31015147678368	1	1	FALSE	0.3	1
#E41A1C	-113	1.26476424969846	1	1	FALSE	0.3	1
#E41A1C	-112	1.21995170456004	1	1	FALSE	0.3	1
#E41A1C	-111	1.17589050599974	1	1	FALSE	0.3	1
#E41A1C	-110	1.13273921530118	1	1	FALSE	0.3	1
#E41A1C	-109	1.09062089379205	1	1	FALSE	0.3	1
#E41A1C	-108	1.04943875972507	1	1	FALSE	0.3	1
#E41A1C	-107	1.00952051251584	1	1	FALSE	0.3	1
#E41A1C	-106	0.97089380585051	1	1	FALSE	0.3	1
#E41A1C	-105	0.933631116860951	1	1	FALSE	0.3	1
#E41A1C	-104	0.897738810088407	1	1	FALSE	0.3	1
#E41A1C	-103	0.863297276464969	1	1	FALSE	0.3	1
#E41A1C	-102	0.830311066779801	1	1	FALSE	0.3	1
#E41A1C	-101	0.798819210744643	1	1	FALSE	0.3	1
#E41A1C	-100	0.768901882911998	1	1	FALSE	0.3	1
#E41A1C	-99	0.740424285153026	1	1	FALSE	0.3	1
#E41A1C	-98	0.713385875246467	1	1	FALSE	0.3	1
#E41A1C	-97	0.687855808428846	1	1	FALSE	0.3	1
#E41A1C	-96	0.663778157535764	1	1	FALSE	0.3	1
#E41A1C	-95	0.64116563494345	1	1	FALSE	0.3	1
#E41A1C	-94	0.619988318866334	1	1	FALSE	0.3	1
#E41A1C	-93	0.600256440022935	1	1	FALSE	0.3	1
#E41A1C	-92	0.581916198368239	1	1	FALSE	0.3	1
#E41A1C	-91	0.564907774035246	1	1	FALSE	0.3	1
#E41A1C	-90	0.54921048709144	1	1	FALSE	0.3	1
#E41A1C	-89	0.534808375898853	1	1	FALSE	0.3	1
#E41A1C	-88	0.521611940243934	1	1	FALSE	0.3	1
#E41A1C	-87	0.509588592471706	1	1	FALSE	0.3	1
#E41A1C	-86	0.498749557103322	1	1	FALSE	0.3	1
#E41A1C	-85	0.489045682575995	1	1	FALSE	0.3	1
#E41A1C	-84	0.480397231162315	1	1	FALSE	0.3	1
#E41A1C	-83	0.472777261668748	1	1	FALSE	0.3	1
#E41A1C	-82	0.466156523631304	1	1	FALSE	0.3	1
#E41A1C	-81	0.460554470149299	1	1	FALSE	0.3	1
#E41A1C	-80	0.455897053188432	1	1	FALSE	0.3	1
#E41A1C	-79	0.45211516356509	1	1	FALSE	0.3	1
#E41A1C	-78	0.449267206574818	1	1	FALSE	0.3	1
#E41A1C	-77	0.447247067161444	1	1	FALSE	0.3	1
#E41A1C	-76	0.446000960630936	1	1	FALSE	0.3	1
#E41A1C	-75	0.445500580037161	1	1	FALSE	0.3	1
#E41A1C	-74	0.44581758597849	1	1	FALSE	0.3	1
#E41A1C	-73	0.446846948601927	1	1	FALSE	0.3	1
#E41A1C	-72	0.448589600250915	1	1	FALSE	0.3	1
#E41A1C	-71	0.451120831143953	1	1	FALSE	0.3	1
#E41A1C	-70	0.454320653301195	1	1	FALSE	0.3	1
#E41A1C	-69	0.4581579871556	1	1	FALSE	0.3	1
#E41A1C	-68	0.462701238456618	1	1	FALSE	0.3	1
#E41A1C	-67	0.467937892330036	1	1	FALSE	0.3	1
#E41A1C	-66	0.473851084791097	1	1	FALSE	0.3	1
#E41A1C	-65	0.480426823579603	1	1	FALSE	0.3	1
#E41A1C	-64	0.487705115393038	1	1	FALSE	0.3	1
#E41A1C	-63	0.495683057099549	1	1	FALSE	0.3	1
#E41A1C	-62	0.504409420608847	1	1	FALSE	0.3	1
#E41A1C	-61	0.513872106283629	1	1	FALSE	0.3	1
#E41A1C	-60	0.524073322880064	1	1	FALSE	0.3	1
#E41A1C	-59	0.535022577449621	1	1	FALSE	0.3	1
#E41A1C	-58	0.546750193779752	1	1	FALSE	0.3	1
#E41A1C	-57	0.559281686612819	1	1	FALSE	0.3	1
#E41A1C	-56	0.572652096620202	1	1	FALSE	0.3	1
#E41A1C	-55	0.586868660693342	1	1	FALSE	0.3	1
#E41A1C	-54	0.601966802627963	1	1	FALSE	0.3	1
#E41A1C	-53	0.617970016853854	1	1	FALSE	0.3	1
#E41A1C	-52	0.634897639899733	1	1	FALSE	0.3	1
#E41A1C	-51	0.652752694939296	1	1	FALSE	0.3	1
#E41A1C	-50	0.671576592067073	1	1	FALSE	0.3	1
#E41A1C	-49	0.691405320354184	1	1	FALSE	0.3	1
#E41A1C	-48	0.712228780948374	1	1	FALSE	0.3	1
#E41A1C	-47	0.734047507717784	1	1	FALSE	0.3	1
#E41A1C	-46	0.75687842605107	1	1	FALSE	0.3	1
#E41A1C	-45	0.780748013791301	1	1	FALSE	0.3	1
#E41A1C	-44	0.80565038998055	1	1	FALSE	0.3	1
#E41A1C	-43	0.831605763497712	1	1	FALSE	0.3	1
#E41A1C	-42	0.858607011200701	1	1	FALSE	0.3	1
#E41A1C	-41	0.886604893597432	1	1	FALSE	0.3	1
#E41A1C	-40	0.915574729890657	1	1	FALSE	0.3	1
#E41A1C	-39	0.945451920514903	1	1	FALSE	0.3	1
#E41A1C	-38	0.976165410612924	1	1	FALSE	0.3	1
#E41A1C	-37	1.0076172250721	1	1	FALSE	0.3	1
#E41A1C	-36	1.03968022206852	1	1	FALSE	0.3	1
#E41A1C	-35	1.07233045494105	1	1	FALSE	0.3	1
#E41A1C	-34	1.10548453263804	1	1	FALSE	0.3	1
#E41A1C	-33	1.13897209225488	1	1	FALSE	0.3	1
#E41A1C	-32	1.17273714663395	1	1	FALSE	0.3	1
#E41A1C	-31	1.20662811041651	1	1	FALSE	0.3	1
#E41A1C	-30	1.24048044160733	1	1	FALSE	0.3	1
#E41A1C	-29	1.27420762481677	1	1	FALSE	0.3	1
#E41A1C	-28	1.30750831284325	1	1	FALSE	0.3	1
#E41A1C	-27	1.34030576807891	1	1	FALSE	0.3	1
#E41A1C	-26	1.37259731071399	1	1	FALSE	0.3	1
#E41A1C	-25	1.40420647502986	1	1	FALSE	0.3	1
#E41A1C	-24	1.43499186244931	1	1	FALSE	0.3	1
#E41A1C	-23	1.46488894592984	1	1	FALSE	0.3	1
#E41A1C	-22	1.49389551953657	1	1	FALSE	0.3	1
#E41A1C	-21	1.52191499273172	1	1	FALSE	0.3	1
#E41A1C	-20	1.54885851780108	1	1	FALSE	0.3	1
#E41A1C	-19	1.57481336038201	1	1	FALSE	0.3	1
#E41A1C	-18	1.59968320348827	1	1	FALSE	0.3	1
#E41A1C	-17	1.62335894382387	1	1	FALSE	0.3	1
#E41A1C	-16	1.64581235396346	1	1	FALSE	0.3	1
#E41A1C	-15	1.66713979906211	1	1	FALSE	0.3	1
#E41A1C	-14	1.6872361355175	1	1	FALSE	0.3	1
#E41A1C	-13	1.70604475784582	1	1	FALSE	0.3	1
#E41A1C	-12	1.72347667317626	1	1	FALSE	0.3	1
#E41A1C	-11	1.73959091624961	1	1	FALSE	0.3	1
#E41A1C	-10	1.75439448392892	1	1	FALSE	0.3	1
#E41A1C	-9	1.767868045978	1	1	FALSE	0.3	1
#E41A1C	-8	1.77999248284238	1	1	FALSE	0.3	1
#E41A1C	-7	1.79080252047081	1	1	FALSE	0.3	1
#E41A1C	-6	1.80030263013167	1	1	FALSE	0.3	1
#E41A1C	-5	1.80845926036396	1	1	FALSE	0.3	1
#E41A1C	-4	1.81531372639039	1	1	FALSE	0.3	1
#E41A1C	-3	1.82086664583183	1	1	FALSE	0.3	1
#E41A1C	-2	1.82516944805893	1	1	FALSE	0.3	1
#E41A1C	-1	1.82820447631287	1	1	FALSE	0.3	1
#E41A1C	0	1.82998702996845	1	1	FALSE	0.3	1
#E41A1C	1	1.83051157284234	1	1	FALSE	0.3	1
#E41A1C	2	1.8297644462745	1	1	FALSE	0.3	1
#E41A1C	3	1.82773986282344	1	1	FALSE	0.3	1
#E41A1C	4	1.82445442339147	1	1	FALSE	0.3	1
#E41A1C	5	1.81992861876224	1	1	FALSE	0.3	1
#E41A1C	6	1.81417791511062	1	1	FALSE	0.3	1
#E41A1C	7	1.80720875931996	1	1	FALSE	0.3	1
#E41A1C	8	1.79901196329326	1	1	FALSE	0.3	1
#E41A1C	9	1.78959662161106	1	1	FALSE	0.3	1
#E41A1C	10	1.77894529666003	1	1	FALSE	0.3	1
#E41A1C	11	1.76706780186113	1	1	FALSE	0.3	1
#E41A1C	12	1.75396216713128	1	1	FALSE	0.3	1
#E41A1C	13	1.73966622881689	1	1	FALSE	0.3	1
#E41A1C	14	1.72414780956273	1	1	FALSE	0.3	1
#E41A1C	15	1.70742306644809	1	1	FALSE	0.3	1
#E41A1C	16	1.68957009371969	1	1	FALSE	0.3	1
#E41A1C	17	1.67056589523203	1	1	FALSE	0.3	1
#E41A1C	18	1.65048028989538	1	1	FALSE	0.3	1
#E41A1C	19	1.62940389241782	1	1	FALSE	0.3	1
#E41A1C	20	1.60731901251733	1	1	FALSE	0.3	1
#E41A1C	21	1.58421702525636	1	1	FALSE	0.3	1
#E41A1C	22	1.56013467130906	1	1	FALSE	0.3	1
#E41A1C	23	1.53514994305247	1	1	FALSE	0.3	1
#E41A1C	24	1.50930156236294	1	1	FALSE	0.3	1
#E41A1C	25	1.4826781396922	1	1	FALSE	0.3	1
#E41A1C	26	1.45535166782821	1	1	FALSE	0.3	1
#E41A1C	27	1.42742094253828	1	1	FALSE	0.3	1
#E41A1C	28	1.3988898977514	1	1	FALSE	0.3	1
#E41A1C	29	1.36980423615065	1	1	FALSE	0.3	1
#E41A1C	30	1.34040170958859	1	1	FALSE	0.3	1
#E41A1C	31	1.31079922076217	1	1	FALSE	0.3	1
#E41A1C	32	1.28111738991769	1	1	FALSE	0.3	1
#E41A1C	33	1.25150928468177	1	1	FALSE	0.3	1
#E41A1C	34	1.22204000149353	1	1	FALSE	0.3	1
#E41A1C	35	1.19276513391721	1	1	FALSE	0.3	1
#E41A1C	36	1.16371666386668	1	1	FALSE	0.3	1
#E41A1C	37	1.13499977334935	1	1	FALSE	0.3	1
#E41A1C	38	1.1066854865205	1	1	FALSE	0.3	1
#E41A1C	39	1.07887113505189	1	1	FALSE	0.3	1
#E41A1C	40	1.05163873312348	1	1	FALSE	0.3	1
#E41A1C	41	1.02501542989992	1	1	FALSE	0.3	1
#E41A1C	42	0.999107905007452	1	1	FALSE	0.3	1
#E41A1C	43	0.973916250551955	1	1	FALSE	0.3	1
#E41A1C	44	0.949474771658054	1	1	FALSE	0.3	1
#E41A1C	45	0.925804866338101	1	1	FALSE	0.3	1
#E41A1C	46	0.902916241261546	1	1	FALSE	0.3	1
#E41A1C	47	0.880840426110857	1	1	FALSE	0.3	1
#E41A1C	48	0.859575290295397	1	1	FALSE	0.3	1
#E41A1C	49	0.839137712445586	1	1	FALSE	0.3	1
#E41A1C	50	0.819486132428428	1	1	FALSE	0.3	1
#E41A1C	51	0.8006686270726	1	1	FALSE	0.3	1
#E41A1C	52	0.782639933341365	1	1	FALSE	0.3	1
#E41A1C	53	0.765403136517623	1	1	FALSE	0.3	1
#E41A1C	54	0.748948350602131	1	1	FALSE	0.3	1
#E41A1C	55	0.733286000344144	1	1	FALSE	0.3	1
#E41A1C	56	0.718408800683363	1	1	FALSE	0.3	1
#E41A1C	57	0.704303508196698	1	1	FALSE	0.3	1
#E41A1C	58	0.690985908663543	1	1	FALSE	0.3	1
#E41A1C	59	0.678480963430587	1	1	FALSE	0.3	1
#E41A1C	60	0.666791833124961	1	1	FALSE	0.3	1
#E41A1C	61	0.655880421844339	1	1	FALSE	0.3	1
#E41A1C	62	0.645792892856316	1	1	FALSE	0.3	1
#E41A1C	63	0.636547728511687	1	1	FALSE	0.3	1
#E41A1C	64	0.628152611640747	1	1	FALSE	0.3	1
#E41A1C	65	0.620540402437665	1	1	FALSE	0.3	1
#E41A1C	66	0.613754403619868	1	1	FALSE	0.3	1
#E41A1C	67	0.607837633178811	1	1	FALSE	0.3	1
#E41A1C	68	0.602780279104158	1	1	FALSE	0.3	1
#E41A1C	69	0.598550124985568	1	1	FALSE	0.3	1
#E41A1C	70	0.595270555337135	1	1	FALSE	0.3	1
#E41A1C	71	0.592956156985764	1	1	FALSE	0.3	1
#E41A1C	72	0.591570880867054	1	1	FALSE	0.3	1
#E41A1C	73	0.591109007941282	1	1	FALSE	0.3	1
#E41A1C	74	0.591693522131275	1	1	FALSE	0.3	1
#E41A1C	75	0.593272183120098	1	1	FALSE	0.3	1
#E41A1C	76	0.59580770589638	1	1	FALSE	0.3	1
#E41A1C	77	0.599394121229996	1	1	FALSE	0.3	1
#E41A1C	78	0.604035244363378	1	1	FALSE	0.3	1
#E41A1C	79	0.609709203409324	1	1	FALSE	0.3	1
#E41A1C	80	0.616520816778463	1	1	FALSE	0.3	1
#E41A1C	81	0.624472164126628	1	1	FALSE	0.3	1
#E41A1C	82	0.633565359988193	1	1	FALSE	0.3	1
#E41A1C	83	0.643791472350837	1	1	FALSE	0.3	1
#E41A1C	84	0.655181164839368	1	1	FALSE	0.3	1
#E41A1C	85	0.667723706335055	1	1	FALSE	0.3	1
#E41A1C	86	0.68142180387833	1	1	FALSE	0.3	1
#E41A1C	87	0.696250214867801	1	1	FALSE	0.3	1
#E41A1C	88	0.712164221309254	1	1	FALSE	0.3	1
#E41A1C	89	0.729200314734688	1	1	FALSE	0.3	1
#E41A1C	90	0.747292931122603	1	1	FALSE	0.3	1
#E41A1C	91	0.766533392791806	1	1	FALSE	0.3	1
#E41A1C	92	0.786880809575552	1	1	FALSE	0.3	1
#E41A1C	93	0.808247646461475	1	1	FALSE	0.3	1
#E41A1C	94	0.83059711531188	1	1	FALSE	0.3	1
#E41A1C	95	0.853888843771873	1	1	FALSE	0.3	1
#E41A1C	96	0.878104690033357	1	1	FALSE	0.3	1
#E41A1C	97	0.903168749783586	1	1	FALSE	0.3	1
#E41A1C	98	0.929014675990773	1	1	FALSE	0.3	1
#E41A1C	99	0.955622936684806	1	1	FALSE	0.3	1
#E41A1C	100	0.983021052330266	1	1	FALSE	0.3	1
#E41A1C	101	1.01117235553661	1	1	FALSE	0.3	1
#E41A1C	102	1.0400111664171	1	1	FALSE	0.3	1
#E41A1C	103	1.0694490399647	1	1	FALSE	0.3	1
#E41A1C	104	1.09937279450314	1	1	FALSE	0.3	1
#E41A1C	105	1.12979078630023	1	1	FALSE	0.3	1
#E41A1C	106	1.16051332015457	1	1	FALSE	0.3	1
#E41A1C	107	1.19138621459506	1	1	FALSE	0.3	1
#E41A1C	108	1.22250002710245	1	1	FALSE	0.3	1
#E41A1C	109	1.25373490650035	1	1	FALSE	0.3	1
#E41A1C	110	1.28504493025483	1	1	FALSE	0.3	1
#E41A1C	111	1.31631034347192	1	1	FALSE	0.3	1
#E41A1C	112	1.34753765867072	1	1	FALSE	0.3	1
#E41A1C	113	1.37868638204389	1	1	FALSE	0.3	1
#E41A1C	114	1.40956003231929	1	1	FALSE	0.3	1
#E41A1C	115	1.44008464168875	1	1	FALSE	0.3	1
#E41A1C	116	1.47021717822048	1	1	FALSE	0.3	1
#E41A1C	117	1.49983136197168	1	1	FALSE	0.3	1
#E41A1C	118	1.52887058604791	1	1	FALSE	0.3	1
#E41A1C	119	1.5572653671997	1	1	FALSE	0.3	1
#E41A1C	120	1.58493897270108	1	1	FALSE	0.3	1
#E41A1C	121	1.61185977170528	1	1	FALSE	0.3	1
#E41A1C	122	1.63810564766659	1	1	FALSE	0.3	1
#E41A1C	123	1.66356057723608	1	1	FALSE	0.3	1
#E41A1C	124	1.68806231369334	1	1	FALSE	0.3	1
#E41A1C	125	1.71168471456846	1	1	FALSE	0.3	1
#E41A1C	126	1.73427002252628	1	1	FALSE	0.3	1
#E41A1C	127	1.75579238434241	1	1	FALSE	0.3	1
#E41A1C	128	1.77631401843888	1	1	FALSE	0.3	1
#E41A1C	129	1.79592604480589	1	1	FALSE	0.3	1
#E41A1C	130	1.81444788376071	1	1	FALSE	0.3	1
#E41A1C	131	1.83195087136	1	1	FALSE	0.3	1
#E41A1C	132	1.84836799066104	1	1	FALSE	0.3	1
#E41A1C	133	1.86370626288103	1	1	FALSE	0.3	1
#E41A1C	134	1.8779424483195	1	1	FALSE	0.3	1
#E41A1C	135	1.89107073377028	1	1	FALSE	0.3	1
#E41A1C	136	1.90312878872434	1	1	FALSE	0.3	1
#E41A1C	137	1.91408113633526	1	1	FALSE	0.3	1
#E41A1C	138	1.92397826809834	1	1	FALSE	0.3	1
#E41A1C	139	1.93278623971977	1	1	FALSE	0.3	1
#E41A1C	140	1.94049676398344	1	1	FALSE	0.3	1
#E41A1C	141	1.94712923952732	1	1	FALSE	0.3	1
#E41A1C	142	1.9527503071676	1	1	FALSE	0.3	1
#E41A1C	143	1.95730376624362	1	1	FALSE	0.3	1
#E41A1C	144	1.96080596704958	1	1	FALSE	0.3	1
#E41A1C	145	1.96327971175548	1	1	FALSE	0.3	1
#E41A1C	146	1.96477773131476	1	1	FALSE	0.3	1
#E41A1C	147	1.96523001972885	1	1	FALSE	0.3	1
#E41A1C	148	1.96463049718254	1	1	FALSE	0.3	1
#E41A1C	149	1.96296897830489	1	1	FALSE	0.3	1
#E41A1C	150	1.9602204619335	1	1	FALSE	0.3	1
#E41A1C	151	1.95645992915146	1	1	FALSE	0.3	1
#E41A1C	152	1.95174863256945	1	1	FALSE	0.3	1
#E41A1C	153	1.94613946706444	1	1	FALSE	0.3	1
#E41A1C	154	1.93966680616276	1	1	FALSE	0.3	1
#E41A1C	155	1.93236469396721	1	1	FALSE	0.3	1
#E41A1C	156	1.92423476907667	1	1	FALSE	0.3	1
#E41A1C	157	1.91530604675329	1	1	FALSE	0.3	1
#E41A1C	158	1.90554805458177	1	1	FALSE	0.3	1
#E41A1C	159	1.8950546432969	1	1	FALSE	0.3	1
#E41A1C	160	1.8837997837604	1	1	FALSE	0.3	1
#E41A1C	161	1.87172836675199	1	1	FALSE	0.3	1
#E41A1C	162	1.85885657723172	1	1	FALSE	0.3	1
#E41A1C	163	1.84523830176327	1	1	FALSE	0.3	1
#E41A1C	164	1.83087001476733	1	1	FALSE	0.3	1
#E41A1C	165	1.81584245864166	1	1	FALSE	0.3	1
#E41A1C	166	1.8001528467697	1	1	FALSE	0.3	1
#E41A1C	167	1.78381864540607	1	1	FALSE	0.3	1
#E41A1C	168	1.76681685840529	1	1	FALSE	0.3	1
#E41A1C	169	1.74927165817363	1	1	FALSE	0.3	1
#E41A1C	170	1.73122226628234	1	1	FALSE	0.3	1
#E41A1C	171	1.71267559090457	1	1	FALSE	0.3	1
#E41A1C	172	1.69351851882107	1	1	FALSE	0.3	1
#E41A1C	173	1.67388264560189	1	1	FALSE	0.3	1
#E41A1C	174	1.65370295438399	1	1	FALSE	0.3	1
#E41A1C	175	1.6331545305431	1	1	FALSE	0.3	1
#E41A1C	176	1.61215286430116	1	1	FALSE	0.3	1
#E41A1C	177	1.59080204899114	1	1	FALSE	0.3	1
#E41A1C	178	1.56911644117534	1	1	FALSE	0.3	1
#E41A1C	179	1.54716843840951	1	1	FALSE	0.3	1
#E41A1C	180	1.52503531629088	1	1	FALSE	0.3	1
#E41A1C	181	1.50268449839415	1	1	FALSE	0.3	1
#E41A1C	182	1.48024822655154	1	1	FALSE	0.3	1
#E41A1C	183	1.4577123374709	1	1	FALSE	0.3	1
#E41A1C	184	1.4351026837266	1	1	FALSE	0.3	1
#E41A1C	185	1.41243622211457	1	1	FALSE	0.3	1
#E41A1C	186	1.38971518303448	1	1	FALSE	0.3	1
#E41A1C	187	1.36687620769437	1	1	FALSE	0.3	1
#E41A1C	188	1.34395165418996	1	1	FALSE	0.3	1
#E41A1C	189	1.32103948293287	1	1	FALSE	0.3	1
#E41A1C	190	1.29819384367987	1	1	FALSE	0.3	1
#E41A1C	191	1.27541138171773	1	1	FALSE	0.3	1
#E41A1C	192	1.2527488107477	1	1	FALSE	0.3	1
#E41A1C	193	1.2303750239362	1	1	FALSE	0.3	1
#E41A1C	194	1.20831264965533	1	1	FALSE	0.3	1
#E41A1C	195	1.18652879040939	1	1	FALSE	0.3	1
#E41A1C	196	1.16501640886963	1	1	FALSE	0.3	1
#E41A1C	197	1.14377502562924	1	1	FALSE	0.3	1
#E41A1C	198	1.12285392411728	1	1	FALSE	0.3	1
#E41A1C	199	1.1022807287839	1	1	FALSE	0.3	1
#E41A1C	200	1.0820389608293	1	1	FALSE	0.3	1
#E41A1C	201	1.06215117957387	1	1	FALSE	0.3	1
#E41A1C	202	1.04270381947581	1	1	FALSE	0.3	1
#E41A1C	203	1.02373190515022	1	1	FALSE	0.3	1
#E41A1C	204	1.0052214485135	1	1	FALSE	0.3	1
#E41A1C	205	0.987216349671025	1	1	FALSE	0.3	1
#E41A1C	206	0.969764707800308	1	1	FALSE	0.3	1
#E41A1C	207	0.952916405128992	1	1	FALSE	0.3	1
#E41A1C	208	0.936701441608118	1	1	FALSE	0.3	1
#E41A1C	209	0.921042080295308	1	1	FALSE	0.3	1
#E41A1C	210	0.905892460765848	1	1	FALSE	0.3	1
#E41A1C	211	0.891280523603131	1	1	FALSE	0.3	1
#E41A1C	212	0.877229192374343	1	1	FALSE	0.3	1
#E41A1C	213	0.863752872460633	1	1	FALSE	0.3	1
#E41A1C	214	0.850799546161839	1	1	FALSE	0.3	1
#E41A1C	215	0.838284250818533	1	1	FALSE	0.3	1
#E41A1C	216	0.826244990932531	1	1	FALSE	0.3	1
#E41A1C	217	0.814711401502768	1	1	FALSE	0.3	1
#E41A1C	218	0.803678409696369	1	1	FALSE	0.3	1
#E41A1C	219	0.793166650098221	1	1	FALSE	0.3	1
#E41A1C	220	0.783196894746697	1	1	FALSE	0.3	1
#E41A1C	221	0.773736906998582	1	1	FALSE	0.3	1
#E41A1C	222	0.764772250770771	1	1	FALSE	0.3	1
#E41A1C	223	0.756307935376334	1	1	FALSE	0.3	1
#E41A1C	224	0.74839670776965	1	1	FALSE	0.3	1
#E41A1C	225	0.741057346201884	1	1	FALSE	0.3	1
#E41A1C	226	0.734268842727557	1	1	FALSE	0.3	1
#E41A1C	227	0.728011093863947	1	1	FALSE	0.3	1
#E41A1C	228	0.722286370476406	1	1	FALSE	0.3	1
#E41A1C	229	0.717142797562499	1	1	FALSE	0.3	1
#E41A1C	230	0.712572532489654	1	1	FALSE	0.3	1
#E41A1C	231	0.708532310184912	1	1	FALSE	0.3	1
#E41A1C	232	0.705033677595188	1	1	FALSE	0.3	1
#E41A1C	233	0.702112944806733	1	1	FALSE	0.3	1
#E41A1C	234	0.699772604596366	1	1	FALSE	0.3	1
#E41A1C	235	0.697981688380429	1	1	FALSE	0.3	1
#E41A1C	236	0.696842172841602	1	1	FALSE	0.3	1
#E41A1C	237	0.696338478055636	1	1	FALSE	0.3	1
#E41A1C	238	0.696453695395471	1	1	FALSE	0.3	1
#E41A1C	239	0.697221852907606	1	1	FALSE	0.3	1
#E41A1C	240	0.698662801461352	1	1	FALSE	0.3	1
#E41A1C	241	0.700799133139674	1	1	FALSE	0.3	1
#E41A1C	242	0.703617032246253	1	1	FALSE	0.3	1
#E41A1C	243	0.707174622821889	1	1	FALSE	0.3	1
#E41A1C	244	0.711506115769465	1	1	FALSE	0.3	1
#E41A1C	245	0.716573014595368	1	1	FALSE	0.3	1
#E41A1C	246	0.722419025374243	1	1	FALSE	0.3	1
#E41A1C	247	0.729025921895294	1	1	FALSE	0.3	1
#E41A1C	248	0.736473690322774	1	1	FALSE	0.3	1
#E41A1C	249	0.744731369720852	1	1	FALSE	0.3	1
#E41A1C	250	0.753739353075525	1	1	FALSE	0.3	1
#E41A1C	251	0.763564734139706	1	1	FALSE	0.3	1
#E41A1C	252	0.774274425220561	1	1	FALSE	0.3	1
#E41A1C	253	0.78591863444275	1	1	FALSE	0.3	1
#E41A1C	254	0.798434088177678	1	1	FALSE	0.3	1
#E41A1C	255	0.811765883060243	1	1	FALSE	0.3	1
#E41A1C	256	0.825956233838755	1	1	FALSE	0.3	1
#E41A1C	257	0.841025103015908	1	1	FALSE	0.3	1
#E41A1C	258	0.856967311712625	1	1	FALSE	0.3	1
#E41A1C	259	0.87386957005462	1	1	FALSE	0.3	1
#E41A1C	260	0.891676487566913	1	1	FALSE	0.3	1
#E41A1C	261	0.910374827768908	1	1	FALSE	0.3	1
#E41A1C	262	0.92999284244004	1	1	FALSE	0.3	1
#E41A1C	263	0.95046458166853	1	1	FALSE	0.3	1
#E41A1C	264	0.971809960493542	1	1	FALSE	0.3	1
#E41A1C	265	0.993928626890906	1	1	FALSE	0.3	1
#E41A1C	266	1.01678467272094	1	1	FALSE	0.3	1
#E41A1C	267	1.04039296747593	1	1	FALSE	0.3	1
#E41A1C	268	1.06475868444771	1	1	FALSE	0.3	1
#E41A1C	269	1.08971118647487	1	1	FALSE	0.3	1
#E41A1C	270	1.11525329646308	1	1	FALSE	0.3	1
#E41A1C	271	1.14127036999574	1	1	FALSE	0.3	1
#E41A1C	272	1.16776260316428	1	1	FALSE	0.3	1
#E41A1C	273	1.19465955943756	1	1	FALSE	0.3	1
#E41A1C	274	1.22191111162239	1	1	FALSE	0.3	1
#E41A1C	275	1.2495024621548	1	1	FALSE	0.3	1
#E41A1C	276	1.27732986941889	1	1	FALSE	0.3	1
#E41A1C	277	1.30535819781617	1	1	FALSE	0.3	1
#E41A1C	278	1.33359478822365	1	1	FALSE	0.3	1
#E41A1C	279	1.36187919102201	1	1	FALSE	0.3	1
#E41A1C	280	1.39011472768888	1	1	FALSE	0.3	1
#E41A1C	281	1.41821428962322	1	1	FALSE	0.3	1
#E41A1C	282	1.44621807820327	1	1	FALSE	0.3	1
#E41A1C	283	1.47414449761429	1	1	FALSE	0.3	1
#E41A1C	284	1.50178399061117	1	1	FALSE	0.3	1
#E41A1C	285	1.52915139733951	1	1	FALSE	0.3	1
#E41A1C	286	1.55611586265793	1	1	FALSE	0.3	1
#E41A1C	287	1.58253872638163	1	1	FALSE	0.3	1
#E41A1C	288	1.60856169833915	1	1	FALSE	0.3	1
#E41A1C	289	1.63399389625628	1	1	FALSE	0.3	1
#E41A1C	290	1.6587723235273	1	1	FALSE	0.3	1
#E41A1C	291	1.6828089294439	1	1	FALSE	0.3	1
#E41A1C	292	1.70611775437984	1	1	FALSE	0.3	1
#E41A1C	293	1.72868433784257	1	1	FALSE	0.3	1
#E41A1C	294	1.75032161415563	1	1	FALSE	0.3	1
#E41A1C	295	1.77110408211878	1	1	FALSE	0.3	1
#E41A1C	296	1.79105556976195	1	1	FALSE	0.3	1
#E41A1C	297	1.81009857604987	1	1	FALSE	0.3	1
#E41A1C	298	1.82825043737625	1	1	FALSE	0.3	1
#E41A1C	299	1.84551470384041	1	1	FALSE	0.3	1
#E41A1C	300	1.8617304567747	1	1	FALSE	0.3	1
#E41A1C	301	1.87703594107172	1	1	FALSE	0.3	1
#E41A1C	302	1.89138878917876	1	1	FALSE	0.3	1
#E41A1C	303	1.90481662060874	1	1	FALSE	0.3	1
#E41A1C	304	1.91728159624932	1	1	FALSE	0.3	1
#E41A1C	305	1.92876217499217	1	1	FALSE	0.3	1
#E41A1C	306	1.93927360668799	1	1	FALSE	0.3	1
#E41A1C	307	1.94888062835567	1	1	FALSE	0.3	1
#E41A1C	308	1.95743166516087	1	1	FALSE	0.3	1
#E41A1C	309	1.96497779887844	1	1	FALSE	0.3	1
#E41A1C	310	1.97165177803331	1	1	FALSE	0.3	1
#E41A1C	311	1.97741549066686	1	1	FALSE	0.3	1
#E41A1C	312	1.98231357243121	1	1	FALSE	0.3	1
#E41A1C	313	1.98632057204856	1	1	FALSE	0.3	1
#E41A1C	314	1.98944120504749	1	1	FALSE	0.3	1
#E41A1C	315	1.99175637176349	1	1	FALSE	0.3	1
#E41A1C	316	1.99323350271382	1	1	FALSE	0.3	1
#E41A1C	317	1.99392604204982	1	1	FALSE	0.3	1
#E41A1C	318	1.99380732001357	1	1	FALSE	0.3	1
#E41A1C	319	1.99277947459186	1	1	FALSE	0.3	1
#E41A1C	320	1.99086186037494	1	1	FALSE	0.3	1
#E41A1C	321	1.98806112250883	1	1	FALSE	0.3	1
#E41A1C	322	1.98436488851001	1	1	FALSE	0.3	1
#E41A1C	323	1.9798806007821	1	1	FALSE	0.3	1
#E41A1C	324	1.97463528980325	1	1	FALSE	0.3	1
#E41A1C	325	1.96859607207343	1	1	FALSE	0.3	1
#E41A1C	326	1.96176087487931	1	1	FALSE	0.3	1
#E41A1C	327	1.95410531820588	1	1	FALSE	0.3	1
#E41A1C	328	1.9456780805017	1	1	FALSE	0.3	1
#E41A1C	329	1.93648055746065	1	1	FALSE	0.3	1
#E41A1C	330	1.92648929511872	1	1	FALSE	0.3	1
#E41A1C	331	1.9157638440232	1	1	FALSE	0.3	1
#E41A1C	332	1.90437574120403	1	1	FALSE	0.3	1
#E41A1C	333	1.89224116290576	1	1	FALSE	0.3	1
#E41A1C	334	1.87938651509841	1	1	FALSE	0.3	1
#E41A1C	335	1.86586891272454	1	1	FALSE	0.3	1
#E41A1C	336	1.85169477614208	1	1	FALSE	0.3	1
#E41A1C	337	1.83692508370483	1	1	FALSE	0.3	1
#E41A1C	338	1.82153047190481	1	1	FALSE	0.3	1
#E41A1C	339	1.80550728106993	1	1	FALSE	0.3	1
#E41A1C	340	1.78890205070496	1	1	FALSE	0.3	1
#E41A1C	341	1.77174529298559	1	1	FALSE	0.3	1
#E41A1C	342	1.75408458016372	1	1	FALSE	0.3	1
#E41A1C	343	1.73592666554744	1	1	FALSE	0.3	1
#E41A1C	344	1.71722342343388	1	1	FALSE	0.3	1
#E41A1C	345	1.698008678075	1	1	FALSE	0.3	1
#E41A1C	346	1.67837666756182	1	1	FALSE	0.3	1
#E41A1C	347	1.65834328860176	1	1	FALSE	0.3	1
#E41A1C	348	1.6379996563032	1	1	FALSE	0.3	1
#E41A1C	349	1.61735849898798	1	1	FALSE	0.3	1
#E41A1C	350	1.59639518896494	1	1	FALSE	0.3	1
#E41A1C	351	1.5751480308128	1	1	FALSE	0.3	1
#E41A1C	352	1.55360351102818	1	1	FALSE	0.3	1
#E41A1C	353	1.53185575872396	1	1	FALSE	0.3	1
#E41A1C	354	1.50989201552631	1	1	FALSE	0.3	1
#E41A1C	355	1.48779787077397	1	1	FALSE	0.3	1
#E41A1C	356	1.46555723437865	1	1	FALSE	0.3	1
#E41A1C	357	1.44317049998911	1	1	FALSE	0.3	1
#E41A1C	358	1.42071775981578	1	1	FALSE	0.3	1
#E41A1C	359	1.39826146330596	1	1	FALSE	0.3	1
#E41A1C	360	1.37579846518346	1	1	FALSE	0.3	1
#E41A1C	361	1.35337307449806	1	1	FALSE	0.3	1
#E41A1C	362	1.33098574342587	1	1	FALSE	0.3	1
#E41A1C	363	1.30864481223371	1	1	FALSE	0.3	1
#E41A1C	364	1.28641145742745	1	1	FALSE	0.3	1
#E41A1C	365	1.26437415753728	1	1	FALSE	0.3	1
#E41A1C	366	1.24254398634057	1	1	FALSE	0.3	1
#E41A1C	367	1.2209631069455	1	1	FALSE	0.3	1
#E41A1C	368	1.19969734298482	1	1	FALSE	0.3	1
#E41A1C	369	1.17878936767538	1	1	FALSE	0.3	1
#E41A1C	370	1.15824216584112	1	1	FALSE	0.3	1
#E41A1C	371	1.13809428208916	1	1	FALSE	0.3	1
#E41A1C	372	1.11823115928219	1	1	FALSE	0.3	1
#E41A1C	373	1.09876287499135	1	1	FALSE	0.3	1
#E41A1C	374	1.07968154676836	1	1	FALSE	0.3	1
#E41A1C	375	1.06108573805536	1	1	FALSE	0.3	1
#E41A1C	376	1.04292898892369	1	1	FALSE	0.3	1
#E41A1C	377	1.02518090935548	1	1	FALSE	0.3	1
#E41A1C	378	1.00791804433838	1	1	FALSE	0.3	1
#E41A1C	379	0.991241775227747	1	1	FALSE	0.3	1
#E41A1C	380	0.975120829891721	1	1	FALSE	0.3	1
#E41A1C	381	0.959519492810749	1	1	FALSE	0.3	1
#E41A1C	382	0.944508187280902	1	1	FALSE	0.3	1
#E41A1C	383	0.930118882631022	1	1	FALSE	0.3	1
#E41A1C	384	0.916292014428759	1	1	FALSE	0.3	1
#E41A1C	385	0.903019000262938	1	1	FALSE	0.3	1
#E41A1C	386	0.890331413808332	1	1	FALSE	0.3	1
#E41A1C	387	0.878253443165095	1	1	FALSE	0.3	1
#E41A1C	388	0.86675883104632	1	1	FALSE	0.3	1
#E41A1C	389	0.8558927427957	1	1	FALSE	0.3	1
#E41A1C	390	0.84567311572148	1	1	FALSE	0.3	1
#E41A1C	391	0.836115422941073	1	1	FALSE	0.3	1
#E41A1C	392	0.827176708572252	1	1	FALSE	0.3	1
#E41A1C	393	0.818889421405919	1	1	FALSE	0.3	1
#E41A1C	394	0.811239262812401	1	1	FALSE	0.3	1
#E41A1C	395	0.804278981862039	1	1	FALSE	0.3	1
#E41A1C	396	0.797957311047065	1	1	FALSE	0.3	1
#E41A1C	397	0.792280936684479	1	1	FALSE	0.3	1
#E41A1C	398	0.787222503699167	1	1	FALSE	0.3	1
#E41A1C	399	0.782804065424058	1	1	FALSE	0.3	1
#E41A1C	400	0.779045509722929	1	1	FALSE	0.3	1
#E41A1C	401	0.775916565153771	1	1	FALSE	0.3	1
#E41A1C	402	0.773418938011861	1	1	FALSE	0.3	1
#E41A1C	403	0.77153683693057	1	1	FALSE	0.3	1
#E41A1C	404	0.770247654475976	1	1	FALSE	0.3	1
#E41A1C	405	0.76959851837171	1	1	FALSE	0.3	1
#E41A1C	406	0.769642302611839	1	1	FALSE	0.3	1
#E41A1C	407	0.770342786450009	1	1	FALSE	0.3	1
#E41A1C	408	0.771693333854004	1	1	FALSE	0.3	1
#E41A1C	409	0.773700615734558	1	1	FALSE	0.3	1
#E41A1C	410	0.77635512504019	1	1	FALSE	0.3	1
#E41A1C	411	0.779632321248343	1	1	FALSE	0.3	1
#E41A1C	412	0.783577480630774	1	1	FALSE	0.3	1
#E41A1C	413	0.788204787362513	1	1	FALSE	0.3	1
#E41A1C	414	0.793453080288691	1	1	FALSE	0.3	1
#E41A1C	415	0.799372848083384	1	1	FALSE	0.3	1
#E41A1C	416	0.80597878014841	1	1	FALSE	0.3	1
#E41A1C	417	0.813217579604961	1	1	FALSE	0.3	1
#E41A1C	418	0.821063601199751	1	1	FALSE	0.3	1
#E41A1C	419	0.829571437046512	1	1	FALSE	0.3	1
#E41A1C	420	0.838744921265228	1	1	FALSE	0.3	1
#E41A1C	421	0.848537672798076	1	1	FALSE	0.3	1
#E41A1C	422	0.8589551580714	1	1	FALSE	0.3	1
#E41A1C	423	0.870049643927514	1	1	FALSE	0.3	1
#E41A1C	424	0.88183034292814	1	1	FALSE	0.3	1
#E41A1C	425	0.894347519014633	1	1	FALSE	0.3	1
#E41A1C	426	0.907520493057662	1	1	FALSE	0.3	1
#E41A1C	427	0.921308230383901	1	1	FALSE	0.3	1
#E41A1C	428	0.935720106178566	1	1	FALSE	0.3	1
#E41A1C	429	0.950707227079506	1	1	FALSE	0.3	1
#E41A1C	430	0.966261721107504	1	1	FALSE	0.3	1
#E41A1C	431	0.982444616195884	1	1	FALSE	0.3	1
#E41A1C	432	0.999205524834856	1	1	FALSE	0.3	1
#E41A1C	433	1.01650090633926	1	1	FALSE	0.3	1
#E41A1C	434	1.03428190851793	1	1	FALSE	0.3	1
#E41A1C	435	1.052595780547	1	1	FALSE	0.3	1
#E41A1C	436	1.0714283075495	1	1	FALSE	0.3	1
#E41A1C	437	1.09072696865909	1	1	FALSE	0.3	1
#E41A1C	438	1.11050121652115	1	1	FALSE	0.3	1
#E41A1C	439	1.13066144064407	1	1	FALSE	0.3	1
#E41A1C	440	1.15116858902264	1	1	FALSE	0.3	1
#E41A1C	441	1.17207021161521	1	1	FALSE	0.3	1
#E41A1C	442	1.19324110039186	1	1	FALSE	0.3	1
#E41A1C	443	1.21463011488445	1	1	FALSE	0.3	1
#E41A1C	444	1.23625609328213	1	1	FALSE	0.3	1
#E41A1C	445	1.25804415789266	1	1	FALSE	0.3	1
#E41A1C	446	1.27996356828106	1	1	FALSE	0.3	1
#E41A1C	447	1.30201108353876	1	1	FALSE	0.3	1
#E41A1C	448	1.32411118806454	1	1	FALSE	0.3	1
#E41A1C	449	1.34622054214651	1	1	FALSE	0.3	1
#E41A1C	450	1.36832691981302	1	1	FALSE	0.3	1
#E41A1C	451	1.39043138462377	1	1	FALSE	0.3	1
#E41A1C	452	1.41244064835345	1	1	FALSE	0.3	1
#E41A1C	453	1.43429840071332	1	1	FALSE	0.3	1
#E41A1C	454	1.45599688976606	1	1	FALSE	0.3	1
#E41A1C	455	1.47747641080459	1	1	FALSE	0.3	1
#E41A1C	456	1.49860127940958	1	1	FALSE	0.3	1
#E41A1C	457	1.51937325975362	1	1	FALSE	0.3	1
#E41A1C	458	1.53980079956038	1	1	FALSE	0.3	1
#E41A1C	459	1.55981579597863	1	1	FALSE	0.3	1
#E41A1C	460	1.57938114891402	1	1	FALSE	0.3	1
#E41A1C	461	1.59847284889083	1	1	FALSE	0.3	1
#E41A1C	462	1.61706406569895	1	1	FALSE	0.3	1
#E41A1C	463	1.63512492219509	1	1	FALSE	0.3	1
#E41A1C	464	1.65259424046281	1	1	FALSE	0.3	1
#E41A1C	465	1.66952141838576	1	1	FALSE	0.3	1
#E41A1C	466	1.68582715999884	1	1	FALSE	0.3	1
#E41A1C	467	1.70156335737316	1	1	FALSE	0.3	1
#E41A1C	468	1.71670208880288	1	1	FALSE	0.3	1
#E41A1C	469	1.73121146524061	1	1	FALSE	0.3	1
#E41A1C	470	1.74507403296143	1	1	FALSE	0.3	1
#E41A1C	471	1.75827569295368	1	1	FALSE	0.3	1
#E41A1C	472	1.77081147636998	1	1	FALSE	0.3	1
#E41A1C	473	1.7827239469098	1	1	FALSE	0.3	1
#E41A1C	474	1.79397331561054	1	1	FALSE	0.3	1
#E41A1C	475	1.80452007617497	1	1	FALSE	0.3	1
#E41A1C	476	1.81442029322096	1	1	FALSE	0.3	1
#E41A1C	477	1.823610616365	1	1	FALSE	0.3	1
#E41A1C	478	1.83212217052178	1	1	FALSE	0.3	1
#E41A1C	479	1.83986939146732	1	1	FALSE	0.3	1
#E41A1C	480	1.84696808346034	1	1	FALSE	0.3	1
#E41A1C	481	1.85336555395251	1	1	FALSE	0.3	1
#E41A1C	482	1.85909608642499	1	1	FALSE	0.3	1
#E41A1C	483	1.86411717022911	1	1	FALSE	0.3	1
#E41A1C	484	1.86843918617715	1	1	FALSE	0.3	1
#E41A1C	485	1.87200711574405	1	1	FALSE	0.3	1
#E41A1C	486	1.87484500811056	1	1	FALSE	0.3	1
#E41A1C	487	1.87702662099789	1	1	FALSE	0.3	1
#E41A1C	488	1.87853255088612	1	1	FALSE	0.3	1
#E41A1C	489	1.87937769655886	1	1	FALSE	0.3	1
#E41A1C	490	1.87947079080873	1	1	FALSE	0.3	1
#E41A1C	491	1.87889606980682	1	1	FALSE	0.3	1
#E41A1C	492	1.87771558311449	1	1	FALSE	0.3	1
#E41A1C	493	1.87589694757662	1	1	FALSE	0.3	1
#E41A1C	494	1.87344396585063	1	1	FALSE	0.3	1
#E41A1C	495	1.87038305784692	1	1	FALSE	0.3	1
#E41A1C	496	1.86676826298888	1	1	FALSE	0.3	1
#E41A1C	497	1.86254810791355	1	1	FALSE	0.3	1
#E41A1C	498	1.85768035481854	1	1	FALSE	0.3	1
#E41A1C	499	1.85218568298633	1	1	FALSE	0.3	1
#E41A1C	500	1.8460716670298	1	1	FALSE	0.3	1
#E41A1C	501	1.83934185352169	1	1	FALSE	0.3	1
#E41A1C	502	1.8319716091836	1	1	FALSE	0.3	1
#E41A1C	503	1.82401751009737	1	1	FALSE	0.3	1
#E41A1C	504	1.81551935016281	1	1	FALSE	0.3	1
#E41A1C	505	1.80648652333206	1	1	FALSE	0.3	1
#E41A1C	506	1.79691047447993	1	1	FALSE	0.3	1
#E41A1C	507	1.78683268139737	1	1	FALSE	0.3	1
#E41A1C	508	1.77627211842693	1	1	FALSE	0.3	1
#E41A1C	509	1.76520748872061	1	1	FALSE	0.3	1
#E41A1C	510	1.75362993702093	1	1	FALSE	0.3	1
#E41A1C	511	1.74154650412793	1	1	FALSE	0.3	1
#E41A1C	512	1.72899556649339	1	1	FALSE	0.3	1
#E41A1C	513	1.71598660610934	1	1	FALSE	0.3	1
#E41A1C	514	1.7026073184404	1	1	FALSE	0.3	1
#E41A1C	515	1.68876152748038	1	1	FALSE	0.3	1
#E41A1C	516	1.67444594838374	1	1	FALSE	0.3	1
#E41A1C	517	1.65969052734547	1	1	FALSE	0.3	1
#E41A1C	518	1.64459543782055	1	1	FALSE	0.3	1
#E41A1C	519	1.62921154667017	1	1	FALSE	0.3	1
#E41A1C	520	1.6135400542575	1	1	FALSE	0.3	1
#E41A1C	521	1.59757702182699	1	1	FALSE	0.3	1
#E41A1C	522	1.58129026643619	1	1	FALSE	0.3	1
#E41A1C	523	1.56475170205751	1	1	FALSE	0.3	1
#E41A1C	524	1.54797673411193	1	1	FALSE	0.3	1
#E41A1C	525	1.53096297798481	1	1	FALSE	0.3	1
#E41A1C	526	1.51372199315275	1	1	FALSE	0.3	1
#E41A1C	527	1.49628253179545	1	1	FALSE	0.3	1
#E41A1C	528	1.47864793533578	1	1	FALSE	0.3	1
#E41A1C	529	1.46091923205669	1	1	FALSE	0.3	1
#E41A1C	530	1.44314530203001	1	1	FALSE	0.3	1
#E41A1C	531	1.42536352866544	1	1	FALSE	0.3	1
#E41A1C	532	1.40755480152232	1	1	FALSE	0.3	1
#E41A1C	533	1.38972782652491	1	1	FALSE	0.3	1
#E41A1C	534	1.37188732543905	1	1	FALSE	0.3	1
#E41A1C	535	1.35398235947523	1	1	FALSE	0.3	1
#E41A1C	536	1.33610196267527	1	1	FALSE	0.3	1
#E41A1C	537	1.31826885340122	1	1	FALSE	0.3	1
#E41A1C	538	1.30048944582911	1	1	FALSE	0.3	1
#E41A1C	539	1.28283876910026	1	1	FALSE	0.3	1
#E41A1C	540	1.2652943128238	1	1	FALSE	0.3	1
#E41A1C	541	1.24794768751575	1	1	FALSE	0.3	1
#E41A1C	542	1.2308173992863	1	1	FALSE	0.3	1
#E41A1C	543	1.2139169448773	1	1	FALSE	0.3	1
#E41A1C	544	1.19723430840417	1	1	FALSE	0.3	1
#E41A1C	545	1.1808093653481	1	1	FALSE	0.3	1
#E41A1C	546	1.16467509072033	1	1	FALSE	0.3	1
#E41A1C	547	1.14887397070478	1	1	FALSE	0.3	1
#E41A1C	548	1.13333118825252	1	1	FALSE	0.3	1
#E41A1C	549	1.11817844156381	1	1	FALSE	0.3	1
#E41A1C	550	1.10335493514122	1	1	FALSE	0.3	1
#E41A1C	551	1.0888779182098	1	1	FALSE	0.3	1
#E41A1C	552	1.07476160705714	1	1	FALSE	0.3	1
#E41A1C	553	1.0610799289151	1	1	FALSE	0.3	1
#E41A1C	554	1.04780723088251	1	1	FALSE	0.3	1
#E41A1C	555	1.03498443664936	1	1	FALSE	0.3	1
#E41A1C	556	1.02259158924481	1	1	FALSE	0.3	1
#E41A1C	557	1.01065498018433	1	1	FALSE	0.3	1
#E41A1C	558	0.999179565024888	1	1	FALSE	0.3	1
#E41A1C	559	0.988186930927716	1	1	FALSE	0.3	1
#E41A1C	560	0.977657983508413	1	1	FALSE	0.3	1
#E41A1C	561	0.96763465349461	1	1	FALSE	0.3	1
#E41A1C	562	0.958109620947482	1	1	FALSE	0.3	1
#E41A1C	563	0.949099421838825	1	1	FALSE	0.3	1
#E41A1C	564	0.940631626157432	1	1	FALSE	0.3	1
#E41A1C	565	0.932709188675251	1	1	FALSE	0.3	1
#E41A1C	566	0.925385746163776	1	1	FALSE	0.3	1
#E41A1C	567	0.918623245247019	1	1	FALSE	0.3	1
#E41A1C	568	0.912463362628578	1	1	FALSE	0.3	1
#E41A1C	569	0.906836142594732	1	1	FALSE	0.3	1
#E41A1C	570	0.901753016932425	1	1	FALSE	0.3	1
#E41A1C	571	0.897264825327513	1	1	FALSE	0.3	1
#E41A1C	572	0.893370050633584	1	1	FALSE	0.3	1
#E41A1C	573	0.890027864032481	1	1	FALSE	0.3	1
#E41A1C	574	0.887241421324775	1	1	FALSE	0.3	1
#E41A1C	575	0.885061454034176	1	1	FALSE	0.3	1
#E41A1C	576	0.883449411205693	1	1	FALSE	0.3	1
#E41A1C	577	0.882409871564505	1	1	FALSE	0.3	1
#E41A1C	578	0.881924624250799	1	1	FALSE	0.3	1
#E41A1C	579	0.882042060110551	1	1	FALSE	0.3	1
#E41A1C	580	0.882761466651164	1	1	FALSE	0.3	1
#E41A1C	581	0.884062811557553	1	1	FALSE	0.3	1
#E41A1C	582	0.885948421511803	1	1	FALSE	0.3	1
#E41A1C	583	0.888377135561516	1	1	FALSE	0.3	1
#E41A1C	584	0.891430369793381	1	1	FALSE	0.3	1
#E41A1C	585	0.895083717667027	1	1	FALSE	0.3	1
#E41A1C	586	0.89928598636892	1	1	FALSE	0.3	1
#E41A1C	587	0.904044055486214	1	1	FALSE	0.3	1
#E41A1C	588	0.909348083661957	1	1	FALSE	0.3	1
#E41A1C	589	0.915268249226649	1	1	FALSE	0.3	1
#E41A1C	590	0.921742005745276	1	1	FALSE	0.3	1
#E41A1C	591	0.928774352061845	1	1	FALSE	0.3	1
#E41A1C	592	0.936367084461494	1	1	FALSE	0.3	1
#E41A1C	593	0.944527510353346	1	1	FALSE	0.3	1
#E41A1C	594	0.953188544337639	1	1	FALSE	0.3	1
#E41A1C	595	0.962388704551449	1	1	FALSE	0.3	1
#E41A1C	596	0.972119946683626	1	1	FALSE	0.3	1
#E41A1C	597	0.982383743943574	1	1	FALSE	0.3	1
#E41A1C	598	0.993152358837141	1	1	FALSE	0.3	1
#E41A1C	599	1.00442086721458	1	1	FALSE	0.3	1
#E41A1C	600	1.01618455566322	1	1	FALSE	0.3	1
#E41A1C	601	1.02836560771987	1	1	FALSE	0.3	1
#E41A1C	602	1.04095340319382	1	1	FALSE	0.3	1
#E41A1C	603	1.05397549184103	1	1	FALSE	0.3	1
#E41A1C	604	1.0673168342961	1	1	FALSE	0.3	1
#E41A1C	605	1.08101822650402	1	1	FALSE	0.3	1
#E41A1C	606	1.0950755203275	1	1	FALSE	0.3	1
#E41A1C	607	1.10950648280344	1	1	FALSE	0.3	1
#E41A1C	608	1.1242914577986	1	1	FALSE	0.3	1
#E41A1C	609	1.13934002810695	1	1	FALSE	0.3	1
#E41A1C	610	1.15465368993669	1	1	FALSE	0.3	1
#E41A1C	611	1.17019631047076	1	1	FALSE	0.3	1
#E41A1C	612	1.18589663387861	1	1	FALSE	0.3	1
#E41A1C	613	1.20177456684625	1	1	FALSE	0.3	1
#E41A1C	614	1.21783560997321	1	1	FALSE	0.3	1
#E41A1C	615	1.23403554702082	1	1	FALSE	0.3	1
#E41A1C	616	1.2503839687933	1	1	FALSE	0.3	1
#E41A1C	617	1.26686222825572	1	1	FALSE	0.3	1
#E41A1C	618	1.28348826412694	1	1	FALSE	0.3	1
#E41A1C	619	1.30010226105947	1	1	FALSE	0.3	1
#E41A1C	620	1.31675175366069	1	1	FALSE	0.3	1
#E41A1C	621	1.33342083681469	1	1	FALSE	0.3	1
#E41A1C	622	1.35016537628193	1	1	FALSE	0.3	1
#E41A1C	623	1.36692838692555	1	1	FALSE	0.3	1
#E41A1C	624	1.38370043985955	1	1	FALSE	0.3	1
#E41A1C	625	1.40040014129075	1	1	FALSE	0.3	1
#E41A1C	626	1.4170310496716	1	1	FALSE	0.3	1
#E41A1C	627	1.43350204436188	1	1	FALSE	0.3	1
#E41A1C	628	1.44982387389196	1	1	FALSE	0.3	1
#E41A1C	629	1.46594643900462	1	1	FALSE	0.3	1
#E41A1C	630	1.48193954537511	1	1	FALSE	0.3	1
#E41A1C	631	1.49766777936972	1	1	FALSE	0.3	1
#E41A1C	632	1.51311874680608	1	1	FALSE	0.3	1
#E41A1C	633	1.52823015597855	1	1	FALSE	0.3	1
#E41A1C	634	1.54303649763411	1	1	FALSE	0.3	1
#E41A1C	635	1.55749145358475	1	1	FALSE	0.3	1
#E41A1C	636	1.57157380997451	1	1	FALSE	0.3	1
#E41A1C	637	1.58528780221996	1	1	FALSE	0.3	1
#E41A1C	638	1.59863747235687	1	1	FALSE	0.3	1
#E41A1C	639	1.61163291853219	1	1	FALSE	0.3	1
#E41A1C	640	1.6242322233086	1	1	FALSE	0.3	1
#E41A1C	641	1.63637154637152	1	1	FALSE	0.3	1
#E41A1C	642	1.64809422184562	1	1	FALSE	0.3	1
#E41A1C	643	1.65930835796015	1	1	FALSE	0.3	1
#E41A1C	644	1.66999263481294	1	1	FALSE	0.3	1
#E41A1C	645	1.68025299859949	1	1	FALSE	0.3	1
#E41A1C	646	1.6900602665522	1	1	FALSE	0.3	1
#E41A1C	647	1.69940541384762	1	1	FALSE	0.3	1
#E41A1C	648	1.70823265359606	1	1	FALSE	0.3	1
#E41A1C	649	1.71651276533016	1	1	FALSE	0.3	1
#E41A1C	650	1.72430284375958	1	1	FALSE	0.3	1
#E41A1C	651	1.73151785223596	1	1	FALSE	0.3	1
#E41A1C	652	1.73817089114176	1	1	FALSE	0.3	1
#E41A1C	653	1.74426699843136	1	1	FALSE	0.3	1
#E41A1C	654	1.7497963382797	1	1	FALSE	0.3	1
#E41A1C	655	1.75479936267311	1	1	FALSE	0.3	1
#E41A1C	656	1.75926259992919	1	1	FALSE	0.3	1
#E41A1C	657	1.76320045754502	1	1	FALSE	0.3	1
#E41A1C	658	1.76661356990307	1	1	FALSE	0.3	1
#E41A1C	659	1.76954499893176	1	1	FALSE	0.3	1
#E41A1C	660	1.77203118593355	1	1	FALSE	0.3	1
#E41A1C	661	1.77402465493904	1	1	FALSE	0.3	1
#E41A1C	662	1.77549465157284	1	1	FALSE	0.3	1
#E41A1C	663	1.7765161869147	1	1	FALSE	0.3	1
#E41A1C	664	1.77705958761587	1	1	FALSE	0.3	1
#E41A1C	665	1.77717092413281	1	1	FALSE	0.3	1
#E41A1C	666	1.7767479943448	1	1	FALSE	0.3	1
#E41A1C	667	1.77581877094783	1	1	FALSE	0.3	1
#E41A1C	668	1.7744202444082	1	1	FALSE	0.3	1
#E41A1C	669	1.77250932556675	1	1	FALSE	0.3	1
#E41A1C	670	1.77015910494434	1	1	FALSE	0.3	1
#E41A1C	671	1.76731871632973	1	1	FALSE	0.3	1
#E41A1C	672	1.76403322596296	1	1	FALSE	0.3	1
#E41A1C	673	1.76029181061945	1	1	FALSE	0.3	1
#E41A1C	674	1.7561499633491	1	1	FALSE	0.3	1
#E41A1C	675	1.75157689489809	1	1	FALSE	0.3	1
#E41A1C	676	1.74655942606844	1	1	FALSE	0.3	1
#E41A1C	677	1.74106418825552	1	1	FALSE	0.3	1
#E41A1C	678	1.7351391271271	1	1	FALSE	0.3	1
#E41A1C	679	1.72881275825042	1	1	FALSE	0.3	1
#E41A1C	680	1.72205712921767	1	1	FALSE	0.3	1
#E41A1C	681	1.71488237940217	1	1	FALSE	0.3	1
#E41A1C	682	1.70736355611744	1	1	FALSE	0.3	1
#E41A1C	683	1.69951392443007	1	1	FALSE	0.3	1
#E41A1C	684	1.69130790537258	1	1	FALSE	0.3	1
#E41A1C	685	1.68270048369503	1	1	FALSE	0.3	1
#E41A1C	686	1.67380880841527	1	1	FALSE	0.3	1
#E41A1C	687	1.66458109909555	1	1	FALSE	0.3	1
#E41A1C	688	1.6549857981727	1	1	FALSE	0.3	1
#E41A1C	689	1.64504120090926	1	1	FALSE	0.3	1
#E41A1C	690	1.63483251845678	1	1	FALSE	0.3	1
#E41A1C	691	1.6243974866474	1	1	FALSE	0.3	1
#E41A1C	692	1.6137272425205	1	1	FALSE	0.3	1
#E41A1C	693	1.60285389220839	1	1	FALSE	0.3	1
#E41A1C	694	1.59169343962358	1	1	FALSE	0.3	1
#E41A1C	695	1.58033195980407	1	1	FALSE	0.3	1
#E41A1C	696	1.56879094292336	1	1	FALSE	0.3	1
#E41A1C	697	1.55707631317105	1	1	FALSE	0.3	1
#E41A1C	698	1.54522199601868	1	1	FALSE	0.3	1
#E41A1C	699	1.53320812942256	1	1	FALSE	0.3	1
#E41A1C	700	1.52096927569556	1	1	FALSE	0.3	1
#E41A1C	701	1.50852142858819	1	1	FALSE	0.3	1
#E41A1C	702	1.49596773162307	1	1	FALSE	0.3	1
#E41A1C	703	1.48329319597143	1	1	FALSE	0.3	1
#E41A1C	704	1.47046275443648	1	1	FALSE	0.3	1
#E41A1C	705	1.45749982474848	1	1	FALSE	0.3	1
#E41A1C	706	1.44439955945723	1	1	FALSE	0.3	1
#E41A1C	707	1.43118848804592	1	1	FALSE	0.3	1
#E41A1C	708	1.41791702313907	1	1	FALSE	0.3	1
#E41A1C	709	1.40463664157087	1	1	FALSE	0.3	1
#E41A1C	710	1.3913971885745	1	1	FALSE	0.3	1
#E41A1C	711	1.37811682653385	1	1	FALSE	0.3	1
#E41A1C	712	1.36482716329689	1	1	FALSE	0.3	1
#E41A1C	713	1.35150375115222	1	1	FALSE	0.3	1
#E41A1C	714	1.33816241146308	1	1	FALSE	0.3	1
#E41A1C	715	1.32488259446497	1	1	FALSE	0.3	1
#E41A1C	716	1.31165714696382	1	1	FALSE	0.3	1
#E41A1C	717	1.29850673148055	1	1	FALSE	0.3	1
#E41A1C	718	1.28543724220812	1	1	FALSE	0.3	1
#E41A1C	719	1.27247813405507	1	1	FALSE	0.3	1
#E41A1C	720	1.25964362189835	1	1	FALSE	0.3	1
#E41A1C	721	1.24697717872673	1	1	FALSE	0.3	1
#E41A1C	722	1.23442752591334	1	1	FALSE	0.3	1
#E41A1C	723	1.22211587968185	1	1	FALSE	0.3	1
#E41A1C	724	1.21001604132799	1	1	FALSE	0.3	1
#E41A1C	725	1.19814018377264	1	1	FALSE	0.3	1
#E41A1C	726	1.18648417846138	1	1	FALSE	0.3	1
#E41A1C	727	1.17508007147791	1	1	FALSE	0.3	1
#E41A1C	728	1.16392436300774	1	1	FALSE	0.3	1
#E41A1C	729	1.15302908152046	1	1	FALSE	0.3	1
#E41A1C	730	1.14238280640353	1	1	FALSE	0.3	1
#E41A1C	731	1.13212470583452	1	1	FALSE	0.3	1
#E41A1C	732	1.12218394269105	1	1	FALSE	0.3	1
#E41A1C	733	1.11258831169461	1	1	FALSE	0.3	1
#E41A1C	734	1.10333724057199	1	1	FALSE	0.3	1
#E41A1C	735	1.09445200593836	1	1	FALSE	0.3	1
#E41A1C	736	1.08592822098335	1	1	FALSE	0.3	1
#E41A1C	737	1.07773650267145	1	1	FALSE	0.3	1
#E41A1C	738	1.06993097906062	1	1	FALSE	0.3	1
#E41A1C	739	1.06253793813969	1	1	FALSE	0.3	1
#E41A1C	740	1.05560402822559	1	1	FALSE	0.3	1
#E41A1C	741	1.04905436804421	1	1	FALSE	0.3	1
#E41A1C	742	1.04288640688609	1	1	FALSE	0.3	1
#E41A1C	743	1.03717467013167	1	1	FALSE	0.3	1
#E41A1C	744	1.03185448211064	1	1	FALSE	0.3	1
#E41A1C	745	1.02689363482107	1	1	FALSE	0.3	1
#E41A1C	746	1.02238839290375	1	1	FALSE	0.3	1
#E41A1C	747	1.01834630379617	1	1	FALSE	0.3	1
#E41A1C	748	1.0147214114965	1	1	FALSE	0.3	1
#E41A1C	749	1.01147506453549	1	1	FALSE	0.3	1
#E41A1C	750	1.00867218772559	1	1	FALSE	0.3	1
#E41A1C	751	1.00630728952574	1	1	FALSE	0.3	1
#E41A1C	752	1.00438159400322	1	1	FALSE	0.3	1
#E41A1C	753	1.00292210240011	1	1	FALSE	0.3	1
#E41A1C	754	1.00188440932891	1	1	FALSE	0.3	1
#E41A1C	755	1.00132046479336	1	1	FALSE	0.3	1
#E41A1C	756	1.00122820660454	1	1	FALSE	0.3	1
#E41A1C	757	1.00162743328634	1	1	FALSE	0.3	1
#E41A1C	758	1.00252369290181	1	1	FALSE	0.3	1
#E41A1C	759	1.00388650603786	1	1	FALSE	0.3	1
#E41A1C	760	1.00570070383058	1	1	FALSE	0.3	1
#E41A1C	761	1.00793255901573	1	1	FALSE	0.3	1
#E41A1C	762	1.01062782103465	1	1	FALSE	0.3	1
#E41A1C	763	1.01375530286348	1	1	FALSE	0.3	1
#E41A1C	764	1.01728595224559	1	1	FALSE	0.3	1
#E41A1C	765	1.02124351416353	1	1	FALSE	0.3	1
#E41A1C	766	1.02565192616469	1	1	FALSE	0.3	1
#E41A1C	767	1.03049765310214	1	1	FALSE	0.3	1
#E41A1C	768	1.03576763576447	1	1	FALSE	0.3	1
#E41A1C	769	1.041421066327	1	1	FALSE	0.3	1
#E41A1C	770	1.04749565268586	1	1	FALSE	0.3	1
#E41A1C	771	1.05397630972984	1	1	FALSE	0.3	1
#E41A1C	772	1.06080223707959	1	1	FALSE	0.3	1
#E41A1C	773	1.06800490789563	1	1	FALSE	0.3	1
#E41A1C	774	1.07559988045869	1	1	FALSE	0.3	1
#E41A1C	775	1.08354546341952	1	1	FALSE	0.3	1
#E41A1C	776	1.09185514657742	1	1	FALSE	0.3	1
#E41A1C	777	1.10044693457466	1	1	FALSE	0.3	1
#E41A1C	778	1.10935731829323	1	1	FALSE	0.3	1
#E41A1C	779	1.11855874515597	1	1	FALSE	0.3	1
#E41A1C	780	1.1280066220924	1	1	FALSE	0.3	1
#E41A1C	781	1.13774211146553	1	1	FALSE	0.3	1
#E41A1C	782	1.14774300361142	1	1	FALSE	0.3	1
#E41A1C	783	1.15799574244498	1	1	FALSE	0.3	1
#E41A1C	784	1.16844613991499	1	1	FALSE	0.3	1
#E41A1C	785	1.17907610444283	1	1	FALSE	0.3	1
#E41A1C	786	1.18990766289139	1	1	FALSE	0.3	1
#E41A1C	787	1.20090950884497	1	1	FALSE	0.3	1
#E41A1C	788	1.21208092769501	1	1	FALSE	0.3	1
#E41A1C	789	1.22342738028064	1	1	FALSE	0.3	1
#E41A1C	790	1.23489150951502	1	1	FALSE	0.3	1
#E41A1C	791	1.24651417415765	1	1	FALSE	0.3	1
#E41A1C	792	1.25827303408896	1	1	FALSE	0.3	1
#E41A1C	793	1.27009233009749	1	1	FALSE	0.3	1
#E41A1C	794	1.28198789401555	1	1	FALSE	0.3	1
#E41A1C	795	1.29395753037738	1	1	FALSE	0.3	1
#E41A1C	796	1.30597716201085	1	1	FALSE	0.3	1
#E41A1C	797	1.31806310091568	1	1	FALSE	0.3	1
#E41A1C	798	1.33014616950656	1	1	FALSE	0.3	1
#E41A1C	799	1.34218534775581	1	1	FALSE	0.3	1
#E41A1C	800	1.35419747453345	1	1	FALSE	0.3	1
#E41A1C	801	1.36617980862584	1	1	FALSE	0.3	1
#E41A1C	802	1.37808531929705	1	1	FALSE	0.3	1
#E41A1C	803	1.38988166732896	1	1	FALSE	0.3	1
#E41A1C	804	1.40159968661771	1	1	FALSE	0.3	1
#E41A1C	805	1.41321323574165	1	1	FALSE	0.3	1
#E41A1C	806	1.424693965173	1	1	FALSE	0.3	1
#E41A1C	807	1.43604851723649	1	1	FALSE	0.3	1
#E41A1C	808	1.44721300909112	1	1	FALSE	0.3	1
#E41A1C	809	1.45814602782115	1	1	FALSE	0.3	1
#E41A1C	810	1.46882387102565	1	1	FALSE	0.3	1
#E41A1C	811	1.47936760488981	1	1	FALSE	0.3	1
#E41A1C	812	1.48970837913599	1	1	FALSE	0.3	1
#E41A1C	813	1.49982757672587	1	1	FALSE	0.3	1
#E41A1C	814	1.50974239312846	1	1	FALSE	0.3	1
#E41A1C	815	1.51949081331803	1	1	FALSE	0.3	1
#E41A1C	816	1.52903965507287	1	1	FALSE	0.3	1
#E41A1C	817	1.53835550861733	1	1	FALSE	0.3	1
#E41A1C	818	1.54745903294575	1	1	FALSE	0.3	1
#E41A1C	819	1.55638844964483	1	1	FALSE	0.3	1
#E41A1C	820	1.56505814908768	1	1	FALSE	0.3	1
#E41A1C	821	1.57346318830232	1	1	FALSE	0.3	1
#E41A1C	822	1.58155300250985	1	1	FALSE	0.3	1
#E41A1C	823	1.58936390250181	1	1	FALSE	0.3	1
#E41A1C	824	1.59687784351315	1	1	FALSE	0.3	1
#E41A1C	825	1.60410595654857	1	1	FALSE	0.3	1
#E41A1C	826	1.61102354963638	1	1	FALSE	0.3	1
#E41A1C	827	1.61758066585472	1	1	FALSE	0.3	1
#E41A1C	828	1.62378787093289	1	1	FALSE	0.3	1
#E41A1C	829	1.62965515767694	1	1	FALSE	0.3	1
#E41A1C	830	1.63512145421661	1	1	FALSE	0.3	1
#E41A1C	831	1.64022418930921	1	1	FALSE	0.3	1
#E41A1C	832	1.64495722591216	1	1	FALSE	0.3	1
#E41A1C	833	1.64929936904703	1	1	FALSE	0.3	1
#E41A1C	834	1.65327594371263	1	1	FALSE	0.3	1
#E41A1C	835	1.65691803918442	1	1	FALSE	0.3	1
#E41A1C	836	1.66018140434525	1	1	FALSE	0.3	1
#E41A1C	837	1.66312659113764	1	1	FALSE	0.3	1
#E41A1C	838	1.66579202488747	1	1	FALSE	0.3	1
#E41A1C	839	1.66812653442471	1	1	FALSE	0.3	1
#E41A1C	840	1.67009496391802	1	1	FALSE	0.3	1
#E41A1C	841	1.67175993167538	1	1	FALSE	0.3	1
#E41A1C	842	1.67310886353462	1	1	FALSE	0.3	1
#E41A1C	843	1.674149175717	1	1	FALSE	0.3	1
#E41A1C	844	1.67480921950387	1	1	FALSE	0.3	1
#E41A1C	845	1.67507611642421	1	1	FALSE	0.3	1
#E41A1C	846	1.67495293293872	1	1	FALSE	0.3	1
#E41A1C	847	1.67448502766122	1	1	FALSE	0.3	1
#E41A1C	848	1.67366667108288	1	1	FALSE	0.3	1
#E41A1C	849	1.6725173637666	1	1	FALSE	0.3	1
#E41A1C	850	1.67105490621712	1	1	FALSE	0.3	1
#E41A1C	851	1.66925863314761	1	1	FALSE	0.3	1
#E41A1C	852	1.66714085986962	1	1	FALSE	0.3	1
#E41A1C	853	1.66467137563968	1	1	FALSE	0.3	1
#E41A1C	854	1.66184531076949	1	1	FALSE	0.3	1
#E41A1C	855	1.65870731067492	1	1	FALSE	0.3	1
#E41A1C	856	1.65533387076417	1	1	FALSE	0.3	1
#E41A1C	857	1.65167234665782	1	1	FALSE	0.3	1
#E41A1C	858	1.64769623263206	1	1	FALSE	0.3	1
#E41A1C	859	1.64341013529279	1	1	FALSE	0.3	1
#E41A1C	860	1.63884415998725	1	1	FALSE	0.3	1
#E41A1C	861	1.63400780959035	1	1	FALSE	0.3	1
#E41A1C	862	1.62888110413246	1	1	FALSE	0.3	1
#E41A1C	863	1.62353407890345	1	1	FALSE	0.3	1
#E41A1C	864	1.61793025978291	1	1	FALSE	0.3	1
#E41A1C	865	1.61208005616913	1	1	FALSE	0.3	1
#E41A1C	866	1.60599646728032	1	1	FALSE	0.3	1
#E41A1C	867	1.59967585584846	1	1	FALSE	0.3	1
#E41A1C	868	1.5931627283701	1	1	FALSE	0.3	1
#E41A1C	869	1.58644925967959	1	1	FALSE	0.3	1
#E41A1C	870	1.57951441948266	1	1	FALSE	0.3	1
#E41A1C	871	1.57232589373124	1	1	FALSE	0.3	1
#E41A1C	872	1.5649629428066	1	1	FALSE	0.3	1
#E41A1C	873	1.55739898558544	1	1	FALSE	0.3	1
#E41A1C	874	1.54958433804745	1	1	FALSE	0.3	1
#E41A1C	875	1.54157798258799	1	1	FALSE	0.3	1
#E41A1C	876	1.53337718010936	1	1	FALSE	0.3	1
#E41A1C	877	1.52502356891004	1	1	FALSE	0.3	1
#E41A1C	878	1.51651561161081	1	1	FALSE	0.3	1
#E41A1C	879	1.50789730389415	1	1	FALSE	0.3	1
#E41A1C	880	1.49923163672331	1	1	FALSE	0.3	1
#E41A1C	881	1.49039808477906	1	1	FALSE	0.3	1
#E41A1C	882	1.48143091413093	1	1	FALSE	0.3	1
#E41A1C	883	1.47234424120226	1	1	FALSE	0.3	1
#E41A1C	884	1.46314351218648	1	1	FALSE	0.3	1
#E41A1C	885	1.45387470125765	1	1	FALSE	0.3	1
#E41A1C	886	1.444576817134	1	1	FALSE	0.3	1
#E41A1C	887	1.43523654516945	1	1	FALSE	0.3	1
#E41A1C	888	1.42584413199164	1	1	FALSE	0.3	1
#E41A1C	889	1.41642531495968	1	1	FALSE	0.3	1
#E41A1C	890	1.4069029231119	1	1	FALSE	0.3	1
#E41A1C	891	1.39733461014083	1	1	FALSE	0.3	1
#E41A1C	892	1.38772991521052	1	1	FALSE	0.3	1
#E41A1C	893	1.37814579275591	1	1	FALSE	0.3	1
#E41A1C	894	1.36860438121798	1	1	FALSE	0.3	1
#E41A1C	895	1.35911397269468	1	1	FALSE	0.3	1
#E41A1C	896	1.34969354988176	1	1	FALSE	0.3	1
#E41A1C	897	1.34034637880249	1	1	FALSE	0.3	1
#E41A1C	898	1.33105040541866	1	1	FALSE	0.3	1
#E41A1C	899	1.32181473695112	1	1	FALSE	0.3	1
#E41A1C	900	1.31266540801468	1	1	FALSE	0.3	1
#E41A1C	901	1.30356134140967	1	1	FALSE	0.3	1
#E41A1C	902	1.29452789630807	1	1	FALSE	0.3	1
#E41A1C	903	1.28559339495169	1	1	FALSE	0.3	1
#E41A1C	904	1.27680291963682	1	1	FALSE	0.3	1
#E41A1C	905	1.26821063753186	1	1	FALSE	0.3	1
#E41A1C	906	1.25978070049037	1	1	FALSE	0.3	1
#E41A1C	907	1.25149458851712	1	1	FALSE	0.3	1
#E41A1C	908	1.24338772052594	1	1	FALSE	0.3	1
#E41A1C	909	1.23544251022035	1	1	FALSE	0.3	1
#E41A1C	910	1.22768433347869	1	1	FALSE	0.3	1
#E41A1C	911	1.22012201415106	1	1	FALSE	0.3	1
#E41A1C	912	1.21277763697772	1	1	FALSE	0.3	1
#E41A1C	913	1.20570646127271	1	1	FALSE	0.3	1
#E41A1C	914	1.19888351798624	1	1	FALSE	0.3	1
#E41A1C	915	1.19222234542937	1	1	FALSE	0.3	1
#E41A1C	916	1.18574131361421	1	1	FALSE	0.3	1
#E41A1C	917	1.17950951984461	1	1	FALSE	0.3	1
#E41A1C	918	1.17353617391639	1	1	FALSE	0.3	1
#E41A1C	919	1.16778138635263	1	1	FALSE	0.3	1
#E41A1C	920	1.16224332316841	1	1	FALSE	0.3	1
#E41A1C	921	1.15696665001249	1	1	FALSE	0.3	1
#E41A1C	922	1.15196438215932	1	1	FALSE	0.3	1
#E41A1C	923	1.1472554024956	1	1	FALSE	0.3	1
#E41A1C	924	1.14284418435033	1	1	FALSE	0.3	1
#E41A1C	925	1.13868608860011	1	1	FALSE	0.3	1
#E41A1C	926	1.13483961752822	1	1	FALSE	0.3	1
#E41A1C	927	1.13130337261948	1	1	FALSE	0.3	1
#E41A1C	928	1.12808296404619	1	1	FALSE	0.3	1
#E41A1C	929	1.12514587949761	1	1	FALSE	0.3	1
#E41A1C	930	1.12250152974281	1	1	FALSE	0.3	1
#E41A1C	931	1.12022132694333	1	1	FALSE	0.3	1
#E41A1C	932	1.11828684874165	1	1	FALSE	0.3	1
#E41A1C	933	1.11667144637337	1	1	FALSE	0.3	1
#E41A1C	934	1.11538961385423	1	1	FALSE	0.3	1
#E41A1C	935	1.1144274231492	1	1	FALSE	0.3	1
#E41A1C	936	1.11378477303867	1	1	FALSE	0.3	1
#E41A1C	937	1.11348849167216	1	1	FALSE	0.3	1
#E41A1C	938	1.11353884077683	1	1	FALSE	0.3	1
#E41A1C	939	1.11391903171217	1	1	FALSE	0.3	1
#E41A1C	940	1.11463404238397	1	1	FALSE	0.3	1
#E41A1C	941	1.11571835095416	1	1	FALSE	0.3	1
#E41A1C	942	1.11712600630284	1	1	FALSE	0.3	1
#E41A1C	943	1.11885634616685	1	1	FALSE	0.3	1
#E41A1C	944	1.12089569859586	1	1	FALSE	0.3	1
#E41A1C	945	1.12323573173142	1	1	FALSE	0.3	1
#E41A1C	946	1.12587985604821	1	1	FALSE	0.3	1
#E41A1C	947	1.12882917909814	1	1	FALSE	0.3	1
#E41A1C	948	1.13210217552888	1	1	FALSE	0.3	1
#E41A1C	949	1.13562222847975	1	1	FALSE	0.3	1
#E41A1C	950	1.13941773212082	1	1	FALSE	0.3	1
#E41A1C	951	1.1435325753831	1	1	FALSE	0.3	1
#E41A1C	952	1.14789907900542	1	1	FALSE	0.3	1
#E41A1C	953	1.15254149878436	1	1	FALSE	0.3	1
#E41A1C	954	1.15746593758932	1	1	FALSE	0.3	1
#E41A1C	955	1.16264323359088	1	1	FALSE	0.3	1
#E41A1C	956	1.16803855549943	1	1	FALSE	0.3	1
#E41A1C	957	1.17366186465842	1	1	FALSE	0.3	1
#E41A1C	958	1.17951942167891	1	1	FALSE	0.3	1
#E41A1C	959	1.18561033538844	1	1	FALSE	0.3	1
#E41A1C	960	1.19190191203058	1	1	FALSE	0.3	1
#E41A1C	961	1.19839075018916	1	1	FALSE	0.3	1
#E41A1C	962	1.20508584051445	1	1	FALSE	0.3	1
#E41A1C	963	1.21194263598889	1	1	FALSE	0.3	1
#E41A1C	964	1.21897989669141	1	1	FALSE	0.3	1
#E41A1C	965	1.22620607940414	1	1	FALSE	0.3	1
#E41A1C	966	1.23358185645434	1	1	FALSE	0.3	1
#E41A1C	967	1.24108512775084	1	1	FALSE	0.3	1
#E41A1C	968	1.24869863083354	1	1	FALSE	0.3	1
#E41A1C	969	1.25642557308782	1	1	FALSE	0.3	1
#E41A1C	970	1.26428284431851	1	1	FALSE	0.3	1
#E41A1C	971	1.27221397513992	1	1	FALSE	0.3	1
#E41A1C	972	1.28022158254734	1	1	FALSE	0.3	1
#E41A1C	973	1.28829661589719	1	1	FALSE	0.3	1
#E41A1C	974	1.29642461605226	1	1	FALSE	0.3	1
#E41A1C	975	1.30462127315957	1	1	FALSE	0.3	1
#E41A1C	976	1.3128717268406	1	1	FALSE	0.3	1
#E41A1C	977	1.32116764176572	1	1	FALSE	0.3	1
#E41A1C	978	1.32950568209925	1	1	FALSE	0.3	1
#E41A1C	979	1.33788760718721	1	1	FALSE	0.3	1
#E41A1C	980	1.34632664021984	1	1	FALSE	0.3	1
#E41A1C	981	1.35477063092541	1	1	FALSE	0.3	1
#E41A1C	982	1.3631985971785	1	1	FALSE	0.3	1
#E41A1C	983	1.37161764118306	1	1	FALSE	0.3	1
#E41A1C	984	1.38005378643482	1	1	FALSE	0.3	1
#E41A1C	985	1.38846143076499	1	1	FALSE	0.3	1
#E41A1C	986	1.39684087354521	1	1	FALSE	0.3	1
#E41A1C	987	1.40520764512026	1	1	FALSE	0.3	1
#E41A1C	988	1.41351492901781	1	1	FALSE	0.3	1
#E41A1C	989	1.421757551946	1	1	FALSE	0.3	1
#E41A1C	990	1.42990304905766	1	1	FALSE	0.3	1
#E41A1C	991	1.43796809171738	1	1	FALSE	0.3	1
#E41A1C	992	1.44592617420144	1	1	FALSE	0.3	1
#E41A1C	993	1.45376935130233	1	1	FALSE	0.3	1
#E41A1C	994	1.46152505338412	1	1	FALSE	0.3	1
#E41A1C	995	1.46917545276663	1	1	FALSE	0.3	1
#E41A1C	996	1.47669890571135	1	1	FALSE	0.3	1
#E41A1C	997	1.48410768077155	1	1	FALSE	0.3	1
#E41A1C	998	1.49136995654097	1	1	FALSE	0.3	1
[truncated: 14,009 more rows]
