# Supplementary material for: Differential nucleosome organization in human interphase and metaphase chromosomes
Source: Mol Syst Biol. 2026 Feb 2;22(5):738–65. doi: 10.1038/s44320-026-00192-y (PMC13144420; doi:10.1038/s44320-026-00192-y)
Supplement: Supplementary file 7 — Source data Fig. 5 [file 44320_2026_192_MOESM7_ESM.zip › Figure 5/5E/README.txt]

position coordinates for CTCF sites analyzed are provided in csv format. nucleosome occupancy scores are available in GEO datasets:
clone1-2 GSE264401
clone2 GSE296340
