# Supplementary material for: Differential nucleosome organization in human interphase and metaphase chromosomes
Source: Mol Syst Biol. 2026 Feb 2;22(5):738–65. doi: 10.1038/s44320-026-00192-y (PMC13144420; doi:10.1038/s44320-026-00192-y)
Supplement: Supplementary file 8 — Source data Fig. 6 [file 44320_2026_192_MOESM8_ESM.zip]

Archive with 17 entries (12 files):
- Figure 6/
- Figure 6/6A/
- Figure 6/6A/fig6a.csv
- Figure 6/6A/Figure6A.pdf
- Figure 6/6A/README.txt
- Figure 6/6B/
- Figure 6/6B/fig6b.csv
- Figure 6/6B/Figure6B.pdf
- Figure 6/6B/README.txt
- Figure 6/6C/
- Figure 6/6C/fig6c.csv
- Figure 6/6C/Figure6C.pdf
- Figure 6/6C/README.txt
- Figure 6/6D/
- Figure 6/6D/fig6d.csv
- Figure 6/6D/Figure6D.pdf
- Figure 6/6D/README.txt
