# Supplementary material for: Differential nucleosome organization in human interphase and metaphase chromosomes
Source: Mol Syst Biol. 2026 Feb 2;22(5):738–65. doi: 10.1038/s44320-026-00192-y (PMC13144420; doi:10.1038/s44320-026-00192-y)
Supplement: Supplementary file 8 — Source data Fig. 6 [file 44320_2026_192_MOESM8_ESM.zip › Figure 6/6A/fig6a.csv]

colour	x	y	PANEL	group	flipped_aes	linewidth	linetype	alpha
#66C2A5	-300	1.6672160114215	1	1	FALSE	0.3	1
#66C2A5	-299	1.66675630397387	1	1	FALSE	0.3	1
#66C2A5	-298	1.66626452781374	1	1	FALSE	0.3	1
#66C2A5	-297	1.66572272988851	1	1	FALSE	0.3	1
#66C2A5	-296	1.66515430083434	1	1	FALSE	0.3	1
#66C2A5	-295	1.66456119497564	1	1	FALSE	0.3	1
#66C2A5	-294	1.66392432441529	1	1	FALSE	0.3	1
#66C2A5	-293	1.66326072520338	1	1	FALSE	0.3	1
#66C2A5	-292	1.66255861869947	1	1	FALSE	0.3	1
#66C2A5	-291	1.66180673151239	1	1	FALSE	0.3	1
#66C2A5	-290	1.66102487489238	1	1	FALSE	0.3	1
#66C2A5	-289	1.66019638090163	1	1	FALSE	0.3	1
#66C2A5	-288	1.65934621483228	1	1	FALSE	0.3	1
#66C2A5	-287	1.65852923668364	1	1	FALSE	0.3	1
#66C2A5	-286	1.65770315075382	1	1	FALSE	0.3	1
#66C2A5	-285	1.6568208885714	1	1	FALSE	0.3	1
#66C2A5	-284	1.65588256053049	1	1	FALSE	0.3	1
#66C2A5	-283	1.6549210477166	1	1	FALSE	0.3	1
#66C2A5	-282	1.6539301827976	1	1	FALSE	0.3	1
#66C2A5	-281	1.65288375558492	1	1	FALSE	0.3	1
#66C2A5	-280	1.65181910099202	1	1	FALSE	0.3	1
#66C2A5	-279	1.65073414245566	1	1	FALSE	0.3	1
#66C2A5	-278	1.64963937413235	1	1	FALSE	0.3	1
#66C2A5	-277	1.64850754656542	1	1	FALSE	0.3	1
#66C2A5	-276	1.6473551390698	1	1	FALSE	0.3	1
#66C2A5	-275	1.64616451450791	1	1	FALSE	0.3	1
#66C2A5	-274	1.64497026375842	1	1	FALSE	0.3	1
#66C2A5	-273	1.6437682276416	1	1	FALSE	0.3	1
#66C2A5	-272	1.64255150970759	1	1	FALSE	0.3	1
#66C2A5	-271	1.64129075922025	1	1	FALSE	0.3	1
#66C2A5	-270	1.64000430650485	1	1	FALSE	0.3	1
#66C2A5	-269	1.63868018700922	1	1	FALSE	0.3	1
#66C2A5	-268	1.63734012629774	1	1	FALSE	0.3	1
#66C2A5	-267	1.63598119545067	1	1	FALSE	0.3	1
#66C2A5	-266	1.63463290268853	1	1	FALSE	0.3	1
#66C2A5	-265	1.63330363888852	1	1	FALSE	0.3	1
#66C2A5	-264	1.63198423462327	1	1	FALSE	0.3	1
#66C2A5	-263	1.63070527773395	1	1	FALSE	0.3	1
#66C2A5	-262	1.62945397229015	1	1	FALSE	0.3	1
#66C2A5	-261	1.62822618856625	1	1	FALSE	0.3	1
#66C2A5	-260	1.6270231839342	1	1	FALSE	0.3	1
#66C2A5	-259	1.625821799364	1	1	FALSE	0.3	1
#66C2A5	-258	1.6246188052345	1	1	FALSE	0.3	1
#66C2A5	-257	1.62343435071596	1	1	FALSE	0.3	1
#66C2A5	-256	1.62223727164963	1	1	FALSE	0.3	1
#66C2A5	-255	1.62107138959186	1	1	FALSE	0.3	1
#66C2A5	-254	1.61989628564767	1	1	FALSE	0.3	1
#66C2A5	-253	1.61873760582137	1	1	FALSE	0.3	1
#66C2A5	-252	1.61757600623569	1	1	FALSE	0.3	1
#66C2A5	-251	1.61643321345495	1	1	FALSE	0.3	1
#66C2A5	-250	1.61532956221886	1	1	FALSE	0.3	1
#66C2A5	-249	1.61424975001357	1	1	FALSE	0.3	1
#66C2A5	-248	1.61317372145343	1	1	FALSE	0.3	1
#66C2A5	-247	1.61212376052246	1	1	FALSE	0.3	1
#66C2A5	-246	1.61107953142732	1	1	FALSE	0.3	1
#66C2A5	-245	1.61005485109952	1	1	FALSE	0.3	1
#66C2A5	-244	1.60901581100327	1	1	FALSE	0.3	1
#66C2A5	-243	1.60798351226833	1	1	FALSE	0.3	1
#66C2A5	-242	1.60696135416034	1	1	FALSE	0.3	1
#66C2A5	-241	1.60597059321311	1	1	FALSE	0.3	1
#66C2A5	-240	1.60498896136755	1	1	FALSE	0.3	1
#66C2A5	-239	1.6040120667842	1	1	FALSE	0.3	1
#66C2A5	-238	1.60305082284872	1	1	FALSE	0.3	1
#66C2A5	-237	1.60209241707492	1	1	FALSE	0.3	1
#66C2A5	-236	1.6011673265408	1	1	FALSE	0.3	1
#66C2A5	-235	1.60028584796183	1	1	FALSE	0.3	1
#66C2A5	-234	1.59943028563455	1	1	FALSE	0.3	1
#66C2A5	-233	1.59858047920164	1	1	FALSE	0.3	1
#66C2A5	-232	1.59774772779723	1	1	FALSE	0.3	1
#66C2A5	-231	1.59691408336836	1	1	FALSE	0.3	1
#66C2A5	-230	1.59610580390522	1	1	FALSE	0.3	1
#66C2A5	-229	1.59532472041297	1	1	FALSE	0.3	1
#66C2A5	-228	1.59457565988511	1	1	FALSE	0.3	1
#66C2A5	-227	1.59384595171033	1	1	FALSE	0.3	1
#66C2A5	-226	1.59317453325455	1	1	FALSE	0.3	1
#66C2A5	-225	1.59257409273846	1	1	FALSE	0.3	1
#66C2A5	-224	1.59202086499127	1	1	FALSE	0.3	1
#66C2A5	-223	1.5915015193524	1	1	FALSE	0.3	1
#66C2A5	-222	1.59104947029537	1	1	FALSE	0.3	1
#66C2A5	-221	1.59065848847274	1	1	FALSE	0.3	1
#66C2A5	-220	1.59035064692523	1	1	FALSE	0.3	1
#66C2A5	-219	1.59009985396511	1	1	FALSE	0.3	1
#66C2A5	-218	1.58990473708844	1	1	FALSE	0.3	1
#66C2A5	-217	1.58977548398568	1	1	FALSE	0.3	1
#66C2A5	-216	1.58970305936664	1	1	FALSE	0.3	1
#66C2A5	-215	1.58969061157021	1	1	FALSE	0.3	1
#66C2A5	-214	1.58973928623208	1	1	FALSE	0.3	1
#66C2A5	-213	1.58986901241883	1	1	FALSE	0.3	1
#66C2A5	-212	1.59006007745643	1	1	FALSE	0.3	1
#66C2A5	-211	1.59032565178307	1	1	FALSE	0.3	1
#66C2A5	-210	1.59066396330174	1	1	FALSE	0.3	1
#66C2A5	-209	1.59106643285456	1	1	FALSE	0.3	1
#66C2A5	-208	1.59152568619659	1	1	FALSE	0.3	1
#66C2A5	-207	1.59200234367418	1	1	FALSE	0.3	1
#66C2A5	-206	1.5925584702025	1	1	FALSE	0.3	1
#66C2A5	-205	1.5931637515835	1	1	FALSE	0.3	1
#66C2A5	-204	1.5938272471659	1	1	FALSE	0.3	1
#66C2A5	-203	1.59454715200288	1	1	FALSE	0.3	1
#66C2A5	-202	1.59532159607892	1	1	FALSE	0.3	1
#66C2A5	-201	1.59614184448985	1	1	FALSE	0.3	1
#66C2A5	-200	1.59698863903634	1	1	FALSE	0.3	1
#66C2A5	-199	1.59792822513372	1	1	FALSE	0.3	1
#66C2A5	-198	1.59895141000743	1	1	FALSE	0.3	1
#66C2A5	-197	1.60002651914248	1	1	FALSE	0.3	1
#66C2A5	-196	1.60116659160471	1	1	FALSE	0.3	1
#66C2A5	-195	1.60235556191277	1	1	FALSE	0.3	1
#66C2A5	-194	1.6036186554728	1	1	FALSE	0.3	1
#66C2A5	-193	1.60492347578571	1	1	FALSE	0.3	1
#66C2A5	-192	1.60625726213981	1	1	FALSE	0.3	1
#66C2A5	-191	1.60764713772644	1	1	FALSE	0.3	1
#66C2A5	-190	1.60910283915704	1	1	FALSE	0.3	1
#66C2A5	-189	1.61064150813791	1	1	FALSE	0.3	1
#66C2A5	-188	1.61225286553609	1	1	FALSE	0.3	1
#66C2A5	-187	1.61391037203427	1	1	FALSE	0.3	1
#66C2A5	-186	1.61563685813771	1	1	FALSE	0.3	1
#66C2A5	-185	1.61739648980947	1	1	FALSE	0.3	1
#66C2A5	-184	1.61924143684208	1	1	FALSE	0.3	1
#66C2A5	-183	1.62114926490083	1	1	FALSE	0.3	1
#66C2A5	-182	1.62310191693454	1	1	FALSE	0.3	1
#66C2A5	-181	1.62509069423084	1	1	FALSE	0.3	1
#66C2A5	-180	1.62714925947888	1	1	FALSE	0.3	1
#66C2A5	-179	1.62929453496582	1	1	FALSE	0.3	1
#66C2A5	-178	1.63148526191579	1	1	FALSE	0.3	1
#66C2A5	-177	1.63371899804904	1	1	FALSE	0.3	1
#66C2A5	-176	1.63599657405932	1	1	FALSE	0.3	1
#66C2A5	-175	1.63833247061171	1	1	FALSE	0.3	1
#66C2A5	-174	1.64073860314136	1	1	FALSE	0.3	1
#66C2A5	-173	1.6431890682681	1	1	FALSE	0.3	1
#66C2A5	-172	1.64564897270055	1	1	FALSE	0.3	1
#66C2A5	-171	1.64810021095504	1	1	FALSE	0.3	1
#66C2A5	-170	1.65056524037123	1	1	FALSE	0.3	1
#66C2A5	-169	1.65309964664363	1	1	FALSE	0.3	1
#66C2A5	-168	1.65569542358991	1	1	FALSE	0.3	1
#66C2A5	-167	1.65834332155401	1	1	FALSE	0.3	1
#66C2A5	-166	1.6610311406397	1	1	FALSE	0.3	1
#66C2A5	-165	1.66373877534444	1	1	FALSE	0.3	1
#66C2A5	-164	1.6664520277798	1	1	FALSE	0.3	1
#66C2A5	-163	1.66921910223485	1	1	FALSE	0.3	1
#66C2A5	-162	1.67201897278204	1	1	FALSE	0.3	1
#66C2A5	-161	1.67481869026731	1	1	FALSE	0.3	1
#66C2A5	-160	1.67759216639869	1	1	FALSE	0.3	1
#66C2A5	-159	1.68033671881443	1	1	FALSE	0.3	1
#66C2A5	-158	1.6830893346094	1	1	FALSE	0.3	1
#66C2A5	-157	1.6858592478838	1	1	FALSE	0.3	1
#66C2A5	-156	1.68859537557259	1	1	FALSE	0.3	1
#66C2A5	-155	1.69128593055947	1	1	FALSE	0.3	1
#66C2A5	-154	1.69398580224415	1	1	FALSE	0.3	1
#66C2A5	-153	1.69665902587503	1	1	FALSE	0.3	1
#66C2A5	-152	1.69930669628638	1	1	FALSE	0.3	1
#66C2A5	-151	1.70193582200663	1	1	FALSE	0.3	1
#66C2A5	-150	1.70456439370286	1	1	FALSE	0.3	1
#66C2A5	-149	1.70717486939121	1	1	FALSE	0.3	1
#66C2A5	-148	1.70976523891936	1	1	FALSE	0.3	1
#66C2A5	-147	1.71233661267741	1	1	FALSE	0.3	1
#66C2A5	-146	1.71490265350818	1	1	FALSE	0.3	1
#66C2A5	-145	1.71742484327488	1	1	FALSE	0.3	1
#66C2A5	-144	1.71989477217556	1	1	FALSE	0.3	1
#66C2A5	-143	1.72229816509291	1	1	FALSE	0.3	1
#66C2A5	-142	1.72463982667318	1	1	FALSE	0.3	1
#66C2A5	-141	1.72693846382974	1	1	FALSE	0.3	1
#66C2A5	-140	1.72921185152165	1	1	FALSE	0.3	1
#66C2A5	-139	1.73144586535142	1	1	FALSE	0.3	1
#66C2A5	-138	1.73362957563935	1	1	FALSE	0.3	1
#66C2A5	-137	1.73575154545669	1	1	FALSE	0.3	1
#66C2A5	-136	1.73784397894164	1	1	FALSE	0.3	1
#66C2A5	-135	1.73989670872433	1	1	FALSE	0.3	1
#66C2A5	-134	1.74191397866243	1	1	FALSE	0.3	1
#66C2A5	-133	1.74387142483983	1	1	FALSE	0.3	1
#66C2A5	-132	1.74574344052439	1	1	FALSE	0.3	1
#66C2A5	-131	1.74753865293735	1	1	FALSE	0.3	1
#66C2A5	-130	1.74927744833122	1	1	FALSE	0.3	1
#66C2A5	-129	1.75095659468906	1	1	FALSE	0.3	1
#66C2A5	-128	1.75259693710683	1	1	FALSE	0.3	1
#66C2A5	-127	1.7542079562159	1	1	FALSE	0.3	1
#66C2A5	-126	1.75581115676561	1	1	FALSE	0.3	1
#66C2A5	-125	1.75737750293496	1	1	FALSE	0.3	1
#66C2A5	-124	1.75890144608862	1	1	FALSE	0.3	1
#66C2A5	-123	1.7603864508496	1	1	FALSE	0.3	1
#66C2A5	-122	1.76181983376196	1	1	FALSE	0.3	1
#66C2A5	-121	1.76322902342949	1	1	FALSE	0.3	1
#66C2A5	-120	1.76459814907381	1	1	FALSE	0.3	1
#66C2A5	-119	1.76592700954278	1	1	FALSE	0.3	1
#66C2A5	-118	1.76721729770469	1	1	FALSE	0.3	1
#66C2A5	-117	1.76847696725599	1	1	FALSE	0.3	1
#66C2A5	-116	1.76971183636813	1	1	FALSE	0.3	1
#66C2A5	-115	1.7709290944279	1	1	FALSE	0.3	1
#66C2A5	-114	1.77209357010519	1	1	FALSE	0.3	1
#66C2A5	-113	1.77318688293103	1	1	FALSE	0.3	1
#66C2A5	-112	1.77421738451053	1	1	FALSE	0.3	1
#66C2A5	-111	1.7751850805815	1	1	FALSE	0.3	1
#66C2A5	-110	1.7760757834158	1	1	FALSE	0.3	1
#66C2A5	-109	1.77689729125221	1	1	FALSE	0.3	1
#66C2A5	-108	1.77765132912428	1	1	FALSE	0.3	1
#66C2A5	-107	1.77832012512643	1	1	FALSE	0.3	1
#66C2A5	-106	1.77891918466273	1	1	FALSE	0.3	1
#66C2A5	-105	1.77947975417416	1	1	FALSE	0.3	1
#66C2A5	-104	1.78000270533783	1	1	FALSE	0.3	1
#66C2A5	-103	1.7804416218866	1	1	FALSE	0.3	1
#66C2A5	-102	1.78083578355574	1	1	FALSE	0.3	1
#66C2A5	-101	1.78117368666324	1	1	FALSE	0.3	1
#66C2A5	-100	1.78143896602625	1	1	FALSE	0.3	1
#66C2A5	-99	1.7816479191282	1	1	FALSE	0.3	1
#66C2A5	-98	1.78178646931956	1	1	FALSE	0.3	1
#66C2A5	-97	1.78182994921788	1	1	FALSE	0.3	1
#66C2A5	-96	1.78181205370444	1	1	FALSE	0.3	1
#66C2A5	-95	1.78172944476384	1	1	FALSE	0.3	1
#66C2A5	-94	1.78155396199015	1	1	FALSE	0.3	1
#66C2A5	-93	1.78130933502	1	1	FALSE	0.3	1
#66C2A5	-92	1.78098338901558	1	1	FALSE	0.3	1
#66C2A5	-91	1.78057045949821	1	1	FALSE	0.3	1
#66C2A5	-90	1.78009482844409	1	1	FALSE	0.3	1
#66C2A5	-89	1.77954105041087	1	1	FALSE	0.3	1
#66C2A5	-88	1.77891597033568	1	1	FALSE	0.3	1
#66C2A5	-87	1.77823494564088	1	1	FALSE	0.3	1
#66C2A5	-86	1.77752580183896	1	1	FALSE	0.3	1
#66C2A5	-85	1.77674519006167	1	1	FALSE	0.3	1
#66C2A5	-84	1.77590083439923	1	1	FALSE	0.3	1
#66C2A5	-83	1.77499785141317	1	1	FALSE	0.3	1
#66C2A5	-82	1.77405044201855	1	1	FALSE	0.3	1
#66C2A5	-81	1.77305572809706	1	1	FALSE	0.3	1
#66C2A5	-80	1.7720256833612	1	1	FALSE	0.3	1
#66C2A5	-79	1.77093077045182	1	1	FALSE	0.3	1
#66C2A5	-78	1.76976819658626	1	1	FALSE	0.3	1
#66C2A5	-77	1.7685574251962	1	1	FALSE	0.3	1
#66C2A5	-76	1.76725845966929	1	1	FALSE	0.3	1
#66C2A5	-75	1.76592642917183	1	1	FALSE	0.3	1
#66C2A5	-74	1.76454845683341	1	1	FALSE	0.3	1
#66C2A5	-73	1.76311844949729	1	1	FALSE	0.3	1
#66C2A5	-72	1.76162454081846	1	1	FALSE	0.3	1
#66C2A5	-71	1.76005758542807	1	1	FALSE	0.3	1
#66C2A5	-70	1.75844355545934	1	1	FALSE	0.3	1
#66C2A5	-69	1.75675676629357	1	1	FALSE	0.3	1
#66C2A5	-68	1.75499985865147	1	1	FALSE	0.3	1
#66C2A5	-67	1.75317453727281	1	1	FALSE	0.3	1
#66C2A5	-66	1.75130193608348	1	1	FALSE	0.3	1
#66C2A5	-65	1.74937568423026	1	1	FALSE	0.3	1
#66C2A5	-64	1.7473728289154	1	1	FALSE	0.3	1
#66C2A5	-63	1.74531631480303	1	1	FALSE	0.3	1
#66C2A5	-62	1.74319638969906	1	1	FALSE	0.3	1
#66C2A5	-61	1.7410233351054	1	1	FALSE	0.3	1
#66C2A5	-60	1.73878282341887	1	1	FALSE	0.3	1
#66C2A5	-59	1.7364836532434	1	1	FALSE	0.3	1
#66C2A5	-58	1.73415391996978	1	1	FALSE	0.3	1
#66C2A5	-57	1.73175296967442	1	1	FALSE	0.3	1
#66C2A5	-56	1.72928253247102	1	1	FALSE	0.3	1
#66C2A5	-55	1.72671898911704	1	1	FALSE	0.3	1
#66C2A5	-54	1.72410686999282	1	1	FALSE	0.3	1
#66C2A5	-53	1.72147511065873	1	1	FALSE	0.3	1
#66C2A5	-52	1.71882179169366	1	1	FALSE	0.3	1
#66C2A5	-51	1.7161188830641	1	1	FALSE	0.3	1
#66C2A5	-50	1.71338163311366	1	1	FALSE	0.3	1
#66C2A5	-49	1.71061955463896	1	1	FALSE	0.3	1
#66C2A5	-48	1.70784415366408	1	1	FALSE	0.3	1
#66C2A5	-47	1.7050572781459	1	1	FALSE	0.3	1
#66C2A5	-46	1.70228005256133	1	1	FALSE	0.3	1
#66C2A5	-45	1.69950277177973	1	1	FALSE	0.3	1
#66C2A5	-44	1.69670856297315	1	1	FALSE	0.3	1
#66C2A5	-43	1.69391710496593	1	1	FALSE	0.3	1
#66C2A5	-42	1.6911484416144	1	1	FALSE	0.3	1
#66C2A5	-41	1.6884044455916	1	1	FALSE	0.3	1
#66C2A5	-40	1.68568778404569	1	1	FALSE	0.3	1
#66C2A5	-39	1.68301036430511	1	1	FALSE	0.3	1
#66C2A5	-38	1.68035730645394	1	1	FALSE	0.3	1
#66C2A5	-37	1.67769832337931	1	1	FALSE	0.3	1
#66C2A5	-36	1.67508788730533	1	1	FALSE	0.3	1
#66C2A5	-35	1.67251872216736	1	1	FALSE	0.3	1
#66C2A5	-34	1.66999415342472	1	1	FALSE	0.3	1
#66C2A5	-33	1.66751831827895	1	1	FALSE	0.3	1
#66C2A5	-32	1.66506565400791	1	1	FALSE	0.3	1
#66C2A5	-31	1.66264743671397	1	1	FALSE	0.3	1
#66C2A5	-30	1.6602885931285	1	1	FALSE	0.3	1
#66C2A5	-29	1.65796650129381	1	1	FALSE	0.3	1
#66C2A5	-28	1.6556675739115	1	1	FALSE	0.3	1
#66C2A5	-27	1.653416220619	1	1	FALSE	0.3	1
#66C2A5	-26	1.65121823387157	1	1	FALSE	0.3	1
#66C2A5	-25	1.64909425929748	1	1	FALSE	0.3	1
#66C2A5	-24	1.64702715011029	1	1	FALSE	0.3	1
#66C2A5	-23	1.64503118684969	1	1	FALSE	0.3	1
#66C2A5	-22	1.64313413572411	1	1	FALSE	0.3	1
#66C2A5	-21	1.6413124950456	1	1	FALSE	0.3	1
#66C2A5	-20	1.63956675311177	1	1	FALSE	0.3	1
#66C2A5	-19	1.63788665719025	1	1	FALSE	0.3	1
#66C2A5	-18	1.63627586360725	1	1	FALSE	0.3	1
#66C2A5	-17	1.63473950042682	1	1	FALSE	0.3	1
#66C2A5	-16	1.63328980073723	1	1	FALSE	0.3	1
#66C2A5	-15	1.6319389495366	1	1	FALSE	0.3	1
#66C2A5	-14	1.63065300241272	1	1	FALSE	0.3	1
#66C2A5	-13	1.62943791470083	1	1	FALSE	0.3	1
#66C2A5	-12	1.62829217167987	1	1	FALSE	0.3	1
#66C2A5	-11	1.62723074705039	1	1	FALSE	0.3	1
#66C2A5	-10	1.62628132781888	1	1	FALSE	0.3	1
#66C2A5	-9	1.62542877264014	1	1	FALSE	0.3	1
#66C2A5	-8	1.62466422839774	1	1	FALSE	0.3	1
#66C2A5	-7	1.62400521033269	1	1	FALSE	0.3	1
#66C2A5	-6	1.62345160939307	1	1	FALSE	0.3	1
#66C2A5	-5	1.62301046829928	1	1	FALSE	0.3	1
#66C2A5	-4	1.62264858325937	1	1	FALSE	0.3	1
#66C2A5	-3	1.62238426867363	1	1	FALSE	0.3	1
#66C2A5	-2	1.62221134196949	1	1	FALSE	0.3	1
#66C2A5	-1	1.6221487101857	1	1	FALSE	0.3	1
#66C2A5	0	1.62221079099895	1	1	FALSE	0.3	1
#66C2A5	1	1.62238352060433	1	1	FALSE	0.3	1
#66C2A5	2	1.62263844294781	1	1	FALSE	0.3	1
#66C2A5	3	1.62301860143148	1	1	FALSE	0.3	1
#66C2A5	4	1.62349656742469	1	1	FALSE	0.3	1
#66C2A5	5	1.62409583861568	1	1	FALSE	0.3	1
#66C2A5	6	1.62481218907155	1	1	FALSE	0.3	1
#66C2A5	7	1.62560659135286	1	1	FALSE	0.3	1
#66C2A5	8	1.62647672881437	1	1	FALSE	0.3	1
#66C2A5	9	1.62742671357234	1	1	FALSE	0.3	1
#66C2A5	10	1.62849215753334	1	1	FALSE	0.3	1
#66C2A5	11	1.62965961461621	1	1	FALSE	0.3	1
#66C2A5	12	1.63092442236499	1	1	FALSE	0.3	1
#66C2A5	13	1.63231708565415	1	1	FALSE	0.3	1
#66C2A5	14	1.63383371923569	1	1	FALSE	0.3	1
#66C2A5	15	1.63542897390709	1	1	FALSE	0.3	1
#66C2A5	16	1.63707379689566	1	1	FALSE	0.3	1
#66C2A5	17	1.63880092843881	1	1	FALSE	0.3	1
#66C2A5	18	1.64061155412885	1	1	FALSE	0.3	1
#66C2A5	19	1.64252076553632	1	1	FALSE	0.3	1
#66C2A5	20	1.64450594475692	1	1	FALSE	0.3	1
#66C2A5	21	1.64656380157687	1	1	FALSE	0.3	1
#66C2A5	22	1.64865968786695	1	1	FALSE	0.3	1
#66C2A5	23	1.65080267547824	1	1	FALSE	0.3	1
#66C2A5	24	1.65304076994347	1	1	FALSE	0.3	1
#66C2A5	25	1.65535486541387	1	1	FALSE	0.3	1
#66C2A5	26	1.65771881029363	1	1	FALSE	0.3	1
#66C2A5	27	1.660129692957	1	1	FALSE	0.3	1
#66C2A5	28	1.66259059570103	1	1	FALSE	0.3	1
#66C2A5	29	1.66507832969937	1	1	FALSE	0.3	1
#66C2A5	30	1.66760952869786	1	1	FALSE	0.3	1
#66C2A5	31	1.67019154122533	1	1	FALSE	0.3	1
#66C2A5	32	1.6728164396705	1	1	FALSE	0.3	1
#66C2A5	33	1.6754766032573	1	1	FALSE	0.3	1
#66C2A5	34	1.67817337332428	1	1	FALSE	0.3	1
#66C2A5	35	1.68089603018887	1	1	FALSE	0.3	1
#66C2A5	36	1.68365736567441	1	1	FALSE	0.3	1
#66C2A5	37	1.68643359157838	1	1	FALSE	0.3	1
#66C2A5	38	1.68922529103661	1	1	FALSE	0.3	1
#66C2A5	39	1.69202945216267	1	1	FALSE	0.3	1
#66C2A5	40	1.69482829560188	1	1	FALSE	0.3	1
#66C2A5	41	1.69762586948215	1	1	FALSE	0.3	1
#66C2A5	42	1.70038903060415	1	1	FALSE	0.3	1
#66C2A5	43	1.70315832689301	1	1	FALSE	0.3	1
#66C2A5	44	1.70589758328463	1	1	FALSE	0.3	1
#66C2A5	45	1.70861589839985	1	1	FALSE	0.3	1
#66C2A5	46	1.71132195910625	1	1	FALSE	0.3	1
#66C2A5	47	1.71401413449723	1	1	FALSE	0.3	1
#66C2A5	48	1.71668820066658	1	1	FALSE	0.3	1
#66C2A5	49	1.71932315000746	1	1	FALSE	0.3	1
#66C2A5	50	1.72191876712725	1	1	FALSE	0.3	1
#66C2A5	51	1.72450427138971	1	1	FALSE	0.3	1
#66C2A5	52	1.72704592053472	1	1	FALSE	0.3	1
#66C2A5	53	1.72956981672567	1	1	FALSE	0.3	1
#66C2A5	54	1.73208634169829	1	1	FALSE	0.3	1
#66C2A5	55	1.7346079066881	1	1	FALSE	0.3	1
#66C2A5	56	1.73708576691118	1	1	FALSE	0.3	1
#66C2A5	57	1.739507803069	1	1	FALSE	0.3	1
#66C2A5	58	1.74191546421797	1	1	FALSE	0.3	1
#66C2A5	59	1.74426277129852	1	1	FALSE	0.3	1
#66C2A5	60	1.7465603464706	1	1	FALSE	0.3	1
#66C2A5	61	1.7488042462626	1	1	FALSE	0.3	1
#66C2A5	62	1.75099386890252	1	1	FALSE	0.3	1
#66C2A5	63	1.75311576320225	1	1	FALSE	0.3	1
#66C2A5	64	1.75515629782657	1	1	FALSE	0.3	1
#66C2A5	65	1.75715267357855	1	1	FALSE	0.3	1
#66C2A5	66	1.75913305933995	1	1	FALSE	0.3	1
#66C2A5	67	1.76105917234492	1	1	FALSE	0.3	1
#66C2A5	68	1.76295236633443	1	1	FALSE	0.3	1
#66C2A5	69	1.76477351634642	1	1	FALSE	0.3	1
#66C2A5	70	1.76654495477051	1	1	FALSE	0.3	1
#66C2A5	71	1.76826601379293	1	1	FALSE	0.3	1
#66C2A5	72	1.76993366531372	1	1	FALSE	0.3	1
#66C2A5	73	1.77157967423685	1	1	FALSE	0.3	1
#66C2A5	74	1.77321581717604	1	1	FALSE	0.3	1
#66C2A5	75	1.7748216560775	1	1	FALSE	0.3	1
#66C2A5	76	1.77637538954379	1	1	FALSE	0.3	1
#66C2A5	77	1.7778793592786	1	1	FALSE	0.3	1
#66C2A5	78	1.77935646117135	1	1	FALSE	0.3	1
#66C2A5	79	1.78081606714374	1	1	FALSE	0.3	1
#66C2A5	80	1.78224266300036	1	1	FALSE	0.3	1
#66C2A5	81	1.78362214905991	1	1	FALSE	0.3	1
#66C2A5	82	1.78495558119998	1	1	FALSE	0.3	1
#66C2A5	83	1.78621826432215	1	1	FALSE	0.3	1
#66C2A5	84	1.78740015600657	1	1	FALSE	0.3	1
#66C2A5	85	1.78846789395012	1	1	FALSE	0.3	1
#66C2A5	86	1.7894746760533	1	1	FALSE	0.3	1
#66C2A5	87	1.79043287864826	1	1	FALSE	0.3	1
#66C2A5	88	1.79131634605903	1	1	FALSE	0.3	1
#66C2A5	89	1.79215836338668	1	1	FALSE	0.3	1
#66C2A5	90	1.79295511482075	1	1	FALSE	0.3	1
#66C2A5	91	1.79367899261031	1	1	FALSE	0.3	1
#66C2A5	92	1.7943394556703	1	1	FALSE	0.3	1
#66C2A5	93	1.79494905913778	1	1	FALSE	0.3	1
#66C2A5	94	1.79550468549695	1	1	FALSE	0.3	1
#66C2A5	95	1.79598290581266	1	1	FALSE	0.3	1
#66C2A5	96	1.79640268540099	1	1	FALSE	0.3	1
#66C2A5	97	1.79681027183079	1	1	FALSE	0.3	1
#66C2A5	98	1.79719448046908	1	1	FALSE	0.3	1
#66C2A5	99	1.79753838194872	1	1	FALSE	0.3	1
#66C2A5	100	1.79778335873729	1	1	FALSE	0.3	1
#66C2A5	101	1.79792994961837	1	1	FALSE	0.3	1
#66C2A5	102	1.79803173581829	1	1	FALSE	0.3	1
#66C2A5	103	1.79805399711279	1	1	FALSE	0.3	1
#66C2A5	104	1.79801085889929	1	1	FALSE	0.3	1
#66C2A5	105	1.79794329107008	1	1	FALSE	0.3	1
#66C2A5	106	1.7978205839143	1	1	FALSE	0.3	1
#66C2A5	107	1.79763556160109	1	1	FALSE	0.3	1
#66C2A5	108	1.79738922483781	1	1	FALSE	0.3	1
#66C2A5	109	1.79706341699712	1	1	FALSE	0.3	1
#66C2A5	110	1.79669083088392	1	1	FALSE	0.3	1
#66C2A5	111	1.79627552952428	1	1	FALSE	0.3	1
#66C2A5	112	1.79579851612137	1	1	FALSE	0.3	1
#66C2A5	113	1.79527754026036	1	1	FALSE	0.3	1
#66C2A5	114	1.79472063789309	1	1	FALSE	0.3	1
#66C2A5	115	1.7941023157618	1	1	FALSE	0.3	1
#66C2A5	116	1.79342994097776	1	1	FALSE	0.3	1
#66C2A5	117	1.79266162156605	1	1	FALSE	0.3	1
#66C2A5	118	1.79179058400008	1	1	FALSE	0.3	1
#66C2A5	119	1.79086997640568	1	1	FALSE	0.3	1
#66C2A5	120	1.78991152830633	1	1	FALSE	0.3	1
#66C2A5	121	1.78887942530112	1	1	FALSE	0.3	1
#66C2A5	122	1.78777623159318	1	1	FALSE	0.3	1
#66C2A5	123	1.78660884800123	1	1	FALSE	0.3	1
#66C2A5	124	1.78537036691516	1	1	FALSE	0.3	1
#66C2A5	125	1.78406045649501	1	1	FALSE	0.3	1
#66C2A5	126	1.78269006634506	1	1	FALSE	0.3	1
#66C2A5	127	1.78123818851626	1	1	FALSE	0.3	1
#66C2A5	128	1.77967980009676	1	1	FALSE	0.3	1
#66C2A5	129	1.77804206860333	1	1	FALSE	0.3	1
#66C2A5	130	1.77633104555161	1	1	FALSE	0.3	1
#66C2A5	131	1.77454332828022	1	1	FALSE	0.3	1
#66C2A5	132	1.77269058537775	1	1	FALSE	0.3	1
#66C2A5	133	1.77077927203316	1	1	FALSE	0.3	1
#66C2A5	134	1.76883357333086	1	1	FALSE	0.3	1
#66C2A5	135	1.766826547307	1	1	FALSE	0.3	1
#66C2A5	136	1.76474006407713	1	1	FALSE	0.3	1
#66C2A5	137	1.76258056667008	1	1	FALSE	0.3	1
#66C2A5	138	1.76037454768192	1	1	FALSE	0.3	1
#66C2A5	139	1.7581365944339	1	1	FALSE	0.3	1
#66C2A5	140	1.75585716604427	1	1	FALSE	0.3	1
#66C2A5	141	1.75356707619574	1	1	FALSE	0.3	1
#66C2A5	142	1.75123391925566	1	1	FALSE	0.3	1
#66C2A5	143	1.74887134687982	1	1	FALSE	0.3	1
#66C2A5	144	1.74646914360815	1	1	FALSE	0.3	1
#66C2A5	145	1.74402837513623	1	1	FALSE	0.3	1
#66C2A5	146	1.74156158104529	1	1	FALSE	0.3	1
#66C2A5	147	1.73907376847588	1	1	FALSE	0.3	1
#66C2A5	148	1.73658909953434	1	1	FALSE	0.3	1
#66C2A5	149	1.73408136060954	1	1	FALSE	0.3	1
#66C2A5	150	1.73156118099514	1	1	FALSE	0.3	1
#66C2A5	151	1.72904838986619	1	1	FALSE	0.3	1
#66C2A5	152	1.72652200262076	1	1	FALSE	0.3	1
#66C2A5	153	1.72395981755706	1	1	FALSE	0.3	1
#66C2A5	154	1.72138334013577	1	1	FALSE	0.3	1
#66C2A5	155	1.71878471112956	1	1	FALSE	0.3	1
#66C2A5	156	1.71618936288818	1	1	FALSE	0.3	1
#66C2A5	157	1.7135629442727	1	1	FALSE	0.3	1
#66C2A5	158	1.71090040139455	1	1	FALSE	0.3	1
#66C2A5	159	1.7082240524297	1	1	FALSE	0.3	1
#66C2A5	160	1.70554541053589	1	1	FALSE	0.3	1
#66C2A5	161	1.7028749085657	1	1	FALSE	0.3	1
#66C2A5	162	1.7002577328417	1	1	FALSE	0.3	1
#66C2A5	163	1.69768224391395	1	1	FALSE	0.3	1
#66C2A5	164	1.69513342401824	1	1	FALSE	0.3	1
#66C2A5	165	1.69259773123521	1	1	FALSE	0.3	1
#66C2A5	166	1.69007354618755	1	1	FALSE	0.3	1
#66C2A5	167	1.68758885792535	1	1	FALSE	0.3	1
#66C2A5	168	1.68515308172266	1	1	FALSE	0.3	1
#66C2A5	169	1.68272311863807	1	1	FALSE	0.3	1
#66C2A5	170	1.68028507556479	1	1	FALSE	0.3	1
#66C2A5	171	1.67785923001883	1	1	FALSE	0.3	1
#66C2A5	172	1.67547670622915	1	1	FALSE	0.3	1
#66C2A5	173	1.67314705049984	1	1	FALSE	0.3	1
#66C2A5	174	1.6708611710015	1	1	FALSE	0.3	1
#66C2A5	175	1.66863848270651	1	1	FALSE	0.3	1
#66C2A5	176	1.66649689334211	1	1	FALSE	0.3	1
#66C2A5	177	1.66440186891113	1	1	FALSE	0.3	1
#66C2A5	178	1.6623339927031	1	1	FALSE	0.3	1
#66C2A5	179	1.66030972710804	1	1	FALSE	0.3	1
#66C2A5	180	1.65837060517581	1	1	FALSE	0.3	1
#66C2A5	181	1.65650296340591	1	1	FALSE	0.3	1
#66C2A5	182	1.65465301768176	1	1	FALSE	0.3	1
#66C2A5	183	1.65287781390638	1	1	FALSE	0.3	1
#66C2A5	184	1.65119394992238	1	1	FALSE	0.3	1
#66C2A5	185	1.64958440763127	1	1	FALSE	0.3	1
#66C2A5	186	1.64805474785535	1	1	FALSE	0.3	1
#66C2A5	187	1.64657637063903	1	1	FALSE	0.3	1
#66C2A5	188	1.64516294693186	1	1	FALSE	0.3	1
#66C2A5	189	1.6438087408178	1	1	FALSE	0.3	1
#66C2A5	190	1.64253900344593	1	1	FALSE	0.3	1
#66C2A5	191	1.64134913777129	1	1	FALSE	0.3	1
#66C2A5	192	1.64022595132388	1	1	FALSE	0.3	1
#66C2A5	193	1.63915679683954	1	1	FALSE	0.3	1
#66C2A5	194	1.63814650404984	1	1	FALSE	0.3	1
#66C2A5	195	1.63720054538796	1	1	FALSE	0.3	1
#66C2A5	196	1.63630307616075	1	1	FALSE	0.3	1
#66C2A5	197	1.63539573181611	1	1	FALSE	0.3	1
#66C2A5	198	1.63453019211089	1	1	FALSE	0.3	1
#66C2A5	199	1.63374192025856	1	1	FALSE	0.3	1
#66C2A5	200	1.63303090883688	1	1	FALSE	0.3	1
#66C2A5	201	1.63240677695637	1	1	FALSE	0.3	1
#66C2A5	202	1.63186339453028	1	1	FALSE	0.3	1
#66C2A5	203	1.63140978771529	1	1	FALSE	0.3	1
#66C2A5	204	1.63102585880019	1	1	FALSE	0.3	1
#66C2A5	205	1.63072620831995	1	1	FALSE	0.3	1
#66C2A5	206	1.63047834022618	1	1	FALSE	0.3	1
#66C2A5	207	1.63027278573223	1	1	FALSE	0.3	1
#66C2A5	208	1.63013195887911	1	1	FALSE	0.3	1
#66C2A5	209	1.63006748387634	1	1	FALSE	0.3	1
#66C2A5	210	1.63006980289051	1	1	FALSE	0.3	1
#66C2A5	211	1.63012865239817	1	1	FALSE	0.3	1
#66C2A5	212	1.63023625242755	1	1	FALSE	0.3	1
#66C2A5	213	1.6304015112653	1	1	FALSE	0.3	1
#66C2A5	214	1.63060173891204	1	1	FALSE	0.3	1
#66C2A5	215	1.63086638604907	1	1	FALSE	0.3	1
#66C2A5	216	1.6311997709981	1	1	FALSE	0.3	1
#66C2A5	217	1.63156452196936	1	1	FALSE	0.3	1
#66C2A5	218	1.63198044847497	1	1	FALSE	0.3	1
#66C2A5	219	1.63243282805661	1	1	FALSE	0.3	1
#66C2A5	220	1.63292692491535	1	1	FALSE	0.3	1
#66C2A5	221	1.63345138643129	1	1	FALSE	0.3	1
#66C2A5	222	1.63399838351568	1	1	FALSE	0.3	1
#66C2A5	223	1.6345767638894	1	1	FALSE	0.3	1
#66C2A5	224	1.63522291324448	1	1	FALSE	0.3	1
#66C2A5	225	1.63589903271697	1	1	FALSE	0.3	1
#66C2A5	226	1.63663636337912	1	1	FALSE	0.3	1
#66C2A5	227	1.63742195589632	1	1	FALSE	0.3	1
#66C2A5	228	1.63824600727305	1	1	FALSE	0.3	1
#66C2A5	229	1.63911614133886	1	1	FALSE	0.3	1
#66C2A5	230	1.64002453074312	1	1	FALSE	0.3	1
#66C2A5	231	1.6409657619608	1	1	FALSE	0.3	1
#66C2A5	232	1.64190770129116	1	1	FALSE	0.3	1
#66C2A5	233	1.642854145224	1	1	FALSE	0.3	1
#66C2A5	234	1.64383491355288	1	1	FALSE	0.3	1
#66C2A5	235	1.64484699370684	1	1	FALSE	0.3	1
#66C2A5	236	1.64586892289303	1	1	FALSE	0.3	1
#66C2A5	237	1.64689680473009	1	1	FALSE	0.3	1
#66C2A5	238	1.64791589949256	1	1	FALSE	0.3	1
#66C2A5	239	1.64894267838859	1	1	FALSE	0.3	1
#66C2A5	240	1.64997646107518	1	1	FALSE	0.3	1
#66C2A5	241	1.65101161355449	1	1	FALSE	0.3	1
#66C2A5	242	1.6520546191274	1	1	FALSE	0.3	1
#66C2A5	243	1.65312742856891	1	1	FALSE	0.3	1
#66C2A5	244	1.65421177993776	1	1	FALSE	0.3	1
#66C2A5	245	1.65532801981837	1	1	FALSE	0.3	1
#66C2A5	246	1.6564453416886	1	1	FALSE	0.3	1
#66C2A5	247	1.65755231567282	1	1	FALSE	0.3	1
#66C2A5	248	1.65865057707329	1	1	FALSE	0.3	1
#66C2A5	249	1.65975380771123	1	1	FALSE	0.3	1
#66C2A5	250	1.66088303925199	1	1	FALSE	0.3	1
#66C2A5	251	1.66203283582328	1	1	FALSE	0.3	1
#66C2A5	252	1.66320043106989	1	1	FALSE	0.3	1
#66C2A5	253	1.66436931314255	1	1	FALSE	0.3	1
#66C2A5	254	1.66554059585389	1	1	FALSE	0.3	1
#66C2A5	255	1.66670449752888	1	1	FALSE	0.3	1
#66C2A5	256	1.66784207556777	1	1	FALSE	0.3	1
#66C2A5	257	1.66893630036962	1	1	FALSE	0.3	1
#66C2A5	258	1.6700118135202	1	1	FALSE	0.3	1
#66C2A5	259	1.67107222291326	1	1	FALSE	0.3	1
#66C2A5	260	1.67211723866529	1	1	FALSE	0.3	1
#66C2A5	261	1.67312101564661	1	1	FALSE	0.3	1
#66C2A5	262	1.67412401781574	1	1	FALSE	0.3	1
#66C2A5	263	1.67514735677814	1	1	FALSE	0.3	1
#66C2A5	264	1.67617568732524	1	1	FALSE	0.3	1
#66C2A5	265	1.67718522291212	1	1	FALSE	0.3	1
#66C2A5	266	1.6781676420991	1	1	FALSE	0.3	1
#66C2A5	267	1.67913350205793	1	1	FALSE	0.3	1
#66C2A5	268	1.6800834763402	1	1	FALSE	0.3	1
#66C2A5	269	1.68101862521912	1	1	FALSE	0.3	1
#66C2A5	270	1.68191598710569	1	1	FALSE	0.3	1
#66C2A5	271	1.68278910020813	1	1	FALSE	0.3	1
#66C2A5	272	1.68365782418232	1	1	FALSE	0.3	1
#66C2A5	273	1.68449090848029	1	1	FALSE	0.3	1
#66C2A5	274	1.6852831095906	1	1	FALSE	0.3	1
#66C2A5	275	1.68604630367633	1	1	FALSE	0.3	1
#66C2A5	276	1.6868017293196	1	1	FALSE	0.3	1
#66C2A5	277	1.68751674112125	1	1	FALSE	0.3	1
#66C2A5	278	1.68822074638344	1	1	FALSE	0.3	1
#66C2A5	279	1.68892912487578	1	1	FALSE	0.3	1
#66C2A5	280	1.68963469431827	1	1	FALSE	0.3	1
#66C2A5	281	1.69034949920314	1	1	FALSE	0.3	1
#66C2A5	282	1.69105927254666	1	1	FALSE	0.3	1
#66C2A5	283	1.6917613468853	1	1	FALSE	0.3	1
#66C2A5	284	1.69240402379918	1	1	FALSE	0.3	1
#66C2A5	285	1.69302685832429	1	1	FALSE	0.3	1
#66C2A5	286	1.69359114509677	1	1	FALSE	0.3	1
#66C2A5	287	1.69412343430558	1	1	FALSE	0.3	1
#66C2A5	288	1.69463204567912	1	1	FALSE	0.3	1
#66C2A5	289	1.69508164095393	1	1	FALSE	0.3	1
#66C2A5	290	1.69548188801527	1	1	FALSE	0.3	1
#66C2A5	291	1.69581757336917	1	1	FALSE	0.3	1
#66C2A5	292	1.6961080805341	1	1	FALSE	0.3	1
#66C2A5	293	1.69638575757663	1	1	FALSE	0.3	1
#66C2A5	294	1.69667071676388	1	1	FALSE	0.3	1
#66C2A5	295	1.69691576230549	1	1	FALSE	0.3	1
#66C2A5	296	1.69710684866358	1	1	FALSE	0.3	1
#66C2A5	297	1.69724211874778	1	1	FALSE	0.3	1
#66C2A5	298	1.69734818436638	1	1	FALSE	0.3	1
#66C2A5	299	1.69743620106736	1	1	FALSE	0.3	1
#66C2A5	300	1.69751145945246	1	1	FALSE	0.3	1
#FC8D62	-300	1.41621234454118	1	2	FALSE	0.3	1
#FC8D62	-299	1.41553109093292	1	2	FALSE	0.3	1
#FC8D62	-298	1.41481453224283	1	2	FALSE	0.3	1
#FC8D62	-297	1.41409659437874	1	2	FALSE	0.3	1
#FC8D62	-296	1.41335918960067	1	2	FALSE	0.3	1
#FC8D62	-295	1.41260513978871	1	2	FALSE	0.3	1
#FC8D62	-294	1.41182754673986	1	2	FALSE	0.3	1
#FC8D62	-293	1.41101753370366	1	2	FALSE	0.3	1
#FC8D62	-292	1.4101785193293	1	2	FALSE	0.3	1
#FC8D62	-291	1.40930987944142	1	2	FALSE	0.3	1
#FC8D62	-290	1.4084235131412	1	2	FALSE	0.3	1
#FC8D62	-289	1.4075120822366	1	2	FALSE	0.3	1
#FC8D62	-288	1.40654755922773	1	2	FALSE	0.3	1
#FC8D62	-287	1.40553538590842	1	2	FALSE	0.3	1
#FC8D62	-286	1.40450227880247	1	2	FALSE	0.3	1
#FC8D62	-285	1.40343956018061	1	2	FALSE	0.3	1
#FC8D62	-284	1.40238147705247	1	2	FALSE	0.3	1
#FC8D62	-283	1.40130058063596	1	2	FALSE	0.3	1
#FC8D62	-282	1.40018473783778	1	2	FALSE	0.3	1
#FC8D62	-281	1.39904197571222	1	2	FALSE	0.3	1
#FC8D62	-280	1.39785561103805	1	2	FALSE	0.3	1
#FC8D62	-279	1.39662741636584	1	2	FALSE	0.3	1
#FC8D62	-278	1.3953743651477	1	2	FALSE	0.3	1
#FC8D62	-277	1.39410089270122	1	2	FALSE	0.3	1
#FC8D62	-276	1.3927928783253	1	2	FALSE	0.3	1
#FC8D62	-275	1.39147217546764	1	2	FALSE	0.3	1
#FC8D62	-274	1.3901121640459	1	2	FALSE	0.3	1
#FC8D62	-273	1.38874556360999	1	2	FALSE	0.3	1
#FC8D62	-272	1.38734801327587	1	2	FALSE	0.3	1
#FC8D62	-271	1.38593757543881	1	2	FALSE	0.3	1
#FC8D62	-270	1.3845019115514	1	2	FALSE	0.3	1
#FC8D62	-269	1.38304703426606	1	2	FALSE	0.3	1
#FC8D62	-268	1.3815712931359	1	2	FALSE	0.3	1
#FC8D62	-267	1.38006141074616	1	2	FALSE	0.3	1
#FC8D62	-266	1.37852763778953	1	2	FALSE	0.3	1
#FC8D62	-265	1.37700261658085	1	2	FALSE	0.3	1
#FC8D62	-264	1.37545346963516	1	2	FALSE	0.3	1
#FC8D62	-263	1.37393126009129	1	2	FALSE	0.3	1
#FC8D62	-262	1.37242169764843	1	2	FALSE	0.3	1
#FC8D62	-261	1.37093448313715	1	2	FALSE	0.3	1
#FC8D62	-260	1.3694545462078	1	2	FALSE	0.3	1
#FC8D62	-259	1.36799186714064	1	2	FALSE	0.3	1
#FC8D62	-258	1.36649364082269	1	2	FALSE	0.3	1
#FC8D62	-257	1.36497517977254	1	2	FALSE	0.3	1
#FC8D62	-256	1.36343973682205	1	2	FALSE	0.3	1
#FC8D62	-255	1.36189920262415	1	2	FALSE	0.3	1
#FC8D62	-254	1.36037236981713	1	2	FALSE	0.3	1
#FC8D62	-253	1.35886041182638	1	2	FALSE	0.3	1
#FC8D62	-252	1.35736193228692	1	2	FALSE	0.3	1
#FC8D62	-251	1.35586901490106	1	2	FALSE	0.3	1
#FC8D62	-250	1.35437068659233	1	2	FALSE	0.3	1
#FC8D62	-249	1.35287089578226	1	2	FALSE	0.3	1
#FC8D62	-248	1.35136636834808	1	2	FALSE	0.3	1
#FC8D62	-247	1.34986470358565	1	2	FALSE	0.3	1
#FC8D62	-246	1.34838359291331	1	2	FALSE	0.3	1
#FC8D62	-245	1.34689970117571	1	2	FALSE	0.3	1
#FC8D62	-244	1.34545408237583	1	2	FALSE	0.3	1
#FC8D62	-243	1.3440533028106	1	2	FALSE	0.3	1
#FC8D62	-242	1.34268968363918	1	2	FALSE	0.3	1
#FC8D62	-241	1.34135317873948	1	2	FALSE	0.3	1
#FC8D62	-240	1.34003496671622	1	2	FALSE	0.3	1
#FC8D62	-239	1.338770029511	1	2	FALSE	0.3	1
#FC8D62	-238	1.33755161054845	1	2	FALSE	0.3	1
#FC8D62	-237	1.3363431019012	1	2	FALSE	0.3	1
#FC8D62	-236	1.335172888343	1	2	FALSE	0.3	1
#FC8D62	-235	1.33401890753036	1	2	FALSE	0.3	1
#FC8D62	-234	1.33290330921096	1	2	FALSE	0.3	1
#FC8D62	-233	1.33182892486796	1	2	FALSE	0.3	1
#FC8D62	-232	1.33079019936968	1	2	FALSE	0.3	1
#FC8D62	-231	1.32979985324682	1	2	FALSE	0.3	1
#FC8D62	-230	1.32886997094175	1	2	FALSE	0.3	1
#FC8D62	-229	1.32797825521224	1	2	FALSE	0.3	1
#FC8D62	-228	1.32714959204884	1	2	FALSE	0.3	1
#FC8D62	-227	1.32637469381599	1	2	FALSE	0.3	1
#FC8D62	-226	1.32563151504353	1	2	FALSE	0.3	1
#FC8D62	-225	1.32495057934373	1	2	FALSE	0.3	1
#FC8D62	-224	1.32433003751989	1	2	FALSE	0.3	1
#FC8D62	-223	1.32374299880578	1	2	FALSE	0.3	1
#FC8D62	-222	1.32321751341853	1	2	FALSE	0.3	1
#FC8D62	-221	1.32277590802188	1	2	FALSE	0.3	1
#FC8D62	-220	1.32239897562771	1	2	FALSE	0.3	1
#FC8D62	-219	1.32206271609052	1	2	FALSE	0.3	1
#FC8D62	-218	1.32178801717351	1	2	FALSE	0.3	1
#FC8D62	-217	1.32158905493297	1	2	FALSE	0.3	1
#FC8D62	-216	1.3214605533924	1	2	FALSE	0.3	1
#FC8D62	-215	1.32140431771727	1	2	FALSE	0.3	1
#FC8D62	-214	1.32141418490795	1	2	FALSE	0.3	1
#FC8D62	-213	1.32151105819776	1	2	FALSE	0.3	1
#FC8D62	-212	1.32168315762108	1	2	FALSE	0.3	1
#FC8D62	-211	1.32191294561771	1	2	FALSE	0.3	1
#FC8D62	-210	1.3222343343924	1	2	FALSE	0.3	1
#FC8D62	-209	1.32263927913394	1	2	FALSE	0.3	1
#FC8D62	-208	1.32310639963376	1	2	FALSE	0.3	1
#FC8D62	-207	1.32364448025468	1	2	FALSE	0.3	1
#FC8D62	-206	1.32425480286888	1	2	FALSE	0.3	1
#FC8D62	-205	1.32494244558654	1	2	FALSE	0.3	1
#FC8D62	-204	1.32571487656266	1	2	FALSE	0.3	1
#FC8D62	-203	1.32658103173142	1	2	FALSE	0.3	1
#FC8D62	-202	1.32751374114833	1	2	FALSE	0.3	1
#FC8D62	-201	1.32848140217869	1	2	FALSE	0.3	1
#FC8D62	-200	1.32953182397455	1	2	FALSE	0.3	1
#FC8D62	-199	1.33067892001589	1	2	FALSE	0.3	1
#FC8D62	-198	1.33191952664209	1	2	FALSE	0.3	1
#FC8D62	-197	1.33323620445516	1	2	FALSE	0.3	1
#FC8D62	-196	1.33462623039563	1	2	FALSE	0.3	1
#FC8D62	-195	1.33607019494316	1	2	FALSE	0.3	1
#FC8D62	-194	1.3375725698357	1	2	FALSE	0.3	1
#FC8D62	-193	1.33914778552909	1	2	FALSE	0.3	1
#FC8D62	-192	1.34080802406204	1	2	FALSE	0.3	1
#FC8D62	-191	1.34253154593679	1	2	FALSE	0.3	1
#FC8D62	-190	1.34432679518498	1	2	FALSE	0.3	1
#FC8D62	-189	1.34621584321041	1	2	FALSE	0.3	1
#FC8D62	-188	1.34817725530973	1	2	FALSE	0.3	1
#FC8D62	-187	1.35020700236147	1	2	FALSE	0.3	1
#FC8D62	-186	1.35230720166496	1	2	FALSE	0.3	1
#FC8D62	-185	1.35445487438589	1	2	FALSE	0.3	1
#FC8D62	-184	1.35663920952894	1	2	FALSE	0.3	1
#FC8D62	-183	1.35887661403592	1	2	FALSE	0.3	1
#FC8D62	-182	1.3611696434513	1	2	FALSE	0.3	1
#FC8D62	-181	1.36350603064202	1	2	FALSE	0.3	1
#FC8D62	-180	1.36586858390534	1	2	FALSE	0.3	1
#FC8D62	-179	1.36826066420232	1	2	FALSE	0.3	1
#FC8D62	-178	1.3706748144306	1	2	FALSE	0.3	1
#FC8D62	-177	1.37315067417683	1	2	FALSE	0.3	1
#FC8D62	-176	1.37570763284842	1	2	FALSE	0.3	1
#FC8D62	-175	1.37834129388105	1	2	FALSE	0.3	1
#FC8D62	-174	1.38102401470315	1	2	FALSE	0.3	1
#FC8D62	-173	1.38375217180044	1	2	FALSE	0.3	1
#FC8D62	-172	1.38652713506141	1	2	FALSE	0.3	1
#FC8D62	-171	1.3893661139225	1	2	FALSE	0.3	1
#FC8D62	-170	1.39229654495837	1	2	FALSE	0.3	1
#FC8D62	-169	1.39528282848494	1	2	FALSE	0.3	1
#FC8D62	-168	1.39829954439107	1	2	FALSE	0.3	1
#FC8D62	-167	1.40132943046626	1	2	FALSE	0.3	1
#FC8D62	-166	1.40442089901844	1	2	FALSE	0.3	1
#FC8D62	-165	1.4075303072732	1	2	FALSE	0.3	1
#FC8D62	-164	1.41066022155614	1	2	FALSE	0.3	1
#FC8D62	-163	1.41380196792035	1	2	FALSE	0.3	1
#FC8D62	-162	1.416962531384	1	2	FALSE	0.3	1
#FC8D62	-161	1.42015347828175	1	2	FALSE	0.3	1
#FC8D62	-160	1.4233568721044	1	2	FALSE	0.3	1
#FC8D62	-159	1.42655206111932	1	2	FALSE	0.3	1
#FC8D62	-158	1.42976269988593	1	2	FALSE	0.3	1
#FC8D62	-157	1.43300649907505	1	2	FALSE	0.3	1
#FC8D62	-156	1.43626008853732	1	2	FALSE	0.3	1
#FC8D62	-155	1.43952455284455	1	2	FALSE	0.3	1
#FC8D62	-154	1.44280664449527	1	2	FALSE	0.3	1
#FC8D62	-153	1.44607295566625	1	2	FALSE	0.3	1
#FC8D62	-152	1.44934733846562	1	2	FALSE	0.3	1
#FC8D62	-151	1.45263401666465	1	2	FALSE	0.3	1
#FC8D62	-150	1.45592027788637	1	2	FALSE	0.3	1
#FC8D62	-149	1.45919357785788	1	2	FALSE	0.3	1
#FC8D62	-148	1.46247600635194	1	2	FALSE	0.3	1
#FC8D62	-147	1.46577111546851	1	2	FALSE	0.3	1
#FC8D62	-146	1.46905867688518	1	2	FALSE	0.3	1
#FC8D62	-145	1.47232913518134	1	2	FALSE	0.3	1
#FC8D62	-144	1.47555152822819	1	2	FALSE	0.3	1
#FC8D62	-143	1.47872417554519	1	2	FALSE	0.3	1
#FC8D62	-142	1.48184942344035	1	2	FALSE	0.3	1
#FC8D62	-141	1.48495725553831	1	2	FALSE	0.3	1
#FC8D62	-140	1.48800742035387	1	2	FALSE	0.3	1
#FC8D62	-139	1.49101692861986	1	2	FALSE	0.3	1
#FC8D62	-138	1.49396214792822	1	2	FALSE	0.3	1
#FC8D62	-137	1.49685926237358	1	2	FALSE	0.3	1
#FC8D62	-136	1.49969252495151	1	2	FALSE	0.3	1
#FC8D62	-135	1.5024678658475	1	2	FALSE	0.3	1
#FC8D62	-134	1.50519266581231	1	2	FALSE	0.3	1
#FC8D62	-133	1.50787476857437	1	2	FALSE	0.3	1
#FC8D62	-132	1.51048297626882	1	2	FALSE	0.3	1
#FC8D62	-131	1.51304555915352	1	2	FALSE	0.3	1
#FC8D62	-130	1.51554757244727	1	2	FALSE	0.3	1
#FC8D62	-129	1.51795432416795	1	2	FALSE	0.3	1
#FC8D62	-128	1.52028171601544	1	2	FALSE	0.3	1
#FC8D62	-127	1.52256041610535	1	2	FALSE	0.3	1
#FC8D62	-126	1.52478657306962	1	2	FALSE	0.3	1
#FC8D62	-125	1.52694699257253	1	2	FALSE	0.3	1
#FC8D62	-124	1.52901025380966	1	2	FALSE	0.3	1
#FC8D62	-123	1.53098587897464	1	2	FALSE	0.3	1
#FC8D62	-122	1.53287631054546	1	2	FALSE	0.3	1
#FC8D62	-121	1.53467584709697	1	2	FALSE	0.3	1
#FC8D62	-120	1.53641912552751	1	2	FALSE	0.3	1
#FC8D62	-119	1.53808047137259	1	2	FALSE	0.3	1
#FC8D62	-118	1.53966654734741	1	2	FALSE	0.3	1
#FC8D62	-117	1.54115918179571	1	2	FALSE	0.3	1
#FC8D62	-116	1.54256766787938	1	2	FALSE	0.3	1
#FC8D62	-115	1.54388982100779	1	2	FALSE	0.3	1
#FC8D62	-114	1.54512348836789	1	2	FALSE	0.3	1
#FC8D62	-113	1.54631492302165	1	2	FALSE	0.3	1
#FC8D62	-112	1.54743854021857	1	2	FALSE	0.3	1
#FC8D62	-111	1.54848433816227	1	2	FALSE	0.3	1
#FC8D62	-110	1.54944066016887	1	2	FALSE	0.3	1
#FC8D62	-109	1.55032163624811	1	2	FALSE	0.3	1
#FC8D62	-108	1.55111743533514	1	2	FALSE	0.3	1
#FC8D62	-107	1.55180099620361	1	2	FALSE	0.3	1
#FC8D62	-106	1.55236681293865	1	2	FALSE	0.3	1
#FC8D62	-105	1.55282585947716	1	2	FALSE	0.3	1
#FC8D62	-104	1.55319247329833	1	2	FALSE	0.3	1
#FC8D62	-103	1.55346850708671	1	2	FALSE	0.3	1
#FC8D62	-102	1.55364635049389	1	2	FALSE	0.3	1
#FC8D62	-101	1.55374226625287	1	2	FALSE	0.3	1
#FC8D62	-100	1.55378389226932	1	2	FALSE	0.3	1
#FC8D62	-99	1.55375802313185	1	2	FALSE	0.3	1
#FC8D62	-98	1.55363894790942	1	2	FALSE	0.3	1
#FC8D62	-97	1.55345670415556	1	2	FALSE	0.3	1
#FC8D62	-96	1.55323174485309	1	2	FALSE	0.3	1
#FC8D62	-95	1.55294272739175	1	2	FALSE	0.3	1
#FC8D62	-94	1.55255620666757	1	2	FALSE	0.3	1
#FC8D62	-93	1.55208324952483	1	2	FALSE	0.3	1
#FC8D62	-92	1.55153767859765	1	2	FALSE	0.3	1
#FC8D62	-91	1.55091878461636	1	2	FALSE	0.3	1
#FC8D62	-90	1.55023442444658	1	2	FALSE	0.3	1
#FC8D62	-89	1.54947149292378	1	2	FALSE	0.3	1
#FC8D62	-88	1.54865258069127	1	2	FALSE	0.3	1
#FC8D62	-87	1.54773100341769	1	2	FALSE	0.3	1
#FC8D62	-86	1.54673698048685	1	2	FALSE	0.3	1
#FC8D62	-85	1.54565156046505	1	2	FALSE	0.3	1
#FC8D62	-84	1.54448042640846	1	2	FALSE	0.3	1
#FC8D62	-83	1.54322854367844	1	2	FALSE	0.3	1
#FC8D62	-82	1.54191426315719	1	2	FALSE	0.3	1
#FC8D62	-81	1.54050519575141	1	2	FALSE	0.3	1
#FC8D62	-80	1.53899322231363	1	2	FALSE	0.3	1
#FC8D62	-79	1.53740729145423	1	2	FALSE	0.3	1
#FC8D62	-78	1.53575610072086	1	2	FALSE	0.3	1
#FC8D62	-77	1.53403218136959	1	2	FALSE	0.3	1
#FC8D62	-76	1.53224728652572	1	2	FALSE	0.3	1
#FC8D62	-75	1.53037868158544	1	2	FALSE	0.3	1
#FC8D62	-74	1.52844207561412	1	2	FALSE	0.3	1
#FC8D62	-73	1.52641442746963	1	2	FALSE	0.3	1
#FC8D62	-72	1.52431878092156	1	2	FALSE	0.3	1
#FC8D62	-71	1.52212423327316	1	2	FALSE	0.3	1
#FC8D62	-70	1.519854987768	1	2	FALSE	0.3	1
#FC8D62	-69	1.5175194674644	1	2	FALSE	0.3	1
#FC8D62	-68	1.5151082783877	1	2	FALSE	0.3	1
#FC8D62	-67	1.51261444716134	1	2	FALSE	0.3	1
#FC8D62	-66	1.51004456427197	1	2	FALSE	0.3	1
#FC8D62	-65	1.50741248172908	1	2	FALSE	0.3	1
#FC8D62	-64	1.50473002987001	1	2	FALSE	0.3	1
#FC8D62	-63	1.50198626390799	1	2	FALSE	0.3	1
#FC8D62	-62	1.49918317756614	1	2	FALSE	0.3	1
#FC8D62	-61	1.49632083641491	1	2	FALSE	0.3	1
#FC8D62	-60	1.49340325383422	1	2	FALSE	0.3	1
#FC8D62	-59	1.49041654864136	1	2	FALSE	0.3	1
#FC8D62	-58	1.4873448247089	1	2	FALSE	0.3	1
#FC8D62	-57	1.48422878109892	1	2	FALSE	0.3	1
#FC8D62	-56	1.48108614073591	1	2	FALSE	0.3	1
#FC8D62	-55	1.47793375000793	1	2	FALSE	0.3	1
#FC8D62	-54	1.47475789210017	1	2	FALSE	0.3	1
#FC8D62	-53	1.47154070015073	1	2	FALSE	0.3	1
#FC8D62	-52	1.46828832988903	1	2	FALSE	0.3	1
#FC8D62	-51	1.4649902278433	1	2	FALSE	0.3	1
#FC8D62	-50	1.46166682604615	1	2	FALSE	0.3	1
#FC8D62	-49	1.45832870066345	1	2	FALSE	0.3	1
#FC8D62	-48	1.45498210357152	1	2	FALSE	0.3	1
#FC8D62	-47	1.45163562477781	1	2	FALSE	0.3	1
#FC8D62	-46	1.44830796804391	1	2	FALSE	0.3	1
#FC8D62	-45	1.44499443316604	1	2	FALSE	0.3	1
#FC8D62	-44	1.4416889055241	1	2	FALSE	0.3	1
#FC8D62	-43	1.43838754045436	1	2	FALSE	0.3	1
#FC8D62	-42	1.43510733297124	1	2	FALSE	0.3	1
#FC8D62	-41	1.43185822602805	1	2	FALSE	0.3	1
#FC8D62	-40	1.42864912437047	1	2	FALSE	0.3	1
#FC8D62	-39	1.4254573376742	1	2	FALSE	0.3	1
#FC8D62	-38	1.42228796737881	1	2	FALSE	0.3	1
#FC8D62	-37	1.41915549465258	1	2	FALSE	0.3	1
#FC8D62	-36	1.4160810592791	1	2	FALSE	0.3	1
#FC8D62	-35	1.41303845675006	1	2	FALSE	0.3	1
#FC8D62	-34	1.41004865231208	1	2	FALSE	0.3	1
#FC8D62	-33	1.40711643268961	1	2	FALSE	0.3	1
#FC8D62	-32	1.40425323833129	1	2	FALSE	0.3	1
#FC8D62	-31	1.40145719879569	1	2	FALSE	0.3	1
#FC8D62	-30	1.39873603253733	1	2	FALSE	0.3	1
#FC8D62	-29	1.39608534095345	1	2	FALSE	0.3	1
#FC8D62	-28	1.39351981906849	1	2	FALSE	0.3	1
#FC8D62	-27	1.39106927714815	1	2	FALSE	0.3	1
#FC8D62	-26	1.38869448472388	1	2	FALSE	0.3	1
#FC8D62	-25	1.38639461801012	1	2	FALSE	0.3	1
#FC8D62	-24	1.38417460130512	1	2	FALSE	0.3	1
#FC8D62	-23	1.38204637101388	1	2	FALSE	0.3	1
#FC8D62	-22	1.37999270598908	1	2	FALSE	0.3	1
#FC8D62	-21	1.3780246148209	1	2	FALSE	0.3	1
#FC8D62	-20	1.37613816254259	1	2	FALSE	0.3	1
#FC8D62	-19	1.37433724887859	1	2	FALSE	0.3	1
#FC8D62	-18	1.37262266728634	1	2	FALSE	0.3	1
#FC8D62	-17	1.37100973726012	1	2	FALSE	0.3	1
#FC8D62	-16	1.36950262574347	1	2	FALSE	0.3	1
#FC8D62	-15	1.36810343486012	1	2	FALSE	0.3	1
#FC8D62	-14	1.36681266434877	1	2	FALSE	0.3	1
#FC8D62	-13	1.36563106834768	1	2	FALSE	0.3	1
#FC8D62	-12	1.36455233844731	1	2	FALSE	0.3	1
#FC8D62	-11	1.36356735953369	1	2	FALSE	0.3	1
#FC8D62	-10	1.3626813979802	1	2	FALSE	0.3	1
#FC8D62	-9	1.36190040435662	1	2	FALSE	0.3	1
#FC8D62	-8	1.36122050283377	1	2	FALSE	0.3	1
#FC8D62	-7	1.36064389575912	1	2	FALSE	0.3	1
#FC8D62	-6	1.36017182475595	1	2	FALSE	0.3	1
#FC8D62	-5	1.35981847027507	1	2	FALSE	0.3	1
#FC8D62	-4	1.35958380346085	1	2	FALSE	0.3	1
#FC8D62	-3	1.35945590568823	1	2	FALSE	0.3	1
#FC8D62	-2	1.35945104202316	1	2	FALSE	0.3	1
#FC8D62	-1	1.35953967961119	1	2	FALSE	0.3	1
#FC8D62	0	1.35972318743417	1	2	FALSE	0.3	1
#FC8D62	1	1.36003488384963	1	2	FALSE	0.3	1
#FC8D62	2	1.36042459738459	1	2	FALSE	0.3	1
#FC8D62	3	1.3609231911221	1	2	FALSE	0.3	1
#FC8D62	4	1.36153337007028	1	2	FALSE	0.3	1
#FC8D62	5	1.36224392865615	1	2	FALSE	0.3	1
#FC8D62	6	1.36305678773907	1	2	FALSE	0.3	1
#FC8D62	7	1.36395975479365	1	2	FALSE	0.3	1
#FC8D62	8	1.36499046256933	1	2	FALSE	0.3	1
#FC8D62	9	1.36612111141999	1	2	FALSE	0.3	1
#FC8D62	10	1.36734274534466	1	2	FALSE	0.3	1
#FC8D62	11	1.36866903044571	1	2	FALSE	0.3	1
#FC8D62	12	1.37011363925839	1	2	FALSE	0.3	1
#FC8D62	13	1.37164974162654	1	2	FALSE	0.3	1
#FC8D62	14	1.37326122604789	1	2	FALSE	0.3	1
#FC8D62	15	1.37496873462879	1	2	FALSE	0.3	1
#FC8D62	16	1.37677927714308	1	2	FALSE	0.3	1
#FC8D62	17	1.37869570314839	1	2	FALSE	0.3	1
#FC8D62	18	1.38070503248274	1	2	FALSE	0.3	1
#FC8D62	19	1.38282222650617	1	2	FALSE	0.3	1
#FC8D62	20	1.38502674829641	1	2	FALSE	0.3	1
#FC8D62	21	1.38730978986684	1	2	FALSE	0.3	1
#FC8D62	22	1.38966367677107	1	2	FALSE	0.3	1
#FC8D62	23	1.3920813313088	1	2	FALSE	0.3	1
#FC8D62	24	1.39458347893683	1	2	FALSE	0.3	1
#FC8D62	25	1.39714357010362	1	2	FALSE	0.3	1
#FC8D62	26	1.39975993044394	1	2	FALSE	0.3	1
#FC8D62	27	1.40245090180274	1	2	FALSE	0.3	1
#FC8D62	28	1.40520285187058	1	2	FALSE	0.3	1
#FC8D62	29	1.40801419078756	1	2	FALSE	0.3	1
#FC8D62	30	1.41085496931092	1	2	FALSE	0.3	1
#FC8D62	31	1.41373755334808	1	2	FALSE	0.3	1
#FC8D62	32	1.41665764395412	1	2	FALSE	0.3	1
#FC8D62	33	1.41962112119111	1	2	FALSE	0.3	1
#FC8D62	34	1.42262036945577	1	2	FALSE	0.3	1
#FC8D62	35	1.42563968606939	1	2	FALSE	0.3	1
#FC8D62	36	1.42871030416224	1	2	FALSE	0.3	1
#FC8D62	37	1.43182093802736	1	2	FALSE	0.3	1
#FC8D62	38	1.43497041974252	1	2	FALSE	0.3	1
#FC8D62	39	1.43815666235965	1	2	FALSE	0.3	1
#FC8D62	40	1.4413566372386	1	2	FALSE	0.3	1
#FC8D62	41	1.44457650796799	1	2	FALSE	0.3	1
#FC8D62	42	1.4478060503778	1	2	FALSE	0.3	1
#FC8D62	43	1.4510542024176	1	2	FALSE	0.3	1
#FC8D62	44	1.45428916564794	1	2	FALSE	0.3	1
#FC8D62	45	1.45753111826779	1	2	FALSE	0.3	1
#FC8D62	46	1.46074425749504	1	2	FALSE	0.3	1
#FC8D62	47	1.46395110375978	1	2	FALSE	0.3	1
#FC8D62	48	1.4671787022754	1	2	FALSE	0.3	1
#FC8D62	49	1.47040067746143	1	2	FALSE	0.3	1
#FC8D62	50	1.4735977748337	1	2	FALSE	0.3	1
#FC8D62	51	1.47676791412536	1	2	FALSE	0.3	1
#FC8D62	52	1.47987071005973	1	2	FALSE	0.3	1
#FC8D62	53	1.48291260304766	1	2	FALSE	0.3	1
#FC8D62	54	1.48593582493511	1	2	FALSE	0.3	1
#FC8D62	55	1.48893896302656	1	2	FALSE	0.3	1
#FC8D62	56	1.49188785594956	1	2	FALSE	0.3	1
#FC8D62	57	1.49480035514206	1	2	FALSE	0.3	1
#FC8D62	58	1.49764630096994	1	2	FALSE	0.3	1
#FC8D62	59	1.50045289103223	1	2	FALSE	0.3	1
#FC8D62	60	1.50324055588901	1	2	FALSE	0.3	1
#FC8D62	61	1.50597415770209	1	2	FALSE	0.3	1
#FC8D62	62	1.50864135445932	1	2	FALSE	0.3	1
#FC8D62	63	1.51125694027709	1	2	FALSE	0.3	1
#FC8D62	64	1.51382115089144	1	2	FALSE	0.3	1
#FC8D62	65	1.51629939891536	1	2	FALSE	0.3	1
#FC8D62	66	1.51873393861752	1	2	FALSE	0.3	1
#FC8D62	67	1.52112317665015	1	2	FALSE	0.3	1
#FC8D62	68	1.52343532709891	1	2	FALSE	0.3	1
#FC8D62	69	1.52569870040123	1	2	FALSE	0.3	1
#FC8D62	70	1.52790078961114	1	2	FALSE	0.3	1
#FC8D62	71	1.5300363647987	1	2	FALSE	0.3	1
#FC8D62	72	1.53213168002972	1	2	FALSE	0.3	1
#FC8D62	73	1.53416208652223	1	2	FALSE	0.3	1
#FC8D62	74	1.53610633722387	1	2	FALSE	0.3	1
#FC8D62	75	1.53796284900215	1	2	FALSE	0.3	1
#FC8D62	76	1.53975577438819	1	2	FALSE	0.3	1
#FC8D62	77	1.54149088619837	1	2	FALSE	0.3	1
#FC8D62	78	1.54315318606331	1	2	FALSE	0.3	1
#FC8D62	79	1.54476842219483	1	2	FALSE	0.3	1
#FC8D62	80	1.5463221122697	1	2	FALSE	0.3	1
#FC8D62	81	1.54782144238882	1	2	FALSE	0.3	1
#FC8D62	82	1.54925949804177	1	2	FALSE	0.3	1
#FC8D62	83	1.55061874076176	1	2	FALSE	0.3	1
#FC8D62	84	1.55189904670117	1	2	FALSE	0.3	1
#FC8D62	85	1.55309281658725	1	2	FALSE	0.3	1
#FC8D62	86	1.55419591844735	1	2	FALSE	0.3	1
#FC8D62	87	1.55522061008278	1	2	FALSE	0.3	1
#FC8D62	88	1.55613342978762	1	2	FALSE	0.3	1
#FC8D62	89	1.55697899734482	1	2	FALSE	0.3	1
#FC8D62	90	1.55777201099523	1	2	FALSE	0.3	1
#FC8D62	91	1.55847212686598	1	2	FALSE	0.3	1
#FC8D62	92	1.55909726253143	1	2	FALSE	0.3	1
#FC8D62	93	1.55965816140111	1	2	FALSE	0.3	1
#FC8D62	94	1.56013933324922	1	2	FALSE	0.3	1
#FC8D62	95	1.56053357331141	1	2	FALSE	0.3	1
#FC8D62	96	1.5608539862094	1	2	FALSE	0.3	1
#FC8D62	97	1.56108398926328	1	2	FALSE	0.3	1
#FC8D62	98	1.56123408636418	1	2	FALSE	0.3	1
#FC8D62	99	1.56129705965675	1	2	FALSE	0.3	1
#FC8D62	100	1.5612476953674	1	2	FALSE	0.3	1
#FC8D62	101	1.56109824253164	1	2	FALSE	0.3	1
#FC8D62	102	1.56085554750817	1	2	FALSE	0.3	1
#FC8D62	103	1.56055347586615	1	2	FALSE	0.3	1
#FC8D62	104	1.56017989421778	1	2	FALSE	0.3	1
#FC8D62	105	1.55974834282556	1	2	FALSE	0.3	1
#FC8D62	106	1.5592684449673	1	2	FALSE	0.3	1
#FC8D62	107	1.55873302622989	1	2	FALSE	0.3	1
#FC8D62	108	1.55812326222059	1	2	FALSE	0.3	1
#FC8D62	109	1.55743495569078	1	2	FALSE	0.3	1
#FC8D62	110	1.55665744044297	1	2	FALSE	0.3	1
#FC8D62	111	1.55582488541436	1	2	FALSE	0.3	1
#FC8D62	112	1.55493942534351	1	2	FALSE	0.3	1
#FC8D62	113	1.55400124061128	1	2	FALSE	0.3	1
#FC8D62	114	1.55298557609662	1	2	FALSE	0.3	1
#FC8D62	115	1.55189888675082	1	2	FALSE	0.3	1
#FC8D62	116	1.55073173896244	1	2	FALSE	0.3	1
#FC8D62	117	1.54946422933943	1	2	FALSE	0.3	1
#FC8D62	118	1.54811748656662	1	2	FALSE	0.3	1
#FC8D62	119	1.54669244344224	1	2	FALSE	0.3	1
#FC8D62	120	1.54520317052089	1	2	FALSE	0.3	1
#FC8D62	121	1.54364407244508	1	2	FALSE	0.3	1
#FC8D62	122	1.54199874603224	1	2	FALSE	0.3	1
#FC8D62	123	1.54028036348989	1	2	FALSE	0.3	1
#FC8D62	124	1.5384825339416	1	2	FALSE	0.3	1
#FC8D62	125	1.53665045210569	1	2	FALSE	0.3	1
#FC8D62	126	1.5347712549635	1	2	FALSE	0.3	1
#FC8D62	127	1.53281893263348	1	2	FALSE	0.3	1
#FC8D62	128	1.53079703952543	1	2	FALSE	0.3	1
#FC8D62	129	1.52872988642307	1	2	FALSE	0.3	1
#FC8D62	130	1.52660017351761	1	2	FALSE	0.3	1
#FC8D62	131	1.52441262866733	1	2	FALSE	0.3	1
#FC8D62	132	1.52218197344243	1	2	FALSE	0.3	1
#FC8D62	133	1.51988425868131	1	2	FALSE	0.3	1
#FC8D62	134	1.5175192626455	1	2	FALSE	0.3	1
#FC8D62	135	1.51507750628908	1	2	FALSE	0.3	1
#FC8D62	136	1.51258046098412	1	2	FALSE	0.3	1
#FC8D62	137	1.51003032502431	1	2	FALSE	0.3	1
#FC8D62	138	1.50744162997278	1	2	FALSE	0.3	1
#FC8D62	139	1.50484505998116	1	2	FALSE	0.3	1
#FC8D62	140	1.50223002432005	1	2	FALSE	0.3	1
#FC8D62	141	1.49959387390245	1	2	FALSE	0.3	1
#FC8D62	142	1.49690268485896	1	2	FALSE	0.3	1
#FC8D62	143	1.49418109781784	1	2	FALSE	0.3	1
#FC8D62	144	1.49143921339599	1	2	FALSE	0.3	1
#FC8D62	145	1.48866163022124	1	2	FALSE	0.3	1
#FC8D62	146	1.48585591288993	1	2	FALSE	0.3	1
#FC8D62	147	1.48303414466644	1	2	FALSE	0.3	1
#FC8D62	148	1.48021547192879	1	2	FALSE	0.3	1
#FC8D62	149	1.4774112022408	1	2	FALSE	0.3	1
#FC8D62	150	1.47459108272026	1	2	FALSE	0.3	1
#FC8D62	151	1.47178279820294	1	2	FALSE	0.3	1
#FC8D62	152	1.46898521603204	1	2	FALSE	0.3	1
#FC8D62	153	1.46618632315643	1	2	FALSE	0.3	1
#FC8D62	154	1.46341311061233	1	2	FALSE	0.3	1
#FC8D62	155	1.46064812500418	1	2	FALSE	0.3	1
#FC8D62	156	1.45790469590859	1	2	FALSE	0.3	1
#FC8D62	157	1.45516432936638	1	2	FALSE	0.3	1
#FC8D62	158	1.45242745050859	1	2	FALSE	0.3	1
#FC8D62	159	1.44970079960317	1	2	FALSE	0.3	1
#FC8D62	160	1.44697766584988	1	2	FALSE	0.3	1
#FC8D62	161	1.44427201751801	1	2	FALSE	0.3	1
#FC8D62	162	1.44157755641327	1	2	FALSE	0.3	1
#FC8D62	163	1.43891797000445	1	2	FALSE	0.3	1
#FC8D62	164	1.43628046897396	1	2	FALSE	0.3	1
#FC8D62	165	1.43367534802263	1	2	FALSE	0.3	1
#FC8D62	166	1.43110467806253	1	2	FALSE	0.3	1
#FC8D62	167	1.42856344888683	1	2	FALSE	0.3	1
#FC8D62	168	1.42605287004676	1	2	FALSE	0.3	1
#FC8D62	169	1.4235695080582	1	2	FALSE	0.3	1
#FC8D62	170	1.42110022158459	1	2	FALSE	0.3	1
#FC8D62	171	1.41867828674234	1	2	FALSE	0.3	1
#FC8D62	172	1.41631531036331	1	2	FALSE	0.3	1
#FC8D62	173	1.41397962834235	1	2	FALSE	0.3	1
#FC8D62	174	1.41168695035692	1	2	FALSE	0.3	1
#FC8D62	175	1.40946064623878	1	2	FALSE	0.3	1
#FC8D62	176	1.40726118684032	1	2	FALSE	0.3	1
#FC8D62	177	1.40508253681497	1	2	FALSE	0.3	1
#FC8D62	178	1.40296234784707	1	2	FALSE	0.3	1
#FC8D62	179	1.40090018925619	1	2	FALSE	0.3	1
#FC8D62	180	1.39888144116842	1	2	FALSE	0.3	1
#FC8D62	181	1.3969116814789	1	2	FALSE	0.3	1
#FC8D62	182	1.39502174760838	1	2	FALSE	0.3	1
#FC8D62	183	1.39317557859284	1	2	FALSE	0.3	1
#FC8D62	184	1.39139733106338	1	2	FALSE	0.3	1
#FC8D62	185	1.38967655498847	1	2	FALSE	0.3	1
#FC8D62	186	1.38799798249287	1	2	FALSE	0.3	1
#FC8D62	187	1.38640077233629	1	2	FALSE	0.3	1
#FC8D62	188	1.38485086427664	1	2	FALSE	0.3	1
#FC8D62	189	1.38335653333487	1	2	FALSE	0.3	1
#FC8D62	190	1.38194433255038	1	2	FALSE	0.3	1
#FC8D62	191	1.38061018532882	1	2	FALSE	0.3	1
#FC8D62	192	1.3793299192976	1	2	FALSE	0.3	1
#FC8D62	193	1.37811907775096	1	2	FALSE	0.3	1
#FC8D62	194	1.37696772443992	1	2	FALSE	0.3	1
#FC8D62	195	1.37584940799829	1	2	FALSE	0.3	1
#FC8D62	196	1.37479284012236	1	2	FALSE	0.3	1
#FC8D62	197	1.37379494251725	1	2	FALSE	0.3	1
#FC8D62	198	1.37287077941727	1	2	FALSE	0.3	1
#FC8D62	199	1.37202695120676	1	2	FALSE	0.3	1
#FC8D62	200	1.37126209968502	1	2	FALSE	0.3	1
#FC8D62	201	1.37057570470592	1	2	FALSE	0.3	1
#FC8D62	202	1.36994899261227	1	2	FALSE	0.3	1
#FC8D62	203	1.36936414197663	1	2	FALSE	0.3	1
#FC8D62	204	1.36882562193257	1	2	FALSE	0.3	1
#FC8D62	205	1.36834845152828	1	2	FALSE	0.3	1
#FC8D62	206	1.36791411555986	1	2	FALSE	0.3	1
#FC8D62	207	1.36753372286438	1	2	FALSE	0.3	1
#FC8D62	208	1.367228522215	1	2	FALSE	0.3	1
#FC8D62	209	1.36698556026692	1	2	FALSE	0.3	1
#FC8D62	210	1.36680895091834	1	2	FALSE	0.3	1
#FC8D62	211	1.36670028636205	1	2	FALSE	0.3	1
#FC8D62	212	1.36664991296901	1	2	FALSE	0.3	1
#FC8D62	213	1.36665734266519	1	2	FALSE	0.3	1
#FC8D62	214	1.36673413682486	1	2	FALSE	0.3	1
#FC8D62	215	1.36684414705676	1	2	FALSE	0.3	1
#FC8D62	216	1.36698011500834	1	2	FALSE	0.3	1
#FC8D62	217	1.36716887842352	1	2	FALSE	0.3	1
#FC8D62	218	1.36741821054614	1	2	FALSE	0.3	1
#FC8D62	219	1.36771466381894	1	2	FALSE	0.3	1
#FC8D62	220	1.36804318857109	1	2	FALSE	0.3	1
#FC8D62	221	1.3684183897954	1	2	FALSE	0.3	1
#FC8D62	222	1.3688291464011	1	2	FALSE	0.3	1
#FC8D62	223	1.36927697452393	1	2	FALSE	0.3	1
#FC8D62	224	1.36976410858341	1	2	FALSE	0.3	1
#FC8D62	225	1.37030859844974	1	2	FALSE	0.3	1
#FC8D62	226	1.37089128053082	1	2	FALSE	0.3	1
#FC8D62	227	1.37154391306339	1	2	FALSE	0.3	1
#FC8D62	228	1.37225049847204	1	2	FALSE	0.3	1
#FC8D62	229	1.37298992435632	1	2	FALSE	0.3	1
#FC8D62	230	1.37374594458515	1	2	FALSE	0.3	1
#FC8D62	231	1.3745239272282	1	2	FALSE	0.3	1
#FC8D62	232	1.37528602187445	1	2	FALSE	0.3	1
#FC8D62	233	1.3760497754389	1	2	FALSE	0.3	1
#FC8D62	234	1.37682489717723	1	2	FALSE	0.3	1
#FC8D62	235	1.37762900480669	1	2	FALSE	0.3	1
#FC8D62	236	1.37845719475405	1	2	FALSE	0.3	1
#FC8D62	237	1.37930533008626	1	2	FALSE	0.3	1
#FC8D62	238	1.38015291292888	1	2	FALSE	0.3	1
#FC8D62	239	1.38100177614807	1	2	FALSE	0.3	1
#FC8D62	240	1.38185697314456	1	2	FALSE	0.3	1
#FC8D62	241	1.38269789820921	1	2	FALSE	0.3	1
#FC8D62	242	1.38355174545324	1	2	FALSE	0.3	1
#FC8D62	243	1.38441356992264	1	2	FALSE	0.3	1
#FC8D62	244	1.38527393682798	1	2	FALSE	0.3	1
#FC8D62	245	1.38614231534064	1	2	FALSE	0.3	1
#FC8D62	246	1.38704419374656	1	2	FALSE	0.3	1
#FC8D62	247	1.38795639801879	1	2	FALSE	0.3	1
#FC8D62	248	1.3888575453213	1	2	FALSE	0.3	1
#FC8D62	249	1.38974509936212	1	2	FALSE	0.3	1
#FC8D62	250	1.39062501535383	1	2	FALSE	0.3	1
#FC8D62	251	1.39149973403048	1	2	FALSE	0.3	1
#FC8D62	252	1.39237099326624	1	2	FALSE	0.3	1
#FC8D62	253	1.39324981741595	1	2	FALSE	0.3	1
#FC8D62	254	1.39412441487242	1	2	FALSE	0.3	1
#FC8D62	255	1.39497604402742	1	2	FALSE	0.3	1
#FC8D62	256	1.39583582202284	1	2	FALSE	0.3	1
#FC8D62	257	1.39669462706351	1	2	FALSE	0.3	1
#FC8D62	258	1.39755735135249	1	2	FALSE	0.3	1
#FC8D62	259	1.39844578684394	1	2	FALSE	0.3	1
#FC8D62	260	1.39933309144561	1	2	FALSE	0.3	1
#FC8D62	261	1.40022144127681	1	2	FALSE	0.3	1
#FC8D62	262	1.4011034375354	1	2	FALSE	0.3	1
#FC8D62	263	1.40197188365693	1	2	FALSE	0.3	1
#FC8D62	264	1.4028245612348	1	2	FALSE	0.3	1
#FC8D62	265	1.40366459608302	1	2	FALSE	0.3	1
#FC8D62	266	1.40449429020691	1	2	FALSE	0.3	1
#FC8D62	267	1.40533891364187	1	2	FALSE	0.3	1
#FC8D62	268	1.40617851518223	1	2	FALSE	0.3	1
#FC8D62	269	1.40700703207527	1	2	FALSE	0.3	1
#FC8D62	270	1.40781476756731	1	2	FALSE	0.3	1
#FC8D62	271	1.40858677633433	1	2	FALSE	0.3	1
#FC8D62	272	1.40932520856194	1	2	FALSE	0.3	1
#FC8D62	273	1.41007253443647	1	2	FALSE	0.3	1
#FC8D62	274	1.41082516108938	1	2	FALSE	0.3	1
#FC8D62	275	1.4115571584555	1	2	FALSE	0.3	1
#FC8D62	276	1.41224541282345	1	2	FALSE	0.3	1
#FC8D62	277	1.4128992045355	1	2	FALSE	0.3	1
#FC8D62	278	1.41354086227075	1	2	FALSE	0.3	1
#FC8D62	279	1.41414284606055	1	2	FALSE	0.3	1
#FC8D62	280	1.4147117684736	1	2	FALSE	0.3	1
#FC8D62	281	1.41525017837315	1	2	FALSE	0.3	1
#FC8D62	282	1.41577304033566	1	2	FALSE	0.3	1
#FC8D62	283	1.4162747149955	1	2	FALSE	0.3	1
#FC8D62	284	1.4167738670434	1	2	FALSE	0.3	1
#FC8D62	285	1.41726576832652	1	2	FALSE	0.3	1
#FC8D62	286	1.41775146989523	1	2	FALSE	0.3	1
#FC8D62	287	1.41823775774641	1	2	FALSE	0.3	1
#FC8D62	288	1.41869819713894	1	2	FALSE	0.3	1
#FC8D62	289	1.41913600856118	1	2	FALSE	0.3	1
#FC8D62	290	1.41955744216863	1	2	FALSE	0.3	1
#FC8D62	291	1.41997379501536	1	2	FALSE	0.3	1
#FC8D62	292	1.42036793134283	1	2	FALSE	0.3	1
#FC8D62	293	1.42072420006831	1	2	FALSE	0.3	1
#FC8D62	294	1.42107741409962	1	2	FALSE	0.3	1
#FC8D62	295	1.42142823025012	1	2	FALSE	0.3	1
#FC8D62	296	1.42175687037855	1	2	FALSE	0.3	1
#FC8D62	297	1.42206314742291	1	2	FALSE	0.3	1
#FC8D62	298	1.42235042349912	1	2	FALSE	0.3	1
#FC8D62	299	1.42259787963096	1	2	FALSE	0.3	1
#FC8D62	300	1.42282666436778	1	2	FALSE	0.3	1
#8DA0CB	-300	1.20009802626482	1	3	FALSE	0.3	1
#8DA0CB	-299	1.19987758869892	1	3	FALSE	0.3	1
#8DA0CB	-298	1.19961422093252	1	3	FALSE	0.3	1
#8DA0CB	-297	1.19932198599577	1	3	FALSE	0.3	1
#8DA0CB	-296	1.19901383328615	1	3	FALSE	0.3	1
#8DA0CB	-295	1.19866297132023	1	3	FALSE	0.3	1
#8DA0CB	-294	1.19827926532196	1	3	FALSE	0.3	1
#8DA0CB	-293	1.19789044115707	1	3	FALSE	0.3	1
#8DA0CB	-292	1.19746747642453	1	3	FALSE	0.3	1
#8DA0CB	-291	1.19703236690125	1	3	FALSE	0.3	1
#8DA0CB	-290	1.19655427683241	1	3	FALSE	0.3	1
#8DA0CB	-289	1.19601711282484	1	3	FALSE	0.3	1
#8DA0CB	-288	1.19543270755642	1	3	FALSE	0.3	1
#8DA0CB	-287	1.19480769528221	1	3	FALSE	0.3	1
#8DA0CB	-286	1.1941630834217	1	3	FALSE	0.3	1
#8DA0CB	-285	1.19349667240386	1	3	FALSE	0.3	1
#8DA0CB	-284	1.1928082916296	1	3	FALSE	0.3	1
#8DA0CB	-283	1.19210564394538	1	3	FALSE	0.3	1
#8DA0CB	-282	1.19136257663615	1	3	FALSE	0.3	1
#8DA0CB	-281	1.19057569845894	1	3	FALSE	0.3	1
#8DA0CB	-280	1.18974221889771	1	3	FALSE	0.3	1
#8DA0CB	-279	1.18885935891423	1	3	FALSE	0.3	1
#8DA0CB	-278	1.18793632959569	1	3	FALSE	0.3	1
#8DA0CB	-277	1.18698440878222	1	3	FALSE	0.3	1
#8DA0CB	-276	1.18603134357705	1	3	FALSE	0.3	1
#8DA0CB	-275	1.1850633444562	1	3	FALSE	0.3	1
#8DA0CB	-274	1.18406909164749	1	3	FALSE	0.3	1
#8DA0CB	-273	1.18306744893094	1	3	FALSE	0.3	1
#8DA0CB	-272	1.18204546803968	1	3	FALSE	0.3	1
#8DA0CB	-271	1.18100816197212	1	3	FALSE	0.3	1
#8DA0CB	-270	1.17995731754063	1	3	FALSE	0.3	1
#8DA0CB	-269	1.17887441914091	1	3	FALSE	0.3	1
#8DA0CB	-268	1.17777215329426	1	3	FALSE	0.3	1
#8DA0CB	-267	1.1766691197517	1	3	FALSE	0.3	1
#8DA0CB	-266	1.17553445956444	1	3	FALSE	0.3	1
#8DA0CB	-265	1.17438794543955	1	3	FALSE	0.3	1
#8DA0CB	-264	1.17323608157396	1	3	FALSE	0.3	1
#8DA0CB	-263	1.17208061699908	1	3	FALSE	0.3	1
#8DA0CB	-262	1.17092003508333	1	3	FALSE	0.3	1
#8DA0CB	-261	1.16975561642833	1	3	FALSE	0.3	1
#8DA0CB	-260	1.16859263582244	1	3	FALSE	0.3	1
#8DA0CB	-259	1.16741685544105	1	3	FALSE	0.3	1
#8DA0CB	-258	1.16623431439875	1	3	FALSE	0.3	1
#8DA0CB	-257	1.16505953130874	1	3	FALSE	0.3	1
#8DA0CB	-256	1.1638819185528	1	3	FALSE	0.3	1
#8DA0CB	-255	1.16269340300095	1	3	FALSE	0.3	1
#8DA0CB	-254	1.16148092869641	1	3	FALSE	0.3	1
#8DA0CB	-253	1.16027259850544	1	3	FALSE	0.3	1
#8DA0CB	-252	1.15908466187762	1	3	FALSE	0.3	1
#8DA0CB	-251	1.15790437327314	1	3	FALSE	0.3	1
#8DA0CB	-250	1.15671927691899	1	3	FALSE	0.3	1
#8DA0CB	-249	1.15551939124989	1	3	FALSE	0.3	1
#8DA0CB	-248	1.15432780104601	1	3	FALSE	0.3	1
#8DA0CB	-247	1.15313300669729	1	3	FALSE	0.3	1
#8DA0CB	-246	1.1519689935629	1	3	FALSE	0.3	1
#8DA0CB	-245	1.15083716528061	1	3	FALSE	0.3	1
#8DA0CB	-244	1.1497221018753	1	3	FALSE	0.3	1
#8DA0CB	-243	1.14862994428238	1	3	FALSE	0.3	1
#8DA0CB	-242	1.14756826976826	1	3	FALSE	0.3	1
#8DA0CB	-241	1.14648651352119	1	3	FALSE	0.3	1
#8DA0CB	-240	1.14542317331884	1	3	FALSE	0.3	1
#8DA0CB	-239	1.14439050301079	1	3	FALSE	0.3	1
#8DA0CB	-238	1.1433929059567	1	3	FALSE	0.3	1
#8DA0CB	-237	1.14241357362946	1	3	FALSE	0.3	1
#8DA0CB	-236	1.14147539171227	1	3	FALSE	0.3	1
#8DA0CB	-235	1.14054700091473	1	3	FALSE	0.3	1
#8DA0CB	-234	1.13962111397555	1	3	FALSE	0.3	1
#8DA0CB	-233	1.13872509847572	1	3	FALSE	0.3	1
#8DA0CB	-232	1.13785729377039	1	3	FALSE	0.3	1
#8DA0CB	-231	1.13701978365465	1	3	FALSE	0.3	1
#8DA0CB	-230	1.13621557706703	1	3	FALSE	0.3	1
#8DA0CB	-229	1.13544809374833	1	3	FALSE	0.3	1
#8DA0CB	-228	1.13470186396585	1	3	FALSE	0.3	1
#8DA0CB	-227	1.13399760567705	1	3	FALSE	0.3	1
#8DA0CB	-226	1.13333028490639	1	3	FALSE	0.3	1
#8DA0CB	-225	1.13269361696569	1	3	FALSE	0.3	1
#8DA0CB	-224	1.13208250075263	1	3	FALSE	0.3	1
#8DA0CB	-223	1.13150517580086	1	3	FALSE	0.3	1
#8DA0CB	-222	1.13095529646936	1	3	FALSE	0.3	1
#8DA0CB	-221	1.1304395305766	1	3	FALSE	0.3	1
#8DA0CB	-220	1.1299722202453	1	3	FALSE	0.3	1
#8DA0CB	-219	1.12953445415469	1	3	FALSE	0.3	1
#8DA0CB	-218	1.12912443629796	1	3	FALSE	0.3	1
#8DA0CB	-217	1.1287543545285	1	3	FALSE	0.3	1
#8DA0CB	-216	1.12843339728263	1	3	FALSE	0.3	1
#8DA0CB	-215	1.12817536219258	1	3	FALSE	0.3	1
#8DA0CB	-214	1.12796039266499	1	3	FALSE	0.3	1
#8DA0CB	-213	1.12778949996861	1	3	FALSE	0.3	1
#8DA0CB	-212	1.12767076505893	1	3	FALSE	0.3	1
#8DA0CB	-211	1.12760668983794	1	3	FALSE	0.3	1
#8DA0CB	-210	1.12759923952047	1	3	FALSE	0.3	1
#8DA0CB	-209	1.12764969862086	1	3	FALSE	0.3	1
#8DA0CB	-208	1.12778017532236	1	3	FALSE	0.3	1
#8DA0CB	-207	1.12797858887399	1	3	FALSE	0.3	1
#8DA0CB	-206	1.12822736335756	1	3	FALSE	0.3	1
#8DA0CB	-205	1.12854926641913	1	3	FALSE	0.3	1
#8DA0CB	-204	1.12893623808033	1	3	FALSE	0.3	1
#8DA0CB	-203	1.12937357934694	1	3	FALSE	0.3	1
#8DA0CB	-202	1.12987673451871	1	3	FALSE	0.3	1
#8DA0CB	-201	1.13046454220312	1	3	FALSE	0.3	1
#8DA0CB	-200	1.13112683764957	1	3	FALSE	0.3	1
#8DA0CB	-199	1.13186701740489	1	3	FALSE	0.3	1
#8DA0CB	-198	1.13268143517542	1	3	FALSE	0.3	1
#8DA0CB	-197	1.13355674360814	1	3	FALSE	0.3	1
#8DA0CB	-196	1.13448581428034	1	3	FALSE	0.3	1
#8DA0CB	-195	1.13546564412269	1	3	FALSE	0.3	1
#8DA0CB	-194	1.13650509437284	1	3	FALSE	0.3	1
#8DA0CB	-193	1.1375966649557	1	3	FALSE	0.3	1
#8DA0CB	-192	1.13874448344148	1	3	FALSE	0.3	1
#8DA0CB	-191	1.13995196289822	1	3	FALSE	0.3	1
#8DA0CB	-190	1.14119906017755	1	3	FALSE	0.3	1
#8DA0CB	-189	1.1424972583905	1	3	FALSE	0.3	1
#8DA0CB	-188	1.14383014446596	1	3	FALSE	0.3	1
#8DA0CB	-187	1.14518968779351	1	3	FALSE	0.3	1
#8DA0CB	-186	1.14662425052687	1	3	FALSE	0.3	1
#8DA0CB	-185	1.14813282670117	1	3	FALSE	0.3	1
#8DA0CB	-184	1.14970814751052	1	3	FALSE	0.3	1
#8DA0CB	-183	1.15133577853291	1	3	FALSE	0.3	1
#8DA0CB	-182	1.1530278958834	1	3	FALSE	0.3	1
#8DA0CB	-181	1.15476763260378	1	3	FALSE	0.3	1
#8DA0CB	-180	1.15655811003887	1	3	FALSE	0.3	1
#8DA0CB	-179	1.15840769693244	1	3	FALSE	0.3	1
#8DA0CB	-178	1.16033858789787	1	3	FALSE	0.3	1
#8DA0CB	-177	1.16233507686766	1	3	FALSE	0.3	1
#8DA0CB	-176	1.16440783395522	1	3	FALSE	0.3	1
#8DA0CB	-175	1.16653645162002	1	3	FALSE	0.3	1
#8DA0CB	-174	1.16872696617237	1	3	FALSE	0.3	1
#8DA0CB	-173	1.17093629724668	1	3	FALSE	0.3	1
#8DA0CB	-172	1.17318977562643	1	3	FALSE	0.3	1
#8DA0CB	-171	1.17547948758556	1	3	FALSE	0.3	1
#8DA0CB	-170	1.17781113497548	1	3	FALSE	0.3	1
#8DA0CB	-169	1.18018520076861	1	3	FALSE	0.3	1
#8DA0CB	-168	1.1826072973214	1	3	FALSE	0.3	1
#8DA0CB	-167	1.18506054200235	1	3	FALSE	0.3	1
#8DA0CB	-166	1.18755601183659	1	3	FALSE	0.3	1
#8DA0CB	-165	1.19008622463914	1	3	FALSE	0.3	1
#8DA0CB	-164	1.19264434088405	1	3	FALSE	0.3	1
#8DA0CB	-163	1.19524015756011	1	3	FALSE	0.3	1
#8DA0CB	-162	1.19785501252808	1	3	FALSE	0.3	1
#8DA0CB	-161	1.20051601301441	1	3	FALSE	0.3	1
#8DA0CB	-160	1.20323250716412	1	3	FALSE	0.3	1
#8DA0CB	-159	1.20598439141923	1	3	FALSE	0.3	1
#8DA0CB	-158	1.20876622124021	1	3	FALSE	0.3	1
#8DA0CB	-157	1.2115586839811	1	3	FALSE	0.3	1
#8DA0CB	-156	1.21435511910586	1	3	FALSE	0.3	1
#8DA0CB	-155	1.21716053935245	1	3	FALSE	0.3	1
#8DA0CB	-154	1.21996816393079	1	3	FALSE	0.3	1
#8DA0CB	-153	1.22277293534439	1	3	FALSE	0.3	1
#8DA0CB	-152	1.22555885193411	1	3	FALSE	0.3	1
#8DA0CB	-151	1.22832736487845	1	3	FALSE	0.3	1
#8DA0CB	-150	1.23108944186103	1	3	FALSE	0.3	1
#8DA0CB	-149	1.23386064380548	1	3	FALSE	0.3	1
#8DA0CB	-148	1.2366480991123	1	3	FALSE	0.3	1
#8DA0CB	-147	1.23944009620557	1	3	FALSE	0.3	1
#8DA0CB	-146	1.24223567974815	1	3	FALSE	0.3	1
#8DA0CB	-145	1.24502589005123	1	3	FALSE	0.3	1
#8DA0CB	-144	1.24780443994927	1	3	FALSE	0.3	1
#8DA0CB	-143	1.25054069700196	1	3	FALSE	0.3	1
#8DA0CB	-142	1.25323832904537	1	3	FALSE	0.3	1
#8DA0CB	-141	1.25591623481402	1	3	FALSE	0.3	1
#8DA0CB	-140	1.25858800553861	1	3	FALSE	0.3	1
#8DA0CB	-139	1.26122711961166	1	3	FALSE	0.3	1
#8DA0CB	-138	1.26381542751698	1	3	FALSE	0.3	1
#8DA0CB	-137	1.26636520438605	1	3	FALSE	0.3	1
#8DA0CB	-136	1.26887980005077	1	3	FALSE	0.3	1
#8DA0CB	-135	1.27137654013938	1	3	FALSE	0.3	1
#8DA0CB	-134	1.2738449751778	1	3	FALSE	0.3	1
#8DA0CB	-133	1.2762638653467	1	3	FALSE	0.3	1
#8DA0CB	-132	1.27862972488694	1	3	FALSE	0.3	1
#8DA0CB	-131	1.28096129480285	1	3	FALSE	0.3	1
#8DA0CB	-130	1.28325885673091	1	3	FALSE	0.3	1
#8DA0CB	-129	1.28550254957751	1	3	FALSE	0.3	1
#8DA0CB	-128	1.28766688567696	1	3	FALSE	0.3	1
#8DA0CB	-127	1.28975888241456	1	3	FALSE	0.3	1
#8DA0CB	-126	1.29180191794523	1	3	FALSE	0.3	1
#8DA0CB	-125	1.29379427288819	1	3	FALSE	0.3	1
#8DA0CB	-124	1.29574417949467	1	3	FALSE	0.3	1
#8DA0CB	-123	1.297643307345	1	3	FALSE	0.3	1
#8DA0CB	-122	1.29947160603056	1	3	FALSE	0.3	1
#8DA0CB	-121	1.3012373366274	1	3	FALSE	0.3	1
#8DA0CB	-120	1.30293909212809	1	3	FALSE	0.3	1
#8DA0CB	-119	1.30456535194547	1	3	FALSE	0.3	1
#8DA0CB	-118	1.30611715447721	1	3	FALSE	0.3	1
#8DA0CB	-117	1.30757900033997	1	3	FALSE	0.3	1
#8DA0CB	-116	1.30895476096698	1	3	FALSE	0.3	1
#8DA0CB	-115	1.31024128534066	1	3	FALSE	0.3	1
#8DA0CB	-114	1.31145951712337	1	3	FALSE	0.3	1
#8DA0CB	-113	1.31260236510809	1	3	FALSE	0.3	1
#8DA0CB	-112	1.31367745829744	1	3	FALSE	0.3	1
#8DA0CB	-111	1.31469881470248	1	3	FALSE	0.3	1
#8DA0CB	-110	1.31565516878673	1	3	FALSE	0.3	1
#8DA0CB	-109	1.31652896869609	1	3	FALSE	0.3	1
#8DA0CB	-108	1.3173284581596	1	3	FALSE	0.3	1
#8DA0CB	-107	1.31804828071948	1	3	FALSE	0.3	1
#8DA0CB	-106	1.31867542546013	1	3	FALSE	0.3	1
#8DA0CB	-105	1.31922668438747	1	3	FALSE	0.3	1
#8DA0CB	-104	1.31972584256812	1	3	FALSE	0.3	1
#8DA0CB	-103	1.32014740561927	1	3	FALSE	0.3	1
#8DA0CB	-102	1.32052030642479	1	3	FALSE	0.3	1
#8DA0CB	-101	1.3208040954264	1	3	FALSE	0.3	1
#8DA0CB	-100	1.32100703370015	1	3	FALSE	0.3	1
#8DA0CB	-99	1.32116055742298	1	3	FALSE	0.3	1
#8DA0CB	-98	1.32125723979838	1	3	FALSE	0.3	1
#8DA0CB	-97	1.32127984971428	1	3	FALSE	0.3	1
#8DA0CB	-96	1.32123665411588	1	3	FALSE	0.3	1
#8DA0CB	-95	1.32112060988004	1	3	FALSE	0.3	1
#8DA0CB	-94	1.32095475285509	1	3	FALSE	0.3	1
#8DA0CB	-93	1.32072887829257	1	3	FALSE	0.3	1
#8DA0CB	-92	1.32045738733379	1	3	FALSE	0.3	1
#8DA0CB	-91	1.32013049781525	1	3	FALSE	0.3	1
#8DA0CB	-90	1.31973838672766	1	3	FALSE	0.3	1
#8DA0CB	-89	1.31929142633156	1	3	FALSE	0.3	1
#8DA0CB	-88	1.31879130218387	1	3	FALSE	0.3	1
#8DA0CB	-87	1.3182206014004	1	3	FALSE	0.3	1
#8DA0CB	-86	1.31757302872958	1	3	FALSE	0.3	1
#8DA0CB	-85	1.31686694087057	1	3	FALSE	0.3	1
#8DA0CB	-84	1.31610053846908	1	3	FALSE	0.3	1
#8DA0CB	-83	1.31526634660039	1	3	FALSE	0.3	1
#8DA0CB	-82	1.31439637001824	1	3	FALSE	0.3	1
#8DA0CB	-81	1.31347514427159	1	3	FALSE	0.3	1
#8DA0CB	-80	1.31247404411136	1	3	FALSE	0.3	1
#8DA0CB	-79	1.31139182082559	1	3	FALSE	0.3	1
#8DA0CB	-78	1.31023974134187	1	3	FALSE	0.3	1
#8DA0CB	-77	1.30901801345278	1	3	FALSE	0.3	1
#8DA0CB	-76	1.30770833578111	1	3	FALSE	0.3	1
#8DA0CB	-75	1.3063484101491	1	3	FALSE	0.3	1
#8DA0CB	-74	1.304937994375	1	3	FALSE	0.3	1
#8DA0CB	-73	1.30345138067472	1	3	FALSE	0.3	1
#8DA0CB	-72	1.30187633784954	1	3	FALSE	0.3	1
#8DA0CB	-71	1.30024527113043	1	3	FALSE	0.3	1
#8DA0CB	-70	1.2985566605162	1	3	FALSE	0.3	1
#8DA0CB	-69	1.2968011824912	1	3	FALSE	0.3	1
#8DA0CB	-68	1.29500337779699	1	3	FALSE	0.3	1
#8DA0CB	-67	1.29314220571116	1	3	FALSE	0.3	1
#8DA0CB	-66	1.29124618522831	1	3	FALSE	0.3	1
#8DA0CB	-65	1.28927528880979	1	3	FALSE	0.3	1
#8DA0CB	-64	1.28723009033629	1	3	FALSE	0.3	1
#8DA0CB	-63	1.28514085194245	1	3	FALSE	0.3	1
#8DA0CB	-62	1.28300178286935	1	3	FALSE	0.3	1
#8DA0CB	-61	1.28082463553872	1	3	FALSE	0.3	1
#8DA0CB	-60	1.27859879211642	1	3	FALSE	0.3	1
#8DA0CB	-59	1.27633435444389	1	3	FALSE	0.3	1
#8DA0CB	-58	1.27402746089198	1	3	FALSE	0.3	1
#8DA0CB	-57	1.27167075874639	1	3	FALSE	0.3	1
#8DA0CB	-56	1.26927580856993	1	3	FALSE	0.3	1
#8DA0CB	-55	1.26683581616054	1	3	FALSE	0.3	1
#8DA0CB	-54	1.26436269697393	1	3	FALSE	0.3	1
#8DA0CB	-53	1.26184524451436	1	3	FALSE	0.3	1
#8DA0CB	-52	1.25929292520232	1	3	FALSE	0.3	1
#8DA0CB	-51	1.25671732392527	1	3	FALSE	0.3	1
#8DA0CB	-50	1.25409923685774	1	3	FALSE	0.3	1
#8DA0CB	-49	1.25142749465317	1	3	FALSE	0.3	1
#8DA0CB	-48	1.2487097355751	1	3	FALSE	0.3	1
#8DA0CB	-47	1.24597051936367	1	3	FALSE	0.3	1
#8DA0CB	-46	1.2432097266128	1	3	FALSE	0.3	1
#8DA0CB	-45	1.24043181743954	1	3	FALSE	0.3	1
#8DA0CB	-44	1.23762473037413	1	3	FALSE	0.3	1
#8DA0CB	-43	1.23479357130178	1	3	FALSE	0.3	1
#8DA0CB	-42	1.2319385421459	1	3	FALSE	0.3	1
#8DA0CB	-41	1.22905145956495	1	3	FALSE	0.3	1
#8DA0CB	-40	1.22615393201016	1	3	FALSE	0.3	1
#8DA0CB	-39	1.22324230507971	1	3	FALSE	0.3	1
#8DA0CB	-38	1.22033985958582	1	3	FALSE	0.3	1
#8DA0CB	-37	1.2174313979108	1	3	FALSE	0.3	1
#8DA0CB	-36	1.21452338566699	1	3	FALSE	0.3	1
#8DA0CB	-35	1.21161979467299	1	3	FALSE	0.3	1
#8DA0CB	-34	1.20872899086824	1	3	FALSE	0.3	1
#8DA0CB	-33	1.20585508254171	1	3	FALSE	0.3	1
#8DA0CB	-32	1.20299812284283	1	3	FALSE	0.3	1
#8DA0CB	-31	1.20017982032553	1	3	FALSE	0.3	1
#8DA0CB	-30	1.19738257529015	1	3	FALSE	0.3	1
#8DA0CB	-29	1.19462988531985	1	3	FALSE	0.3	1
#8DA0CB	-28	1.19194432535391	1	3	FALSE	0.3	1
#8DA0CB	-27	1.18931647455614	1	3	FALSE	0.3	1
#8DA0CB	-26	1.18672763192006	1	3	FALSE	0.3	1
#8DA0CB	-25	1.184188279613	1	3	FALSE	0.3	1
#8DA0CB	-24	1.18170534917757	1	3	FALSE	0.3	1
#8DA0CB	-23	1.17930312236972	1	3	FALSE	0.3	1
#8DA0CB	-22	1.17698285711802	1	3	FALSE	0.3	1
#8DA0CB	-21	1.17473382683434	1	3	FALSE	0.3	1
#8DA0CB	-20	1.17258416203485	1	3	FALSE	0.3	1
#8DA0CB	-19	1.17051928930538	1	3	FALSE	0.3	1
#8DA0CB	-18	1.1685318718654	1	3	FALSE	0.3	1
#8DA0CB	-17	1.16663795391572	1	3	FALSE	0.3	1
#8DA0CB	-16	1.16484347166398	1	3	FALSE	0.3	1
#8DA0CB	-15	1.16313859873123	1	3	FALSE	0.3	1
#8DA0CB	-14	1.16150715668526	1	3	FALSE	0.3	1
#8DA0CB	-13	1.15995770949835	1	3	FALSE	0.3	1
#8DA0CB	-12	1.15849046689729	1	3	FALSE	0.3	1
#8DA0CB	-11	1.15713563371626	1	3	FALSE	0.3	1
#8DA0CB	-10	1.1558832700394	1	3	FALSE	0.3	1
#8DA0CB	-9	1.1547576579053	1	3	FALSE	0.3	1
#8DA0CB	-8	1.15373479158581	1	3	FALSE	0.3	1
#8DA0CB	-7	1.15283330217851	1	3	FALSE	0.3	1
#8DA0CB	-6	1.15205410252319	1	3	FALSE	0.3	1
#8DA0CB	-5	1.15139590838812	1	3	FALSE	0.3	1
#8DA0CB	-4	1.15086487690293	1	3	FALSE	0.3	1
#8DA0CB	-3	1.15044318325054	1	3	FALSE	0.3	1
#8DA0CB	-2	1.15015279299195	1	3	FALSE	0.3	1
#8DA0CB	-1	1.15000306014137	1	3	FALSE	0.3	1
#8DA0CB	0	1.14995396552887	1	3	FALSE	0.3	1
#8DA0CB	1	1.15001939573847	1	3	FALSE	0.3	1
#8DA0CB	2	1.15018775996926	1	3	FALSE	0.3	1
#8DA0CB	3	1.15045255906765	1	3	FALSE	0.3	1
#8DA0CB	4	1.1508068517091	1	3	FALSE	0.3	1
#8DA0CB	5	1.15125765388784	1	3	FALSE	0.3	1
#8DA0CB	6	1.15180985919619	1	3	FALSE	0.3	1
#8DA0CB	7	1.15248574643865	1	3	FALSE	0.3	1
#8DA0CB	8	1.15328132503638	1	3	FALSE	0.3	1
#8DA0CB	9	1.15418164935754	1	3	FALSE	0.3	1
#8DA0CB	10	1.15520842569486	1	3	FALSE	0.3	1
#8DA0CB	11	1.15632897474595	1	3	FALSE	0.3	1
#8DA0CB	12	1.15754577128388	1	3	FALSE	0.3	1
#8DA0CB	13	1.15886333416159	1	3	FALSE	0.3	1
#8DA0CB	14	1.16027374154485	1	3	FALSE	0.3	1
#8DA0CB	15	1.16181467373565	1	3	FALSE	0.3	1
#8DA0CB	16	1.16344449454714	1	3	FALSE	0.3	1
#8DA0CB	17	1.16516119933197	1	3	FALSE	0.3	1
#8DA0CB	18	1.1669707866638	1	3	FALSE	0.3	1
#8DA0CB	19	1.16888288990993	1	3	FALSE	0.3	1
#8DA0CB	20	1.17088541799435	1	3	FALSE	0.3	1
#8DA0CB	21	1.17296545088753	1	3	FALSE	0.3	1
#8DA0CB	22	1.17511416565373	1	3	FALSE	0.3	1
#8DA0CB	23	1.17734356754845	1	3	FALSE	0.3	1
#8DA0CB	24	1.17964212144187	1	3	FALSE	0.3	1
#8DA0CB	25	1.18201614388969	1	3	FALSE	0.3	1
#8DA0CB	26	1.18447110040853	1	3	FALSE	0.3	1
#8DA0CB	27	1.18699109196359	1	3	FALSE	0.3	1
#8DA0CB	28	1.18959888759203	1	3	FALSE	0.3	1
#8DA0CB	29	1.19226996279086	1	3	FALSE	0.3	1
#8DA0CB	30	1.19498067063758	1	3	FALSE	0.3	1
#8DA0CB	31	1.19775091807065	1	3	FALSE	0.3	1
#8DA0CB	32	1.20056131805708	1	3	FALSE	0.3	1
#8DA0CB	33	1.2033992553978	1	3	FALSE	0.3	1
#8DA0CB	34	1.20627440376277	1	3	FALSE	0.3	1
#8DA0CB	35	1.20916371891285	1	3	FALSE	0.3	1
#8DA0CB	36	1.21206738403338	1	3	FALSE	0.3	1
#8DA0CB	37	1.21499422118998	1	3	FALSE	0.3	1
#8DA0CB	38	1.21793092189686	1	3	FALSE	0.3	1
#8DA0CB	39	1.22087526560586	1	3	FALSE	0.3	1
#8DA0CB	40	1.22382981238957	1	3	FALSE	0.3	1
#8DA0CB	41	1.22680571618181	1	3	FALSE	0.3	1
#8DA0CB	42	1.22977113528502	1	3	FALSE	0.3	1
#8DA0CB	43	1.23273394229683	1	3	FALSE	0.3	1
#8DA0CB	44	1.23568062765595	1	3	FALSE	0.3	1
#8DA0CB	45	1.23862230055979	1	3	FALSE	0.3	1
#8DA0CB	46	1.24153832413281	1	3	FALSE	0.3	1
#8DA0CB	47	1.24444525854639	1	3	FALSE	0.3	1
#8DA0CB	48	1.24735618295134	1	3	FALSE	0.3	1
#8DA0CB	49	1.25024890890825	1	3	FALSE	0.3	1
#8DA0CB	50	1.25313717446547	1	3	FALSE	0.3	1
#8DA0CB	51	1.2559972149682	1	3	FALSE	0.3	1
#8DA0CB	52	1.25884053419973	1	3	FALSE	0.3	1
#8DA0CB	53	1.26164752085763	1	3	FALSE	0.3	1
#8DA0CB	54	1.26441521884799	1	3	FALSE	0.3	1
#8DA0CB	55	1.26715243460748	1	3	FALSE	0.3	1
#8DA0CB	56	1.26984107565992	1	3	FALSE	0.3	1
#8DA0CB	57	1.27248563512044	1	3	FALSE	0.3	1
#8DA0CB	58	1.27505850629111	1	3	FALSE	0.3	1
#8DA0CB	59	1.27759213829135	1	3	FALSE	0.3	1
#8DA0CB	60	1.28007009289969	1	3	FALSE	0.3	1
#8DA0CB	61	1.28248727851312	1	3	FALSE	0.3	1
#8DA0CB	62	1.28486469024753	1	3	FALSE	0.3	1
#8DA0CB	63	1.28718605711089	1	3	FALSE	0.3	1
#8DA0CB	64	1.28942705845787	1	3	FALSE	0.3	1
#8DA0CB	65	1.29162173220958	1	3	FALSE	0.3	1
#8DA0CB	66	1.29376639600946	1	3	FALSE	0.3	1
#8DA0CB	67	1.29584381989822	1	3	FALSE	0.3	1
#8DA0CB	68	1.29785249756935	1	3	FALSE	0.3	1
#8DA0CB	69	1.29979644225256	1	3	FALSE	0.3	1
#8DA0CB	70	1.3016771716878	1	3	FALSE	0.3	1
#8DA0CB	71	1.30350577576911	1	3	FALSE	0.3	1
#8DA0CB	72	1.30527513811695	1	3	FALSE	0.3	1
#8DA0CB	73	1.30697141718849	1	3	FALSE	0.3	1
#8DA0CB	74	1.30860753944771	1	3	FALSE	0.3	1
#8DA0CB	75	1.31017986642651	1	3	FALSE	0.3	1
#8DA0CB	76	1.31169067825692	1	3	FALSE	0.3	1
#8DA0CB	77	1.31315351330287	1	3	FALSE	0.3	1
#8DA0CB	78	1.31453873587233	1	3	FALSE	0.3	1
#8DA0CB	79	1.31584473566551	1	3	FALSE	0.3	1
#8DA0CB	80	1.31709874266239	1	3	FALSE	0.3	1
#8DA0CB	81	1.31830383712369	1	3	FALSE	0.3	1
#8DA0CB	82	1.31943754336488	1	3	FALSE	0.3	1
#8DA0CB	83	1.32052930691504	1	3	FALSE	0.3	1
#8DA0CB	84	1.32156078444272	1	3	FALSE	0.3	1
#8DA0CB	85	1.32253091348616	1	3	FALSE	0.3	1
#8DA0CB	86	1.32343852002523	1	3	FALSE	0.3	1
#8DA0CB	87	1.32428862184125	1	3	FALSE	0.3	1
#8DA0CB	88	1.32506269689547	1	3	FALSE	0.3	1
#8DA0CB	89	1.32577077038112	1	3	FALSE	0.3	1
#8DA0CB	90	1.326422059842	1	3	FALSE	0.3	1
#8DA0CB	91	1.32701966788486	1	3	FALSE	0.3	1
#8DA0CB	92	1.32757490449994	1	3	FALSE	0.3	1
#8DA0CB	93	1.32807574991122	1	3	FALSE	0.3	1
#8DA0CB	94	1.32852658900081	1	3	FALSE	0.3	1
#8DA0CB	95	1.32890194918877	1	3	FALSE	0.3	1
#8DA0CB	96	1.32926425678957	1	3	FALSE	0.3	1
#8DA0CB	97	1.3295861693726	1	3	FALSE	0.3	1
#8DA0CB	98	1.32986211625299	1	3	FALSE	0.3	1
#8DA0CB	99	1.33009625719542	1	3	FALSE	0.3	1
#8DA0CB	100	1.33028393939819	1	3	FALSE	0.3	1
#8DA0CB	101	1.33043860977391	1	3	FALSE	0.3	1
#8DA0CB	102	1.33056481708661	1	3	FALSE	0.3	1
#8DA0CB	103	1.33064337679208	1	3	FALSE	0.3	1
#8DA0CB	104	1.33065880431009	1	3	FALSE	0.3	1
#8DA0CB	105	1.33060620548301	1	3	FALSE	0.3	1
#8DA0CB	106	1.33051003742657	1	3	FALSE	0.3	1
#8DA0CB	107	1.33036750682038	1	3	FALSE	0.3	1
#8DA0CB	108	1.33015676053192	1	3	FALSE	0.3	1
#8DA0CB	109	1.32988373811629	1	3	FALSE	0.3	1
#8DA0CB	110	1.32956267796341	1	3	FALSE	0.3	1
#8DA0CB	111	1.32919919408129	1	3	FALSE	0.3	1
#8DA0CB	112	1.32878616646024	1	3	FALSE	0.3	1
#8DA0CB	113	1.32832342308794	1	3	FALSE	0.3	1
#8DA0CB	114	1.32780964143073	1	3	FALSE	0.3	1
#8DA0CB	115	1.32722610676523	1	3	FALSE	0.3	1
#8DA0CB	116	1.32658723366698	1	3	FALSE	0.3	1
#8DA0CB	117	1.32588966332578	1	3	FALSE	0.3	1
#8DA0CB	118	1.32513353195156	1	3	FALSE	0.3	1
#8DA0CB	119	1.32430861466669	1	3	FALSE	0.3	1
#8DA0CB	120	1.32342669017387	1	3	FALSE	0.3	1
#8DA0CB	121	1.3224788885619	1	3	FALSE	0.3	1
#8DA0CB	122	1.32144914356656	1	3	FALSE	0.3	1
#8DA0CB	123	1.32034383241366	1	3	FALSE	0.3	1
#8DA0CB	124	1.31915345316293	1	3	FALSE	0.3	1
#8DA0CB	125	1.31790883876485	1	3	FALSE	0.3	1
#8DA0CB	126	1.31660344893739	1	3	FALSE	0.3	1
#8DA0CB	127	1.3152232030208	1	3	FALSE	0.3	1
#8DA0CB	128	1.31379400652717	1	3	FALSE	0.3	1
#8DA0CB	129	1.312280614495	1	3	FALSE	0.3	1
#8DA0CB	130	1.3106873080514	1	3	FALSE	0.3	1
#8DA0CB	131	1.30900950486895	1	3	FALSE	0.3	1
#8DA0CB	132	1.30726135299465	1	3	FALSE	0.3	1
#8DA0CB	133	1.30546364785998	1	3	FALSE	0.3	1
#8DA0CB	134	1.30363254607211	1	3	FALSE	0.3	1
#8DA0CB	135	1.30170346678675	1	3	FALSE	0.3	1
#8DA0CB	136	1.29968324616025	1	3	FALSE	0.3	1
#8DA0CB	137	1.29760128609371	1	3	FALSE	0.3	1
#8DA0CB	138	1.29546132711432	1	3	FALSE	0.3	1
#8DA0CB	139	1.29323429425912	1	3	FALSE	0.3	1
#8DA0CB	140	1.29096471100837	1	3	FALSE	0.3	1
#8DA0CB	141	1.2886617045408	1	3	FALSE	0.3	1
#8DA0CB	142	1.28628060177634	1	3	FALSE	0.3	1
#8DA0CB	143	1.28383015458902	1	3	FALSE	0.3	1
#8DA0CB	144	1.2812929632684	1	3	FALSE	0.3	1
#8DA0CB	145	1.27870105632752	1	3	FALSE	0.3	1
#8DA0CB	146	1.27607741870431	1	3	FALSE	0.3	1
#8DA0CB	147	1.2733877535142	1	3	FALSE	0.3	1
#8DA0CB	148	1.27065221855089	1	3	FALSE	0.3	1
#8DA0CB	149	1.26787412423588	1	3	FALSE	0.3	1
#8DA0CB	150	1.26509222141897	1	3	FALSE	0.3	1
#8DA0CB	151	1.26228244452767	1	3	FALSE	0.3	1
#8DA0CB	152	1.25946982986225	1	3	FALSE	0.3	1
#8DA0CB	153	1.2566452594606	1	3	FALSE	0.3	1
#8DA0CB	154	1.25379734781488	1	3	FALSE	0.3	1
#8DA0CB	155	1.2509389232206	1	3	FALSE	0.3	1
#8DA0CB	156	1.24806498274396	1	3	FALSE	0.3	1
#8DA0CB	157	1.24518882478396	1	3	FALSE	0.3	1
#8DA0CB	158	1.24229727286934	1	3	FALSE	0.3	1
#8DA0CB	159	1.23939968742659	1	3	FALSE	0.3	1
#8DA0CB	160	1.23648451628371	1	3	FALSE	0.3	1
#8DA0CB	161	1.23356645506524	1	3	FALSE	0.3	1
#8DA0CB	162	1.23067767016786	1	3	FALSE	0.3	1
#8DA0CB	163	1.22782165463313	1	3	FALSE	0.3	1
#8DA0CB	164	1.22499091786306	1	3	FALSE	0.3	1
#8DA0CB	165	1.22218847690439	1	3	FALSE	0.3	1
#8DA0CB	166	1.21940819084389	1	3	FALSE	0.3	1
#8DA0CB	167	1.21666919138119	1	3	FALSE	0.3	1
#8DA0CB	168	1.2139828732408	1	3	FALSE	0.3	1
#8DA0CB	169	1.21132403261033	1	3	FALSE	0.3	1
#8DA0CB	170	1.20869537890171	1	3	FALSE	0.3	1
#8DA0CB	171	1.2060813576258	1	3	FALSE	0.3	1
#8DA0CB	172	1.20349785857859	1	3	FALSE	0.3	1
#8DA0CB	173	1.20093632509239	1	3	FALSE	0.3	1
#8DA0CB	174	1.19841227670186	1	3	FALSE	0.3	1
#8DA0CB	175	1.19592679991071	1	3	FALSE	0.3	1
#8DA0CB	176	1.19348132268131	1	3	FALSE	0.3	1
#8DA0CB	177	1.19108462179974	1	3	FALSE	0.3	1
#8DA0CB	178	1.1887405586125	1	3	FALSE	0.3	1
#8DA0CB	179	1.18646072307257	1	3	FALSE	0.3	1
#8DA0CB	180	1.184233028255	1	3	FALSE	0.3	1
#8DA0CB	181	1.18203975340252	1	3	FALSE	0.3	1
#8DA0CB	182	1.17990509886211	1	3	FALSE	0.3	1
#8DA0CB	183	1.17784203866068	1	3	FALSE	0.3	1
#8DA0CB	184	1.17581274900391	1	3	FALSE	0.3	1
#8DA0CB	185	1.17384491521646	1	3	FALSE	0.3	1
#8DA0CB	186	1.17195550018601	1	3	FALSE	0.3	1
#8DA0CB	187	1.17017971335425	1	3	FALSE	0.3	1
#8DA0CB	188	1.16849247927105	1	3	FALSE	0.3	1
#8DA0CB	189	1.16685963358729	1	3	FALSE	0.3	1
#8DA0CB	190	1.16529036867426	1	3	FALSE	0.3	1
#8DA0CB	191	1.1638011468175	1	3	FALSE	0.3	1
#8DA0CB	192	1.16238974605563	1	3	FALSE	0.3	1
#8DA0CB	193	1.16106952774119	1	3	FALSE	0.3	1
#8DA0CB	194	1.15983496342621	1	3	FALSE	0.3	1
#8DA0CB	195	1.15867446346254	1	3	FALSE	0.3	1
#8DA0CB	196	1.1575935244085	1	3	FALSE	0.3	1
#8DA0CB	197	1.15657603495862	1	3	FALSE	0.3	1
#8DA0CB	198	1.1556300799812	1	3	FALSE	0.3	1
#8DA0CB	199	1.15475227245085	1	3	FALSE	0.3	1
#8DA0CB	200	1.15394867498101	1	3	FALSE	0.3	1
#8DA0CB	201	1.15321503102963	1	3	FALSE	0.3	1
#8DA0CB	202	1.15255045238633	1	3	FALSE	0.3	1
#8DA0CB	203	1.15194014078003	1	3	FALSE	0.3	1
#8DA0CB	204	1.15139458818216	1	3	FALSE	0.3	1
#8DA0CB	205	1.15094070324321	1	3	FALSE	0.3	1
#8DA0CB	206	1.15056052524098	1	3	FALSE	0.3	1
#8DA0CB	207	1.15025122924812	1	3	FALSE	0.3	1
#8DA0CB	208	1.15000524108517	1	3	FALSE	0.3	1
#8DA0CB	209	1.14983140377269	1	3	FALSE	0.3	1
#8DA0CB	210	1.14971409684755	1	3	FALSE	0.3	1
#8DA0CB	211	1.14964650482571	1	3	FALSE	0.3	1
#8DA0CB	212	1.1496371060751	1	3	FALSE	0.3	1
#8DA0CB	213	1.14968464042809	1	3	FALSE	0.3	1
#8DA0CB	214	1.14979602429718	1	3	FALSE	0.3	1
#8DA0CB	215	1.14996653077635	1	3	FALSE	0.3	1
#8DA0CB	216	1.15017504140869	1	3	FALSE	0.3	1
#8DA0CB	217	1.1504122863711	1	3	FALSE	0.3	1
#8DA0CB	218	1.15070534660907	1	3	FALSE	0.3	1
#8DA0CB	219	1.15104236314158	1	3	FALSE	0.3	1
#8DA0CB	220	1.15144618526195	1	3	FALSE	0.3	1
#8DA0CB	221	1.15191234615819	1	3	FALSE	0.3	1
#8DA0CB	222	1.15242750630282	1	3	FALSE	0.3	1
#8DA0CB	223	1.15299300555432	1	3	FALSE	0.3	1
#8DA0CB	224	1.15360747049081	1	3	FALSE	0.3	1
#8DA0CB	225	1.15429187105566	1	3	FALSE	0.3	1
#8DA0CB	226	1.15500606112994	1	3	FALSE	0.3	1
#8DA0CB	227	1.15576550375146	1	3	FALSE	0.3	1
#8DA0CB	228	1.15656941613851	1	3	FALSE	0.3	1
#8DA0CB	229	1.1574280547757	1	3	FALSE	0.3	1
#8DA0CB	230	1.15830669543282	1	3	FALSE	0.3	1
#8DA0CB	231	1.15920619893083	1	3	FALSE	0.3	1
#8DA0CB	232	1.16011269353317	1	3	FALSE	0.3	1
#8DA0CB	233	1.16103761702699	1	3	FALSE	0.3	1
#8DA0CB	234	1.16199202072172	1	3	FALSE	0.3	1
#8DA0CB	235	1.16296276281788	1	3	FALSE	0.3	1
#8DA0CB	236	1.16394301048444	1	3	FALSE	0.3	1
#8DA0CB	237	1.16494055608502	1	3	FALSE	0.3	1
#8DA0CB	238	1.16595814565975	1	3	FALSE	0.3	1
#8DA0CB	239	1.16697411736963	1	3	FALSE	0.3	1
#8DA0CB	240	1.16797369502915	1	3	FALSE	0.3	1
#8DA0CB	241	1.16899639579292	1	3	FALSE	0.3	1
#8DA0CB	242	1.17003927056677	1	3	FALSE	0.3	1
#8DA0CB	243	1.17110836574776	1	3	FALSE	0.3	1
#8DA0CB	244	1.17218894123543	1	3	FALSE	0.3	1
#8DA0CB	245	1.17327738934287	1	3	FALSE	0.3	1
#8DA0CB	246	1.17439115508224	1	3	FALSE	0.3	1
#8DA0CB	247	1.17550674174048	1	3	FALSE	0.3	1
#8DA0CB	248	1.17663355952386	1	3	FALSE	0.3	1
#8DA0CB	249	1.17772858817165	1	3	FALSE	0.3	1
#8DA0CB	250	1.17881744710358	1	3	FALSE	0.3	1
#8DA0CB	251	1.1798931172384	1	3	FALSE	0.3	1
#8DA0CB	252	1.18094671638352	1	3	FALSE	0.3	1
#8DA0CB	253	1.18198058953652	1	3	FALSE	0.3	1
#8DA0CB	254	1.18300101716803	1	3	FALSE	0.3	1
#8DA0CB	255	1.18401351429177	1	3	FALSE	0.3	1
#8DA0CB	256	1.18502262102051	1	3	FALSE	0.3	1
#8DA0CB	257	1.18605251955059	1	3	FALSE	0.3	1
#8DA0CB	258	1.18707148452574	1	3	FALSE	0.3	1
#8DA0CB	259	1.18807405629847	1	3	FALSE	0.3	1
#8DA0CB	260	1.18907220177803	1	3	FALSE	0.3	1
#8DA0CB	261	1.19005376360958	1	3	FALSE	0.3	1
#8DA0CB	262	1.19102184802998	1	3	FALSE	0.3	1
#8DA0CB	263	1.19195882795017	1	3	FALSE	0.3	1
#8DA0CB	264	1.19288606148711	1	3	FALSE	0.3	1
#8DA0CB	265	1.19378537145253	1	3	FALSE	0.3	1
#8DA0CB	266	1.19466896472057	1	3	FALSE	0.3	1
#8DA0CB	267	1.19553840015967	1	3	FALSE	0.3	1
#8DA0CB	268	1.19636823175352	1	3	FALSE	0.3	1
#8DA0CB	269	1.19718115528287	1	3	FALSE	0.3	1
#8DA0CB	270	1.19797066148523	1	3	FALSE	0.3	1
#8DA0CB	271	1.1987289756488	1	3	FALSE	0.3	1
#8DA0CB	272	1.19944296940831	1	3	FALSE	0.3	1
#8DA0CB	273	1.20014478674795	1	3	FALSE	0.3	1
#8DA0CB	274	1.20082507817585	1	3	FALSE	0.3	1
#8DA0CB	275	1.2014831898157	1	3	FALSE	0.3	1
#8DA0CB	276	1.2021367454091	1	3	FALSE	0.3	1
#8DA0CB	277	1.20277490200448	1	3	FALSE	0.3	1
#8DA0CB	278	1.20338345423216	1	3	FALSE	0.3	1
#8DA0CB	279	1.20397080494246	1	3	FALSE	0.3	1
#8DA0CB	280	1.20451065879809	1	3	FALSE	0.3	1
#8DA0CB	281	1.20502835914663	1	3	FALSE	0.3	1
#8DA0CB	282	1.20552830849981	1	3	FALSE	0.3	1
#8DA0CB	283	1.20600741879355	1	3	FALSE	0.3	1
#8DA0CB	284	1.20648577734729	1	3	FALSE	0.3	1
#8DA0CB	285	1.20695333433843	1	3	FALSE	0.3	1
#8DA0CB	286	1.20739638695573	1	3	FALSE	0.3	1
#8DA0CB	287	1.20782278375487	1	3	FALSE	0.3	1
#8DA0CB	288	1.20823577642144	1	3	FALSE	0.3	1
#8DA0CB	289	1.2086445128508	1	3	FALSE	0.3	1
#8DA0CB	290	1.20905686787958	1	3	FALSE	0.3	1
#8DA0CB	291	1.20944432336115	1	3	FALSE	0.3	1
#8DA0CB	292	1.20983016936874	1	3	FALSE	0.3	1
#8DA0CB	293	1.21021622932074	1	3	FALSE	0.3	1
#8DA0CB	294	1.21057334938909	1	3	FALSE	0.3	1
#8DA0CB	295	1.21089009793846	1	3	FALSE	0.3	1
#8DA0CB	296	1.21121380289819	1	3	FALSE	0.3	1
#8DA0CB	297	1.21152982346686	1	3	FALSE	0.3	1
#8DA0CB	298	1.21184898887916	1	3	FALSE	0.3	1
#8DA0CB	299	1.21212880801858	1	3	FALSE	0.3	1
#8DA0CB	300	1.21240001623245	1	3	FALSE	0.3	1
#E78AC3	-300	0.959421362167513	1	4	FALSE	0.3	1
#E78AC3	-299	0.959523281339378	1	4	FALSE	0.3	1
#E78AC3	-298	0.959635551050662	1	4	FALSE	0.3	1
#E78AC3	-297	0.95974667536521	1	4	FALSE	0.3	1
#E78AC3	-296	0.959854699152446	1	4	FALSE	0.3	1
#E78AC3	-295	0.959939760848154	1	4	FALSE	0.3	1
#E78AC3	-294	0.960017137110903	1	4	FALSE	0.3	1
#E78AC3	-293	0.960088917044679	1	4	FALSE	0.3	1
#E78AC3	-292	0.960162375322087	1	4	FALSE	0.3	1
#E78AC3	-291	0.960227705393486	1	4	FALSE	0.3	1
#E78AC3	-290	0.960289065583811	1	4	FALSE	0.3	1
#E78AC3	-289	0.960325579586817	1	4	FALSE	0.3	1
#E78AC3	-288	0.960358780702121	1	4	FALSE	0.3	1
#E78AC3	-287	0.960380027630672	1	4	FALSE	0.3	1
#E78AC3	-286	0.960374529199726	1	4	FALSE	0.3	1
#E78AC3	-285	0.960352811518923	1	4	FALSE	0.3	1
#E78AC3	-284	0.960314371451324	1	4	FALSE	0.3	1
#E78AC3	-283	0.960238840262278	1	4	FALSE	0.3	1
#E78AC3	-282	0.960136851171585	1	4	FALSE	0.3	1
#E78AC3	-281	0.960012657455492	1	4	FALSE	0.3	1
#E78AC3	-280	0.959861045938163	1	4	FALSE	0.3	1
#E78AC3	-279	0.959693909698489	1	4	FALSE	0.3	1
#E78AC3	-278	0.959504328121838	1	4	FALSE	0.3	1
#E78AC3	-277	0.959269883135643	1	4	FALSE	0.3	1
#E78AC3	-276	0.95899027990068	1	4	FALSE	0.3	1
#E78AC3	-275	0.958694949881897	1	4	FALSE	0.3	1
#E78AC3	-274	0.958392019826528	1	4	FALSE	0.3	1
#E78AC3	-273	0.958066543217457	1	4	FALSE	0.3	1
#E78AC3	-272	0.957693218964638	1	4	FALSE	0.3	1
#E78AC3	-271	0.957290870345712	1	4	FALSE	0.3	1
#E78AC3	-270	0.956854642276312	1	4	FALSE	0.3	1
#E78AC3	-269	0.95641404240563	1	4	FALSE	0.3	1
#E78AC3	-268	0.955932511815146	1	4	FALSE	0.3	1
#E78AC3	-267	0.955409680254538	1	4	FALSE	0.3	1
#E78AC3	-266	0.954847174142539	1	4	FALSE	0.3	1
#E78AC3	-265	0.954249444440554	1	4	FALSE	0.3	1
#E78AC3	-264	0.953628862703917	1	4	FALSE	0.3	1
#E78AC3	-263	0.95298306195491	1	4	FALSE	0.3	1
#E78AC3	-262	0.952309610045292	1	4	FALSE	0.3	1
#E78AC3	-261	0.951604639426674	1	4	FALSE	0.3	1
#E78AC3	-260	0.950892926338372	1	4	FALSE	0.3	1
#E78AC3	-259	0.950187952773041	1	4	FALSE	0.3	1
#E78AC3	-258	0.949474351898259	1	4	FALSE	0.3	1
#E78AC3	-257	0.948751089862118	1	4	FALSE	0.3	1
#E78AC3	-256	0.948031431490227	1	4	FALSE	0.3	1
#E78AC3	-255	0.947316215210432	1	4	FALSE	0.3	1
#E78AC3	-254	0.946582732173612	1	4	FALSE	0.3	1
#E78AC3	-253	0.945846877009621	1	4	FALSE	0.3	1
#E78AC3	-252	0.94510126865049	1	4	FALSE	0.3	1
#E78AC3	-251	0.944345161044966	1	4	FALSE	0.3	1
#E78AC3	-250	0.943573290208263	1	4	FALSE	0.3	1
#E78AC3	-249	0.942796735823917	1	4	FALSE	0.3	1
#E78AC3	-248	0.942027739536521	1	4	FALSE	0.3	1
#E78AC3	-247	0.941278749085658	1	4	FALSE	0.3	1
#E78AC3	-246	0.94055133607678	1	4	FALSE	0.3	1
#E78AC3	-245	0.939838660142175	1	4	FALSE	0.3	1
#E78AC3	-244	0.939127241119951	1	4	FALSE	0.3	1
#E78AC3	-243	0.938419567459569	1	4	FALSE	0.3	1
#E78AC3	-242	0.937715681501814	1	4	FALSE	0.3	1
#E78AC3	-241	0.937036775332794	1	4	FALSE	0.3	1
#E78AC3	-240	0.936373609565208	1	4	FALSE	0.3	1
#E78AC3	-239	0.935717391275495	1	4	FALSE	0.3	1
#E78AC3	-238	0.935048045795081	1	4	FALSE	0.3	1
#E78AC3	-237	0.934370537521231	1	4	FALSE	0.3	1
#E78AC3	-236	0.933689427413882	1	4	FALSE	0.3	1
#E78AC3	-235	0.932973974113197	1	4	FALSE	0.3	1
#E78AC3	-234	0.932268554456115	1	4	FALSE	0.3	1
#E78AC3	-233	0.931573941014317	1	4	FALSE	0.3	1
#E78AC3	-232	0.930876319421793	1	4	FALSE	0.3	1
#E78AC3	-231	0.93018990190209	1	4	FALSE	0.3	1
#E78AC3	-230	0.929488468318422	1	4	FALSE	0.3	1
#E78AC3	-229	0.928817023435112	1	4	FALSE	0.3	1
#E78AC3	-228	0.92817430112765	1	4	FALSE	0.3	1
#E78AC3	-227	0.927533625955368	1	4	FALSE	0.3	1
#E78AC3	-226	0.926928454106731	1	4	FALSE	0.3	1
#E78AC3	-225	0.926355394649863	1	4	FALSE	0.3	1
#E78AC3	-224	0.925793166068781	1	4	FALSE	0.3	1
#E78AC3	-223	0.925247078321398	1	4	FALSE	0.3	1
#E78AC3	-222	0.924725227630193	1	4	FALSE	0.3	1
#E78AC3	-221	0.924222020583735	1	4	FALSE	0.3	1
#E78AC3	-220	0.92375246000036	1	4	FALSE	0.3	1
#E78AC3	-219	0.923323231304562	1	4	FALSE	0.3	1
#E78AC3	-218	0.922916490629338	1	4	FALSE	0.3	1
#E78AC3	-217	0.922538138325841	1	4	FALSE	0.3	1
#E78AC3	-216	0.922198088797843	1	4	FALSE	0.3	1
#E78AC3	-215	0.92189370857959	1	4	FALSE	0.3	1
#E78AC3	-214	0.921636151336122	1	4	FALSE	0.3	1
#E78AC3	-213	0.92143278743533	1	4	FALSE	0.3	1
#E78AC3	-212	0.921281662118624	1	4	FALSE	0.3	1
#E78AC3	-211	0.921165288180879	1	4	FALSE	0.3	1
#E78AC3	-210	0.921105412740866	1	4	FALSE	0.3	1
#E78AC3	-209	0.921089414319553	1	4	FALSE	0.3	1
#E78AC3	-208	0.921126161309951	1	4	FALSE	0.3	1
#E78AC3	-207	0.921221020000357	1	4	FALSE	0.3	1
#E78AC3	-206	0.921369723839717	1	4	FALSE	0.3	1
#E78AC3	-205	0.921564868616684	1	4	FALSE	0.3	1
#E78AC3	-204	0.921822400827664	1	4	FALSE	0.3	1
#E78AC3	-203	0.922138586153707	1	4	FALSE	0.3	1
#E78AC3	-202	0.9225059633091	1	4	FALSE	0.3	1
#E78AC3	-201	0.922904482657757	1	4	FALSE	0.3	1
#E78AC3	-200	0.923356730862254	1	4	FALSE	0.3	1
#E78AC3	-199	0.923879341966299	1	4	FALSE	0.3	1
#E78AC3	-198	0.924449237213268	1	4	FALSE	0.3	1
#E78AC3	-197	0.925082463973484	1	4	FALSE	0.3	1
#E78AC3	-196	0.925750042395192	1	4	FALSE	0.3	1
#E78AC3	-195	0.926460401759868	1	4	FALSE	0.3	1
#E78AC3	-194	0.927225635749106	1	4	FALSE	0.3	1
#E78AC3	-193	0.928031179168163	1	4	FALSE	0.3	1
#E78AC3	-192	0.92890194554846	1	4	FALSE	0.3	1
#E78AC3	-191	0.929817910658382	1	4	FALSE	0.3	1
#E78AC3	-190	0.930782956407899	1	4	FALSE	0.3	1
#E78AC3	-189	0.931790271495288	1	4	FALSE	0.3	1
#E78AC3	-188	0.932840390727372	1	4	FALSE	0.3	1
#E78AC3	-187	0.933931265481027	1	4	FALSE	0.3	1
#E78AC3	-186	0.935068793532677	1	4	FALSE	0.3	1
#E78AC3	-185	0.936256391189499	1	4	FALSE	0.3	1
#E78AC3	-184	0.937488217005457	1	4	FALSE	0.3	1
#E78AC3	-183	0.938775911932995	1	4	FALSE	0.3	1
#E78AC3	-182	0.940091120729047	1	4	FALSE	0.3	1
#E78AC3	-181	0.9414311727657	1	4	FALSE	0.3	1
#E78AC3	-180	0.942834164694306	1	4	FALSE	0.3	1
#E78AC3	-179	0.944275361128396	1	4	FALSE	0.3	1
#E78AC3	-178	0.94574811529357	1	4	FALSE	0.3	1
#E78AC3	-177	0.947267185605905	1	4	FALSE	0.3	1
#E78AC3	-176	0.948858560330753	1	4	FALSE	0.3	1
#E78AC3	-175	0.950488166424324	1	4	FALSE	0.3	1
#E78AC3	-174	0.952164523341938	1	4	FALSE	0.3	1
#E78AC3	-173	0.953881322204001	1	4	FALSE	0.3	1
#E78AC3	-172	0.955652600378645	1	4	FALSE	0.3	1
#E78AC3	-171	0.957477755744121	1	4	FALSE	0.3	1
#E78AC3	-170	0.959336161545899	1	4	FALSE	0.3	1
#E78AC3	-169	0.96124279556983	1	4	FALSE	0.3	1
#E78AC3	-168	0.963191906514547	1	4	FALSE	0.3	1
#E78AC3	-167	0.965169504844982	1	4	FALSE	0.3	1
#E78AC3	-166	0.967185985272095	1	4	FALSE	0.3	1
#E78AC3	-165	0.969265088695343	1	4	FALSE	0.3	1
#E78AC3	-164	0.97137779993157	1	4	FALSE	0.3	1
#E78AC3	-163	0.973514990766313	1	4	FALSE	0.3	1
#E78AC3	-162	0.975686224090913	1	4	FALSE	0.3	1
#E78AC3	-161	0.977922536104438	1	4	FALSE	0.3	1
#E78AC3	-160	0.980203026956095	1	4	FALSE	0.3	1
#E78AC3	-159	0.982512996733771	1	4	FALSE	0.3	1
#E78AC3	-158	0.984823661410949	1	4	FALSE	0.3	1
#E78AC3	-157	0.987161166770921	1	4	FALSE	0.3	1
#E78AC3	-156	0.989513761432391	1	4	FALSE	0.3	1
#E78AC3	-155	0.991879825212862	1	4	FALSE	0.3	1
#E78AC3	-154	0.99425318981439	1	4	FALSE	0.3	1
#E78AC3	-153	0.996639978247419	1	4	FALSE	0.3	1
#E78AC3	-152	0.999045178081778	1	4	FALSE	0.3	1
#E78AC3	-151	1.0014661069027	1	4	FALSE	0.3	1
#E78AC3	-150	1.00388244604051	1	4	FALSE	0.3	1
#E78AC3	-149	1.00630683167864	1	4	FALSE	0.3	1
#E78AC3	-148	1.00871993116627	1	4	FALSE	0.3	1
#E78AC3	-147	1.01112193331926	1	4	FALSE	0.3	1
#E78AC3	-146	1.01351768360868	1	4	FALSE	0.3	1
#E78AC3	-145	1.01590736718885	1	4	FALSE	0.3	1
#E78AC3	-144	1.01827733350629	1	4	FALSE	0.3	1
#E78AC3	-143	1.02063182073171	1	4	FALSE	0.3	1
#E78AC3	-142	1.02299506443334	1	4	FALSE	0.3	1
#E78AC3	-141	1.02536245653296	1	4	FALSE	0.3	1
#E78AC3	-140	1.02772032253141	1	4	FALSE	0.3	1
#E78AC3	-139	1.03005765306514	1	4	FALSE	0.3	1
#E78AC3	-138	1.03236841601234	1	4	FALSE	0.3	1
#E78AC3	-137	1.03467061827938	1	4	FALSE	0.3	1
#E78AC3	-136	1.03694215645762	1	4	FALSE	0.3	1
#E78AC3	-135	1.03919139837784	1	4	FALSE	0.3	1
#E78AC3	-134	1.04140367983131	1	4	FALSE	0.3	1
#E78AC3	-133	1.04358837343478	1	4	FALSE	0.3	1
#E78AC3	-132	1.04574775084265	1	4	FALSE	0.3	1
#E78AC3	-131	1.04784585860602	1	4	FALSE	0.3	1
#E78AC3	-130	1.04989082641884	1	4	FALSE	0.3	1
#E78AC3	-129	1.0518987925401	1	4	FALSE	0.3	1
#E78AC3	-128	1.05387736916521	1	4	FALSE	0.3	1
#E78AC3	-127	1.05580963258987	1	4	FALSE	0.3	1
#E78AC3	-126	1.05771265410941	1	4	FALSE	0.3	1
#E78AC3	-125	1.05956525488334	1	4	FALSE	0.3	1
#E78AC3	-124	1.0613603843863	1	4	FALSE	0.3	1
#E78AC3	-123	1.06311526113263	1	4	FALSE	0.3	1
#E78AC3	-122	1.06484980373176	1	4	FALSE	0.3	1
#E78AC3	-121	1.06652812756681	1	4	FALSE	0.3	1
#E78AC3	-120	1.06815399419197	1	4	FALSE	0.3	1
#E78AC3	-119	1.06973640374173	1	4	FALSE	0.3	1
#E78AC3	-118	1.07128473509825	1	4	FALSE	0.3	1
#E78AC3	-117	1.07279566799245	1	4	FALSE	0.3	1
#E78AC3	-116	1.0742596454264	1	4	FALSE	0.3	1
#E78AC3	-115	1.07566957893946	1	4	FALSE	0.3	1
#E78AC3	-114	1.07701684308209	1	4	FALSE	0.3	1
#E78AC3	-113	1.07829202916219	1	4	FALSE	0.3	1
#E78AC3	-112	1.07951050953363	1	4	FALSE	0.3	1
#E78AC3	-111	1.08070053527603	1	4	FALSE	0.3	1
#E78AC3	-110	1.08185980235028	1	4	FALSE	0.3	1
#E78AC3	-109	1.08296953679976	1	4	FALSE	0.3	1
#E78AC3	-108	1.08401253593047	1	4	FALSE	0.3	1
#E78AC3	-107	1.08500481472805	1	4	FALSE	0.3	1
#E78AC3	-106	1.08594384019951	1	4	FALSE	0.3	1
#E78AC3	-105	1.08682675252912	1	4	FALSE	0.3	1
[truncated: 12,425 more rows]
