# Supplementary material for: Differential nucleosome organization in human interphase and metaphase chromosomes
Source: Mol Syst Biol. 2026 Feb 2;22(5):738–65. doi: 10.1038/s44320-026-00192-y (PMC13144420; doi:10.1038/s44320-026-00192-y)
Supplement: Supplementary file 8 — Source data Fig. 6 [file 44320_2026_192_MOESM8_ESM.zip › Figure 6/6B/fig6b.csv]

colour	x	y	PANEL	group	flipped_aes	linewidth	linetype	alpha
#66C2A5	-300	1.0692269187569	1	1	FALSE	0.3	1
#66C2A5	-299	1.06905585360756	1	1	FALSE	0.3	1
#66C2A5	-298	1.06879144590009	1	1	FALSE	0.3	1
#66C2A5	-297	1.06858538156107	1	1	FALSE	0.3	1
#66C2A5	-296	1.06826649767794	1	1	FALSE	0.3	1
#66C2A5	-295	1.06801725522119	1	1	FALSE	0.3	1
#66C2A5	-294	1.06764777019468	1	1	FALSE	0.3	1
#66C2A5	-293	1.06739376102683	1	1	FALSE	0.3	1
#66C2A5	-292	1.06717548452466	1	1	FALSE	0.3	1
#66C2A5	-291	1.06682692127824	1	1	FALSE	0.3	1
#66C2A5	-290	1.06647854775025	1	1	FALSE	0.3	1
#66C2A5	-289	1.06604332186636	1	1	FALSE	0.3	1
#66C2A5	-288	1.06575841255594	1	1	FALSE	0.3	1
#66C2A5	-287	1.06526808378457	1	1	FALSE	0.3	1
#66C2A5	-286	1.0649739728079	1	1	FALSE	0.3	1
#66C2A5	-285	1.06451747131308	1	1	FALSE	0.3	1
#66C2A5	-284	1.06411880999151	1	1	FALSE	0.3	1
#66C2A5	-283	1.06363660355024	1	1	FALSE	0.3	1
#66C2A5	-282	1.06315977355193	1	1	FALSE	0.3	1
#66C2A5	-281	1.06258020942608	1	1	FALSE	0.3	1
#66C2A5	-280	1.06220583425216	1	1	FALSE	0.3	1
#66C2A5	-279	1.06160743515525	1	1	FALSE	0.3	1
#66C2A5	-278	1.06097165388436	1	1	FALSE	0.3	1
#66C2A5	-277	1.06040910252716	1	1	FALSE	0.3	1
#66C2A5	-276	1.05967113099193	1	1	FALSE	0.3	1
#66C2A5	-275	1.05909499755388	1	1	FALSE	0.3	1
#66C2A5	-274	1.05839047405314	1	1	FALSE	0.3	1
#66C2A5	-273	1.05771439204616	1	1	FALSE	0.3	1
#66C2A5	-272	1.05702541352027	1	1	FALSE	0.3	1
#66C2A5	-271	1.05635674582026	1	1	FALSE	0.3	1
#66C2A5	-270	1.0556875750322	1	1	FALSE	0.3	1
#66C2A5	-269	1.05490965725749	1	1	FALSE	0.3	1
#66C2A5	-268	1.05424846124559	1	1	FALSE	0.3	1
#66C2A5	-267	1.05347653888001	1	1	FALSE	0.3	1
#66C2A5	-266	1.0528212639048	1	1	FALSE	0.3	1
#66C2A5	-265	1.05196267011952	1	1	FALSE	0.3	1
#66C2A5	-264	1.05122004804102	1	1	FALSE	0.3	1
#66C2A5	-263	1.05035974772587	1	1	FALSE	0.3	1
#66C2A5	-262	1.04951206530395	1	1	FALSE	0.3	1
#66C2A5	-261	1.04864087946813	1	1	FALSE	0.3	1
#66C2A5	-260	1.04785300060534	1	1	FALSE	0.3	1
#66C2A5	-259	1.04696133064765	1	1	FALSE	0.3	1
#66C2A5	-258	1.04607423739504	1	1	FALSE	0.3	1
#66C2A5	-257	1.045239006109	1	1	FALSE	0.3	1
#66C2A5	-256	1.04429596076849	1	1	FALSE	0.3	1
#66C2A5	-255	1.04339885718708	1	1	FALSE	0.3	1
#66C2A5	-254	1.04251745371127	1	1	FALSE	0.3	1
#66C2A5	-253	1.0416810109799	1	1	FALSE	0.3	1
#66C2A5	-252	1.04084786656116	1	1	FALSE	0.3	1
#66C2A5	-251	1.04010089794767	1	1	FALSE	0.3	1
#66C2A5	-250	1.03915993899068	1	1	FALSE	0.3	1
#66C2A5	-249	1.038429983132	1	1	FALSE	0.3	1
#66C2A5	-248	1.03769244091628	1	1	FALSE	0.3	1
#66C2A5	-247	1.03693959221314	1	1	FALSE	0.3	1
#66C2A5	-246	1.03604105225562	1	1	FALSE	0.3	1
#66C2A5	-245	1.03532351648388	1	1	FALSE	0.3	1
#66C2A5	-244	1.0345725152751	1	1	FALSE	0.3	1
#66C2A5	-243	1.03384206424669	1	1	FALSE	0.3	1
#66C2A5	-242	1.03315277203922	1	1	FALSE	0.3	1
#66C2A5	-241	1.03242751680177	1	1	FALSE	0.3	1
#66C2A5	-240	1.03157553737984	1	1	FALSE	0.3	1
#66C2A5	-239	1.0309117514025	1	1	FALSE	0.3	1
#66C2A5	-238	1.03024700105871	1	1	FALSE	0.3	1
#66C2A5	-237	1.02954157063022	1	1	FALSE	0.3	1
#66C2A5	-236	1.0288576544726	1	1	FALSE	0.3	1
#66C2A5	-235	1.02819320942571	1	1	FALSE	0.3	1
#66C2A5	-234	1.02746294006061	1	1	FALSE	0.3	1
#66C2A5	-233	1.02689108672974	1	1	FALSE	0.3	1
#66C2A5	-232	1.02621738803782	1	1	FALSE	0.3	1
#66C2A5	-231	1.02559923874304	1	1	FALSE	0.3	1
#66C2A5	-230	1.02488800285778	1	1	FALSE	0.3	1
#66C2A5	-229	1.02441272366092	1	1	FALSE	0.3	1
#66C2A5	-228	1.02376270133907	1	1	FALSE	0.3	1
#66C2A5	-227	1.02319456628086	1	1	FALSE	0.3	1
#66C2A5	-226	1.02257852699354	1	1	FALSE	0.3	1
#66C2A5	-225	1.02203265780053	1	1	FALSE	0.3	1
#66C2A5	-224	1.02145950924242	1	1	FALSE	0.3	1
#66C2A5	-223	1.02094421780087	1	1	FALSE	0.3	1
#66C2A5	-222	1.02026575287708	1	1	FALSE	0.3	1
#66C2A5	-221	1.01976986637273	1	1	FALSE	0.3	1
#66C2A5	-220	1.01919336173117	1	1	FALSE	0.3	1
#66C2A5	-219	1.01868265521585	1	1	FALSE	0.3	1
#66C2A5	-218	1.01806987365843	1	1	FALSE	0.3	1
#66C2A5	-217	1.01753354563278	1	1	FALSE	0.3	1
#66C2A5	-216	1.01707697812285	1	1	FALSE	0.3	1
#66C2A5	-215	1.01656689048423	1	1	FALSE	0.3	1
#66C2A5	-214	1.01615276755671	1	1	FALSE	0.3	1
#66C2A5	-213	1.01576537135313	1	1	FALSE	0.3	1
#66C2A5	-212	1.01532537900891	1	1	FALSE	0.3	1
#66C2A5	-211	1.01494855514964	1	1	FALSE	0.3	1
#66C2A5	-210	1.01456678286659	1	1	FALSE	0.3	1
#66C2A5	-209	1.01421309027862	1	1	FALSE	0.3	1
#66C2A5	-208	1.01389523742335	1	1	FALSE	0.3	1
#66C2A5	-207	1.0135008070784	1	1	FALSE	0.3	1
#66C2A5	-206	1.01329400889169	1	1	FALSE	0.3	1
#66C2A5	-205	1.01306502862768	1	1	FALSE	0.3	1
#66C2A5	-204	1.012833532685	1	1	FALSE	0.3	1
#66C2A5	-203	1.0126839326069	1	1	FALSE	0.3	1
#66C2A5	-202	1.01239458807878	1	1	FALSE	0.3	1
#66C2A5	-201	1.01235617544564	1	1	FALSE	0.3	1
#66C2A5	-200	1.0121509114901	1	1	FALSE	0.3	1
#66C2A5	-199	1.01205818811397	1	1	FALSE	0.3	1
#66C2A5	-198	1.01194821228873	1	1	FALSE	0.3	1
#66C2A5	-197	1.01186901299793	1	1	FALSE	0.3	1
#66C2A5	-196	1.01179066288968	1	1	FALSE	0.3	1
#66C2A5	-195	1.01170185640068	1	1	FALSE	0.3	1
#66C2A5	-194	1.0116306556906	1	1	FALSE	0.3	1
#66C2A5	-193	1.01161340365119	1	1	FALSE	0.3	1
#66C2A5	-192	1.01156833692734	1	1	FALSE	0.3	1
#66C2A5	-191	1.01153813061375	1	1	FALSE	0.3	1
#66C2A5	-190	1.01150600146206	1	1	FALSE	0.3	1
#66C2A5	-189	1.011603871216	1	1	FALSE	0.3	1
#66C2A5	-188	1.01164264617822	1	1	FALSE	0.3	1
#66C2A5	-187	1.01169806295251	1	1	FALSE	0.3	1
#66C2A5	-186	1.01172601902102	1	1	FALSE	0.3	1
#66C2A5	-185	1.01179738354216	1	1	FALSE	0.3	1
#66C2A5	-184	1.01188876334772	1	1	FALSE	0.3	1
#66C2A5	-183	1.01191562251646	1	1	FALSE	0.3	1
#66C2A5	-182	1.01207795526105	1	1	FALSE	0.3	1
#66C2A5	-181	1.01211833059824	1	1	FALSE	0.3	1
#66C2A5	-180	1.01222769610899	1	1	FALSE	0.3	1
#66C2A5	-179	1.0123586912635	1	1	FALSE	0.3	1
#66C2A5	-178	1.01242255270242	1	1	FALSE	0.3	1
#66C2A5	-177	1.01250285704673	1	1	FALSE	0.3	1
#66C2A5	-176	1.01257925295514	1	1	FALSE	0.3	1
#66C2A5	-175	1.01265496361132	1	1	FALSE	0.3	1
#66C2A5	-174	1.01281220780584	1	1	FALSE	0.3	1
#66C2A5	-173	1.01295319053185	1	1	FALSE	0.3	1
#66C2A5	-172	1.01290958319278	1	1	FALSE	0.3	1
#66C2A5	-171	1.01311341963689	1	1	FALSE	0.3	1
#66C2A5	-170	1.01308821833216	1	1	FALSE	0.3	1
#66C2A5	-169	1.01325079003992	1	1	FALSE	0.3	1
#66C2A5	-168	1.01332265831429	1	1	FALSE	0.3	1
#66C2A5	-167	1.01332003624104	1	1	FALSE	0.3	1
#66C2A5	-166	1.01346242893493	1	1	FALSE	0.3	1
#66C2A5	-165	1.01349558852245	1	1	FALSE	0.3	1
#66C2A5	-164	1.01337033233001	1	1	FALSE	0.3	1
#66C2A5	-163	1.01325674474707	1	1	FALSE	0.3	1
#66C2A5	-162	1.01317088239167	1	1	FALSE	0.3	1
#66C2A5	-161	1.0130772431779	1	1	FALSE	0.3	1
#66C2A5	-160	1.01292336369681	1	1	FALSE	0.3	1
#66C2A5	-159	1.0126494807403	1	1	FALSE	0.3	1
#66C2A5	-158	1.01239045778536	1	1	FALSE	0.3	1
#66C2A5	-157	1.01216458562247	1	1	FALSE	0.3	1
#66C2A5	-156	1.01178397655428	1	1	FALSE	0.3	1
#66C2A5	-155	1.01144863255503	1	1	FALSE	0.3	1
#66C2A5	-154	1.01114314102587	1	1	FALSE	0.3	1
#66C2A5	-153	1.01061917454805	1	1	FALSE	0.3	1
#66C2A5	-152	1.01009202546381	1	1	FALSE	0.3	1
#66C2A5	-151	1.00955196995024	1	1	FALSE	0.3	1
#66C2A5	-150	1.00888666697521	1	1	FALSE	0.3	1
#66C2A5	-149	1.00824618553764	1	1	FALSE	0.3	1
#66C2A5	-148	1.0076690046866	1	1	FALSE	0.3	1
#66C2A5	-147	1.00687323348899	1	1	FALSE	0.3	1
#66C2A5	-146	1.0061234527511	1	1	FALSE	0.3	1
#66C2A5	-145	1.00526480198499	1	1	FALSE	0.3	1
#66C2A5	-144	1.00441742463706	1	1	FALSE	0.3	1
#66C2A5	-143	1.00350532848084	1	1	FALSE	0.3	1
#66C2A5	-142	1.00248601104554	1	1	FALSE	0.3	1
#66C2A5	-141	1.0014337902075	1	1	FALSE	0.3	1
#66C2A5	-140	1.0004243187954	1	1	FALSE	0.3	1
#66C2A5	-139	0.9993440352153	1	1	FALSE	0.3	1
#66C2A5	-138	0.998192551122917	1	1	FALSE	0.3	1
#66C2A5	-137	0.996991035498108	1	1	FALSE	0.3	1
#66C2A5	-136	0.995916994768295	1	1	FALSE	0.3	1
#66C2A5	-135	0.994573408514056	1	1	FALSE	0.3	1
#66C2A5	-134	0.993341429973591	1	1	FALSE	0.3	1
#66C2A5	-133	0.991996738609206	1	1	FALSE	0.3	1
#66C2A5	-132	0.990726002458933	1	1	FALSE	0.3	1
#66C2A5	-131	0.989397944163944	1	1	FALSE	0.3	1
#66C2A5	-130	0.987998388778097	1	1	FALSE	0.3	1
#66C2A5	-129	0.986782136534011	1	1	FALSE	0.3	1
#66C2A5	-128	0.98535700843828	1	1	FALSE	0.3	1
#66C2A5	-127	0.984035143656559	1	1	FALSE	0.3	1
#66C2A5	-126	0.982739436259958	1	1	FALSE	0.3	1
#66C2A5	-125	0.981480253015298	1	1	FALSE	0.3	1
#66C2A5	-124	0.980132023870581	1	1	FALSE	0.3	1
#66C2A5	-123	0.978815041090325	1	1	FALSE	0.3	1
#66C2A5	-122	0.977518064370257	1	1	FALSE	0.3	1
#66C2A5	-121	0.976277963189544	1	1	FALSE	0.3	1
#66C2A5	-120	0.97499253972668	1	1	FALSE	0.3	1
#66C2A5	-119	0.973776963855005	1	1	FALSE	0.3	1
#66C2A5	-118	0.972573131338414	1	1	FALSE	0.3	1
#66C2A5	-117	0.971387267243649	1	1	FALSE	0.3	1
#66C2A5	-116	0.970297747651941	1	1	FALSE	0.3	1
#66C2A5	-115	0.969294271757072	1	1	FALSE	0.3	1
#66C2A5	-114	0.968302958987205	1	1	FALSE	0.3	1
#66C2A5	-113	0.967460166737568	1	1	FALSE	0.3	1
#66C2A5	-112	0.966543781723787	1	1	FALSE	0.3	1
#66C2A5	-111	0.965706366036136	1	1	FALSE	0.3	1
#66C2A5	-110	0.964999698015195	1	1	FALSE	0.3	1
#66C2A5	-109	0.964471567401935	1	1	FALSE	0.3	1
#66C2A5	-108	0.963843810667246	1	1	FALSE	0.3	1
#66C2A5	-107	0.963341804778055	1	1	FALSE	0.3	1
#66C2A5	-106	0.96292701421824	1	1	FALSE	0.3	1
#66C2A5	-105	0.962435951667874	1	1	FALSE	0.3	1
#66C2A5	-104	0.962194427719218	1	1	FALSE	0.3	1
#66C2A5	-103	0.96199975277063	1	1	FALSE	0.3	1
#66C2A5	-102	0.962015470265547	1	1	FALSE	0.3	1
#66C2A5	-101	0.961939560928413	1	1	FALSE	0.3	1
#66C2A5	-100	0.961995406464363	1	1	FALSE	0.3	1
#66C2A5	-99	0.962099320669939	1	1	FALSE	0.3	1
#66C2A5	-98	0.962381944541825	1	1	FALSE	0.3	1
#66C2A5	-97	0.962686909408965	1	1	FALSE	0.3	1
#66C2A5	-96	0.963101089811593	1	1	FALSE	0.3	1
#66C2A5	-95	0.963515880519819	1	1	FALSE	0.3	1
#66C2A5	-94	0.964151900451758	1	1	FALSE	0.3	1
#66C2A5	-93	0.964825285435796	1	1	FALSE	0.3	1
#66C2A5	-92	0.965560073433203	1	1	FALSE	0.3	1
#66C2A5	-91	0.966423729654253	1	1	FALSE	0.3	1
#66C2A5	-90	0.967417301866512	1	1	FALSE	0.3	1
#66C2A5	-89	0.968405975413901	1	1	FALSE	0.3	1
#66C2A5	-88	0.969477517679543	1	1	FALSE	0.3	1
#66C2A5	-87	0.970614199305082	1	1	FALSE	0.3	1
#66C2A5	-86	0.972000791227123	1	1	FALSE	0.3	1
#66C2A5	-85	0.973250870623357	1	1	FALSE	0.3	1
#66C2A5	-84	0.974810119626249	1	1	FALSE	0.3	1
#66C2A5	-83	0.976272316544365	1	1	FALSE	0.3	1
#66C2A5	-82	0.977933162502798	1	1	FALSE	0.3	1
#66C2A5	-81	0.979554442409471	1	1	FALSE	0.3	1
#66C2A5	-80	0.981456622103595	1	1	FALSE	0.3	1
#66C2A5	-79	0.983303690524961	1	1	FALSE	0.3	1
#66C2A5	-78	0.98531852609294	1	1	FALSE	0.3	1
#66C2A5	-77	0.987367798812958	1	1	FALSE	0.3	1
#66C2A5	-76	0.989408569327361	1	1	FALSE	0.3	1
#66C2A5	-75	0.991524745916456	1	1	FALSE	0.3	1
#66C2A5	-74	0.993729976415196	1	1	FALSE	0.3	1
#66C2A5	-73	0.996006160231997	1	1	FALSE	0.3	1
#66C2A5	-72	0.998294804083115	1	1	FALSE	0.3	1
#66C2A5	-71	1.00075000266472	1	1	FALSE	0.3	1
#66C2A5	-70	1.00302715919618	1	1	FALSE	0.3	1
#66C2A5	-69	1.00550076396138	1	1	FALSE	0.3	1
#66C2A5	-68	1.00802825985525	1	1	FALSE	0.3	1
#66C2A5	-67	1.01051079556902	1	1	FALSE	0.3	1
#66C2A5	-66	1.01310489008557	1	1	FALSE	0.3	1
#66C2A5	-65	1.01564859044344	1	1	FALSE	0.3	1
#66C2A5	-64	1.01826470320964	1	1	FALSE	0.3	1
#66C2A5	-63	1.02082976228264	1	1	FALSE	0.3	1
#66C2A5	-62	1.02349229469463	1	1	FALSE	0.3	1
#66C2A5	-61	1.02621679128843	1	1	FALSE	0.3	1
#66C2A5	-60	1.02893032767869	1	1	FALSE	0.3	1
#66C2A5	-59	1.03162606854453	1	1	FALSE	0.3	1
#66C2A5	-58	1.0344596169375	1	1	FALSE	0.3	1
#66C2A5	-57	1.03725046510278	1	1	FALSE	0.3	1
#66C2A5	-56	1.0399543537217	1	1	FALSE	0.3	1
#66C2A5	-55	1.04274454216328	1	1	FALSE	0.3	1
#66C2A5	-54	1.04561882020747	1	1	FALSE	0.3	1
#66C2A5	-53	1.04840833241778	1	1	FALSE	0.3	1
#66C2A5	-52	1.05124738962786	1	1	FALSE	0.3	1
#66C2A5	-51	1.05408086348537	1	1	FALSE	0.3	1
#66C2A5	-50	1.05696229079955	1	1	FALSE	0.3	1
#66C2A5	-49	1.05969008639823	1	1	FALSE	0.3	1
#66C2A5	-48	1.06242400042839	1	1	FALSE	0.3	1
#66C2A5	-47	1.06526647129221	1	1	FALSE	0.3	1
#66C2A5	-46	1.06802782937618	1	1	FALSE	0.3	1
#66C2A5	-45	1.07073598925923	1	1	FALSE	0.3	1
#66C2A5	-44	1.07355814035805	1	1	FALSE	0.3	1
#66C2A5	-43	1.07618330807979	1	1	FALSE	0.3	1
#66C2A5	-42	1.07889056987004	1	1	FALSE	0.3	1
#66C2A5	-41	1.08144239242865	1	1	FALSE	0.3	1
#66C2A5	-40	1.08407196331462	1	1	FALSE	0.3	1
#66C2A5	-39	1.08663008628475	1	1	FALSE	0.3	1
#66C2A5	-38	1.08921120909712	1	1	FALSE	0.3	1
#66C2A5	-37	1.09168627334963	1	1	FALSE	0.3	1
#66C2A5	-36	1.09418317406957	1	1	FALSE	0.3	1
#66C2A5	-35	1.0965762353571	1	1	FALSE	0.3	1
#66C2A5	-34	1.09911021305186	1	1	FALSE	0.3	1
#66C2A5	-33	1.10133758528956	1	1	FALSE	0.3	1
#66C2A5	-32	1.1036371144168	1	1	FALSE	0.3	1
#66C2A5	-31	1.10597671353188	1	1	FALSE	0.3	1
#66C2A5	-30	1.10804304808022	1	1	FALSE	0.3	1
#66C2A5	-29	1.11023267598529	1	1	FALSE	0.3	1
#66C2A5	-28	1.11236176678527	1	1	FALSE	0.3	1
#66C2A5	-27	1.11440847539894	1	1	FALSE	0.3	1
#66C2A5	-26	1.11638704253118	1	1	FALSE	0.3	1
#66C2A5	-25	1.1185068889252	1	1	FALSE	0.3	1
#66C2A5	-24	1.12046495478738	1	1	FALSE	0.3	1
#66C2A5	-23	1.12242663266187	1	1	FALSE	0.3	1
#66C2A5	-22	1.12438055099895	1	1	FALSE	0.3	1
#66C2A5	-21	1.12626944567079	1	1	FALSE	0.3	1
#66C2A5	-20	1.12816574536388	1	1	FALSE	0.3	1
#66C2A5	-19	1.13006180626714	1	1	FALSE	0.3	1
#66C2A5	-18	1.13201260763501	1	1	FALSE	0.3	1
#66C2A5	-17	1.13380070487552	1	1	FALSE	0.3	1
#66C2A5	-16	1.13555964264269	1	1	FALSE	0.3	1
#66C2A5	-15	1.13759148255825	1	1	FALSE	0.3	1
#66C2A5	-14	1.1393869277462	1	1	FALSE	0.3	1
#66C2A5	-13	1.14133442142299	1	1	FALSE	0.3	1
#66C2A5	-12	1.14309378019711	1	1	FALSE	0.3	1
#66C2A5	-11	1.14485022010316	1	1	FALSE	0.3	1
#66C2A5	-10	1.14660830893205	1	1	FALSE	0.3	1
#66C2A5	-9	1.14844816181343	1	1	FALSE	0.3	1
#66C2A5	-8	1.15009070005912	1	1	FALSE	0.3	1
#66C2A5	-7	1.15183105101614	1	1	FALSE	0.3	1
#66C2A5	-6	1.15355879203715	1	1	FALSE	0.3	1
#66C2A5	-5	1.15511925286559	1	1	FALSE	0.3	1
#66C2A5	-4	1.15678149266669	1	1	FALSE	0.3	1
#66C2A5	-3	1.15833922462514	1	1	FALSE	0.3	1
#66C2A5	-2	1.1599239143604	1	1	FALSE	0.3	1
#66C2A5	-1	1.16148585144798	1	1	FALSE	0.3	1
#66C2A5	0	1.16303622698819	1	1	FALSE	0.3	1
#66C2A5	1	1.16445901258927	1	1	FALSE	0.3	1
#66C2A5	2	1.1658925769002	1	1	FALSE	0.3	1
#66C2A5	3	1.16743132472701	1	1	FALSE	0.3	1
#66C2A5	4	1.16883099516756	1	1	FALSE	0.3	1
#66C2A5	5	1.17024510595206	1	1	FALSE	0.3	1
#66C2A5	6	1.17168301608045	1	1	FALSE	0.3	1
#66C2A5	7	1.1730539968688	1	1	FALSE	0.3	1
#66C2A5	8	1.17454236758185	1	1	FALSE	0.3	1
#66C2A5	9	1.17585251487989	1	1	FALSE	0.3	1
#66C2A5	10	1.17713225703941	1	1	FALSE	0.3	1
#66C2A5	11	1.17846966668558	1	1	FALSE	0.3	1
#66C2A5	12	1.17969797567317	1	1	FALSE	0.3	1
#66C2A5	13	1.18094610039161	1	1	FALSE	0.3	1
#66C2A5	14	1.1820518417254	1	1	FALSE	0.3	1
#66C2A5	15	1.18313793887806	1	1	FALSE	0.3	1
#66C2A5	16	1.18417071496679	1	1	FALSE	0.3	1
#66C2A5	17	1.18516056822825	1	1	FALSE	0.3	1
#66C2A5	18	1.18598538341327	1	1	FALSE	0.3	1
#66C2A5	19	1.18683858309413	1	1	FALSE	0.3	1
#66C2A5	20	1.1875027317365	1	1	FALSE	0.3	1
#66C2A5	21	1.18814370798083	1	1	FALSE	0.3	1
#66C2A5	22	1.18879660023465	1	1	FALSE	0.3	1
#66C2A5	23	1.18927218417439	1	1	FALSE	0.3	1
#66C2A5	24	1.1896644872744	1	1	FALSE	0.3	1
#66C2A5	25	1.18997567773341	1	1	FALSE	0.3	1
#66C2A5	26	1.19021598071278	1	1	FALSE	0.3	1
#66C2A5	27	1.19037733183891	1	1	FALSE	0.3	1
#66C2A5	28	1.19040283816285	1	1	FALSE	0.3	1
#66C2A5	29	1.19044686604962	1	1	FALSE	0.3	1
#66C2A5	30	1.19031353680155	1	1	FALSE	0.3	1
#66C2A5	31	1.19028119467378	1	1	FALSE	0.3	1
#66C2A5	32	1.19010570834417	1	1	FALSE	0.3	1
#66C2A5	33	1.18974931892927	1	1	FALSE	0.3	1
#66C2A5	34	1.18938455986172	1	1	FALSE	0.3	1
#66C2A5	35	1.18899827753481	1	1	FALSE	0.3	1
#66C2A5	36	1.18847322329053	1	1	FALSE	0.3	1
#66C2A5	37	1.18786572898603	1	1	FALSE	0.3	1
#66C2A5	38	1.1872416994526	1	1	FALSE	0.3	1
#66C2A5	39	1.18643982640727	1	1	FALSE	0.3	1
#66C2A5	40	1.18565305217461	1	1	FALSE	0.3	1
#66C2A5	41	1.18473287446539	1	1	FALSE	0.3	1
#66C2A5	42	1.18389503815691	1	1	FALSE	0.3	1
#66C2A5	43	1.18282440222896	1	1	FALSE	0.3	1
#66C2A5	44	1.1817052198949	1	1	FALSE	0.3	1
#66C2A5	45	1.18045177612683	1	1	FALSE	0.3	1
#66C2A5	46	1.17918163254364	1	1	FALSE	0.3	1
#66C2A5	47	1.17782288146606	1	1	FALSE	0.3	1
#66C2A5	48	1.17643459090941	1	1	FALSE	0.3	1
#66C2A5	49	1.17495976226739	1	1	FALSE	0.3	1
#66C2A5	50	1.17362113212638	1	1	FALSE	0.3	1
#66C2A5	51	1.17194592942028	1	1	FALSE	0.3	1
#66C2A5	52	1.1703569113189	1	1	FALSE	0.3	1
#66C2A5	53	1.16864482955711	1	1	FALSE	0.3	1
#66C2A5	54	1.16693305335443	1	1	FALSE	0.3	1
#66C2A5	55	1.16505588523499	1	1	FALSE	0.3	1
#66C2A5	56	1.16324257815324	1	1	FALSE	0.3	1
#66C2A5	57	1.16123801789389	1	1	FALSE	0.3	1
#66C2A5	58	1.15933510383302	1	1	FALSE	0.3	1
#66C2A5	59	1.1572349504374	1	1	FALSE	0.3	1
#66C2A5	60	1.15530159068965	1	1	FALSE	0.3	1
#66C2A5	61	1.15319935051543	1	1	FALSE	0.3	1
#66C2A5	62	1.15115111663992	1	1	FALSE	0.3	1
#66C2A5	63	1.14894852527745	1	1	FALSE	0.3	1
#66C2A5	64	1.14688181942129	1	1	FALSE	0.3	1
#66C2A5	65	1.14471768078697	1	1	FALSE	0.3	1
#66C2A5	66	1.14252487834102	1	1	FALSE	0.3	1
#66C2A5	67	1.14032349862715	1	1	FALSE	0.3	1
#66C2A5	68	1.13800535642394	1	1	FALSE	0.3	1
#66C2A5	69	1.13582741403085	1	1	FALSE	0.3	1
#66C2A5	70	1.13352757145245	1	1	FALSE	0.3	1
#66C2A5	71	1.13131835744294	1	1	FALSE	0.3	1
#66C2A5	72	1.12903692094622	1	1	FALSE	0.3	1
#66C2A5	73	1.12688991947073	1	1	FALSE	0.3	1
#66C2A5	74	1.12469723185803	1	1	FALSE	0.3	1
#66C2A5	75	1.122458907815	1	1	FALSE	0.3	1
#66C2A5	76	1.12018836518747	1	1	FALSE	0.3	1
#66C2A5	77	1.11786208356193	1	1	FALSE	0.3	1
#66C2A5	78	1.11576038723843	1	1	FALSE	0.3	1
#66C2A5	79	1.11346610252742	1	1	FALSE	0.3	1
#66C2A5	80	1.11125278994543	1	1	FALSE	0.3	1
#66C2A5	81	1.10898443193124	1	1	FALSE	0.3	1
#66C2A5	82	1.10667437193783	1	1	FALSE	0.3	1
#66C2A5	83	1.10448143714047	1	1	FALSE	0.3	1
#66C2A5	84	1.10233917585072	1	1	FALSE	0.3	1
#66C2A5	85	1.10021193276255	1	1	FALSE	0.3	1
#66C2A5	86	1.0980681056363	1	1	FALSE	0.3	1
#66C2A5	87	1.0959955365217	1	1	FALSE	0.3	1
#66C2A5	88	1.09389836765827	1	1	FALSE	0.3	1
#66C2A5	89	1.09194223036796	1	1	FALSE	0.3	1
#66C2A5	90	1.09001246573569	1	1	FALSE	0.3	1
#66C2A5	91	1.08804968272465	1	1	FALSE	0.3	1
#66C2A5	92	1.08625808842922	1	1	FALSE	0.3	1
#66C2A5	93	1.08424954470951	1	1	FALSE	0.3	1
#66C2A5	94	1.08236448440827	1	1	FALSE	0.3	1
#66C2A5	95	1.08046383831972	1	1	FALSE	0.3	1
#66C2A5	96	1.07869272851654	1	1	FALSE	0.3	1
#66C2A5	97	1.07704150705472	1	1	FALSE	0.3	1
#66C2A5	98	1.07519438083954	1	1	FALSE	0.3	1
#66C2A5	99	1.0734378173879	1	1	FALSE	0.3	1
#66C2A5	100	1.07178737824901	1	1	FALSE	0.3	1
#66C2A5	101	1.0700784056432	1	1	FALSE	0.3	1
#66C2A5	102	1.06847677828387	1	1	FALSE	0.3	1
#66C2A5	103	1.06684028394009	1	1	FALSE	0.3	1
#66C2A5	104	1.06526208465408	1	1	FALSE	0.3	1
#66C2A5	105	1.06368050370927	1	1	FALSE	0.3	1
#66C2A5	106	1.06209646500801	1	1	FALSE	0.3	1
#66C2A5	107	1.06066246353127	1	1	FALSE	0.3	1
#66C2A5	108	1.05913012269356	1	1	FALSE	0.3	1
#66C2A5	109	1.05748041769594	1	1	FALSE	0.3	1
#66C2A5	110	1.05605021794269	1	1	FALSE	0.3	1
#66C2A5	111	1.05456117971969	1	1	FALSE	0.3	1
#66C2A5	112	1.05306799339419	1	1	FALSE	0.3	1
#66C2A5	113	1.05153925635629	1	1	FALSE	0.3	1
#66C2A5	114	1.05010165093107	1	1	FALSE	0.3	1
#66C2A5	115	1.04855995023635	1	1	FALSE	0.3	1
#66C2A5	116	1.04714950943271	1	1	FALSE	0.3	1
#66C2A5	117	1.0456968625903	1	1	FALSE	0.3	1
#66C2A5	118	1.04429412394414	1	1	FALSE	0.3	1
#66C2A5	119	1.04283187854044	1	1	FALSE	0.3	1
#66C2A5	120	1.0413654684801	1	1	FALSE	0.3	1
#66C2A5	121	1.03994555262828	1	1	FALSE	0.3	1
#66C2A5	122	1.03843730794201	1	1	FALSE	0.3	1
#66C2A5	123	1.03704012705455	1	1	FALSE	0.3	1
#66C2A5	124	1.03550588963053	1	1	FALSE	0.3	1
#66C2A5	125	1.03405372933462	1	1	FALSE	0.3	1
#66C2A5	126	1.03253851658274	1	1	FALSE	0.3	1
#66C2A5	127	1.03099676683784	1	1	FALSE	0.3	1
#66C2A5	128	1.02947427242209	1	1	FALSE	0.3	1
#66C2A5	129	1.02809318063163	1	1	FALSE	0.3	1
#66C2A5	130	1.02655741741161	1	1	FALSE	0.3	1
#66C2A5	131	1.02507805269457	1	1	FALSE	0.3	1
#66C2A5	132	1.0236952046741	1	1	FALSE	0.3	1
#66C2A5	133	1.02212274472353	1	1	FALSE	0.3	1
#66C2A5	134	1.02061811225848	1	1	FALSE	0.3	1
#66C2A5	135	1.01913905240557	1	1	FALSE	0.3	1
#66C2A5	136	1.01760286044858	1	1	FALSE	0.3	1
#66C2A5	137	1.01607977280118	1	1	FALSE	0.3	1
#66C2A5	138	1.01449190892663	1	1	FALSE	0.3	1
#66C2A5	139	1.01305755291637	1	1	FALSE	0.3	1
#66C2A5	140	1.01142264209883	1	1	FALSE	0.3	1
#66C2A5	141	1.01005035734848	1	1	FALSE	0.3	1
#66C2A5	142	1.0085498896097	1	1	FALSE	0.3	1
#66C2A5	143	1.00702252225412	1	1	FALSE	0.3	1
#66C2A5	144	1.00561457962441	1	1	FALSE	0.3	1
#66C2A5	145	1.00414620682799	1	1	FALSE	0.3	1
#66C2A5	146	1.00270452018928	1	1	FALSE	0.3	1
#66C2A5	147	1.00133524594608	1	1	FALSE	0.3	1
#66C2A5	148	0.999920582903633	1	1	FALSE	0.3	1
#66C2A5	149	0.998473197615838	1	1	FALSE	0.3	1
#66C2A5	150	0.997152668765755	1	1	FALSE	0.3	1
#66C2A5	151	0.995799046592672	1	1	FALSE	0.3	1
#66C2A5	152	0.994510554607898	1	1	FALSE	0.3	1
#66C2A5	153	0.993240839962037	1	1	FALSE	0.3	1
#66C2A5	154	0.992018897523861	1	1	FALSE	0.3	1
#66C2A5	155	0.990896086167266	1	1	FALSE	0.3	1
#66C2A5	156	0.989856037229108	1	1	FALSE	0.3	1
#66C2A5	157	0.988808334744989	1	1	FALSE	0.3	1
#66C2A5	158	0.987811398551453	1	1	FALSE	0.3	1
#66C2A5	159	0.986863652682248	1	1	FALSE	0.3	1
#66C2A5	160	0.985960190941824	1	1	FALSE	0.3	1
#66C2A5	161	0.985130353608717	1	1	FALSE	0.3	1
#66C2A5	162	0.98424321088649	1	1	FALSE	0.3	1
#66C2A5	163	0.98358536273869	1	1	FALSE	0.3	1
#66C2A5	164	0.982890561612784	1	1	FALSE	0.3	1
#66C2A5	165	0.982402673229742	1	1	FALSE	0.3	1
#66C2A5	166	0.98178542212003	1	1	FALSE	0.3	1
#66C2A5	167	0.981361502137297	1	1	FALSE	0.3	1
#66C2A5	168	0.980951773831521	1	1	FALSE	0.3	1
#66C2A5	169	0.980707182356775	1	1	FALSE	0.3	1
#66C2A5	170	0.980373174116222	1	1	FALSE	0.3	1
#66C2A5	171	0.980084241062971	1	1	FALSE	0.3	1
#66C2A5	172	0.980057398747145	1	1	FALSE	0.3	1
#66C2A5	173	0.979917406349303	1	1	FALSE	0.3	1
#66C2A5	174	0.979809880249574	1	1	FALSE	0.3	1
#66C2A5	175	0.979810061606485	1	1	FALSE	0.3	1
#66C2A5	176	0.979798393159403	1	1	FALSE	0.3	1
#66C2A5	177	0.979954169550712	1	1	FALSE	0.3	1
#66C2A5	178	0.9800705693598	1	1	FALSE	0.3	1
#66C2A5	179	0.980330936702051	1	1	FALSE	0.3	1
#66C2A5	180	0.980630078171581	1	1	FALSE	0.3	1
#66C2A5	181	0.980971731127835	1	1	FALSE	0.3	1
#66C2A5	182	0.981339187166636	1	1	FALSE	0.3	1
#66C2A5	183	0.981803885892288	1	1	FALSE	0.3	1
#66C2A5	184	0.982165651309446	1	1	FALSE	0.3	1
#66C2A5	185	0.982658677314634	1	1	FALSE	0.3	1
#66C2A5	186	0.983237631223821	1	1	FALSE	0.3	1
#66C2A5	187	0.983860440529856	1	1	FALSE	0.3	1
#66C2A5	188	0.984410572334794	1	1	FALSE	0.3	1
#66C2A5	189	0.984983836559722	1	1	FALSE	0.3	1
#66C2A5	190	0.985788521523699	1	1	FALSE	0.3	1
#66C2A5	191	0.986549616281006	1	1	FALSE	0.3	1
#66C2A5	192	0.987352850730107	1	1	FALSE	0.3	1
#66C2A5	193	0.988165626444907	1	1	FALSE	0.3	1
#66C2A5	194	0.989053321147401	1	1	FALSE	0.3	1
#66C2A5	195	0.990106828672527	1	1	FALSE	0.3	1
#66C2A5	196	0.991025711444387	1	1	FALSE	0.3	1
#66C2A5	197	0.991903131191641	1	1	FALSE	0.3	1
#66C2A5	198	0.992914927913344	1	1	FALSE	0.3	1
#66C2A5	199	0.993945064843253	1	1	FALSE	0.3	1
#66C2A5	200	0.994913567967617	1	1	FALSE	0.3	1
#66C2A5	201	0.995881567429063	1	1	FALSE	0.3	1
#66C2A5	202	0.99697090539566	1	1	FALSE	0.3	1
#66C2A5	203	0.997956775391394	1	1	FALSE	0.3	1
#66C2A5	204	0.999054995714765	1	1	FALSE	0.3	1
#66C2A5	205	1.00010090788555	1	1	FALSE	0.3	1
#66C2A5	206	1.00119349558144	1	1	FALSE	0.3	1
#66C2A5	207	1.00236687396795	1	1	FALSE	0.3	1
#66C2A5	208	1.00346912641549	1	1	FALSE	0.3	1
#66C2A5	209	1.00470422203437	1	1	FALSE	0.3	1
#66C2A5	210	1.00598800517387	1	1	FALSE	0.3	1
#66C2A5	211	1.0071463422152	1	1	FALSE	0.3	1
#66C2A5	212	1.0083641946826	1	1	FALSE	0.3	1
#66C2A5	213	1.00961537061616	1	1	FALSE	0.3	1
#66C2A5	214	1.0107790264255	1	1	FALSE	0.3	1
#66C2A5	215	1.0120105676725	1	1	FALSE	0.3	1
#66C2A5	216	1.01314644921813	1	1	FALSE	0.3	1
#66C2A5	217	1.01433255197129	1	1	FALSE	0.3	1
#66C2A5	218	1.01547908022864	1	1	FALSE	0.3	1
#66C2A5	219	1.01666909158423	1	1	FALSE	0.3	1
#66C2A5	220	1.01787952980214	1	1	FALSE	0.3	1
#66C2A5	221	1.01897028682765	1	1	FALSE	0.3	1
#66C2A5	222	1.02011259238968	1	1	FALSE	0.3	1
#66C2A5	223	1.02128608644957	1	1	FALSE	0.3	1
#66C2A5	224	1.02241579109689	1	1	FALSE	0.3	1
#66C2A5	225	1.02351038202204	1	1	FALSE	0.3	1
#66C2A5	226	1.02462675222676	1	1	FALSE	0.3	1
#66C2A5	227	1.02571628877161	1	1	FALSE	0.3	1
#66C2A5	228	1.02690013259588	1	1	FALSE	0.3	1
#66C2A5	229	1.02802727278561	1	1	FALSE	0.3	1
#66C2A5	230	1.02910653425817	1	1	FALSE	0.3	1
#66C2A5	231	1.03019734069971	1	1	FALSE	0.3	1
#66C2A5	232	1.03129933721036	1	1	FALSE	0.3	1
#66C2A5	233	1.03238678754163	1	1	FALSE	0.3	1
#66C2A5	234	1.03341412054232	1	1	FALSE	0.3	1
#66C2A5	235	1.03445099493952	1	1	FALSE	0.3	1
#66C2A5	236	1.0355008327197	1	1	FALSE	0.3	1
#66C2A5	237	1.0365374686152	1	1	FALSE	0.3	1
#66C2A5	238	1.03765439985464	1	1	FALSE	0.3	1
#66C2A5	239	1.03872002154292	1	1	FALSE	0.3	1
#66C2A5	240	1.03965150542286	1	1	FALSE	0.3	1
#66C2A5	241	1.04080257771313	1	1	FALSE	0.3	1
#66C2A5	242	1.04176947192687	1	1	FALSE	0.3	1
#66C2A5	243	1.04289203591135	1	1	FALSE	0.3	1
#66C2A5	244	1.04402462762506	1	1	FALSE	0.3	1
#66C2A5	245	1.04495306038993	1	1	FALSE	0.3	1
#66C2A5	246	1.046008283467	1	1	FALSE	0.3	1
#66C2A5	247	1.0469990434197	1	1	FALSE	0.3	1
#66C2A5	248	1.04801879816666	1	1	FALSE	0.3	1
#66C2A5	249	1.04899920829687	1	1	FALSE	0.3	1
#66C2A5	250	1.05002189050584	1	1	FALSE	0.3	1
#66C2A5	251	1.05099037606324	1	1	FALSE	0.3	1
#66C2A5	252	1.05201397386591	1	1	FALSE	0.3	1
#66C2A5	253	1.05301309508495	1	1	FALSE	0.3	1
#66C2A5	254	1.05397039899536	1	1	FALSE	0.3	1
#66C2A5	255	1.05494390727195	1	1	FALSE	0.3	1
#66C2A5	256	1.05595661940716	1	1	FALSE	0.3	1
#66C2A5	257	1.05698081831529	1	1	FALSE	0.3	1
#66C2A5	258	1.0579195179266	1	1	FALSE	0.3	1
#66C2A5	259	1.0589647042199	1	1	FALSE	0.3	1
#66C2A5	260	1.05994988939233	1	1	FALSE	0.3	1
#66C2A5	261	1.06086401466108	1	1	FALSE	0.3	1
#66C2A5	262	1.06176798035252	1	1	FALSE	0.3	1
#66C2A5	263	1.06271519025671	1	1	FALSE	0.3	1
#66C2A5	264	1.0635792756962	1	1	FALSE	0.3	1
#66C2A5	265	1.06453748625282	1	1	FALSE	0.3	1
#66C2A5	266	1.06542707776326	1	1	FALSE	0.3	1
#66C2A5	267	1.0664155207548	1	1	FALSE	0.3	1
#66C2A5	268	1.06727978720131	1	1	FALSE	0.3	1
#66C2A5	269	1.06813885847726	1	1	FALSE	0.3	1
#66C2A5	270	1.06903474191381	1	1	FALSE	0.3	1
#66C2A5	271	1.06990855792209	1	1	FALSE	0.3	1
#66C2A5	272	1.07088425961716	1	1	FALSE	0.3	1
#66C2A5	273	1.07164173391672	1	1	FALSE	0.3	1
#66C2A5	274	1.07251677043377	1	1	FALSE	0.3	1
#66C2A5	275	1.07330801395668	1	1	FALSE	0.3	1
#66C2A5	276	1.0741603561313	1	1	FALSE	0.3	1
#66C2A5	277	1.07490414147465	1	1	FALSE	0.3	1
#66C2A5	278	1.07557227348664	1	1	FALSE	0.3	1
#66C2A5	279	1.07627335786664	1	1	FALSE	0.3	1
#66C2A5	280	1.07693309451162	1	1	FALSE	0.3	1
#66C2A5	281	1.07750935180157	1	1	FALSE	0.3	1
#66C2A5	282	1.07800464548362	1	1	FALSE	0.3	1
#66C2A5	283	1.07853877154839	1	1	FALSE	0.3	1
#66C2A5	284	1.07910384694682	1	1	FALSE	0.3	1
#66C2A5	285	1.07951583422258	1	1	FALSE	0.3	1
#66C2A5	286	1.07998116037341	1	1	FALSE	0.3	1
#66C2A5	287	1.08031454978578	1	1	FALSE	0.3	1
#66C2A5	288	1.08065803346096	1	1	FALSE	0.3	1
#66C2A5	289	1.08107527342896	1	1	FALSE	0.3	1
#66C2A5	290	1.08141342928269	1	1	FALSE	0.3	1
#66C2A5	291	1.08175305330029	1	1	FALSE	0.3	1
#66C2A5	292	1.08199764507929	1	1	FALSE	0.3	1
#66C2A5	293	1.08229574797515	1	1	FALSE	0.3	1
#66C2A5	294	1.08258246208175	1	1	FALSE	0.3	1
#66C2A5	295	1.08283351805958	1	1	FALSE	0.3	1
#66C2A5	296	1.08298348913749	1	1	FALSE	0.3	1
#66C2A5	297	1.08312979049139	1	1	FALSE	0.3	1
#66C2A5	298	1.08323113160085	1	1	FALSE	0.3	1
#66C2A5	299	1.08332915712884	1	1	FALSE	0.3	1
#66C2A5	300	1.08331080865275	1	1	FALSE	0.3	1
#FC8D62	-300	1.03042121716551	1	2	FALSE	0.3	1
#FC8D62	-299	1.03027975208399	1	2	FALSE	0.3	1
#FC8D62	-298	1.03000639431841	1	2	FALSE	0.3	1
#FC8D62	-297	1.02979809260608	1	2	FALSE	0.3	1
#FC8D62	-296	1.02960862336373	1	2	FALSE	0.3	1
#FC8D62	-295	1.02932916284892	1	2	FALSE	0.3	1
#FC8D62	-294	1.02912985844687	1	2	FALSE	0.3	1
#FC8D62	-293	1.02893635208563	1	2	FALSE	0.3	1
#FC8D62	-292	1.02866295178093	1	2	FALSE	0.3	1
#FC8D62	-291	1.02848190545375	1	2	FALSE	0.3	1
#FC8D62	-290	1.02825724034038	1	2	FALSE	0.3	1
#FC8D62	-289	1.02807631526623	1	2	FALSE	0.3	1
#FC8D62	-288	1.02777723523412	1	2	FALSE	0.3	1
#FC8D62	-287	1.02754782230358	1	2	FALSE	0.3	1
#FC8D62	-286	1.02727459289288	1	2	FALSE	0.3	1
#FC8D62	-285	1.02693456178414	1	2	FALSE	0.3	1
#FC8D62	-284	1.02661864314697	1	2	FALSE	0.3	1
#FC8D62	-283	1.02626576779392	1	2	FALSE	0.3	1
#FC8D62	-282	1.02593468475665	1	2	FALSE	0.3	1
#FC8D62	-281	1.02562028437624	1	2	FALSE	0.3	1
#FC8D62	-280	1.02518168297854	1	2	FALSE	0.3	1
#FC8D62	-279	1.0248676019672	1	2	FALSE	0.3	1
#FC8D62	-278	1.02450504833649	1	2	FALSE	0.3	1
#FC8D62	-277	1.02418443875643	1	2	FALSE	0.3	1
#FC8D62	-276	1.02378856954266	1	2	FALSE	0.3	1
#FC8D62	-275	1.02337865012253	1	2	FALSE	0.3	1
#FC8D62	-274	1.02302330583778	1	2	FALSE	0.3	1
#FC8D62	-273	1.02264758903505	1	2	FALSE	0.3	1
#FC8D62	-272	1.0223650278775	1	2	FALSE	0.3	1
#FC8D62	-271	1.0220530468381	1	2	FALSE	0.3	1
#FC8D62	-270	1.02167200758751	1	2	FALSE	0.3	1
#FC8D62	-269	1.02141780902758	1	2	FALSE	0.3	1
#FC8D62	-268	1.02098672227677	1	2	FALSE	0.3	1
#FC8D62	-267	1.02078925571111	1	2	FALSE	0.3	1
#FC8D62	-266	1.02041597294552	1	2	FALSE	0.3	1
#FC8D62	-265	1.02018267224537	1	2	FALSE	0.3	1
#FC8D62	-264	1.01986038081615	1	2	FALSE	0.3	1
#FC8D62	-263	1.01956814096975	1	2	FALSE	0.3	1
#FC8D62	-262	1.01927374416037	1	2	FALSE	0.3	1
#FC8D62	-261	1.01914138310932	1	2	FALSE	0.3	1
#FC8D62	-260	1.01880199055365	1	2	FALSE	0.3	1
#FC8D62	-259	1.0184751725545	1	2	FALSE	0.3	1
#FC8D62	-258	1.01811793375971	1	2	FALSE	0.3	1
#FC8D62	-257	1.01778254358447	1	2	FALSE	0.3	1
#FC8D62	-256	1.01758334568652	1	2	FALSE	0.3	1
#FC8D62	-255	1.0172304210656	1	2	FALSE	0.3	1
#FC8D62	-254	1.01688854494716	1	2	FALSE	0.3	1
#FC8D62	-253	1.01657540715835	1	2	FALSE	0.3	1
#FC8D62	-252	1.01620642407157	1	2	FALSE	0.3	1
#FC8D62	-251	1.0158869216922	1	2	FALSE	0.3	1
#FC8D62	-250	1.01545837571643	1	2	FALSE	0.3	1
#FC8D62	-249	1.01520466753272	1	2	FALSE	0.3	1
#FC8D62	-248	1.01473022447255	1	2	FALSE	0.3	1
#FC8D62	-247	1.01445317659905	1	2	FALSE	0.3	1
#FC8D62	-246	1.01404099354083	1	2	FALSE	0.3	1
#FC8D62	-245	1.01356228604459	1	2	FALSE	0.3	1
#FC8D62	-244	1.01325209297364	1	2	FALSE	0.3	1
#FC8D62	-243	1.01279674516606	1	2	FALSE	0.3	1
#FC8D62	-242	1.01241577021599	1	2	FALSE	0.3	1
#FC8D62	-241	1.01195374532986	1	2	FALSE	0.3	1
#FC8D62	-240	1.0115843017166	1	2	FALSE	0.3	1
#FC8D62	-239	1.01104169459194	1	2	FALSE	0.3	1
#FC8D62	-238	1.01060199374437	1	2	FALSE	0.3	1
#FC8D62	-237	1.01010302714177	1	2	FALSE	0.3	1
#FC8D62	-236	1.00960326588764	1	2	FALSE	0.3	1
#FC8D62	-235	1.00901477668999	1	2	FALSE	0.3	1
#FC8D62	-234	1.0083871744459	1	2	FALSE	0.3	1
#FC8D62	-233	1.00780046592553	1	2	FALSE	0.3	1
#FC8D62	-232	1.00709966909521	1	2	FALSE	0.3	1
#FC8D62	-231	1.00651681395887	1	2	FALSE	0.3	1
#FC8D62	-230	1.00580632396088	1	2	FALSE	0.3	1
#FC8D62	-229	1.00502958623562	1	2	FALSE	0.3	1
#FC8D62	-228	1.00430699725023	1	2	FALSE	0.3	1
#FC8D62	-227	1.00357556727541	1	2	FALSE	0.3	1
#FC8D62	-226	1.00289755532617	1	2	FALSE	0.3	1
#FC8D62	-225	1.00213085796872	1	2	FALSE	0.3	1
#FC8D62	-224	1.00137412428178	1	2	FALSE	0.3	1
#FC8D62	-223	1.00049311766347	1	2	FALSE	0.3	1
#FC8D62	-222	0.999663266624735	1	2	FALSE	0.3	1
#FC8D62	-221	0.99892099335445	1	2	FALSE	0.3	1
#FC8D62	-220	0.998119732302333	1	2	FALSE	0.3	1
#FC8D62	-219	0.997342256131964	1	2	FALSE	0.3	1
#FC8D62	-218	0.996552625394325	1	2	FALSE	0.3	1
#FC8D62	-217	0.995824942384888	1	2	FALSE	0.3	1
#FC8D62	-216	0.99509899023794	1	2	FALSE	0.3	1
#FC8D62	-215	0.99431519916777	1	2	FALSE	0.3	1
#FC8D62	-214	0.993596506100769	1	2	FALSE	0.3	1
#FC8D62	-213	0.992804775014026	1	2	FALSE	0.3	1
#FC8D62	-212	0.992092092568055	1	2	FALSE	0.3	1
#FC8D62	-211	0.991396815985921	1	2	FALSE	0.3	1
#FC8D62	-210	0.990638031570868	1	2	FALSE	0.3	1
#FC8D62	-209	0.989901187319951	1	2	FALSE	0.3	1
#FC8D62	-208	0.989211438798589	1	2	FALSE	0.3	1
#FC8D62	-207	0.988582694540719	1	2	FALSE	0.3	1
#FC8D62	-206	0.987874219825767	1	2	FALSE	0.3	1
#FC8D62	-205	0.987251365298947	1	2	FALSE	0.3	1
#FC8D62	-204	0.986557138876472	1	2	FALSE	0.3	1
#FC8D62	-203	0.985886351332097	1	2	FALSE	0.3	1
#FC8D62	-202	0.985231074847134	1	2	FALSE	0.3	1
#FC8D62	-201	0.984482083030814	1	2	FALSE	0.3	1
#FC8D62	-200	0.983903443031804	1	2	FALSE	0.3	1
#FC8D62	-199	0.983107333335989	1	2	FALSE	0.3	1
#FC8D62	-198	0.982571737330603	1	2	FALSE	0.3	1
#FC8D62	-197	0.981921307712756	1	2	FALSE	0.3	1
#FC8D62	-196	0.981187678080554	1	2	FALSE	0.3	1
#FC8D62	-195	0.980479260997965	1	2	FALSE	0.3	1
#FC8D62	-194	0.979844882063186	1	2	FALSE	0.3	1
#FC8D62	-193	0.979210397082342	1	2	FALSE	0.3	1
#FC8D62	-192	0.978363189436084	1	2	FALSE	0.3	1
#FC8D62	-191	0.977698219453932	1	2	FALSE	0.3	1
#FC8D62	-190	0.976961744491559	1	2	FALSE	0.3	1
#FC8D62	-189	0.976300677540456	1	2	FALSE	0.3	1
#FC8D62	-188	0.975480256994706	1	2	FALSE	0.3	1
#FC8D62	-187	0.974724352959501	1	2	FALSE	0.3	1
#FC8D62	-186	0.974005659824052	1	2	FALSE	0.3	1
#FC8D62	-185	0.973366122621243	1	2	FALSE	0.3	1
#FC8D62	-184	0.972668632087371	1	2	FALSE	0.3	1
#FC8D62	-183	0.971794892048455	1	2	FALSE	0.3	1
#FC8D62	-182	0.971177458688062	1	2	FALSE	0.3	1
#FC8D62	-181	0.970511552652724	1	2	FALSE	0.3	1
#FC8D62	-180	0.969893955531787	1	2	FALSE	0.3	1
#FC8D62	-179	0.969105792983435	1	2	FALSE	0.3	1
#FC8D62	-178	0.9684270505529	1	2	FALSE	0.3	1
#FC8D62	-177	0.967721357763241	1	2	FALSE	0.3	1
#FC8D62	-176	0.966934039520784	1	2	FALSE	0.3	1
#FC8D62	-175	0.966162879187532	1	2	FALSE	0.3	1
#FC8D62	-174	0.965471087270318	1	2	FALSE	0.3	1
#FC8D62	-173	0.96463266454293	1	2	FALSE	0.3	1
#FC8D62	-172	0.963943597154428	1	2	FALSE	0.3	1
#FC8D62	-171	0.96327207142814	1	2	FALSE	0.3	1
#FC8D62	-170	0.962393648263909	1	2	FALSE	0.3	1
#FC8D62	-169	0.961621232112204	1	2	FALSE	0.3	1
#FC8D62	-168	0.960887013335366	1	2	FALSE	0.3	1
#FC8D62	-167	0.960017325351905	1	2	FALSE	0.3	1
#FC8D62	-166	0.959173480954907	1	2	FALSE	0.3	1
#FC8D62	-165	0.958332489240127	1	2	FALSE	0.3	1
#FC8D62	-164	0.957514367264576	1	2	FALSE	0.3	1
#FC8D62	-163	0.95655916607673	1	2	FALSE	0.3	1
#FC8D62	-162	0.955685426430342	1	2	FALSE	0.3	1
#FC8D62	-161	0.954842384283147	1	2	FALSE	0.3	1
#FC8D62	-160	0.954005870435802	1	2	FALSE	0.3	1
#FC8D62	-159	0.953027203308554	1	2	FALSE	0.3	1
#FC8D62	-158	0.952056582534711	1	2	FALSE	0.3	1
#FC8D62	-157	0.95110464573904	1	2	FALSE	0.3	1
#FC8D62	-156	0.950033979258053	1	2	FALSE	0.3	1
#FC8D62	-155	0.949062776398561	1	2	FALSE	0.3	1
#FC8D62	-154	0.947894221344194	1	2	FALSE	0.3	1
#FC8D62	-153	0.94679713652306	1	2	FALSE	0.3	1
#FC8D62	-152	0.945660002490474	1	2	FALSE	0.3	1
#FC8D62	-151	0.944608757813869	1	2	FALSE	0.3	1
#FC8D62	-150	0.943375146349982	1	2	FALSE	0.3	1
#FC8D62	-149	0.942226168572356	1	2	FALSE	0.3	1
#FC8D62	-148	0.940908299917297	1	2	FALSE	0.3	1
#FC8D62	-147	0.939767326841565	1	2	FALSE	0.3	1
#FC8D62	-146	0.938487662847978	1	2	FALSE	0.3	1
#FC8D62	-145	0.937331950984442	1	2	FALSE	0.3	1
#FC8D62	-144	0.936032724068613	1	2	FALSE	0.3	1
#FC8D62	-143	0.934808110018238	1	2	FALSE	0.3	1
#FC8D62	-142	0.933580338883071	1	2	FALSE	0.3	1
#FC8D62	-141	0.932319521803959	1	2	FALSE	0.3	1
#FC8D62	-140	0.93106450218234	1	2	FALSE	0.3	1
#FC8D62	-139	0.929716745618831	1	2	FALSE	0.3	1
#FC8D62	-138	0.928421981600646	1	2	FALSE	0.3	1
#FC8D62	-137	0.927167004177093	1	2	FALSE	0.3	1
#FC8D62	-136	0.925882032352173	1	2	FALSE	0.3	1
#FC8D62	-135	0.924726789081491	1	2	FALSE	0.3	1
#FC8D62	-134	0.923483818476617	1	2	FALSE	0.3	1
#FC8D62	-133	0.922256423487087	1	2	FALSE	0.3	1
#FC8D62	-132	0.921074457089605	1	2	FALSE	0.3	1
#FC8D62	-131	0.919874594884519	1	2	FALSE	0.3	1
#FC8D62	-130	0.91883713724885	1	2	FALSE	0.3	1
#FC8D62	-129	0.917821251573512	1	2	FALSE	0.3	1
#FC8D62	-128	0.916737166721298	1	2	FALSE	0.3	1
#FC8D62	-127	0.915802486756904	1	2	FALSE	0.3	1
#FC8D62	-126	0.914856503598282	1	2	FALSE	0.3	1
#FC8D62	-125	0.913970459620605	1	2	FALSE	0.3	1
#FC8D62	-124	0.913166204179653	1	2	FALSE	0.3	1
#FC8D62	-123	0.91231562572351	1	2	FALSE	0.3	1
#FC8D62	-122	0.911571720855266	1	2	FALSE	0.3	1
#FC8D62	-121	0.910830037373369	1	2	FALSE	0.3	1
#FC8D62	-120	0.910183659303383	1	2	FALSE	0.3	1
#FC8D62	-119	0.909499701344331	1	2	FALSE	0.3	1
#FC8D62	-118	0.908962111740895	1	2	FALSE	0.3	1
#FC8D62	-117	0.908570195088873	1	2	FALSE	0.3	1
#FC8D62	-116	0.908223528829462	1	2	FALSE	0.3	1
#FC8D62	-115	0.907989497277171	1	2	FALSE	0.3	1
#FC8D62	-114	0.907887883635226	1	2	FALSE	0.3	1
#FC8D62	-113	0.907799524899957	1	2	FALSE	0.3	1
#FC8D62	-112	0.907803044137622	1	2	FALSE	0.3	1
#FC8D62	-111	0.90798867485522	1	2	FALSE	0.3	1
#FC8D62	-110	0.908238240079393	1	2	FALSE	0.3	1
#FC8D62	-109	0.908562276940879	1	2	FALSE	0.3	1
#FC8D62	-108	0.909018256740349	1	2	FALSE	0.3	1
#FC8D62	-107	0.909524070888121	1	2	FALSE	0.3	1
#FC8D62	-106	0.910236916836726	1	2	FALSE	0.3	1
#FC8D62	-105	0.911058607450285	1	2	FALSE	0.3	1
#FC8D62	-104	0.911815710515091	1	2	FALSE	0.3	1
#FC8D62	-103	0.91272149542308	1	2	FALSE	0.3	1
#FC8D62	-102	0.913769312831788	1	2	FALSE	0.3	1
#FC8D62	-101	0.914839830659951	1	2	FALSE	0.3	1
#FC8D62	-100	0.916091223982743	1	2	FALSE	0.3	1
#FC8D62	-99	0.917412505754564	1	2	FALSE	0.3	1
#FC8D62	-98	0.918878679624798	1	2	FALSE	0.3	1
#FC8D62	-97	0.920392638138333	1	2	FALSE	0.3	1
#FC8D62	-96	0.922130360066141	1	2	FALSE	0.3	1
#FC8D62	-95	0.923800727195021	1	2	FALSE	0.3	1
#FC8D62	-94	0.925669291901168	1	2	FALSE	0.3	1
#FC8D62	-93	0.927553020897434	1	2	FALSE	0.3	1
#FC8D62	-92	0.929583997836773	1	2	FALSE	0.3	1
#FC8D62	-91	0.931676439617984	1	2	FALSE	0.3	1
#FC8D62	-90	0.933928661413406	1	2	FALSE	0.3	1
#FC8D62	-89	0.936223196360901	1	2	FALSE	0.3	1
#FC8D62	-88	0.938635516865108	1	2	FALSE	0.3	1
#FC8D62	-87	0.941059262560309	1	2	FALSE	0.3	1
#FC8D62	-86	0.943725135698742	1	2	FALSE	0.3	1
#FC8D62	-85	0.94623439399472	1	2	FALSE	0.3	1
#FC8D62	-84	0.948990280063404	1	2	FALSE	0.3	1
#FC8D62	-83	0.951789514728563	1	2	FALSE	0.3	1
#FC8D62	-82	0.95470065365322	1	2	FALSE	0.3	1
#FC8D62	-81	0.95752446139084	1	2	FALSE	0.3	1
#FC8D62	-80	0.960489919660138	1	2	FALSE	0.3	1
#FC8D62	-79	0.963434728355886	1	2	FALSE	0.3	1
#FC8D62	-78	0.966604109986879	1	2	FALSE	0.3	1
#FC8D62	-77	0.969620772593522	1	2	FALSE	0.3	1
#FC8D62	-76	0.972756895513018	1	2	FALSE	0.3	1
#FC8D62	-75	0.975941639988643	1	2	FALSE	0.3	1
#FC8D62	-74	0.979145692284587	1	2	FALSE	0.3	1
#FC8D62	-73	0.982365753007155	1	2	FALSE	0.3	1
#FC8D62	-72	0.985672377129938	1	2	FALSE	0.3	1
#FC8D62	-71	0.989078011839699	1	2	FALSE	0.3	1
#FC8D62	-70	0.992375687900426	1	2	FALSE	0.3	1
#FC8D62	-69	0.995779207512739	1	2	FALSE	0.3	1
#FC8D62	-68	0.999165569381343	1	2	FALSE	0.3	1
#FC8D62	-67	1.00262162044594	1	2	FALSE	0.3	1
#FC8D62	-66	1.00621596471481	1	2	FALSE	0.3	1
#FC8D62	-65	1.00966000227236	1	2	FALSE	0.3	1
#FC8D62	-64	1.01318293267609	1	2	FALSE	0.3	1
#FC8D62	-63	1.01682364906721	1	2	FALSE	0.3	1
#FC8D62	-62	1.02054366976002	1	2	FALSE	0.3	1
#FC8D62	-61	1.02421048453862	1	2	FALSE	0.3	1
#FC8D62	-60	1.02795981150917	1	2	FALSE	0.3	1
#FC8D62	-59	1.03168257825761	1	2	FALSE	0.3	1
#FC8D62	-58	1.03542680291549	1	2	FALSE	0.3	1
#FC8D62	-57	1.03916034846052	1	2	FALSE	0.3	1
#FC8D62	-56	1.04292422272821	1	2	FALSE	0.3	1
#FC8D62	-55	1.04672971411244	1	2	FALSE	0.3	1
#FC8D62	-54	1.05050999349332	1	2	FALSE	0.3	1
#FC8D62	-53	1.05432410624387	1	2	FALSE	0.3	1
#FC8D62	-52	1.05802560653252	1	2	FALSE	0.3	1
#FC8D62	-51	1.06189420236017	1	2	FALSE	0.3	1
#FC8D62	-50	1.06556786549136	1	2	FALSE	0.3	1
#FC8D62	-49	1.06936492639627	1	2	FALSE	0.3	1
#FC8D62	-48	1.07308057593982	1	2	FALSE	0.3	1
#FC8D62	-47	1.07682590772311	1	2	FALSE	0.3	1
#FC8D62	-46	1.08045977632931	1	2	FALSE	0.3	1
#FC8D62	-45	1.08406437356318	1	2	FALSE	0.3	1
#FC8D62	-44	1.0876235494564	1	2	FALSE	0.3	1
#FC8D62	-43	1.091256417497	1	2	FALSE	0.3	1
#FC8D62	-42	1.09478544272071	1	2	FALSE	0.3	1
#FC8D62	-41	1.09823436933778	1	2	FALSE	0.3	1
#FC8D62	-40	1.10169893555104	1	2	FALSE	0.3	1
#FC8D62	-39	1.10517480493412	1	2	FALSE	0.3	1
#FC8D62	-38	1.1085092812435	1	2	FALSE	0.3	1
#FC8D62	-37	1.11180470133528	1	2	FALSE	0.3	1
#FC8D62	-36	1.11504617750976	1	2	FALSE	0.3	1
#FC8D62	-35	1.11840184876311	1	2	FALSE	0.3	1
#FC8D62	-34	1.12159305739012	1	2	FALSE	0.3	1
#FC8D62	-33	1.12481689997298	1	2	FALSE	0.3	1
#FC8D62	-32	1.1279332175296	1	2	FALSE	0.3	1
#FC8D62	-31	1.13102537285126	1	2	FALSE	0.3	1
#FC8D62	-30	1.13401812169583	1	2	FALSE	0.3	1
#FC8D62	-29	1.1370323921188	1	2	FALSE	0.3	1
#FC8D62	-28	1.14001935758017	1	2	FALSE	0.3	1
#FC8D62	-27	1.14282969029357	1	2	FALSE	0.3	1
#FC8D62	-26	1.14563345965186	1	2	FALSE	0.3	1
#FC8D62	-25	1.14840836911371	1	2	FALSE	0.3	1
#FC8D62	-24	1.1510309285294	1	2	FALSE	0.3	1
#FC8D62	-23	1.15373753224976	1	2	FALSE	0.3	1
#FC8D62	-22	1.15625236822743	1	2	FALSE	0.3	1
#FC8D62	-21	1.15875619084911	1	2	FALSE	0.3	1
#FC8D62	-20	1.16122755685824	1	2	FALSE	0.3	1
#FC8D62	-19	1.16365492084441	1	2	FALSE	0.3	1
#FC8D62	-18	1.16603522381318	1	2	FALSE	0.3	1
#FC8D62	-17	1.16834202056658	1	2	FALSE	0.3	1
#FC8D62	-16	1.17056877493816	1	2	FALSE	0.3	1
#FC8D62	-15	1.17287767179496	1	2	FALSE	0.3	1
#FC8D62	-14	1.17503311172599	1	2	FALSE	0.3	1
#FC8D62	-13	1.17715433471594	1	2	FALSE	0.3	1
#FC8D62	-12	1.17924834410044	1	2	FALSE	0.3	1
#FC8D62	-11	1.18121720967719	1	2	FALSE	0.3	1
#FC8D62	-10	1.1832793377884	1	2	FALSE	0.3	1
#FC8D62	-9	1.18517267377318	1	2	FALSE	0.3	1
#FC8D62	-8	1.18711744934319	1	2	FALSE	0.3	1
#FC8D62	-7	1.18900070249728	1	2	FALSE	0.3	1
#FC8D62	-6	1.19081884305452	1	2	FALSE	0.3	1
#FC8D62	-5	1.19251167560846	1	2	FALSE	0.3	1
#FC8D62	-4	1.19426776180299	1	2	FALSE	0.3	1
#FC8D62	-3	1.19592491630576	1	2	FALSE	0.3	1
#FC8D62	-2	1.19752369930755	1	2	FALSE	0.3	1
#FC8D62	-1	1.19896823051832	1	2	FALSE	0.3	1
#FC8D62	0	1.20051734937692	1	2	FALSE	0.3	1
#FC8D62	1	1.20190506359038	1	2	FALSE	0.3	1
#FC8D62	2	1.20309287022932	1	2	FALSE	0.3	1
#FC8D62	3	1.20430757009385	1	2	FALSE	0.3	1
#FC8D62	4	1.20542265739063	1	2	FALSE	0.3	1
#FC8D62	5	1.2065839038356	1	2	FALSE	0.3	1
#FC8D62	6	1.20764656612119	1	2	FALSE	0.3	1
#FC8D62	7	1.20859055558096	1	2	FALSE	0.3	1
#FC8D62	8	1.20943901155386	1	2	FALSE	0.3	1
#FC8D62	9	1.21025076097497	1	2	FALSE	0.3	1
#FC8D62	10	1.21100361421369	1	2	FALSE	0.3	1
#FC8D62	11	1.21163110330716	1	2	FALSE	0.3	1
#FC8D62	12	1.21220106433962	1	2	FALSE	0.3	1
#FC8D62	13	1.212633045393	1	2	FALSE	0.3	1
#FC8D62	14	1.21305429034154	1	2	FALSE	0.3	1
#FC8D62	15	1.21328524291058	1	2	FALSE	0.3	1
#FC8D62	16	1.21349944156449	1	2	FALSE	0.3	1
#FC8D62	17	1.21357380733344	1	2	FALSE	0.3	1
#FC8D62	18	1.21365186337295	1	2	FALSE	0.3	1
#FC8D62	19	1.21356559750872	1	2	FALSE	0.3	1
#FC8D62	20	1.213461564275	1	2	FALSE	0.3	1
#FC8D62	21	1.21317975602322	1	2	FALSE	0.3	1
#FC8D62	22	1.21289650615955	1	2	FALSE	0.3	1
#FC8D62	23	1.21247326768588	1	2	FALSE	0.3	1
#FC8D62	24	1.21204277777567	1	2	FALSE	0.3	1
#FC8D62	25	1.2113890345694	1	2	FALSE	0.3	1
#FC8D62	26	1.21067381137354	1	2	FALSE	0.3	1
#FC8D62	27	1.20988775619129	1	2	FALSE	0.3	1
#FC8D62	28	1.20894149600475	1	2	FALSE	0.3	1
#FC8D62	29	1.20798520239851	1	2	FALSE	0.3	1
#FC8D62	30	1.20689768264639	1	2	FALSE	0.3	1
#FC8D62	31	1.20573286661021	1	2	FALSE	0.3	1
#FC8D62	32	1.20447788990165	1	2	FALSE	0.3	1
#FC8D62	33	1.2031346674814	1	2	FALSE	0.3	1
#FC8D62	34	1.20158908998474	1	2	FALSE	0.3	1
#FC8D62	35	1.20014671634439	1	2	FALSE	0.3	1
#FC8D62	36	1.19841560733628	1	2	FALSE	0.3	1
#FC8D62	37	1.19674497745671	1	2	FALSE	0.3	1
#FC8D62	38	1.19497925461029	1	2	FALSE	0.3	1
#FC8D62	39	1.19309258099388	1	2	FALSE	0.3	1
#FC8D62	40	1.19116186291082	1	2	FALSE	0.3	1
#FC8D62	41	1.1892081546779	1	2	FALSE	0.3	1
#FC8D62	42	1.18720123340532	1	2	FALSE	0.3	1
#FC8D62	43	1.18517164765831	1	2	FALSE	0.3	1
#FC8D62	44	1.182991904454	1	2	FALSE	0.3	1
#FC8D62	45	1.18083715317329	1	2	FALSE	0.3	1
#FC8D62	46	1.17854967937653	1	2	FALSE	0.3	1
#FC8D62	47	1.17616279107908	1	2	FALSE	0.3	1
#FC8D62	48	1.17373126140658	1	2	FALSE	0.3	1
#FC8D62	49	1.17130902127221	1	2	FALSE	0.3	1
#FC8D62	50	1.16870155490719	1	2	FALSE	0.3	1
#FC8D62	51	1.16614214916572	1	2	FALSE	0.3	1
#FC8D62	52	1.16344511761534	1	2	FALSE	0.3	1
#FC8D62	53	1.16083181103512	1	2	FALSE	0.3	1
#FC8D62	54	1.15802137209679	1	2	FALSE	0.3	1
#FC8D62	55	1.15526787086377	1	2	FALSE	0.3	1
#FC8D62	56	1.15249847442793	1	2	FALSE	0.3	1
#FC8D62	57	1.14967370799893	1	2	FALSE	0.3	1
#FC8D62	58	1.14681605206037	1	2	FALSE	0.3	1
#FC8D62	59	1.14390450224131	1	2	FALSE	0.3	1
#FC8D62	60	1.14100474597182	1	2	FALSE	0.3	1
#FC8D62	61	1.13806920557482	1	2	FALSE	0.3	1
#FC8D62	62	1.13515156046908	1	2	FALSE	0.3	1
#FC8D62	63	1.1321124889681	1	2	FALSE	0.3	1
#FC8D62	64	1.1291068397797	1	2	FALSE	0.3	1
#FC8D62	65	1.12602740683461	1	2	FALSE	0.3	1
#FC8D62	66	1.12298856320516	1	2	FALSE	0.3	1
#FC8D62	67	1.11994739891291	1	2	FALSE	0.3	1
#FC8D62	68	1.11673449806552	1	2	FALSE	0.3	1
#FC8D62	69	1.1137081289541	1	2	FALSE	0.3	1
#FC8D62	70	1.11055870161913	1	2	FALSE	0.3	1
#FC8D62	71	1.10758083991921	1	2	FALSE	0.3	1
#FC8D62	72	1.10438415351035	1	2	FALSE	0.3	1
#FC8D62	73	1.10130708301845	1	2	FALSE	0.3	1
#FC8D62	74	1.09829622555814	1	2	FALSE	0.3	1
#FC8D62	75	1.09526330637394	1	2	FALSE	0.3	1
#FC8D62	76	1.09233090844035	1	2	FALSE	0.3	1
#FC8D62	77	1.08924827527332	1	2	FALSE	0.3	1
#FC8D62	78	1.08631203845716	1	2	FALSE	0.3	1
#FC8D62	79	1.08333212627136	1	2	FALSE	0.3	1
#FC8D62	80	1.08045758975288	1	2	FALSE	0.3	1
#FC8D62	81	1.0775208847786	1	2	FALSE	0.3	1
#FC8D62	82	1.07468017386463	1	2	FALSE	0.3	1
#FC8D62	83	1.07180684352267	1	2	FALSE	0.3	1
#FC8D62	84	1.06902491548063	1	2	FALSE	0.3	1
#FC8D62	85	1.06628862173575	1	2	FALSE	0.3	1
#FC8D62	86	1.06346570095381	1	2	FALSE	0.3	1
#FC8D62	87	1.06081824135952	1	2	FALSE	0.3	1
#FC8D62	88	1.058131520012	1	2	FALSE	0.3	1
#FC8D62	89	1.05553226319526	1	2	FALSE	0.3	1
#FC8D62	90	1.05301564646944	1	2	FALSE	0.3	1
#FC8D62	91	1.05049991638654	1	2	FALSE	0.3	1
#FC8D62	92	1.04800738992134	1	2	FALSE	0.3	1
#FC8D62	93	1.04562384269667	1	2	FALSE	0.3	1
#FC8D62	94	1.04325788706201	1	2	FALSE	0.3	1
#FC8D62	95	1.04084545956038	1	2	FALSE	0.3	1
#FC8D62	96	1.03853170835047	1	2	FALSE	0.3	1
#FC8D62	97	1.03633733348576	1	2	FALSE	0.3	1
#FC8D62	98	1.03413762884114	1	2	FALSE	0.3	1
#FC8D62	99	1.03192620209352	1	2	FALSE	0.3	1
#FC8D62	100	1.02967287337369	1	2	FALSE	0.3	1
#FC8D62	101	1.02747023131988	1	2	FALSE	0.3	1
#FC8D62	102	1.02530273519423	1	2	FALSE	0.3	1
#FC8D62	103	1.02313544501234	1	2	FALSE	0.3	1
#FC8D62	104	1.02115299734367	1	2	FALSE	0.3	1
#FC8D62	105	1.01906127882971	1	2	FALSE	0.3	1
#FC8D62	106	1.01691614944525	1	2	FALSE	0.3	1
#FC8D62	107	1.0150301714808	1	2	FALSE	0.3	1
#FC8D62	108	1.0130891928502	1	2	FALSE	0.3	1
#FC8D62	109	1.01114283487267	1	2	FALSE	0.3	1
#FC8D62	110	1.0092825371377	1	2	FALSE	0.3	1
#FC8D62	111	1.00744207243096	1	2	FALSE	0.3	1
#FC8D62	112	1.00550530148439	1	2	FALSE	0.3	1
#FC8D62	113	1.00376694075589	1	2	FALSE	0.3	1
#FC8D62	114	1.00197410411375	1	2	FALSE	0.3	1
#FC8D62	115	1.0002336855605	1	2	FALSE	0.3	1
#FC8D62	116	0.99845237276153	1	2	FALSE	0.3	1
#FC8D62	117	0.996785630853071	1	2	FALSE	0.3	1
#FC8D62	118	0.995118988482719	1	2	FALSE	0.3	1
#FC8D62	119	0.993466254429345	1	2	FALSE	0.3	1
#FC8D62	120	0.991884402400708	1	2	FALSE	0.3	1
#FC8D62	121	0.990297242482949	1	2	FALSE	0.3	1
#FC8D62	122	0.988733654757316	1	2	FALSE	0.3	1
#FC8D62	123	0.987325639122175	1	2	FALSE	0.3	1
#FC8D62	124	0.985682633670441	1	2	FALSE	0.3	1
#FC8D62	125	0.984321827494087	1	2	FALSE	0.3	1
#FC8D62	126	0.982933602659547	1	2	FALSE	0.3	1
#FC8D62	127	0.981548174014218	1	2	FALSE	0.3	1
#FC8D62	128	0.980140584025781	1	2	FALSE	0.3	1
#FC8D62	129	0.978747257662079	1	2	FALSE	0.3	1
#FC8D62	130	0.977204248361867	1	2	FALSE	0.3	1
#FC8D62	131	0.975898862000951	1	2	FALSE	0.3	1
#FC8D62	132	0.974557328731698	1	2	FALSE	0.3	1
#FC8D62	133	0.973248088499737	1	2	FALSE	0.3	1
#FC8D62	134	0.971969801313842	1	2	FALSE	0.3	1
#FC8D62	135	0.970587629370007	1	2	FALSE	0.3	1
#FC8D62	136	0.969211985722645	1	2	FALSE	0.3	1
#FC8D62	137	0.967947329789629	1	2	FALSE	0.3	1
#FC8D62	138	0.966661414538675	1	2	FALSE	0.3	1
#FC8D62	139	0.965417876514227	1	2	FALSE	0.3	1
#FC8D62	140	0.964234015862339	1	2	FALSE	0.3	1
#FC8D62	141	0.963033890842881	1	2	FALSE	0.3	1
#FC8D62	142	0.961761649234173	1	2	FALSE	0.3	1
#FC8D62	143	0.96056835009078	1	2	FALSE	0.3	1
#FC8D62	144	0.959303793222914	1	2	FALSE	0.3	1
#FC8D62	145	0.958149599879714	1	2	FALSE	0.3	1
#FC8D62	146	0.957051663348959	1	2	FALSE	0.3	1
#FC8D62	147	0.956041411596572	1	2	FALSE	0.3	1
#FC8D62	148	0.954980686184149	1	2	FALSE	0.3	1
#FC8D62	149	0.953916335349492	1	2	FALSE	0.3	1
#FC8D62	150	0.952811139540509	1	2	FALSE	0.3	1
#FC8D62	151	0.951872351166682	1	2	FALSE	0.3	1
#FC8D62	152	0.950918839098654	1	2	FALSE	0.3	1
#FC8D62	153	0.949974629251892	1	2	FALSE	0.3	1
#FC8D62	154	0.949112732603645	1	2	FALSE	0.3	1
#FC8D62	155	0.948330942569371	1	2	FALSE	0.3	1
#FC8D62	156	0.947587399354201	1	2	FALSE	0.3	1
#FC8D62	157	0.94673997854558	1	2	FALSE	0.3	1
#FC8D62	158	0.9460314547748	1	2	FALSE	0.3	1
#FC8D62	159	0.945316238742253	1	2	FALSE	0.3	1
#FC8D62	160	0.944754217472571	1	2	FALSE	0.3	1
#FC8D62	161	0.944185199629413	1	2	FALSE	0.3	1
#FC8D62	162	0.943724494244461	1	2	FALSE	0.3	1
#FC8D62	163	0.943201685508596	1	2	FALSE	0.3	1
#FC8D62	164	0.942753455347545	1	2	FALSE	0.3	1
#FC8D62	165	0.942408052356047	1	2	FALSE	0.3	1
#FC8D62	166	0.942036763631477	1	2	FALSE	0.3	1
#FC8D62	167	0.941742138850808	1	2	FALSE	0.3	1
#FC8D62	168	0.941643945399465	1	2	FALSE	0.3	1
#FC8D62	169	0.941441745784379	1	2	FALSE	0.3	1
#FC8D62	170	0.941363647982563	1	2	FALSE	0.3	1
#FC8D62	171	0.941287238823565	1	2	FALSE	0.3	1
#FC8D62	172	0.941337450079404	1	2	FALSE	0.3	1
#FC8D62	173	0.941388973993213	1	2	FALSE	0.3	1
#FC8D62	174	0.941583481166335	1	2	FALSE	0.3	1
#FC8D62	175	0.94170479364919	1	2	FALSE	0.3	1
#FC8D62	176	0.941961404497521	1	2	FALSE	0.3	1
#FC8D62	177	0.942276756468191	1	2	FALSE	0.3	1
#FC8D62	178	0.942609251152778	1	2	FALSE	0.3	1
#FC8D62	179	0.943009846026216	1	2	FALSE	0.3	1
#FC8D62	180	0.943465186484836	1	2	FALSE	0.3	1
#FC8D62	181	0.944012618206677	1	2	FALSE	0.3	1
#FC8D62	182	0.944386220401612	1	2	FALSE	0.3	1
#FC8D62	183	0.944992300671385	1	2	FALSE	0.3	1
#FC8D62	184	0.945585586880343	1	2	FALSE	0.3	1
#FC8D62	185	0.9461335933216	1	2	FALSE	0.3	1
#FC8D62	186	0.946827812245205	1	2	FALSE	0.3	1
#FC8D62	187	0.947536293999443	1	2	FALSE	0.3	1
#FC8D62	188	0.948211772463336	1	2	FALSE	0.3	1
#FC8D62	189	0.948967201097336	1	2	FALSE	0.3	1
#FC8D62	190	0.94971757013365	1	2	FALSE	0.3	1
#FC8D62	191	0.950586832276749	1	2	FALSE	0.3	1
#FC8D62	192	0.951413298542464	1	2	FALSE	0.3	1
#FC8D62	193	0.952286654429945	1	2	FALSE	0.3	1
#FC8D62	194	0.953103547893836	1	2	FALSE	0.3	1
#FC8D62	195	0.954064014465941	1	2	FALSE	0.3	1
#FC8D62	196	0.955129259750723	1	2	FALSE	0.3	1
#FC8D62	197	0.9560553676757	1	2	FALSE	0.3	1
#FC8D62	198	0.957190082319568	1	2	FALSE	0.3	1
#FC8D62	199	0.958243023568616	1	2	FALSE	0.3	1
#FC8D62	200	0.959335226892839	1	2	FALSE	0.3	1
#FC8D62	201	0.9605079331228	1	2	FALSE	0.3	1
#FC8D62	202	0.96156606785166	1	2	FALSE	0.3	1
#FC8D62	203	0.962703692352072	1	2	FALSE	0.3	1
#FC8D62	204	0.963829345063192	1	2	FALSE	0.3	1
#FC8D62	205	0.964999327043893	1	2	FALSE	0.3	1
#FC8D62	206	0.966104997890966	1	2	FALSE	0.3	1
#FC8D62	207	0.967342802249302	1	2	FALSE	0.3	1
#FC8D62	208	0.96842995327458	1	2	FALSE	0.3	1
#FC8D62	209	0.969548723535975	1	2	FALSE	0.3	1
#FC8D62	210	0.970689448362911	1	2	FALSE	0.3	1
#FC8D62	211	0.971801960511228	1	2	FALSE	0.3	1
#FC8D62	212	0.972989164582685	1	2	FALSE	0.3	1
#FC8D62	213	0.974017091810461	1	2	FALSE	0.3	1
#FC8D62	214	0.975107237024964	1	2	FALSE	0.3	1
#FC8D62	215	0.976238204513039	1	2	FALSE	0.3	1
#FC8D62	216	0.977445340779402	1	2	FALSE	0.3	1
#FC8D62	217	0.978600264717932	1	2	FALSE	0.3	1
#FC8D62	218	0.979723306842054	1	2	FALSE	0.3	1
#FC8D62	219	0.980782343205015	1	2	FALSE	0.3	1
#FC8D62	220	0.981962996895125	1	2	FALSE	0.3	1
#FC8D62	221	0.983083555004613	1	2	FALSE	0.3	1
#FC8D62	222	0.984276577168826	1	2	FALSE	0.3	1
#FC8D62	223	0.985330816291981	1	2	FALSE	0.3	1
#FC8D62	224	0.98640415766974	1	2	FALSE	0.3	1
#FC8D62	225	0.987556030070697	1	2	FALSE	0.3	1
#FC8D62	226	0.988674644406841	1	2	FALSE	0.3	1
#FC8D62	227	0.989789156912896	1	2	FALSE	0.3	1
#FC8D62	228	0.990931769552458	1	2	FALSE	0.3	1
#FC8D62	229	0.992057379878767	1	2	FALSE	0.3	1
#FC8D62	230	0.993281510929152	1	2	FALSE	0.3	1
#FC8D62	231	0.994312226906968	1	2	FALSE	0.3	1
#FC8D62	232	0.99530979099352	1	2	FALSE	0.3	1
#FC8D62	233	0.99643346432367	1	2	FALSE	0.3	1
#FC8D62	234	0.99742728867558	1	2	FALSE	0.3	1
#FC8D62	235	0.998403550992624	1	2	FALSE	0.3	1
#FC8D62	236	0.999336229659535	1	2	FALSE	0.3	1
#FC8D62	237	1.00037027432593	1	2	FALSE	0.3	1
#FC8D62	238	1.00135004101796	1	2	FALSE	0.3	1
#FC8D62	239	1.00238055148396	1	2	FALSE	0.3	1
#FC8D62	240	1.00330428953688	1	2	FALSE	0.3	1
#FC8D62	241	1.00415334232172	1	2	FALSE	0.3	1
#FC8D62	242	1.00507534148907	1	2	FALSE	0.3	1
#FC8D62	243	1.00603733398436	1	2	FALSE	0.3	1
#FC8D62	244	1.00693153071697	1	2	FALSE	0.3	1
#FC8D62	245	1.00777890174926	1	2	FALSE	0.3	1
#FC8D62	246	1.00868230923515	1	2	FALSE	0.3	1
#FC8D62	247	1.00946263783784	1	2	FALSE	0.3	1
#FC8D62	248	1.01029642734579	1	2	FALSE	0.3	1
#FC8D62	249	1.01118536632028	1	2	FALSE	0.3	1
#FC8D62	250	1.01197463554549	1	2	FALSE	0.3	1
#FC8D62	251	1.01276159149988	1	2	FALSE	0.3	1
#FC8D62	252	1.01351795683147	1	2	FALSE	0.3	1
#FC8D62	253	1.01424012689837	1	2	FALSE	0.3	1
#FC8D62	254	1.01492971194791	1	2	FALSE	0.3	1
#FC8D62	255	1.01566998410319	1	2	FALSE	0.3	1
#FC8D62	256	1.0163043701582	1	2	FALSE	0.3	1
#FC8D62	257	1.01700857961844	1	2	FALSE	0.3	1
#FC8D62	258	1.01754260031353	1	2	FALSE	0.3	1
#FC8D62	259	1.01812836514995	1	2	FALSE	0.3	1
#FC8D62	260	1.01872337525843	1	2	FALSE	0.3	1
#FC8D62	261	1.01934086550994	1	2	FALSE	0.3	1
#FC8D62	262	1.01989478322976	1	2	FALSE	0.3	1
#FC8D62	263	1.02041528670235	1	2	FALSE	0.3	1
#FC8D62	264	1.0210081396367	1	2	FALSE	0.3	1
#FC8D62	265	1.02140148997357	1	2	FALSE	0.3	1
#FC8D62	266	1.02191697576054	1	2	FALSE	0.3	1
#FC8D62	267	1.0224023107336	1	2	FALSE	0.3	1
#FC8D62	268	1.02285765125185	1	2	FALSE	0.3	1
#FC8D62	269	1.02329330039188	1	2	FALSE	0.3	1
#FC8D62	270	1.02382641969211	1	2	FALSE	0.3	1
#FC8D62	271	1.02427223764106	1	2	FALSE	0.3	1
#FC8D62	272	1.02477715050653	1	2	FALSE	0.3	1
#FC8D62	273	1.02523427184403	1	2	FALSE	0.3	1
#FC8D62	274	1.02571561953467	1	2	FALSE	0.3	1
#FC8D62	275	1.02619410669649	1	2	FALSE	0.3	1
#FC8D62	276	1.0266270809221	1	2	FALSE	0.3	1
#FC8D62	277	1.0271284248912	1	2	FALSE	0.3	1
#FC8D62	278	1.02751971712357	1	2	FALSE	0.3	1
#FC8D62	279	1.02799815520691	1	2	FALSE	0.3	1
#FC8D62	280	1.02839992138782	1	2	FALSE	0.3	1
#FC8D62	281	1.02876937230791	1	2	FALSE	0.3	1
#FC8D62	282	1.02925391967108	1	2	FALSE	0.3	1
#FC8D62	283	1.02974862143847	1	2	FALSE	0.3	1
#FC8D62	284	1.03011112580587	1	2	FALSE	0.3	1
#FC8D62	285	1.03063335985466	1	2	FALSE	0.3	1
#FC8D62	286	1.03113011996983	1	2	FALSE	0.3	1
#FC8D62	287	1.03150130934193	1	2	FALSE	0.3	1
#FC8D62	288	1.03192618749802	1	2	FALSE	0.3	1
#FC8D62	289	1.03230736789522	1	2	FALSE	0.3	1
#FC8D62	290	1.03268412755535	1	2	FALSE	0.3	1
#FC8D62	291	1.0330862058443	1	2	FALSE	0.3	1
#FC8D62	292	1.03353775738769	1	2	FALSE	0.3	1
#FC8D62	293	1.03387747641353	1	2	FALSE	0.3	1
#FC8D62	294	1.03430145289817	1	2	FALSE	0.3	1
#FC8D62	295	1.03465873383566	1	2	FALSE	0.3	1
#FC8D62	296	1.03499685603782	1	2	FALSE	0.3	1
#FC8D62	297	1.0352927362525	1	2	FALSE	0.3	1
#FC8D62	298	1.03563039742529	1	2	FALSE	0.3	1
#FC8D62	299	1.03580701569304	1	2	FALSE	0.3	1
#FC8D62	300	1.03606351284316	1	2	FALSE	0.3	1
#8DA0CB	-300	1.00100929357633	1	3	FALSE	0.3	1
#8DA0CB	-299	1.00102222652098	1	3	FALSE	0.3	1
#8DA0CB	-298	1.00102713703828	1	3	FALSE	0.3	1
#8DA0CB	-297	1.00103532334981	1	3	FALSE	0.3	1
#8DA0CB	-296	1.00112251688026	1	3	FALSE	0.3	1
#8DA0CB	-295	1.00108119124553	1	3	FALSE	0.3	1
#8DA0CB	-294	1.00115720845592	1	3	FALSE	0.3	1
#8DA0CB	-293	1.00119363049266	1	3	FALSE	0.3	1
#8DA0CB	-292	1.00120175482362	1	3	FALSE	0.3	1
#8DA0CB	-291	1.00121797751184	1	3	FALSE	0.3	1
#8DA0CB	-290	1.00121656792018	1	3	FALSE	0.3	1
#8DA0CB	-289	1.00121696950844	1	3	FALSE	0.3	1
#8DA0CB	-288	1.00126486022818	1	3	FALSE	0.3	1
#8DA0CB	-287	1.0012840995387	1	3	FALSE	0.3	1
#8DA0CB	-286	1.00130980845319	1	3	FALSE	0.3	1
#8DA0CB	-285	1.00126702586534	1	3	FALSE	0.3	1
#8DA0CB	-284	1.00124626088549	1	3	FALSE	0.3	1
#8DA0CB	-283	1.00119625924833	1	3	FALSE	0.3	1
#8DA0CB	-282	1.00122140982089	1	3	FALSE	0.3	1
#8DA0CB	-281	1.00117343078767	1	3	FALSE	0.3	1
#8DA0CB	-280	1.00092795872868	1	3	FALSE	0.3	1
#8DA0CB	-279	1.00079581745982	1	3	FALSE	0.3	1
#8DA0CB	-278	1.0005863440453	1	3	FALSE	0.3	1
#8DA0CB	-277	1.00023191935851	1	3	FALSE	0.3	1
#8DA0CB	-276	0.999998515377454	1	3	FALSE	0.3	1
#8DA0CB	-275	0.999692982079031	1	3	FALSE	0.3	1
#8DA0CB	-274	0.999403814588434	1	3	FALSE	0.3	1
#8DA0CB	-273	0.998935643588257	1	3	FALSE	0.3	1
#8DA0CB	-272	0.998650514226242	1	3	FALSE	0.3	1
#8DA0CB	-271	0.998201841524928	1	3	FALSE	0.3	1
#8DA0CB	-270	0.997707198413645	1	3	FALSE	0.3	1
#8DA0CB	-269	0.997280251173948	1	3	FALSE	0.3	1
#8DA0CB	-268	0.99668504665203	1	3	FALSE	0.3	1
#8DA0CB	-267	0.996285666932834	1	3	FALSE	0.3	1
#8DA0CB	-266	0.995725814698301	1	3	FALSE	0.3	1
#8DA0CB	-265	0.995230354394765	1	3	FALSE	0.3	1
#8DA0CB	-264	0.994702360567175	1	3	FALSE	0.3	1
#8DA0CB	-263	0.994073315362504	1	3	FALSE	0.3	1
#8DA0CB	-262	0.99355416867199	1	3	FALSE	0.3	1
#8DA0CB	-261	0.99302309651609	1	3	FALSE	0.3	1
#8DA0CB	-260	0.992381356327695	1	3	FALSE	0.3	1
#8DA0CB	-259	0.991810232870159	1	3	FALSE	0.3	1
#8DA0CB	-258	0.991224664597688	1	3	FALSE	0.3	1
#8DA0CB	-257	0.990508684661095	1	3	FALSE	0.3	1
#8DA0CB	-256	0.989901146259789	1	3	FALSE	0.3	1
#8DA0CB	-255	0.98929213671216	1	3	FALSE	0.3	1
#8DA0CB	-254	0.988597718310676	1	3	FALSE	0.3	1
#8DA0CB	-253	0.987893806528073	1	3	FALSE	0.3	1
#8DA0CB	-252	0.987259448923181	1	3	FALSE	0.3	1
#8DA0CB	-251	0.986644950954199	1	3	FALSE	0.3	1
#8DA0CB	-250	0.985991408717255	1	3	FALSE	0.3	1
#8DA0CB	-249	0.985312844880859	1	3	FALSE	0.3	1
#8DA0CB	-248	0.984591103764379	1	3	FALSE	0.3	1
#8DA0CB	-247	0.983916435392442	1	3	FALSE	0.3	1
#8DA0CB	-246	0.983176974080987	1	3	FALSE	0.3	1
#8DA0CB	-245	0.982497456888739	1	3	FALSE	0.3	1
#8DA0CB	-244	0.981657025029173	1	3	FALSE	0.3	1
#8DA0CB	-243	0.980829368940816	1	3	FALSE	0.3	1
#8DA0CB	-242	0.98003636459259	1	3	FALSE	0.3	1
#8DA0CB	-241	0.979266541776724	1	3	FALSE	0.3	1
#8DA0CB	-240	0.978462068812109	1	3	FALSE	0.3	1
#8DA0CB	-239	0.977608649324913	1	3	FALSE	0.3	1
#8DA0CB	-238	0.976820833638664	1	3	FALSE	0.3	1
#8DA0CB	-237	0.975998537833576	1	3	FALSE	0.3	1
#8DA0CB	-236	0.975122596735805	1	3	FALSE	0.3	1
#8DA0CB	-235	0.974366258961419	1	3	FALSE	0.3	1
#8DA0CB	-234	0.973652240519621	1	3	FALSE	0.3	1
#8DA0CB	-233	0.972857968902201	1	3	FALSE	0.3	1
#8DA0CB	-232	0.972017577604173	1	3	FALSE	0.3	1
#8DA0CB	-231	0.971187796950634	1	3	FALSE	0.3	1
#8DA0CB	-230	0.970469147947331	1	3	FALSE	0.3	1
#8DA0CB	-229	0.969615333601664	1	3	FALSE	0.3	1
#8DA0CB	-228	0.968904407430039	1	3	FALSE	0.3	1
#8DA0CB	-227	0.968065841485581	1	3	FALSE	0.3	1
#8DA0CB	-226	0.967276514042779	1	3	FALSE	0.3	1
#8DA0CB	-225	0.966579671357935	1	3	FALSE	0.3	1
#8DA0CB	-224	0.965708524562962	1	3	FALSE	0.3	1
#8DA0CB	-223	0.964910364316918	1	3	FALSE	0.3	1
#8DA0CB	-222	0.964162260174668	1	3	FALSE	0.3	1
#8DA0CB	-221	0.963375466636471	1	3	FALSE	0.3	1
#8DA0CB	-220	0.96260161289725	1	3	FALSE	0.3	1
#8DA0CB	-219	0.961816992019398	1	3	FALSE	0.3	1
#8DA0CB	-218	0.961152628015457	1	3	FALSE	0.3	1
#8DA0CB	-217	0.960395997440872	1	3	FALSE	0.3	1
#8DA0CB	-216	0.959671954945179	1	3	FALSE	0.3	1
#8DA0CB	-215	0.958869449803862	1	3	FALSE	0.3	1
#8DA0CB	-214	0.958128053520193	1	3	FALSE	0.3	1
#8DA0CB	-213	0.957411318438748	1	3	FALSE	0.3	1
#8DA0CB	-212	0.956743985464555	1	3	FALSE	0.3	1
#8DA0CB	-211	0.955959254715027	1	3	FALSE	0.3	1
#8DA0CB	-210	0.955285798974325	1	3	FALSE	0.3	1
#8DA0CB	-209	0.954600077759906	1	3	FALSE	0.3	1
#8DA0CB	-208	0.953905005812195	1	3	FALSE	0.3	1
#8DA0CB	-207	0.953054712259975	1	3	FALSE	0.3	1
#8DA0CB	-206	0.952402375346363	1	3	FALSE	0.3	1
#8DA0CB	-205	0.951703115353938	1	3	FALSE	0.3	1
#8DA0CB	-204	0.950961937285459	1	3	FALSE	0.3	1
#8DA0CB	-203	0.95030187058706	1	3	FALSE	0.3	1
#8DA0CB	-202	0.949607813892509	1	3	FALSE	0.3	1
#8DA0CB	-201	0.948999764391066	1	3	FALSE	0.3	1
#8DA0CB	-200	0.948207161392314	1	3	FALSE	0.3	1
#8DA0CB	-199	0.947600283715083	1	3	FALSE	0.3	1
#8DA0CB	-198	0.946959306566513	1	3	FALSE	0.3	1
#8DA0CB	-197	0.946249299919401	1	3	FALSE	0.3	1
#8DA0CB	-196	0.945543569923331	1	3	FALSE	0.3	1
#8DA0CB	-195	0.944888154753036	1	3	FALSE	0.3	1
#8DA0CB	-194	0.944213793434194	1	3	FALSE	0.3	1
#8DA0CB	-193	0.943449371404363	1	3	FALSE	0.3	1
#8DA0CB	-192	0.942827333939301	1	3	FALSE	0.3	1
#8DA0CB	-191	0.942156820555309	1	3	FALSE	0.3	1
#8DA0CB	-190	0.941562609510257	1	3	FALSE	0.3	1
#8DA0CB	-189	0.94094224758974	1	3	FALSE	0.3	1
#8DA0CB	-188	0.94038904842419	1	3	FALSE	0.3	1
#8DA0CB	-187	0.939844656025892	1	3	FALSE	0.3	1
#8DA0CB	-186	0.939238329995098	1	3	FALSE	0.3	1
#8DA0CB	-185	0.938716813190164	1	3	FALSE	0.3	1
#8DA0CB	-184	0.938183174210343	1	3	FALSE	0.3	1
#8DA0CB	-183	0.937588473324791	1	3	FALSE	0.3	1
#8DA0CB	-182	0.937138438521422	1	3	FALSE	0.3	1
#8DA0CB	-181	0.936607278606442	1	3	FALSE	0.3	1
#8DA0CB	-180	0.936111525532201	1	3	FALSE	0.3	1
#8DA0CB	-179	0.93565849353651	1	3	FALSE	0.3	1
#8DA0CB	-178	0.93513062305463	1	3	FALSE	0.3	1
#8DA0CB	-177	0.934758409660289	1	3	FALSE	0.3	1
#8DA0CB	-176	0.934299473280795	1	3	FALSE	0.3	1
#8DA0CB	-175	0.933959541155689	1	3	FALSE	0.3	1
#8DA0CB	-174	0.933496204963396	1	3	FALSE	0.3	1
#8DA0CB	-173	0.933062024320084	1	3	FALSE	0.3	1
#8DA0CB	-172	0.932645279169538	1	3	FALSE	0.3	1
#8DA0CB	-171	0.932221205058902	1	3	FALSE	0.3	1
#8DA0CB	-170	0.931749185943871	1	3	FALSE	0.3	1
#8DA0CB	-169	0.931285604978453	1	3	FALSE	0.3	1
#8DA0CB	-168	0.930857887690068	1	3	FALSE	0.3	1
#8DA0CB	-167	0.930343344842106	1	3	FALSE	0.3	1
#8DA0CB	-166	0.92977040987401	1	3	FALSE	0.3	1
#8DA0CB	-165	0.929217327413854	1	3	FALSE	0.3	1
#8DA0CB	-164	0.928713387979326	1	3	FALSE	0.3	1
#8DA0CB	-163	0.928101811260257	1	3	FALSE	0.3	1
#8DA0CB	-162	0.92752352345022	1	3	FALSE	0.3	1
#8DA0CB	-161	0.926840036716688	1	3	FALSE	0.3	1
#8DA0CB	-160	0.92610329922457	1	3	FALSE	0.3	1
#8DA0CB	-159	0.925436769727412	1	3	FALSE	0.3	1
#8DA0CB	-158	0.924734314846278	1	3	FALSE	0.3	1
#8DA0CB	-157	0.923968074778748	1	3	FALSE	0.3	1
#8DA0CB	-156	0.923270994189782	1	3	FALSE	0.3	1
#8DA0CB	-155	0.922532887672344	1	3	FALSE	0.3	1
#8DA0CB	-154	0.921634370128677	1	3	FALSE	0.3	1
#8DA0CB	-153	0.920801361676153	1	3	FALSE	0.3	1
#8DA0CB	-152	0.919934669292286	1	3	FALSE	0.3	1
#8DA0CB	-151	0.919007397922811	1	3	FALSE	0.3	1
#8DA0CB	-150	0.918047464922884	1	3	FALSE	0.3	1
#8DA0CB	-149	0.916952407353677	1	3	FALSE	0.3	1
#8DA0CB	-148	0.915890073075924	1	3	FALSE	0.3	1
#8DA0CB	-147	0.914787680183416	1	3	FALSE	0.3	1
#8DA0CB	-146	0.913622169642272	1	3	FALSE	0.3	1
#8DA0CB	-145	0.912477062896695	1	3	FALSE	0.3	1
#8DA0CB	-144	0.911228908501534	1	3	FALSE	0.3	1
#8DA0CB	-143	0.910037382241459	1	3	FALSE	0.3	1
#8DA0CB	-142	0.908755244424412	1	3	FALSE	0.3	1
#8DA0CB	-141	0.907575636338967	1	3	FALSE	0.3	1
#8DA0CB	-140	0.906324206317933	1	3	FALSE	0.3	1
#8DA0CB	-139	0.904921490413487	1	3	FALSE	0.3	1
#8DA0CB	-138	0.903674548124018	1	3	FALSE	0.3	1
#8DA0CB	-137	0.902236936517069	1	3	FALSE	0.3	1
#8DA0CB	-136	0.900875192395518	1	3	FALSE	0.3	1
#8DA0CB	-135	0.899642300305538	1	3	FALSE	0.3	1
#8DA0CB	-134	0.898343497929259	1	3	FALSE	0.3	1
#8DA0CB	-133	0.897019884904496	1	3	FALSE	0.3	1
#8DA0CB	-132	0.895765921048568	1	3	FALSE	0.3	1
#8DA0CB	-131	0.894497771608777	1	3	FALSE	0.3	1
#8DA0CB	-130	0.893173143351247	1	3	FALSE	0.3	1
#8DA0CB	-129	0.892021259829562	1	3	FALSE	0.3	1
#8DA0CB	-128	0.89085079838768	1	3	FALSE	0.3	1
#8DA0CB	-127	0.889733927283419	1	3	FALSE	0.3	1
#8DA0CB	-126	0.888583917000476	1	3	FALSE	0.3	1
#8DA0CB	-125	0.887538112205436	1	3	FALSE	0.3	1
#8DA0CB	-124	0.886442959265902	1	3	FALSE	0.3	1
#8DA0CB	-123	0.885480635103393	1	3	FALSE	0.3	1
#8DA0CB	-122	0.884523732742556	1	3	FALSE	0.3	1
#8DA0CB	-121	0.883552677912056	1	3	FALSE	0.3	1
#8DA0CB	-120	0.882733365137983	1	3	FALSE	0.3	1
#8DA0CB	-119	0.881962337862317	1	3	FALSE	0.3	1
#8DA0CB	-118	0.881179739436478	1	3	FALSE	0.3	1
#8DA0CB	-117	0.880497702825449	1	3	FALSE	0.3	1
#8DA0CB	-116	0.879896845736923	1	3	FALSE	0.3	1
#8DA0CB	-115	0.879322092485081	1	3	FALSE	0.3	1
#8DA0CB	-114	0.878834273771883	1	3	FALSE	0.3	1
#8DA0CB	-113	0.878376304672737	1	3	FALSE	0.3	1
#8DA0CB	-112	0.878071330342123	1	3	FALSE	0.3	1
#8DA0CB	-111	0.877868892953209	1	3	FALSE	0.3	1
#8DA0CB	-110	0.877758176913464	1	3	FALSE	0.3	1
#8DA0CB	-109	0.877699839638884	1	3	FALSE	0.3	1
#8DA0CB	-108	0.877813395663919	1	3	FALSE	0.3	1
#8DA0CB	-107	0.877953103336294	1	3	FALSE	0.3	1
#8DA0CB	-106	0.878207265633186	1	3	FALSE	0.3	1
#8DA0CB	-105	0.878634840638337	1	3	FALSE	0.3	1
#8DA0CB	-104	0.879126058145939	1	3	FALSE	0.3	1
#8DA0CB	-103	0.879683328912457	1	3	FALSE	0.3	1
#8DA0CB	-102	0.880441642278241	1	3	FALSE	0.3	1
#8DA0CB	-101	0.881021755355061	1	3	FALSE	0.3	1
#8DA0CB	-100	0.881933253205968	1	3	FALSE	0.3	1
#8DA0CB	-99	0.882922450730553	1	3	FALSE	0.3	1
#8DA0CB	-98	0.884046105760557	1	3	FALSE	0.3	1
#8DA0CB	-97	0.885206011229637	1	3	FALSE	0.3	1
#8DA0CB	-96	0.886439775925588	1	3	FALSE	0.3	1
#8DA0CB	-95	0.887823040642213	1	3	FALSE	0.3	1
#8DA0CB	-94	0.889266570853681	1	3	FALSE	0.3	1
#8DA0CB	-93	0.890913451217822	1	3	FALSE	0.3	1
#8DA0CB	-92	0.892481079671057	1	3	FALSE	0.3	1
#8DA0CB	-91	0.894297721757458	1	3	FALSE	0.3	1
#8DA0CB	-90	0.89611047536546	1	3	FALSE	0.3	1
#8DA0CB	-89	0.898060109973842	1	3	FALSE	0.3	1
#8DA0CB	-88	0.900217692067102	1	3	FALSE	0.3	1
#8DA0CB	-87	0.902282537544561	1	3	FALSE	0.3	1
#8DA0CB	-86	0.904558375214861	1	3	FALSE	0.3	1
#8DA0CB	-85	0.906799813570185	1	3	FALSE	0.3	1
#8DA0CB	-84	0.909283543900481	1	3	FALSE	0.3	1
#8DA0CB	-83	0.911733732931307	1	3	FALSE	0.3	1
#8DA0CB	-82	0.914291600257975	1	3	FALSE	0.3	1
#8DA0CB	-81	0.916991361807922	1	3	FALSE	0.3	1
#8DA0CB	-80	0.91970682764674	1	3	FALSE	0.3	1
#8DA0CB	-79	0.92253276485936	1	3	FALSE	0.3	1
#8DA0CB	-78	0.925399461885132	1	3	FALSE	0.3	1
#8DA0CB	-77	0.928464204144766	1	3	FALSE	0.3	1
#8DA0CB	-76	0.931545168521072	1	3	FALSE	0.3	1
#8DA0CB	-75	0.934653667981282	1	3	FALSE	0.3	1
#8DA0CB	-74	0.937850244869393	1	3	FALSE	0.3	1
#8DA0CB	-73	0.94111976118192	1	3	FALSE	0.3	1
#8DA0CB	-72	0.944380689370134	1	3	FALSE	0.3	1
#8DA0CB	-71	0.947683895987382	1	3	FALSE	0.3	1
#8DA0CB	-70	0.951075440117134	1	3	FALSE	0.3	1
#8DA0CB	-69	0.954433844306135	1	3	FALSE	0.3	1
#8DA0CB	-68	0.957890291019163	1	3	FALSE	0.3	1
#8DA0CB	-67	0.961354262799325	1	3	FALSE	0.3	1
#8DA0CB	-66	0.964906483793668	1	3	FALSE	0.3	1
#8DA0CB	-65	0.968408444032037	1	3	FALSE	0.3	1
#8DA0CB	-64	0.971973787744852	1	3	FALSE	0.3	1
#8DA0CB	-63	0.975520192415849	1	3	FALSE	0.3	1
#8DA0CB	-62	0.979134237304663	1	3	FALSE	0.3	1
#8DA0CB	-61	0.982875356855011	1	3	FALSE	0.3	1
#8DA0CB	-60	0.986509546667406	1	3	FALSE	0.3	1
#8DA0CB	-59	0.99021602169323	1	3	FALSE	0.3	1
#8DA0CB	-58	0.993886327205544	1	3	FALSE	0.3	1
#8DA0CB	-57	0.997567842169495	1	3	FALSE	0.3	1
#8DA0CB	-56	1.00128991283563	1	3	FALSE	0.3	1
#8DA0CB	-55	1.00499031252492	1	3	FALSE	0.3	1
#8DA0CB	-54	1.00882967826474	1	3	FALSE	0.3	1
#8DA0CB	-53	1.01255419448516	1	3	FALSE	0.3	1
#8DA0CB	-52	1.01634077987889	1	3	FALSE	0.3	1
#8DA0CB	-51	1.02012842791434	1	3	FALSE	0.3	1
#8DA0CB	-50	1.02388167694373	1	3	FALSE	0.3	1
#8DA0CB	-49	1.02775442665356	1	3	FALSE	0.3	1
#8DA0CB	-48	1.03127380760957	1	3	FALSE	0.3	1
#8DA0CB	-47	1.0351135344013	1	3	FALSE	0.3	1
#8DA0CB	-46	1.03872544749542	1	3	FALSE	0.3	1
#8DA0CB	-45	1.04236044780091	1	3	FALSE	0.3	1
#8DA0CB	-44	1.04580334848955	1	3	FALSE	0.3	1
#8DA0CB	-43	1.04925348160637	1	3	FALSE	0.3	1
#8DA0CB	-42	1.05270134014667	1	3	FALSE	0.3	1
#8DA0CB	-41	1.0560792974271	1	3	FALSE	0.3	1
#8DA0CB	-40	1.05936880866705	1	3	FALSE	0.3	1
#8DA0CB	-39	1.0626947412883	1	3	FALSE	0.3	1
#8DA0CB	-38	1.06580444570683	1	3	FALSE	0.3	1
#8DA0CB	-37	1.06889540098331	1	3	FALSE	0.3	1
#8DA0CB	-36	1.07197422638771	1	3	FALSE	0.3	1
#8DA0CB	-35	1.07491207038502	1	3	FALSE	0.3	1
#8DA0CB	-34	1.07777582471129	1	3	FALSE	0.3	1
#8DA0CB	-33	1.08056144431834	1	3	FALSE	0.3	1
#8DA0CB	-32	1.08335767412873	1	3	FALSE	0.3	1
#8DA0CB	-31	1.08597095058452	1	3	FALSE	0.3	1
#8DA0CB	-30	1.08859543687687	1	3	FALSE	0.3	1
#8DA0CB	-29	1.09113339734496	1	3	FALSE	0.3	1
#8DA0CB	-28	1.09358842134879	1	3	FALSE	0.3	1
#8DA0CB	-27	1.09602112787333	1	3	FALSE	0.3	1
#8DA0CB	-26	1.09830073802027	1	3	FALSE	0.3	1
#8DA0CB	-25	1.10075072973314	1	3	FALSE	0.3	1
#8DA0CB	-24	1.10298084203692	1	3	FALSE	0.3	1
#8DA0CB	-23	1.10517912917596	1	3	FALSE	0.3	1
#8DA0CB	-22	1.10733321755284	1	3	FALSE	0.3	1
#8DA0CB	-21	1.10936210434364	1	3	FALSE	0.3	1
#8DA0CB	-20	1.11147898095801	1	3	FALSE	0.3	1
#8DA0CB	-19	1.11338572411775	1	3	FALSE	0.3	1
#8DA0CB	-18	1.11527135507489	1	3	FALSE	0.3	1
#8DA0CB	-17	1.1171751759538	1	3	FALSE	0.3	1
#8DA0CB	-16	1.11901171078919	1	3	FALSE	0.3	1
#8DA0CB	-15	1.1207783373044	1	3	FALSE	0.3	1
#8DA0CB	-14	1.12248865634953	1	3	FALSE	0.3	1
#8DA0CB	-13	1.12406856404307	1	3	FALSE	0.3	1
#8DA0CB	-12	1.12557790219044	1	3	FALSE	0.3	1
#8DA0CB	-11	1.12713905360458	1	3	FALSE	0.3	1
#8DA0CB	-10	1.12842159985475	1	3	FALSE	0.3	1
#8DA0CB	-9	1.12984370439751	1	3	FALSE	0.3	1
#8DA0CB	-8	1.13109407909588	1	3	FALSE	0.3	1
#8DA0CB	-7	1.13232716879093	1	3	FALSE	0.3	1
#8DA0CB	-6	1.13344304594867	1	3	FALSE	0.3	1
#8DA0CB	-5	1.13446042490874	1	3	FALSE	0.3	1
#8DA0CB	-4	1.13552729474233	1	3	FALSE	0.3	1
#8DA0CB	-3	1.13642945553614	1	3	FALSE	0.3	1
#8DA0CB	-2	1.13732791850867	1	3	FALSE	0.3	1
#8DA0CB	-1	1.13821634311562	1	3	FALSE	0.3	1
#8DA0CB	0	1.13912768411598	1	3	FALSE	0.3	1
#8DA0CB	1	1.1398876587883	1	3	FALSE	0.3	1
#8DA0CB	2	1.14067616144052	1	3	FALSE	0.3	1
#8DA0CB	3	1.14128475524077	1	3	FALSE	0.3	1
#8DA0CB	4	1.14197431744702	1	3	FALSE	0.3	1
#8DA0CB	5	1.14259543558119	1	3	FALSE	0.3	1
#8DA0CB	6	1.14315165091686	1	3	FALSE	0.3	1
#8DA0CB	7	1.14368165335678	1	3	FALSE	0.3	1
#8DA0CB	8	1.14415610409496	1	3	FALSE	0.3	1
#8DA0CB	9	1.14459906974369	1	3	FALSE	0.3	1
#8DA0CB	10	1.14503183391661	1	3	FALSE	0.3	1
#8DA0CB	11	1.1452564529544	1	3	FALSE	0.3	1
#8DA0CB	12	1.14546894252438	1	3	FALSE	0.3	1
#8DA0CB	13	1.14570042649844	1	3	FALSE	0.3	1
#8DA0CB	14	1.14582449126662	1	3	FALSE	0.3	1
#8DA0CB	15	1.1459036480699	1	3	FALSE	0.3	1
#8DA0CB	16	1.14587859971825	1	3	FALSE	0.3	1
#8DA0CB	17	1.1459109288059	1	3	FALSE	0.3	1
#8DA0CB	18	1.14584651598163	1	3	FALSE	0.3	1
#8DA0CB	19	1.14562276198202	1	3	FALSE	0.3	1
#8DA0CB	20	1.14547340407671	1	3	FALSE	0.3	1
#8DA0CB	21	1.14524859454536	1	3	FALSE	0.3	1
#8DA0CB	22	1.14495467293325	1	3	FALSE	0.3	1
#8DA0CB	23	1.14454858560371	1	3	FALSE	0.3	1
#8DA0CB	24	1.14417682139462	1	3	FALSE	0.3	1
#8DA0CB	25	1.14358311445037	1	3	FALSE	0.3	1
#8DA0CB	26	1.14306315015545	1	3	FALSE	0.3	1
#8DA0CB	27	1.14251228062449	1	3	FALSE	0.3	1
#8DA0CB	28	1.14192893927557	1	3	FALSE	0.3	1
#8DA0CB	29	1.14117078999542	1	3	FALSE	0.3	1
#8DA0CB	30	1.14046380040243	1	3	FALSE	0.3	1
#8DA0CB	31	1.13965819029076	1	3	FALSE	0.3	1
#8DA0CB	32	1.13880336141364	1	3	FALSE	0.3	1
#8DA0CB	33	1.13783070694932	1	3	FALSE	0.3	1
#8DA0CB	34	1.13671220777332	1	3	FALSE	0.3	1
#8DA0CB	35	1.13571813452707	1	3	FALSE	0.3	1
#8DA0CB	36	1.13455474222726	1	3	FALSE	0.3	1
#8DA0CB	37	1.13329573905959	1	3	FALSE	0.3	1
#8DA0CB	38	1.13206057233059	1	3	FALSE	0.3	1
#8DA0CB	39	1.13070721878183	1	3	FALSE	0.3	1
#8DA0CB	40	1.12930517093682	1	3	FALSE	0.3	1
#8DA0CB	41	1.12784857921783	1	3	FALSE	0.3	1
#8DA0CB	42	1.1264021680828	1	3	FALSE	0.3	1
#8DA0CB	43	1.12483130512175	1	3	FALSE	0.3	1
#8DA0CB	44	1.12325747978467	1	3	FALSE	0.3	1
#8DA0CB	45	1.12162308987247	1	3	FALSE	0.3	1
#8DA0CB	46	1.11993004247776	1	3	FALSE	0.3	1
#8DA0CB	47	1.11812572675258	1	3	FALSE	0.3	1
#8DA0CB	48	1.11625493548847	1	3	FALSE	0.3	1
#8DA0CB	49	1.11439051900986	1	3	FALSE	0.3	1
#8DA0CB	50	1.11238966366141	1	3	FALSE	0.3	1
#8DA0CB	51	1.11036249994406	1	3	FALSE	0.3	1
#8DA0CB	52	1.10834867062773	1	3	FALSE	0.3	1
#8DA0CB	53	1.10621574217576	1	3	FALSE	0.3	1
#8DA0CB	54	1.10403103447153	1	3	FALSE	0.3	1
#8DA0CB	55	1.10175571509686	1	3	FALSE	0.3	1
#8DA0CB	56	1.09948377317829	1	3	FALSE	0.3	1
#8DA0CB	57	1.09712586441659	1	3	FALSE	0.3	1
#8DA0CB	58	1.09474307105999	1	3	FALSE	0.3	1
#8DA0CB	59	1.09238795500031	1	3	FALSE	0.3	1
#8DA0CB	60	1.09003241605964	1	3	FALSE	0.3	1
#8DA0CB	61	1.08754946288455	1	3	FALSE	0.3	1
#8DA0CB	62	1.08512558895128	1	3	FALSE	0.3	1
#8DA0CB	63	1.08264539304638	1	3	FALSE	0.3	1
#8DA0CB	64	1.08013359110451	1	3	FALSE	0.3	1
#8DA0CB	65	1.07761273767427	1	3	FALSE	0.3	1
#8DA0CB	66	1.07514668705588	1	3	FALSE	0.3	1
#8DA0CB	67	1.07260492599951	1	3	FALSE	0.3	1
#8DA0CB	68	1.07006917851699	1	3	FALSE	0.3	1
#8DA0CB	69	1.06759611341404	1	3	FALSE	0.3	1
#8DA0CB	70	1.06516359684995	1	3	FALSE	0.3	1
#8DA0CB	71	1.06254666958435	1	3	FALSE	0.3	1
#8DA0CB	72	1.06002354840003	1	3	FALSE	0.3	1
#8DA0CB	73	1.05738621741816	1	3	FALSE	0.3	1
#8DA0CB	74	1.05494930842214	1	3	FALSE	0.3	1
#8DA0CB	75	1.05238940414423	1	3	FALSE	0.3	1
#8DA0CB	76	1.04990719985626	1	3	FALSE	0.3	1
#8DA0CB	77	1.04745423189869	1	3	FALSE	0.3	1
#8DA0CB	78	1.0448079185916	1	3	FALSE	0.3	1
#8DA0CB	79	1.04244526983675	1	3	FALSE	0.3	1
#8DA0CB	80	1.03995048687672	1	3	FALSE	0.3	1
#8DA0CB	81	1.03753116898698	1	3	FALSE	0.3	1
#8DA0CB	82	1.03510451637013	1	3	FALSE	0.3	1
#8DA0CB	83	1.03270439062307	1	3	FALSE	0.3	1
#8DA0CB	84	1.03031471858831	1	3	FALSE	0.3	1
#8DA0CB	85	1.0279574159097	1	3	FALSE	0.3	1
#8DA0CB	86	1.02574801373295	1	3	FALSE	0.3	1
#8DA0CB	87	1.02344303449209	1	3	FALSE	0.3	1
#8DA0CB	88	1.0211295225052	1	3	FALSE	0.3	1
#8DA0CB	89	1.01903037980343	1	3	FALSE	0.3	1
#8DA0CB	90	1.01671909514272	1	3	FALSE	0.3	1
#8DA0CB	91	1.01456474079821	1	3	FALSE	0.3	1
#8DA0CB	92	1.01238296132685	1	3	FALSE	0.3	1
#8DA0CB	93	1.01029199802682	1	3	FALSE	0.3	1
#8DA0CB	94	1.00816865853903	1	3	FALSE	0.3	1
#8DA0CB	95	1.00610789882406	1	3	FALSE	0.3	1
#8DA0CB	96	1.00409137918872	1	3	FALSE	0.3	1
#8DA0CB	97	1.00215740858392	1	3	FALSE	0.3	1
#8DA0CB	98	1.00025625653576	1	3	FALSE	0.3	1
#8DA0CB	99	0.998408000989414	1	3	FALSE	0.3	1
#8DA0CB	100	0.996470481630464	1	3	FALSE	0.3	1
#8DA0CB	101	0.994685405508415	1	3	FALSE	0.3	1
#8DA0CB	102	0.992877091815677	1	3	FALSE	0.3	1
#8DA0CB	103	0.991029986881739	1	3	FALSE	0.3	1
#8DA0CB	104	0.989299509159422	1	3	FALSE	0.3	1
#8DA0CB	105	0.987647888856669	1	3	FALSE	0.3	1
#8DA0CB	106	0.985952212162826	1	3	FALSE	0.3	1
#8DA0CB	107	0.984347665119004	1	3	FALSE	0.3	1
#8DA0CB	108	0.982838326920827	1	3	FALSE	0.3	1
#8DA0CB	109	0.98124625635701	1	3	FALSE	0.3	1
#8DA0CB	110	0.979840148916592	1	3	FALSE	0.3	1
#8DA0CB	111	0.978383631077559	1	3	FALSE	0.3	1
#8DA0CB	112	0.976983898500061	1	3	FALSE	0.3	1
#8DA0CB	113	0.975614724048556	1	3	FALSE	0.3	1
#8DA0CB	114	0.97429023878192	1	3	FALSE	0.3	1
#8DA0CB	115	0.972960604758486	1	3	FALSE	0.3	1
#8DA0CB	116	0.971716393575788	1	3	FALSE	0.3	1
#8DA0CB	117	0.970478590808478	1	3	FALSE	0.3	1
#8DA0CB	118	0.969168407414441	1	3	FALSE	0.3	1
#8DA0CB	119	0.967994247037316	1	3	FALSE	0.3	1
#8DA0CB	120	0.96687687212741	1	3	FALSE	0.3	1
#8DA0CB	121	0.965601796473848	1	3	FALSE	0.3	1
#8DA0CB	122	0.964512391171079	1	3	FALSE	0.3	1
#8DA0CB	123	0.963404345962107	1	3	FALSE	0.3	1
#8DA0CB	124	0.962249179913365	1	3	FALSE	0.3	1
#8DA0CB	125	0.961277668925872	1	3	FALSE	0.3	1
#8DA0CB	126	0.960167907468774	1	3	FALSE	0.3	1
#8DA0CB	127	0.959136138409276	1	3	FALSE	0.3	1
#8DA0CB	128	0.958107556785646	1	3	FALSE	0.3	1
#8DA0CB	129	0.957165044476684	1	3	FALSE	0.3	1
#8DA0CB	130	0.956154449086661	1	3	FALSE	0.3	1
#8DA0CB	131	0.955296494494935	1	3	FALSE	0.3	1
#8DA0CB	132	0.954326461863654	1	3	FALSE	0.3	1
#8DA0CB	133	0.953498751525285	1	3	FALSE	0.3	1
#8DA0CB	134	0.952526579700464	1	3	FALSE	0.3	1
#8DA0CB	135	0.951562750903024	1	3	FALSE	0.3	1
#8DA0CB	136	0.950643611235839	1	3	FALSE	0.3	1
#8DA0CB	137	0.949734537707374	1	3	FALSE	0.3	1
#8DA0CB	138	0.948727320079612	1	3	FALSE	0.3	1
#8DA0CB	139	0.947895884994182	1	3	FALSE	0.3	1
#8DA0CB	140	0.946944382982106	1	3	FALSE	0.3	1
#8DA0CB	141	0.94595822298586	1	3	FALSE	0.3	1
#8DA0CB	142	0.945038831242588	1	3	FALSE	0.3	1
#8DA0CB	143	0.944092028562285	1	3	FALSE	0.3	1
#8DA0CB	144	0.943146219264012	1	3	FALSE	0.3	1
#8DA0CB	145	0.942273458801907	1	3	FALSE	0.3	1
#8DA0CB	146	0.941295674989235	1	3	FALSE	0.3	1
#8DA0CB	147	0.940414162649458	1	3	FALSE	0.3	1
#8DA0CB	148	0.939398404605369	1	3	FALSE	0.3	1
#8DA0CB	149	0.938394060838181	1	3	FALSE	0.3	1
#8DA0CB	150	0.937439678061732	1	3	FALSE	0.3	1
#8DA0CB	151	0.936454948575266	1	3	FALSE	0.3	1
#8DA0CB	152	0.935468339014706	1	3	FALSE	0.3	1
#8DA0CB	153	0.934544854357696	1	3	FALSE	0.3	1
#8DA0CB	154	0.933535362155965	1	3	FALSE	0.3	1
#8DA0CB	155	0.932634570275353	1	3	FALSE	0.3	1
#8DA0CB	156	0.931733920835888	1	3	FALSE	0.3	1
#8DA0CB	157	0.930818520097672	1	3	FALSE	0.3	1
#8DA0CB	158	0.929972278736208	1	3	FALSE	0.3	1
#8DA0CB	159	0.929286053671972	1	3	FALSE	0.3	1
#8DA0CB	160	0.928479598017345	1	3	FALSE	0.3	1
#8DA0CB	161	0.927659971363862	1	3	FALSE	0.3	1
#8DA0CB	162	0.926896918869936	1	3	FALSE	0.3	1
#8DA0CB	163	0.926183969778753	1	3	FALSE	0.3	1
#8DA0CB	164	0.925567033030294	1	3	FALSE	0.3	1
#8DA0CB	165	0.924962832041889	1	3	FALSE	0.3	1
#8DA0CB	166	0.924375390558964	1	3	FALSE	0.3	1
#8DA0CB	167	0.923779729803421	1	3	FALSE	0.3	1
#8DA0CB	168	0.923317054249544	1	3	FALSE	0.3	1
#8DA0CB	169	0.922857614196358	1	3	FALSE	0.3	1
#8DA0CB	170	0.922376393867613	1	3	FALSE	0.3	1
#8DA0CB	171	0.921965034547403	1	3	FALSE	0.3	1
#8DA0CB	172	0.921685265180632	1	3	FALSE	0.3	1
#8DA0CB	173	0.92131271176596	1	3	FALSE	0.3	1
#8DA0CB	174	0.921112596523313	1	3	FALSE	0.3	1
#8DA0CB	175	0.920816304961967	1	3	FALSE	0.3	1
#8DA0CB	176	0.920616748542334	1	3	FALSE	0.3	1
#8DA0CB	177	0.920401228292849	1	3	FALSE	0.3	1
#8DA0CB	178	0.920337844395522	1	3	FALSE	0.3	1
#8DA0CB	179	0.920248036102774	1	3	FALSE	0.3	1
#8DA0CB	180	0.920251720178287	1	3	FALSE	0.3	1
#8DA0CB	181	0.920225153144001	1	3	FALSE	0.3	1
#8DA0CB	182	0.920248083595054	1	3	FALSE	0.3	1
#8DA0CB	183	0.920308286819182	1	3	FALSE	0.3	1
#8DA0CB	184	0.920505882772245	1	3	FALSE	0.3	1
#8DA0CB	185	0.920627468419564	1	3	FALSE	0.3	1
#8DA0CB	186	0.92072889514351	1	3	FALSE	0.3	1
#8DA0CB	187	0.920886534559001	1	3	FALSE	0.3	1
#8DA0CB	188	0.921066395717584	1	3	FALSE	0.3	1
#8DA0CB	189	0.921208344832499	1	3	FALSE	0.3	1
#8DA0CB	190	0.921502810584516	1	3	FALSE	0.3	1
#8DA0CB	191	0.921813396691014	1	3	FALSE	0.3	1
#8DA0CB	192	0.922278551312271	1	3	FALSE	0.3	1
#8DA0CB	193	0.922520802748429	1	3	FALSE	0.3	1
#8DA0CB	194	0.922998773830287	1	3	FALSE	0.3	1
#8DA0CB	195	0.923334755582017	1	3	FALSE	0.3	1
#8DA0CB	196	0.923846274679583	1	3	FALSE	0.3	1
#8DA0CB	197	0.924278439488051	1	3	FALSE	0.3	1
#8DA0CB	198	0.924780056404314	1	3	FALSE	0.3	1
#8DA0CB	199	0.925385422241872	1	3	FALSE	0.3	1
#8DA0CB	200	0.926004871657741	1	3	FALSE	0.3	1
#8DA0CB	201	0.926640441460546	1	3	FALSE	0.3	1
#8DA0CB	202	0.927354854551597	1	3	FALSE	0.3	1
#8DA0CB	203	0.928016378212147	1	3	FALSE	0.3	1
#8DA0CB	204	0.928776243514771	1	3	FALSE	0.3	1
#8DA0CB	205	0.929540052023792	1	3	FALSE	0.3	1
#8DA0CB	206	0.930352697699027	1	3	FALSE	0.3	1
#8DA0CB	207	0.931213383478321	1	3	FALSE	0.3	1
#8DA0CB	208	0.931976020152752	1	3	FALSE	0.3	1
#8DA0CB	209	0.932966723093675	1	3	FALSE	0.3	1
#8DA0CB	210	0.933874686270031	1	3	FALSE	0.3	1
#8DA0CB	211	0.934740125872645	1	3	FALSE	0.3	1
#8DA0CB	212	0.935708661018693	1	3	FALSE	0.3	1
#8DA0CB	213	0.936742711724095	1	3	FALSE	0.3	1
#8DA0CB	214	0.937766553632085	1	3	FALSE	0.3	1
#8DA0CB	215	0.938743519885936	1	3	FALSE	0.3	1
#8DA0CB	216	0.939736946230516	1	3	FALSE	0.3	1
#8DA0CB	217	0.9409143010264	1	3	FALSE	0.3	1
#8DA0CB	218	0.941878633627585	1	3	FALSE	0.3	1
#8DA0CB	219	0.942973187444064	1	3	FALSE	0.3	1
#8DA0CB	220	0.944103352759605	1	3	FALSE	0.3	1
#8DA0CB	221	0.945174866732471	1	3	FALSE	0.3	1
#8DA0CB	222	0.946323855151722	1	3	FALSE	0.3	1
#8DA0CB	223	0.947482493955332	1	3	FALSE	0.3	1
#8DA0CB	224	0.948573867169106	1	3	FALSE	0.3	1
#8DA0CB	225	0.949788794490386	1	3	FALSE	0.3	1
#8DA0CB	226	0.950943660800421	1	3	FALSE	0.3	1
#8DA0CB	227	0.952213935200469	1	3	FALSE	0.3	1
#8DA0CB	228	0.953361834744021	1	3	FALSE	0.3	1
#8DA0CB	229	0.95451194016952	1	3	FALSE	0.3	1
#8DA0CB	230	0.95574468976903	1	3	FALSE	0.3	1
#8DA0CB	231	0.956807465992092	1	3	FALSE	0.3	1
#8DA0CB	232	0.958090965923259	1	3	FALSE	0.3	1
#8DA0CB	233	0.959296038224017	1	3	FALSE	0.3	1
#8DA0CB	234	0.960569050872917	1	3	FALSE	0.3	1
#8DA0CB	235	0.961726082758516	1	3	FALSE	0.3	1
#8DA0CB	236	0.962977819370328	1	3	FALSE	0.3	1
#8DA0CB	237	0.964099491526717	1	3	FALSE	0.3	1
#8DA0CB	238	0.965344009408641	1	3	FALSE	0.3	1
#8DA0CB	239	0.966440224844535	1	3	FALSE	0.3	1
#8DA0CB	240	0.967504111395003	1	3	FALSE	0.3	1
#8DA0CB	241	0.968627861276419	1	3	FALSE	0.3	1
#8DA0CB	242	0.969867018864418	1	3	FALSE	0.3	1
#8DA0CB	243	0.971025467462372	1	3	FALSE	0.3	1
#8DA0CB	244	0.972161380131091	1	3	FALSE	0.3	1
#8DA0CB	245	0.973251268262041	1	3	FALSE	0.3	1
#8DA0CB	246	0.974452499282161	1	3	FALSE	0.3	1
#8DA0CB	247	0.975570596781281	1	3	FALSE	0.3	1
#8DA0CB	248	0.976697676470776	1	3	FALSE	0.3	1
#8DA0CB	249	0.977845003260666	1	3	FALSE	0.3	1
#8DA0CB	250	0.978865263318997	1	3	FALSE	0.3	1
#8DA0CB	251	0.979977843651833	1	3	FALSE	0.3	1
#8DA0CB	252	0.981008911617997	1	3	FALSE	0.3	1
#8DA0CB	253	0.98200717984487	1	3	FALSE	0.3	1
#8DA0CB	254	0.983029039402392	1	3	FALSE	0.3	1
#8DA0CB	255	0.984025952921192	1	3	FALSE	0.3	1
#8DA0CB	256	0.985026353350388	1	3	FALSE	0.3	1
#8DA0CB	257	0.985952697763047	1	3	FALSE	0.3	1
#8DA0CB	258	0.986892887805929	1	3	FALSE	0.3	1
#8DA0CB	259	0.987689631570924	1	3	FALSE	0.3	1
#8DA0CB	260	0.988588053547884	1	3	FALSE	0.3	1
#8DA0CB	261	0.989358938584637	1	3	FALSE	0.3	1
#8DA0CB	262	0.990245592314252	1	3	FALSE	0.3	1
#8DA0CB	263	0.990984455140183	1	3	FALSE	0.3	1
#8DA0CB	264	0.991724427383131	1	3	FALSE	0.3	1
#8DA0CB	265	0.992324188506519	1	3	FALSE	0.3	1
#8DA0CB	266	0.993066735395259	1	3	FALSE	0.3	1
#8DA0CB	267	0.993761657609375	1	3	FALSE	0.3	1
#8DA0CB	268	0.994493688577046	1	3	FALSE	0.3	1
#8DA0CB	269	0.995235077696126	1	3	FALSE	0.3	1
#8DA0CB	270	0.995940399295688	1	3	FALSE	0.3	1
#8DA0CB	271	0.996581526082523	1	3	FALSE	0.3	1
#8DA0CB	272	0.997288059837945	1	3	FALSE	0.3	1
#8DA0CB	273	0.997937515687721	1	3	FALSE	0.3	1
#8DA0CB	274	0.998550713823748	1	3	FALSE	0.3	1
#8DA0CB	275	0.999213000415603	1	3	FALSE	0.3	1
#8DA0CB	276	0.999749159165534	1	3	FALSE	0.3	1
#8DA0CB	277	1.00036128776212	1	3	FALSE	0.3	1
#8DA0CB	278	1.00088108113197	1	3	FALSE	0.3	1
#8DA0CB	279	1.00142249078518	1	3	FALSE	0.3	1
#8DA0CB	280	1.00195052469448	1	3	FALSE	0.3	1
#8DA0CB	281	1.002510336197	1	3	FALSE	0.3	1
#8DA0CB	282	1.00304786430707	1	3	FALSE	0.3	1
#8DA0CB	283	1.00356196471692	1	3	FALSE	0.3	1
#8DA0CB	284	1.00399953719129	1	3	FALSE	0.3	1
#8DA0CB	285	1.00440917341117	1	3	FALSE	0.3	1
#8DA0CB	286	1.00486350564095	1	3	FALSE	0.3	1
#8DA0CB	287	1.00524339453225	1	3	FALSE	0.3	1
#8DA0CB	288	1.00567691374912	1	3	FALSE	0.3	1
#8DA0CB	289	1.00607271173522	1	3	FALSE	0.3	1
#8DA0CB	290	1.00631672657987	1	3	FALSE	0.3	1
#8DA0CB	291	1.00671813621089	1	3	FALSE	0.3	1
#8DA0CB	292	1.00702685645323	1	3	FALSE	0.3	1
#8DA0CB	293	1.00731280345408	1	3	FALSE	0.3	1
#8DA0CB	294	1.00757985130212	1	3	FALSE	0.3	1
#8DA0CB	295	1.00788190404194	1	3	FALSE	0.3	1
#8DA0CB	296	1.00804692621121	1	3	FALSE	0.3	1
#8DA0CB	297	1.00824881932918	1	3	FALSE	0.3	1
#8DA0CB	298	1.00845965470668	1	3	FALSE	0.3	1
#8DA0CB	299	1.00855491785349	1	3	FALSE	0.3	1
#8DA0CB	300	1.00876311008525	1	3	FALSE	0.3	1
#E78AC3	-300	0.955564704962666	1	4	FALSE	0.3	1
#E78AC3	-299	0.955514306450193	1	4	FALSE	0.3	1
#E78AC3	-298	0.95550965497414	1	4	FALSE	0.3	1
#E78AC3	-297	0.955628573923719	1	4	FALSE	0.3	1
#E78AC3	-296	0.955549736404043	1	4	FALSE	0.3	1
#E78AC3	-295	0.955607376691246	1	4	FALSE	0.3	1
#E78AC3	-294	0.955616286216151	1	4	FALSE	0.3	1
#E78AC3	-293	0.95583186080231	1	4	FALSE	0.3	1
#E78AC3	-292	0.955893139769467	1	4	FALSE	0.3	1
#E78AC3	-291	0.955892288548887	1	4	FALSE	0.3	1
#E78AC3	-290	0.955980976710159	1	4	FALSE	0.3	1
#E78AC3	-289	0.955965685811649	1	4	FALSE	0.3	1
#E78AC3	-288	0.955907982719218	1	4	FALSE	0.3	1
#E78AC3	-287	0.956025710003172	1	4	FALSE	0.3	1
#E78AC3	-286	0.956021192628881	1	4	FALSE	0.3	1
#E78AC3	-285	0.955916094044699	1	4	FALSE	0.3	1
#E78AC3	-284	0.955957906117201	1	4	FALSE	0.3	1
#E78AC3	-283	0.955979847232863	1	4	FALSE	0.3	1
#E78AC3	-282	0.955990280087583	1	4	FALSE	0.3	1
#E78AC3	-281	0.955945267898855	1	4	FALSE	0.3	1
#E78AC3	-280	0.955983495011269	1	4	FALSE	0.3	1
#E78AC3	-279	0.955913701305474	1	4	FALSE	0.3	1
#E78AC3	-278	0.955942014626729	1	4	FALSE	0.3	1
#E78AC3	-277	0.955829333405157	1	4	FALSE	0.3	1
#E78AC3	-276	0.955820952926987	1	4	FALSE	0.3	1
#E78AC3	-275	0.955798886506581	1	4	FALSE	0.3	1
#E78AC3	-274	0.955680505312531	1	4	FALSE	0.3	1
#E78AC3	-273	0.955593090562961	1	4	FALSE	0.3	1
#E78AC3	-272	0.95558525728126	1	4	FALSE	0.3	1
#E78AC3	-271	0.955487938434338	1	4	FALSE	0.3	1
#E78AC3	-270	0.955392806595977	1	4	FALSE	0.3	1
#E78AC3	-269	0.955383234400917	1	4	FALSE	0.3	1
#E78AC3	-268	0.955263777014368	1	4	FALSE	0.3	1
#E78AC3	-267	0.955257467461704	1	4	FALSE	0.3	1
#E78AC3	-266	0.955131906986593	1	4	FALSE	0.3	1
#E78AC3	-265	0.954991512687581	1	4	FALSE	0.3	1
#E78AC3	-264	0.954951099321678	1	4	FALSE	0.3	1
#E78AC3	-263	0.954810517229271	1	4	FALSE	0.3	1
#E78AC3	-262	0.954676764056845	1	4	FALSE	0.3	1
#E78AC3	-261	0.954428268027192	1	4	FALSE	0.3	1
#E78AC3	-260	0.954273765990333	1	4	FALSE	0.3	1
#E78AC3	-259	0.954122804454945	1	4	FALSE	0.3	1
#E78AC3	-258	0.953901036129313	1	4	FALSE	0.3	1
#E78AC3	-257	0.953581357512752	1	4	FALSE	0.3	1
#E78AC3	-256	0.953432385709155	1	4	FALSE	0.3	1
#E78AC3	-255	0.953201923852809	1	4	FALSE	0.3	1
#E78AC3	-254	0.953020972516111	1	4	FALSE	0.3	1
#E78AC3	-253	0.952705623374393	1	4	FALSE	0.3	1
#E78AC3	-252	0.952492701476108	1	4	FALSE	0.3	1
#E78AC3	-251	0.952269490404918	1	4	FALSE	0.3	1
#E78AC3	-250	0.952115535452257	1	4	FALSE	0.3	1
#E78AC3	-249	0.951794593073786	1	4	FALSE	0.3	1
#E78AC3	-248	0.951650147763643	1	4	FALSE	0.3	1
#E78AC3	-247	0.95145325152752	1	4	FALSE	0.3	1
#E78AC3	-246	0.951167470486406	1	4	FALSE	0.3	1
#E78AC3	-245	0.950977816282617	1	4	FALSE	0.3	1
#E78AC3	-244	0.950842530411686	1	4	FALSE	0.3	1
#E78AC3	-243	0.950578825201457	1	4	FALSE	0.3	1
#E78AC3	-242	0.950440501705092	1	4	FALSE	0.3	1
#E78AC3	-241	0.950394172438738	1	4	FALSE	0.3	1
#E78AC3	-240	0.950273470672325	1	4	FALSE	0.3	1
#E78AC3	-239	0.950109351856606	1	4	FALSE	0.3	1
#E78AC3	-238	0.949919178023251	1	4	FALSE	0.3	1
#E78AC3	-237	0.94986859175518	1	4	FALSE	0.3	1
#E78AC3	-236	0.949707789087576	1	4	FALSE	0.3	1
#E78AC3	-235	0.949598773942732	1	4	FALSE	0.3	1
#E78AC3	-234	0.94943504931858	1	4	FALSE	0.3	1
#E78AC3	-233	0.949332747303558	1	4	FALSE	0.3	1
#E78AC3	-232	0.949072958646003	1	4	FALSE	0.3	1
#E78AC3	-231	0.949046975342975	1	4	FALSE	0.3	1
#E78AC3	-230	0.948852731979804	1	4	FALSE	0.3	1
#E78AC3	-229	0.948705956260198	1	4	FALSE	0.3	1
#E78AC3	-228	0.948644749449409	1	4	FALSE	0.3	1
#E78AC3	-227	0.948474633923512	1	4	FALSE	0.3	1
#E78AC3	-226	0.948463610007942	1	4	FALSE	0.3	1
#E78AC3	-225	0.948214666892606	1	4	FALSE	0.3	1
#E78AC3	-224	0.948006665706641	1	4	FALSE	0.3	1
#E78AC3	-223	0.947819995439813	1	4	FALSE	0.3	1
#E78AC3	-222	0.947530826831371	1	4	FALSE	0.3	1
#E78AC3	-221	0.947231287644297	1	4	FALSE	0.3	1
#E78AC3	-220	0.946986986477341	1	4	FALSE	0.3	1
#E78AC3	-219	0.946603358298944	1	4	FALSE	0.3	1
#E78AC3	-218	0.946395688548537	1	4	FALSE	0.3	1
#E78AC3	-217	0.945935696890107	1	4	FALSE	0.3	1
#E78AC3	-216	0.945590035027818	1	4	FALSE	0.3	1
#E78AC3	-215	0.945203350204022	1	4	FALSE	0.3	1
#E78AC3	-214	0.94481694381385	1	4	FALSE	0.3	1
#E78AC3	-213	0.944359595903914	1	4	FALSE	0.3	1
#E78AC3	-212	0.94401505437143	1	4	FALSE	0.3	1
#E78AC3	-211	0.943698503879936	1	4	FALSE	0.3	1
#E78AC3	-210	0.943191770804127	1	4	FALSE	0.3	1
#E78AC3	-209	0.94274633491978	1	4	FALSE	0.3	1
#E78AC3	-208	0.94222098544212	1	4	FALSE	0.3	1
#E78AC3	-207	0.941726549075107	1	4	FALSE	0.3	1
#E78AC3	-206	0.94108094513021	1	4	FALSE	0.3	1
#E78AC3	-205	0.940597945472595	1	4	FALSE	0.3	1
#E78AC3	-204	0.940050798824167	1	4	FALSE	0.3	1
#E78AC3	-203	0.939435444810772	1	4	FALSE	0.3	1
#E78AC3	-202	0.938880383574564	1	4	FALSE	0.3	1
#E78AC3	-201	0.938288297047837	1	4	FALSE	0.3	1
#E78AC3	-200	0.937608517323148	1	4	FALSE	0.3	1
#E78AC3	-199	0.93706681052146	1	4	FALSE	0.3	1
#E78AC3	-198	0.936500985336064	1	4	FALSE	0.3	1
#E78AC3	-197	0.935801210111184	1	4	FALSE	0.3	1
#E78AC3	-196	0.935195158878007	1	4	FALSE	0.3	1
#E78AC3	-195	0.934532014914033	1	4	FALSE	0.3	1
#E78AC3	-194	0.933865016955779	1	4	FALSE	0.3	1
#E78AC3	-193	0.933277043533793	1	4	FALSE	0.3	1
#E78AC3	-192	0.932630983021043	1	4	FALSE	0.3	1
#E78AC3	-191	0.931974945980441	1	4	FALSE	0.3	1
#E78AC3	-190	0.931354868411983	1	4	FALSE	0.3	1
#E78AC3	-189	0.930498538569766	1	4	FALSE	0.3	1
#E78AC3	-188	0.929988551864584	1	4	FALSE	0.3	1
#E78AC3	-187	0.929196979036237	1	4	FALSE	0.3	1
#E78AC3	-186	0.928540610908039	1	4	FALSE	0.3	1
#E78AC3	-185	0.927828744821106	1	4	FALSE	0.3	1
#E78AC3	-184	0.92703775401403	1	4	FALSE	0.3	1
#E78AC3	-183	0.92639992959568	1	4	FALSE	0.3	1
#E78AC3	-182	0.925647765912112	1	4	FALSE	0.3	1
#E78AC3	-181	0.92507308481906	1	4	FALSE	0.3	1
#E78AC3	-180	0.924364669405463	1	4	FALSE	0.3	1
#E78AC3	-179	0.923733020305682	1	4	FALSE	0.3	1
#E78AC3	-178	0.923057247709361	1	4	FALSE	0.3	1
#E78AC3	-177	0.92239949042666	1	4	FALSE	0.3	1
#E78AC3	-176	0.921678167849301	1	4	FALSE	0.3	1
#E78AC3	-175	0.920910194155467	1	4	FALSE	0.3	1
#E78AC3	-174	0.920266185366894	1	4	FALSE	0.3	1
#E78AC3	-173	0.919407409060295	1	4	FALSE	0.3	1
#E78AC3	-172	0.918706101219839	1	4	FALSE	0.3	1
#E78AC3	-171	0.917964898657761	1	4	FALSE	0.3	1
#E78AC3	-170	0.917100798250664	1	4	FALSE	0.3	1
#E78AC3	-169	0.916345722315036	1	4	FALSE	0.3	1
#E78AC3	-168	0.91549218878976	1	4	FALSE	0.3	1
#E78AC3	-167	0.914728929455396	1	4	FALSE	0.3	1
#E78AC3	-166	0.913913882362028	1	4	FALSE	0.3	1
#E78AC3	-165	0.913130555661028	1	4	FALSE	0.3	1
#E78AC3	-164	0.912240525415393	1	4	FALSE	0.3	1
#E78AC3	-163	0.911374569810367	1	4	FALSE	0.3	1
#E78AC3	-162	0.910570628116764	1	4	FALSE	0.3	1
#E78AC3	-161	0.909668766492563	1	4	FALSE	0.3	1
#E78AC3	-160	0.908765992056664	1	4	FALSE	0.3	1
#E78AC3	-159	0.907826836181112	1	4	FALSE	0.3	1
#E78AC3	-158	0.906763124334994	1	4	FALSE	0.3	1
#E78AC3	-157	0.905714237014569	1	4	FALSE	0.3	1
#E78AC3	-156	0.904728492539985	1	4	FALSE	0.3	1
#E78AC3	-155	0.903674146425472	1	4	FALSE	0.3	1
#E78AC3	-154	0.902533514736321	1	4	FALSE	0.3	1
#E78AC3	-153	0.901419736032072	1	4	FALSE	0.3	1
#E78AC3	-152	0.90035641837668	1	4	FALSE	0.3	1
#E78AC3	-151	0.899167915524477	1	4	FALSE	0.3	1
#E78AC3	-150	0.897871070368059	1	4	FALSE	0.3	1
#E78AC3	-149	0.896795983953977	1	4	FALSE	0.3	1
#E78AC3	-148	0.895599567318745	1	4	FALSE	0.3	1
#E78AC3	-147	0.894331304209662	1	4	FALSE	0.3	1
#E78AC3	-146	0.89311322452846	1	4	FALSE	0.3	1
#E78AC3	-145	0.891810463677283	1	4	FALSE	0.3	1
#E78AC3	-144	0.890564402013525	1	4	FALSE	0.3	1
#E78AC3	-143	0.889370324896153	1	4	FALSE	0.3	1
#E78AC3	-142	0.88815930834545	1	4	FALSE	0.3	1
#E78AC3	-141	0.887052448869239	1	4	FALSE	0.3	1
#E78AC3	-140	0.885674031943349	1	4	FALSE	0.3	1
#E78AC3	-139	0.884501089078732	1	4	FALSE	0.3	1
#E78AC3	-138	0.883293056931162	1	4	FALSE	0.3	1
#E78AC3	-137	0.882090608852334	1	4	FALSE	0.3	1
#E78AC3	-136	0.880838165392163	1	4	FALSE	0.3	1
#E78AC3	-135	0.879755621740432	1	4	FALSE	0.3	1
#E78AC3	-134	0.878591982257138	1	4	FALSE	0.3	1
#E78AC3	-133	0.877448625707777	1	4	FALSE	0.3	1
#E78AC3	-132	0.876312511467949	1	4	FALSE	0.3	1
#E78AC3	-131	0.875337002853708	1	4	FALSE	0.3	1
#E78AC3	-130	0.874344420001578	1	4	FALSE	0.3	1
#E78AC3	-129	0.873339871962385	1	4	FALSE	0.3	1
#E78AC3	-128	0.87230599717417	1	4	FALSE	0.3	1
#E78AC3	-127	0.871379003892376	1	4	FALSE	0.3	1
#E78AC3	-126	0.870501279641577	1	4	FALSE	0.3	1
#E78AC3	-125	0.869705386806441	1	4	FALSE	0.3	1
#E78AC3	-124	0.868952578603574	1	4	FALSE	0.3	1
#E78AC3	-123	0.868161669253392	1	4	FALSE	0.3	1
#E78AC3	-122	0.867550562988455	1	4	FALSE	0.3	1
#E78AC3	-121	0.866815814341175	1	4	FALSE	0.3	1
#E78AC3	-120	0.866341651994435	1	4	FALSE	0.3	1
#E78AC3	-119	0.86584921462399	1	4	FALSE	0.3	1
#E78AC3	-118	0.865443716814611	1	4	FALSE	0.3	1
#E78AC3	-117	0.865049323940125	1	4	FALSE	0.3	1
#E78AC3	-116	0.864830558315579	1	4	FALSE	0.3	1
#E78AC3	-115	0.86452378672748	1	4	FALSE	0.3	1
#E78AC3	-114	0.864504911046252	1	4	FALSE	0.3	1
#E78AC3	-113	0.864378077692574	1	4	FALSE	0.3	1
#E78AC3	-112	0.864400951194951	1	4	FALSE	0.3	1
#E78AC3	-111	0.864664718791591	1	4	FALSE	0.3	1
#E78AC3	-110	0.864893657316358	1	4	FALSE	0.3	1
#E78AC3	-109	0.865237194811776	1	4	FALSE	0.3	1
#E78AC3	-108	0.865710693999898	1	4	FALSE	0.3	1
#E78AC3	-107	0.866287615350002	1	4	FALSE	0.3	1
#E78AC3	-106	0.867014978289446	1	4	FALSE	0.3	1
#E78AC3	-105	0.867635656551737	1	4	FALSE	0.3	1
[truncated: 12,425 more rows]
