# Supplementary material for: Differential nucleosome organization in human interphase and metaphase chromosomes
Source: Mol Syst Biol. 2026 Feb 2;22(5):738–65. doi: 10.1038/s44320-026-00192-y (PMC13144420; doi:10.1038/s44320-026-00192-y)
Supplement: Supplementary file 8 — Source data Fig. 6 [file 44320_2026_192_MOESM8_ESM.zip › Figure 6/6C/fig6c.csv]

colour	x	y	PANEL	group	flipped_aes	linewidth	linetype	alpha
#E41A1C	-300	0.828284780649156	1	1	FALSE	0.3	1
#E41A1C	-299	0.8228333500776	1	1	FALSE	0.3	1
#E41A1C	-298	0.819588714740455	1	1	FALSE	0.3	1
#E41A1C	-297	0.822139466849201	1	1	FALSE	0.3	1
#E41A1C	-296	0.823187997416606	1	1	FALSE	0.3	1
#E41A1C	-295	0.821134716218782	1	1	FALSE	0.3	1
#E41A1C	-294	0.826450919197312	1	1	FALSE	0.3	1
#E41A1C	-293	0.82289109886974	1	1	FALSE	0.3	1
#E41A1C	-292	0.823132411157393	1	1	FALSE	0.3	1
#E41A1C	-291	0.824071718364582	1	1	FALSE	0.3	1
#E41A1C	-290	0.812690291903932	1	1	FALSE	0.3	1
#E41A1C	-289	0.824425130608787	1	1	FALSE	0.3	1
#E41A1C	-288	0.822708445139648	1	1	FALSE	0.3	1
#E41A1C	-287	0.824227373183335	1	1	FALSE	0.3	1
#E41A1C	-286	0.821237277592021	1	1	FALSE	0.3	1
#E41A1C	-285	0.825609835092599	1	1	FALSE	0.3	1
#E41A1C	-284	0.822914975525096	1	1	FALSE	0.3	1
#E41A1C	-283	0.819810652497376	1	1	FALSE	0.3	1
#E41A1C	-282	0.824616305182574	1	1	FALSE	0.3	1
#E41A1C	-281	0.821541058054477	1	1	FALSE	0.3	1
#E41A1C	-280	0.818046841362682	1	1	FALSE	0.3	1
#E41A1C	-279	0.816699164997052	1	1	FALSE	0.3	1
#E41A1C	-278	0.819036556169863	1	1	FALSE	0.3	1
#E41A1C	-277	0.816480907230191	1	1	FALSE	0.3	1
#E41A1C	-276	0.81838726044783	1	1	FALSE	0.3	1
#E41A1C	-275	0.82093164696305	1	1	FALSE	0.3	1
#E41A1C	-274	0.817824298389884	1	1	FALSE	0.3	1
#E41A1C	-273	0.818391415784656	1	1	FALSE	0.3	1
#E41A1C	-272	0.816805342663633	1	1	FALSE	0.3	1
#E41A1C	-271	0.818212551620775	1	1	FALSE	0.3	1
#E41A1C	-270	0.819353375913007	1	1	FALSE	0.3	1
#E41A1C	-269	0.815614275256769	1	1	FALSE	0.3	1
#E41A1C	-268	0.812890267208096	1	1	FALSE	0.3	1
#E41A1C	-267	0.813395314046925	1	1	FALSE	0.3	1
#E41A1C	-266	0.819241934139923	1	1	FALSE	0.3	1
#E41A1C	-265	0.813239245636454	1	1	FALSE	0.3	1
#E41A1C	-264	0.818503842914763	1	1	FALSE	0.3	1
#E41A1C	-263	0.818411072435676	1	1	FALSE	0.3	1
#E41A1C	-262	0.818456774392067	1	1	FALSE	0.3	1
#E41A1C	-261	0.816348409420473	1	1	FALSE	0.3	1
#E41A1C	-260	0.811895211829484	1	1	FALSE	0.3	1
#E41A1C	-259	0.812785984761305	1	1	FALSE	0.3	1
#E41A1C	-258	0.812930911150069	1	1	FALSE	0.3	1
#E41A1C	-257	0.817728758123046	1	1	FALSE	0.3	1
#E41A1C	-256	0.81413659928355	1	1	FALSE	0.3	1
#E41A1C	-255	0.819033060424039	1	1	FALSE	0.3	1
#E41A1C	-254	0.816757847149558	1	1	FALSE	0.3	1
#E41A1C	-253	0.815499371188453	1	1	FALSE	0.3	1
#E41A1C	-252	0.822746872076383	1	1	FALSE	0.3	1
#E41A1C	-251	0.820215337393037	1	1	FALSE	0.3	1
#E41A1C	-250	0.819040494588036	1	1	FALSE	0.3	1
#E41A1C	-249	0.817072194761244	1	1	FALSE	0.3	1
#E41A1C	-248	0.819820320415667	1	1	FALSE	0.3	1
#E41A1C	-247	0.818072137551837	1	1	FALSE	0.3	1
#E41A1C	-246	0.822164103884147	1	1	FALSE	0.3	1
#E41A1C	-245	0.82282136392878	1	1	FALSE	0.3	1
#E41A1C	-244	0.821501220710979	1	1	FALSE	0.3	1
#E41A1C	-243	0.820683490288431	1	1	FALSE	0.3	1
#E41A1C	-242	0.819813207842287	1	1	FALSE	0.3	1
#E41A1C	-241	0.824007374923528	1	1	FALSE	0.3	1
#E41A1C	-240	0.823137591321651	1	1	FALSE	0.3	1
#E41A1C	-239	0.825495542891279	1	1	FALSE	0.3	1
#E41A1C	-238	0.820489692497612	1	1	FALSE	0.3	1
#E41A1C	-237	0.825516301029402	1	1	FALSE	0.3	1
#E41A1C	-236	0.825002081912036	1	1	FALSE	0.3	1
#E41A1C	-235	0.833211746981454	1	1	FALSE	0.3	1
#E41A1C	-234	0.830779573348173	1	1	FALSE	0.3	1
#E41A1C	-233	0.833917237188551	1	1	FALSE	0.3	1
#E41A1C	-232	0.831720921811871	1	1	FALSE	0.3	1
#E41A1C	-231	0.833169214470783	1	1	FALSE	0.3	1
#E41A1C	-230	0.829631540403411	1	1	FALSE	0.3	1
#E41A1C	-229	0.833672264864342	1	1	FALSE	0.3	1
#E41A1C	-228	0.836943901054602	1	1	FALSE	0.3	1
#E41A1C	-227	0.835505811376706	1	1	FALSE	0.3	1
#E41A1C	-226	0.841947971824295	1	1	FALSE	0.3	1
#E41A1C	-225	0.839505499762394	1	1	FALSE	0.3	1
#E41A1C	-224	0.838784174318863	1	1	FALSE	0.3	1
#E41A1C	-223	0.841348485234816	1	1	FALSE	0.3	1
#E41A1C	-222	0.840346695919045	1	1	FALSE	0.3	1
#E41A1C	-221	0.845046014608397	1	1	FALSE	0.3	1
#E41A1C	-220	0.84485602172528	1	1	FALSE	0.3	1
#E41A1C	-219	0.844595929732897	1	1	FALSE	0.3	1
#E41A1C	-218	0.842433705255947	1	1	FALSE	0.3	1
#E41A1C	-217	0.845479641990646	1	1	FALSE	0.3	1
#E41A1C	-216	0.843112001383607	1	1	FALSE	0.3	1
#E41A1C	-215	0.840021588999844	1	1	FALSE	0.3	1
#E41A1C	-214	0.850254840217731	1	1	FALSE	0.3	1
#E41A1C	-213	0.85497938377759	1	1	FALSE	0.3	1
#E41A1C	-212	0.85280017101733	1	1	FALSE	0.3	1
#E41A1C	-211	0.854900959624166	1	1	FALSE	0.3	1
#E41A1C	-210	0.853287351218882	1	1	FALSE	0.3	1
#E41A1C	-209	0.855551236964616	1	1	FALSE	0.3	1
#E41A1C	-208	0.853433445461867	1	1	FALSE	0.3	1
#E41A1C	-207	0.857447980717056	1	1	FALSE	0.3	1
#E41A1C	-206	0.857616730891106	1	1	FALSE	0.3	1
#E41A1C	-205	0.859159055389226	1	1	FALSE	0.3	1
#E41A1C	-204	0.863231831532288	1	1	FALSE	0.3	1
#E41A1C	-203	0.866193968683819	1	1	FALSE	0.3	1
#E41A1C	-202	0.861207451748241	1	1	FALSE	0.3	1
#E41A1C	-201	0.861237731962567	1	1	FALSE	0.3	1
#E41A1C	-200	0.862461396309503	1	1	FALSE	0.3	1
#E41A1C	-199	0.865301950364648	1	1	FALSE	0.3	1
#E41A1C	-198	0.863389504983558	1	1	FALSE	0.3	1
#E41A1C	-197	0.86420080096963	1	1	FALSE	0.3	1
#E41A1C	-196	0.872282219547972	1	1	FALSE	0.3	1
#E41A1C	-195	0.866909451070315	1	1	FALSE	0.3	1
#E41A1C	-194	0.870413162165443	1	1	FALSE	0.3	1
#E41A1C	-193	0.871175539559649	1	1	FALSE	0.3	1
#E41A1C	-192	0.868248935465589	1	1	FALSE	0.3	1
#E41A1C	-191	0.866571017603957	1	1	FALSE	0.3	1
#E41A1C	-190	0.875056447116472	1	1	FALSE	0.3	1
#E41A1C	-189	0.873595943233987	1	1	FALSE	0.3	1
#E41A1C	-188	0.877493794796881	1	1	FALSE	0.3	1
#E41A1C	-187	0.879529591537687	1	1	FALSE	0.3	1
#E41A1C	-186	0.877143066019795	1	1	FALSE	0.3	1
#E41A1C	-185	0.875413449486006	1	1	FALSE	0.3	1
#E41A1C	-184	0.877562407131706	1	1	FALSE	0.3	1
#E41A1C	-183	0.87919060227881	1	1	FALSE	0.3	1
#E41A1C	-182	0.880516515535275	1	1	FALSE	0.3	1
#E41A1C	-181	0.890884187116308	1	1	FALSE	0.3	1
#E41A1C	-180	0.886158634604593	1	1	FALSE	0.3	1
#E41A1C	-179	0.880475939368068	1	1	FALSE	0.3	1
#E41A1C	-178	0.882357838387349	1	1	FALSE	0.3	1
#E41A1C	-177	0.882666855720132	1	1	FALSE	0.3	1
#E41A1C	-176	0.88320115527545	1	1	FALSE	0.3	1
#E41A1C	-175	0.886770893987891	1	1	FALSE	0.3	1
#E41A1C	-174	0.885876502092168	1	1	FALSE	0.3	1
#E41A1C	-173	0.884548727939966	1	1	FALSE	0.3	1
#E41A1C	-172	0.890447442721729	1	1	FALSE	0.3	1
#E41A1C	-171	0.890989836226695	1	1	FALSE	0.3	1
#E41A1C	-170	0.881712772088596	1	1	FALSE	0.3	1
#E41A1C	-169	0.880969336650669	1	1	FALSE	0.3	1
#E41A1C	-168	0.8843802114336	1	1	FALSE	0.3	1
#E41A1C	-167	0.88149119087788	1	1	FALSE	0.3	1
#E41A1C	-166	0.887469183261852	1	1	FALSE	0.3	1
#E41A1C	-165	0.890998234191886	1	1	FALSE	0.3	1
#E41A1C	-164	0.886699681496846	1	1	FALSE	0.3	1
#E41A1C	-163	0.887538760368699	1	1	FALSE	0.3	1
#E41A1C	-162	0.885904347072366	1	1	FALSE	0.3	1
#E41A1C	-161	0.883232977367992	1	1	FALSE	0.3	1
#E41A1C	-160	0.886301015746278	1	1	FALSE	0.3	1
#E41A1C	-159	0.884986678590946	1	1	FALSE	0.3	1
#E41A1C	-158	0.880813708534024	1	1	FALSE	0.3	1
#E41A1C	-157	0.888939097702758	1	1	FALSE	0.3	1
#E41A1C	-156	0.885683296117541	1	1	FALSE	0.3	1
#E41A1C	-155	0.882290368175466	1	1	FALSE	0.3	1
#E41A1C	-154	0.885137597083244	1	1	FALSE	0.3	1
#E41A1C	-153	0.890738587202803	1	1	FALSE	0.3	1
#E41A1C	-152	0.883550050490298	1	1	FALSE	0.3	1
#E41A1C	-151	0.884477282654767	1	1	FALSE	0.3	1
#E41A1C	-150	0.88384916089619	1	1	FALSE	0.3	1
#E41A1C	-149	0.880089575774033	1	1	FALSE	0.3	1
#E41A1C	-148	0.889684495067167	1	1	FALSE	0.3	1
#E41A1C	-147	0.894811740913842	1	1	FALSE	0.3	1
#E41A1C	-146	0.884618889677706	1	1	FALSE	0.3	1
#E41A1C	-145	0.88662436556822	1	1	FALSE	0.3	1
#E41A1C	-144	0.885551526644413	1	1	FALSE	0.3	1
#E41A1C	-143	0.885233613036288	1	1	FALSE	0.3	1
#E41A1C	-142	0.889280951663012	1	1	FALSE	0.3	1
#E41A1C	-141	0.887121385456013	1	1	FALSE	0.3	1
#E41A1C	-140	0.885109589122686	1	1	FALSE	0.3	1
#E41A1C	-139	0.892257742360334	1	1	FALSE	0.3	1
#E41A1C	-138	0.885918438077199	1	1	FALSE	0.3	1
#E41A1C	-137	0.881344115890098	1	1	FALSE	0.3	1
#E41A1C	-136	0.888050673684339	1	1	FALSE	0.3	1
#E41A1C	-135	0.881606013140365	1	1	FALSE	0.3	1
#E41A1C	-134	0.882509166296	1	1	FALSE	0.3	1
#E41A1C	-133	0.889323237640391	1	1	FALSE	0.3	1
#E41A1C	-132	0.883931603671378	1	1	FALSE	0.3	1
#E41A1C	-131	0.88443712168157	1	1	FALSE	0.3	1
#E41A1C	-130	0.886234548466485	1	1	FALSE	0.3	1
#E41A1C	-129	0.877392884683338	1	1	FALSE	0.3	1
#E41A1C	-128	0.87492351192553	1	1	FALSE	0.3	1
#E41A1C	-127	0.880584637618746	1	1	FALSE	0.3	1
#E41A1C	-126	0.882031778396243	1	1	FALSE	0.3	1
#E41A1C	-125	0.87443114675294	1	1	FALSE	0.3	1
#E41A1C	-124	0.884359323328995	1	1	FALSE	0.3	1
#E41A1C	-123	0.877969154208386	1	1	FALSE	0.3	1
#E41A1C	-122	0.877706568965488	1	1	FALSE	0.3	1
#E41A1C	-121	0.887229429601391	1	1	FALSE	0.3	1
#E41A1C	-120	0.876520601616561	1	1	FALSE	0.3	1
#E41A1C	-119	0.880368119568689	1	1	FALSE	0.3	1
#E41A1C	-118	0.883143121450533	1	1	FALSE	0.3	1
#E41A1C	-117	0.877608964915362	1	1	FALSE	0.3	1
#E41A1C	-116	0.875994135349065	1	1	FALSE	0.3	1
#E41A1C	-115	0.883608279046564	1	1	FALSE	0.3	1
#E41A1C	-114	0.878179163930117	1	1	FALSE	0.3	1
#E41A1C	-113	0.878153144161382	1	1	FALSE	0.3	1
#E41A1C	-112	0.883165540509408	1	1	FALSE	0.3	1
#E41A1C	-111	0.880208551431597	1	1	FALSE	0.3	1
#E41A1C	-110	0.874807534577192	1	1	FALSE	0.3	1
#E41A1C	-109	0.882682635415981	1	1	FALSE	0.3	1
#E41A1C	-108	0.880289260801754	1	1	FALSE	0.3	1
#E41A1C	-107	0.874974729133858	1	1	FALSE	0.3	1
#E41A1C	-106	0.880597981643686	1	1	FALSE	0.3	1
#E41A1C	-105	0.87931976271081	1	1	FALSE	0.3	1
#E41A1C	-104	0.875134256198296	1	1	FALSE	0.3	1
#E41A1C	-103	0.882180890465138	1	1	FALSE	0.3	1
#E41A1C	-102	0.879123807533401	1	1	FALSE	0.3	1
#E41A1C	-101	0.873287844017571	1	1	FALSE	0.3	1
#E41A1C	-100	0.874109518635904	1	1	FALSE	0.3	1
#E41A1C	-99	0.870207027699275	1	1	FALSE	0.3	1
#E41A1C	-98	0.869975297106434	1	1	FALSE	0.3	1
#E41A1C	-97	0.874087854615666	1	1	FALSE	0.3	1
#E41A1C	-96	0.867805912234992	1	1	FALSE	0.3	1
#E41A1C	-95	0.859688541424396	1	1	FALSE	0.3	1
#E41A1C	-94	0.874551908685706	1	1	FALSE	0.3	1
#E41A1C	-93	0.870014407423689	1	1	FALSE	0.3	1
#E41A1C	-92	0.861389261690596	1	1	FALSE	0.3	1
#E41A1C	-91	0.865809318880716	1	1	FALSE	0.3	1
#E41A1C	-90	0.857233623937001	1	1	FALSE	0.3	1
#E41A1C	-89	0.857813404646693	1	1	FALSE	0.3	1
#E41A1C	-88	0.856748603695196	1	1	FALSE	0.3	1
#E41A1C	-87	0.84760098201205	1	1	FALSE	0.3	1
#E41A1C	-86	0.840469447111738	1	1	FALSE	0.3	1
#E41A1C	-85	0.852840367916972	1	1	FALSE	0.3	1
#E41A1C	-84	0.842188364830165	1	1	FALSE	0.3	1
#E41A1C	-83	0.835416830705968	1	1	FALSE	0.3	1
#E41A1C	-82	0.849075817849673	1	1	FALSE	0.3	1
#E41A1C	-81	0.846925966313929	1	1	FALSE	0.3	1
#E41A1C	-80	0.834443454689014	1	1	FALSE	0.3	1
#E41A1C	-79	0.847039220627478	1	1	FALSE	0.3	1
#E41A1C	-78	0.846560583796389	1	1	FALSE	0.3	1
#E41A1C	-77	0.845621809854935	1	1	FALSE	0.3	1
#E41A1C	-76	0.850587779793446	1	1	FALSE	0.3	1
#E41A1C	-75	0.84877739791216	1	1	FALSE	0.3	1
#E41A1C	-74	0.829350634732415	1	1	FALSE	0.3	1
#E41A1C	-73	0.845088324617462	1	1	FALSE	0.3	1
#E41A1C	-72	0.835959497446329	1	1	FALSE	0.3	1
#E41A1C	-71	0.85327106466742	1	1	FALSE	0.3	1
#E41A1C	-70	0.886687201552581	1	1	FALSE	0.3	1
#E41A1C	-69	0.854125942412547	1	1	FALSE	0.3	1
#E41A1C	-68	0.797533327789067	1	1	FALSE	0.3	1
#E41A1C	-67	0.771223548415507	1	1	FALSE	0.3	1
#E41A1C	-66	0.804403008016703	1	1	FALSE	0.3	1
#E41A1C	-65	0.828714045971032	1	1	FALSE	0.3	1
#E41A1C	-64	0.858468402632683	1	1	FALSE	0.3	1
#E41A1C	-63	0.842794854611537	1	1	FALSE	0.3	1
#E41A1C	-62	0.796373966344733	1	1	FALSE	0.3	1
#E41A1C	-61	0.806834706497948	1	1	FALSE	0.3	1
#E41A1C	-60	0.81777726860882	1	1	FALSE	0.3	1
#E41A1C	-59	0.819541534407863	1	1	FALSE	0.3	1
#E41A1C	-58	0.825148111826849	1	1	FALSE	0.3	1
#E41A1C	-57	0.801778271250643	1	1	FALSE	0.3	1
#E41A1C	-56	0.794856394574842	1	1	FALSE	0.3	1
#E41A1C	-55	0.784436299334383	1	1	FALSE	0.3	1
#E41A1C	-54	0.844749186846152	1	1	FALSE	0.3	1
#E41A1C	-53	0.874749228390361	1	1	FALSE	0.3	1
#E41A1C	-52	0.850632258986503	1	1	FALSE	0.3	1
#E41A1C	-51	0.828299862399298	1	1	FALSE	0.3	1
#E41A1C	-50	0.81288111070772	1	1	FALSE	0.3	1
#E41A1C	-49	0.797898038384115	1	1	FALSE	0.3	1
#E41A1C	-48	0.735926963650988	1	1	FALSE	0.3	1
#E41A1C	-47	0.790454144937411	1	1	FALSE	0.3	1
#E41A1C	-46	0.877459181797492	1	1	FALSE	0.3	1
#E41A1C	-45	0.902056487016027	1	1	FALSE	0.3	1
#E41A1C	-44	0.86583598581156	1	1	FALSE	0.3	1
#E41A1C	-43	0.786710092104302	1	1	FALSE	0.3	1
#E41A1C	-42	0.709643321147022	1	1	FALSE	0.3	1
#E41A1C	-41	0.700928005527882	1	1	FALSE	0.3	1
#E41A1C	-40	0.867764889220111	1	1	FALSE	0.3	1
#E41A1C	-39	0.897652437703779	1	1	FALSE	0.3	1
#E41A1C	-38	0.87359039089015	1	1	FALSE	0.3	1
#E41A1C	-37	0.828440457460447	1	1	FALSE	0.3	1
#E41A1C	-36	0.786646600072995	1	1	FALSE	0.3	1
#E41A1C	-35	0.751609495870529	1	1	FALSE	0.3	1
#E41A1C	-34	0.783807640668816	1	1	FALSE	0.3	1
#E41A1C	-33	0.904168936103007	1	1	FALSE	0.3	1
#E41A1C	-32	0.830713868826413	1	1	FALSE	0.3	1
#E41A1C	-31	0.804030109821258	1	1	FALSE	0.3	1
#E41A1C	-30	0.801415016310472	1	1	FALSE	0.3	1
#E41A1C	-29	0.849572668737237	1	1	FALSE	0.3	1
#E41A1C	-28	0.831543142628242	1	1	FALSE	0.3	1
#E41A1C	-27	0.812101192878992	1	1	FALSE	0.3	1
#E41A1C	-26	0.850197850737072	1	1	FALSE	0.3	1
#E41A1C	-25	0.838367923517214	1	1	FALSE	0.3	1
#E41A1C	-24	0.810948231886414	1	1	FALSE	0.3	1
#E41A1C	-23	0.854845966588741	1	1	FALSE	0.3	1
#E41A1C	-22	0.885292528080266	1	1	FALSE	0.3	1
#E41A1C	-21	0.877783615823363	1	1	FALSE	0.3	1
#E41A1C	-20	0.866342898789688	1	1	FALSE	0.3	1
#E41A1C	-19	0.892023654163856	1	1	FALSE	0.3	1
#E41A1C	-18	0.814060479960992	1	1	FALSE	0.3	1
#E41A1C	-17	0.800806921051553	1	1	FALSE	0.3	1
#E41A1C	-16	0.90488001982391	1	1	FALSE	0.3	1
#E41A1C	-15	0.82111692531774	1	1	FALSE	0.3	1
#E41A1C	-14	0.87080676873606	1	1	FALSE	0.3	1
#E41A1C	-13	0.911175598981762	1	1	FALSE	0.3	1
#E41A1C	-12	0.842760724775543	1	1	FALSE	0.3	1
#E41A1C	-11	0.765574383042613	1	1	FALSE	0.3	1
#E41A1C	-10	0.826801519512841	1	1	FALSE	0.3	1
#E41A1C	-9	0.85673837551706	1	1	FALSE	0.3	1
#E41A1C	-8	0.781255595546204	1	1	FALSE	0.3	1
#E41A1C	-7	0.770510976707224	1	1	FALSE	0.3	1
#E41A1C	-6	0.883165306404976	1	1	FALSE	0.3	1
#E41A1C	-5	0.910943647829057	1	1	FALSE	0.3	1
#E41A1C	-4	0.863570208826681	1	1	FALSE	0.3	1
#E41A1C	-3	0.670100825283803	1	1	FALSE	0.3	1
#E41A1C	-2	0.743285181180083	1	1	FALSE	0.3	1
#E41A1C	-1	1.01578843070809	1	1	FALSE	0.3	1
#E41A1C	0	1.00068388078379	1	1	FALSE	0.3	1
#E41A1C	1	0.911809429558174	1	1	FALSE	0.3	1
#E41A1C	2	0.884133071430293	1	1	FALSE	0.3	1
#E41A1C	3	0.791072308890608	1	1	FALSE	0.3	1
#E41A1C	4	0.80662139639313	1	1	FALSE	0.3	1
#E41A1C	5	0.8907821375977	1	1	FALSE	0.3	1
#E41A1C	6	1.1184012136283	1	1	FALSE	0.3	1
#E41A1C	7	1.04999159969494	1	1	FALSE	0.3	1
#E41A1C	8	0.815332036470082	1	1	FALSE	0.3	1
#E41A1C	9	0.686896840369134	1	1	FALSE	0.3	1
#E41A1C	10	0.82548552896139	1	1	FALSE	0.3	1
#E41A1C	11	1.00257920849904	1	1	FALSE	0.3	1
#E41A1C	12	0.942104081180597	1	1	FALSE	0.3	1
#E41A1C	13	0.804968830358503	1	1	FALSE	0.3	1
#E41A1C	14	0.852307666119827	1	1	FALSE	0.3	1
#E41A1C	15	0.877629438117956	1	1	FALSE	0.3	1
#E41A1C	16	0.818927883892537	1	1	FALSE	0.3	1
#E41A1C	17	0.874723285912678	1	1	FALSE	0.3	1
#E41A1C	18	0.893141738048655	1	1	FALSE	0.3	1
#E41A1C	19	0.856224975087595	1	1	FALSE	0.3	1
#E41A1C	20	0.825008435610754	1	1	FALSE	0.3	1
#E41A1C	21	0.86956242538656	1	1	FALSE	0.3	1
#E41A1C	22	0.90006724932177	1	1	FALSE	0.3	1
#E41A1C	23	0.891390366319662	1	1	FALSE	0.3	1
#E41A1C	24	0.895451935870768	1	1	FALSE	0.3	1
#E41A1C	25	0.834429658136005	1	1	FALSE	0.3	1
#E41A1C	26	0.812284725157718	1	1	FALSE	0.3	1
#E41A1C	27	0.903669636776151	1	1	FALSE	0.3	1
#E41A1C	28	0.870151538053248	1	1	FALSE	0.3	1
#E41A1C	29	0.844469700708842	1	1	FALSE	0.3	1
#E41A1C	30	0.881201289308356	1	1	FALSE	0.3	1
#E41A1C	31	0.914064379558096	1	1	FALSE	0.3	1
#E41A1C	32	0.888852720392836	1	1	FALSE	0.3	1
#E41A1C	33	0.848902801791786	1	1	FALSE	0.3	1
#E41A1C	34	0.920474759180489	1	1	FALSE	0.3	1
#E41A1C	35	0.862985675478378	1	1	FALSE	0.3	1
#E41A1C	36	0.822757867187926	1	1	FALSE	0.3	1
#E41A1C	37	0.860453658263031	1	1	FALSE	0.3	1
#E41A1C	38	0.982817813992719	1	1	FALSE	0.3	1
#E41A1C	39	0.931850270099942	1	1	FALSE	0.3	1
#E41A1C	40	0.876501632860827	1	1	FALSE	0.3	1
#E41A1C	41	0.857077089696127	1	1	FALSE	0.3	1
#E41A1C	42	0.845158310267119	1	1	FALSE	0.3	1
#E41A1C	43	0.868084029766926	1	1	FALSE	0.3	1
#E41A1C	44	0.956954596512656	1	1	FALSE	0.3	1
#E41A1C	45	1.03270552421804	1	1	FALSE	0.3	1
#E41A1C	46	0.933528398471144	1	1	FALSE	0.3	1
#E41A1C	47	0.875872768831884	1	1	FALSE	0.3	1
#E41A1C	48	0.823942305961069	1	1	FALSE	0.3	1
#E41A1C	49	0.849330972133071	1	1	FALSE	0.3	1
#E41A1C	50	0.884274416481191	1	1	FALSE	0.3	1
#E41A1C	51	0.936180543759501	1	1	FALSE	0.3	1
#E41A1C	52	0.932672007346813	1	1	FALSE	0.3	1
#E41A1C	53	0.85077470552443	1	1	FALSE	0.3	1
#E41A1C	54	0.853097776005539	1	1	FALSE	0.3	1
#E41A1C	55	0.86474782098272	1	1	FALSE	0.3	1
#E41A1C	56	0.870665809167201	1	1	FALSE	0.3	1
#E41A1C	57	0.84745096779958	1	1	FALSE	0.3	1
#E41A1C	58	0.879861503712798	1	1	FALSE	0.3	1
#E41A1C	59	0.891789994900538	1	1	FALSE	0.3	1
#E41A1C	60	0.83464146024998	1	1	FALSE	0.3	1
#E41A1C	61	0.843691898660051	1	1	FALSE	0.3	1
#E41A1C	62	0.880272109296	1	1	FALSE	0.3	1
#E41A1C	63	0.912859824323266	1	1	FALSE	0.3	1
#E41A1C	64	0.91508615740812	1	1	FALSE	0.3	1
#E41A1C	65	0.912928969292434	1	1	FALSE	0.3	1
#E41A1C	66	0.875066950471705	1	1	FALSE	0.3	1
#E41A1C	67	0.840166308423008	1	1	FALSE	0.3	1
#E41A1C	68	0.855187800255962	1	1	FALSE	0.3	1
#E41A1C	69	0.895740596762406	1	1	FALSE	0.3	1
#E41A1C	70	0.926107858901267	1	1	FALSE	0.3	1
#E41A1C	71	0.927990986800955	1	1	FALSE	0.3	1
#E41A1C	72	0.896805346251436	1	1	FALSE	0.3	1
#E41A1C	73	0.884179030407127	1	1	FALSE	0.3	1
#E41A1C	74	0.886345999998051	1	1	FALSE	0.3	1
#E41A1C	75	0.903270651910711	1	1	FALSE	0.3	1
#E41A1C	76	0.904892107537598	1	1	FALSE	0.3	1
#E41A1C	77	0.902717015692717	1	1	FALSE	0.3	1
#E41A1C	78	0.904088520553225	1	1	FALSE	0.3	1
#E41A1C	79	0.913345827883087	1	1	FALSE	0.3	1
#E41A1C	80	0.922806172086235	1	1	FALSE	0.3	1
#E41A1C	81	0.923389667838904	1	1	FALSE	0.3	1
#E41A1C	82	0.910451266878282	1	1	FALSE	0.3	1
#E41A1C	83	0.90020572078642	1	1	FALSE	0.3	1
#E41A1C	84	0.898422266837163	1	1	FALSE	0.3	1
#E41A1C	85	0.903883624386452	1	1	FALSE	0.3	1
#E41A1C	86	0.900569856848365	1	1	FALSE	0.3	1
#E41A1C	87	0.899747126427749	1	1	FALSE	0.3	1
#E41A1C	88	0.892331252399644	1	1	FALSE	0.3	1
#E41A1C	89	0.887719193549613	1	1	FALSE	0.3	1
#E41A1C	90	0.88385880478282	1	1	FALSE	0.3	1
#E41A1C	91	0.8791511908586	1	1	FALSE	0.3	1
#E41A1C	92	0.874398281189697	1	1	FALSE	0.3	1
#E41A1C	93	0.870553761110035	1	1	FALSE	0.3	1
#E41A1C	94	0.86846669322264	1	1	FALSE	0.3	1
#E41A1C	95	0.871702246243334	1	1	FALSE	0.3	1
#E41A1C	96	0.863404113912692	1	1	FALSE	0.3	1
#E41A1C	97	0.862397750522075	1	1	FALSE	0.3	1
#E41A1C	98	0.866273996178482	1	1	FALSE	0.3	1
#E41A1C	99	0.86202322670086	1	1	FALSE	0.3	1
#E41A1C	100	0.862099469338672	1	1	FALSE	0.3	1
#E41A1C	101	0.859594818407519	1	1	FALSE	0.3	1
#E41A1C	102	0.858160425760742	1	1	FALSE	0.3	1
#E41A1C	103	0.851909896493016	1	1	FALSE	0.3	1
#E41A1C	104	0.848053707679683	1	1	FALSE	0.3	1
#E41A1C	105	0.85214607323313	1	1	FALSE	0.3	1
#E41A1C	106	0.847392672002628	1	1	FALSE	0.3	1
#E41A1C	107	0.846239048214495	1	1	FALSE	0.3	1
#E41A1C	108	0.84651018197408	1	1	FALSE	0.3	1
#E41A1C	109	0.84610797348257	1	1	FALSE	0.3	1
#E41A1C	110	0.841054936299772	1	1	FALSE	0.3	1
#E41A1C	111	0.844269124898271	1	1	FALSE	0.3	1
#E41A1C	112	0.841335836290471	1	1	FALSE	0.3	1
#E41A1C	113	0.840128175743403	1	1	FALSE	0.3	1
#E41A1C	114	0.844132129478766	1	1	FALSE	0.3	1
#E41A1C	115	0.831536557737578	1	1	FALSE	0.3	1
#E41A1C	116	0.828809838014767	1	1	FALSE	0.3	1
#E41A1C	117	0.83634729052717	1	1	FALSE	0.3	1
#E41A1C	118	0.830260926095301	1	1	FALSE	0.3	1
#E41A1C	119	0.830015157367837	1	1	FALSE	0.3	1
#E41A1C	120	0.832145718557153	1	1	FALSE	0.3	1
#E41A1C	121	0.825866664035965	1	1	FALSE	0.3	1
#E41A1C	122	0.824031879952908	1	1	FALSE	0.3	1
#E41A1C	123	0.824421898971329	1	1	FALSE	0.3	1
#E41A1C	124	0.819785942346761	1	1	FALSE	0.3	1
#E41A1C	125	0.818682453796741	1	1	FALSE	0.3	1
#E41A1C	126	0.819160272231946	1	1	FALSE	0.3	1
#E41A1C	127	0.814683864761735	1	1	FALSE	0.3	1
#E41A1C	128	0.812995334163333	1	1	FALSE	0.3	1
#E41A1C	129	0.813571914015696	1	1	FALSE	0.3	1
#E41A1C	130	0.814181200723686	1	1	FALSE	0.3	1
#E41A1C	131	0.810414931185115	1	1	FALSE	0.3	1
#E41A1C	132	0.811470606611059	1	1	FALSE	0.3	1
#E41A1C	133	0.814671788748161	1	1	FALSE	0.3	1
#E41A1C	134	0.808428586301987	1	1	FALSE	0.3	1
#E41A1C	135	0.805011478562486	1	1	FALSE	0.3	1
#E41A1C	136	0.806545995843403	1	1	FALSE	0.3	1
#E41A1C	137	0.807690258836014	1	1	FALSE	0.3	1
#E41A1C	138	0.810264072214116	1	1	FALSE	0.3	1
#E41A1C	139	0.807878727852838	1	1	FALSE	0.3	1
#E41A1C	140	0.802948879244016	1	1	FALSE	0.3	1
#E41A1C	141	0.80243318612049	1	1	FALSE	0.3	1
#E41A1C	142	0.799906379073326	1	1	FALSE	0.3	1
#E41A1C	143	0.804194229069637	1	1	FALSE	0.3	1
#E41A1C	144	0.807309632461456	1	1	FALSE	0.3	1
#E41A1C	145	0.805193706903343	1	1	FALSE	0.3	1
#E41A1C	146	0.803047981429225	1	1	FALSE	0.3	1
#E41A1C	147	0.806633965231167	1	1	FALSE	0.3	1
#E41A1C	148	0.806874492039498	1	1	FALSE	0.3	1
#E41A1C	149	0.80471237179786	1	1	FALSE	0.3	1
#E41A1C	150	0.803544061547435	1	1	FALSE	0.3	1
#E41A1C	151	0.801562005608939	1	1	FALSE	0.3	1
#E41A1C	152	0.801530567832903	1	1	FALSE	0.3	1
#E41A1C	153	0.80442145914012	1	1	FALSE	0.3	1
#E41A1C	154	0.807181734263127	1	1	FALSE	0.3	1
#E41A1C	155	0.804058234445929	1	1	FALSE	0.3	1
#E41A1C	156	0.800033214284122	1	1	FALSE	0.3	1
#E41A1C	157	0.803206912599405	1	1	FALSE	0.3	1
#E41A1C	158	0.802674972152675	1	1	FALSE	0.3	1
#E41A1C	159	0.80618682127995	1	1	FALSE	0.3	1
#E41A1C	160	0.807063419896144	1	1	FALSE	0.3	1
#E41A1C	161	0.802079706101583	1	1	FALSE	0.3	1
#E41A1C	162	0.805797930013949	1	1	FALSE	0.3	1
#E41A1C	163	0.807028233189747	1	1	FALSE	0.3	1
#E41A1C	164	0.810577734601007	1	1	FALSE	0.3	1
#E41A1C	165	0.813722018287549	1	1	FALSE	0.3	1
#E41A1C	166	0.80521460229055	1	1	FALSE	0.3	1
#E41A1C	167	0.806715776283086	1	1	FALSE	0.3	1
#E41A1C	168	0.805426381877821	1	1	FALSE	0.3	1
#E41A1C	169	0.81171874333207	1	1	FALSE	0.3	1
#E41A1C	170	0.808178246170133	1	1	FALSE	0.3	1
#E41A1C	171	0.808913434097007	1	1	FALSE	0.3	1
#E41A1C	172	0.809528320872698	1	1	FALSE	0.3	1
#E41A1C	173	0.810040964224551	1	1	FALSE	0.3	1
#E41A1C	174	0.810577910883739	1	1	FALSE	0.3	1
#E41A1C	175	0.808235188800461	1	1	FALSE	0.3	1
#E41A1C	176	0.81446690253442	1	1	FALSE	0.3	1
#E41A1C	177	0.811160966245211	1	1	FALSE	0.3	1
#E41A1C	178	0.81269059096787	1	1	FALSE	0.3	1
#E41A1C	179	0.812094531086683	1	1	FALSE	0.3	1
#E41A1C	180	0.807991744857388	1	1	FALSE	0.3	1
#E41A1C	181	0.810176521127483	1	1	FALSE	0.3	1
#E41A1C	182	0.808875249615515	1	1	FALSE	0.3	1
#E41A1C	183	0.813407268444777	1	1	FALSE	0.3	1
#E41A1C	184	0.816799500238054	1	1	FALSE	0.3	1
#E41A1C	185	0.813003180414158	1	1	FALSE	0.3	1
#E41A1C	186	0.815719457905365	1	1	FALSE	0.3	1
#E41A1C	187	0.817612917052926	1	1	FALSE	0.3	1
#E41A1C	188	0.81821911859686	1	1	FALSE	0.3	1
#E41A1C	189	0.820062622867177	1	1	FALSE	0.3	1
#E41A1C	190	0.814937928918745	1	1	FALSE	0.3	1
#E41A1C	191	0.820042286574282	1	1	FALSE	0.3	1
#E41A1C	192	0.823873171915871	1	1	FALSE	0.3	1
#E41A1C	193	0.817972012578302	1	1	FALSE	0.3	1
#E41A1C	194	0.81780237045592	1	1	FALSE	0.3	1
#E41A1C	195	0.821643884604349	1	1	FALSE	0.3	1
#E41A1C	196	0.818913054258696	1	1	FALSE	0.3	1
#E41A1C	197	0.820427934939522	1	1	FALSE	0.3	1
#E41A1C	198	0.820859063390848	1	1	FALSE	0.3	1
#E41A1C	199	0.824946085799715	1	1	FALSE	0.3	1
#E41A1C	200	0.820321403736465	1	1	FALSE	0.3	1
#E41A1C	201	0.823004535583183	1	1	FALSE	0.3	1
#E41A1C	202	0.822921819475253	1	1	FALSE	0.3	1
#E41A1C	203	0.822341845539154	1	1	FALSE	0.3	1
#E41A1C	204	0.825218722840653	1	1	FALSE	0.3	1
#E41A1C	205	0.827793609498746	1	1	FALSE	0.3	1
#E41A1C	206	0.830019358050025	1	1	FALSE	0.3	1
#E41A1C	207	0.822592118964377	1	1	FALSE	0.3	1
#E41A1C	208	0.82497322026052	1	1	FALSE	0.3	1
#E41A1C	209	0.821340280861349	1	1	FALSE	0.3	1
#E41A1C	210	0.822323395241832	1	1	FALSE	0.3	1
#E41A1C	211	0.827032393307517	1	1	FALSE	0.3	1
#E41A1C	212	0.827681655044902	1	1	FALSE	0.3	1
#E41A1C	213	0.830401676756895	1	1	FALSE	0.3	1
#E41A1C	214	0.825173237705523	1	1	FALSE	0.3	1
#E41A1C	215	0.834447093364318	1	1	FALSE	0.3	1
#E41A1C	216	0.830406681269813	1	1	FALSE	0.3	1
#E41A1C	217	0.830184470277486	1	1	FALSE	0.3	1
#E41A1C	218	0.834685596491216	1	1	FALSE	0.3	1
#E41A1C	219	0.829768473291743	1	1	FALSE	0.3	1
#E41A1C	220	0.835965501105213	1	1	FALSE	0.3	1
#E41A1C	221	0.835275208002155	1	1	FALSE	0.3	1
#E41A1C	222	0.833547097954281	1	1	FALSE	0.3	1
#E41A1C	223	0.825437841581008	1	1	FALSE	0.3	1
#E41A1C	224	0.834157838617447	1	1	FALSE	0.3	1
#E41A1C	225	0.835714434481198	1	1	FALSE	0.3	1
#E41A1C	226	0.834816635296735	1	1	FALSE	0.3	1
#E41A1C	227	0.839564618325307	1	1	FALSE	0.3	1
#E41A1C	228	0.834093133047114	1	1	FALSE	0.3	1
#E41A1C	229	0.832419011402898	1	1	FALSE	0.3	1
#E41A1C	230	0.833800284436227	1	1	FALSE	0.3	1
#E41A1C	231	0.839308261960884	1	1	FALSE	0.3	1
#E41A1C	232	0.836397299974127	1	1	FALSE	0.3	1
#E41A1C	233	0.837951471332987	1	1	FALSE	0.3	1
#E41A1C	234	0.838752086273518	1	1	FALSE	0.3	1
#E41A1C	235	0.838965580719837	1	1	FALSE	0.3	1
#E41A1C	236	0.841156486147978	1	1	FALSE	0.3	1
#E41A1C	237	0.837106470365949	1	1	FALSE	0.3	1
#E41A1C	238	0.836574949628109	1	1	FALSE	0.3	1
#E41A1C	239	0.835760196492968	1	1	FALSE	0.3	1
#E41A1C	240	0.83912672107852	1	1	FALSE	0.3	1
#E41A1C	241	0.843117347732643	1	1	FALSE	0.3	1
#E41A1C	242	0.839983770386202	1	1	FALSE	0.3	1
#E41A1C	243	0.837661475189292	1	1	FALSE	0.3	1
#E41A1C	244	0.841847208718306	1	1	FALSE	0.3	1
#E41A1C	245	0.835253431590553	1	1	FALSE	0.3	1
#E41A1C	246	0.84088906121697	1	1	FALSE	0.3	1
#E41A1C	247	0.841300091655241	1	1	FALSE	0.3	1
#E41A1C	248	0.840790038167186	1	1	FALSE	0.3	1
#E41A1C	249	0.842318770504756	1	1	FALSE	0.3	1
#E41A1C	250	0.844587347426131	1	1	FALSE	0.3	1
#E41A1C	251	0.842481268205405	1	1	FALSE	0.3	1
#E41A1C	252	0.840306498582629	1	1	FALSE	0.3	1
#E41A1C	253	0.845208977363319	1	1	FALSE	0.3	1
#E41A1C	254	0.842610489858298	1	1	FALSE	0.3	1
#E41A1C	255	0.842088973194617	1	1	FALSE	0.3	1
#E41A1C	256	0.848105425529199	1	1	FALSE	0.3	1
#E41A1C	257	0.843845350067896	1	1	FALSE	0.3	1
#E41A1C	258	0.843063689609846	1	1	FALSE	0.3	1
#E41A1C	259	0.845831524882787	1	1	FALSE	0.3	1
#E41A1C	260	0.847071078404365	1	1	FALSE	0.3	1
#E41A1C	261	0.848238002037522	1	1	FALSE	0.3	1
#E41A1C	262	0.846291111249576	1	1	FALSE	0.3	1
#E41A1C	263	0.849886644461303	1	1	FALSE	0.3	1
#E41A1C	264	0.842967946455473	1	1	FALSE	0.3	1
#E41A1C	265	0.846248817650167	1	1	FALSE	0.3	1
#E41A1C	266	0.852122515692562	1	1	FALSE	0.3	1
#E41A1C	267	0.847488665526265	1	1	FALSE	0.3	1
#E41A1C	268	0.847041667951093	1	1	FALSE	0.3	1
#E41A1C	269	0.848158710598862	1	1	FALSE	0.3	1
#E41A1C	270	0.847658699587193	1	1	FALSE	0.3	1
#E41A1C	271	0.844654219607389	1	1	FALSE	0.3	1
#E41A1C	272	0.850578721363744	1	1	FALSE	0.3	1
#E41A1C	273	0.84722419729766	1	1	FALSE	0.3	1
#E41A1C	274	0.840631525298254	1	1	FALSE	0.3	1
#E41A1C	275	0.847987303659875	1	1	FALSE	0.3	1
#E41A1C	276	0.851439483675352	1	1	FALSE	0.3	1
#E41A1C	277	0.842621081136497	1	1	FALSE	0.3	1
#E41A1C	278	0.84217446671235	1	1	FALSE	0.3	1
#E41A1C	279	0.841502776060413	1	1	FALSE	0.3	1
#E41A1C	280	0.846033996544648	1	1	FALSE	0.3	1
#E41A1C	281	0.846029531948689	1	1	FALSE	0.3	1
#E41A1C	282	0.845633712984962	1	1	FALSE	0.3	1
#E41A1C	283	0.840495684770024	1	1	FALSE	0.3	1
#E41A1C	284	0.837152975813596	1	1	FALSE	0.3	1
#E41A1C	285	0.834918474255845	1	1	FALSE	0.3	1
#E41A1C	286	0.843422913062742	1	1	FALSE	0.3	1
#E41A1C	287	0.839355606389468	1	1	FALSE	0.3	1
#E41A1C	288	0.837086480229468	1	1	FALSE	0.3	1
#E41A1C	289	0.841081118951581	1	1	FALSE	0.3	1
#E41A1C	290	0.840353679059941	1	1	FALSE	0.3	1
#E41A1C	291	0.836402868630269	1	1	FALSE	0.3	1
#E41A1C	292	0.841409407987417	1	1	FALSE	0.3	1
#E41A1C	293	0.840329066688107	1	1	FALSE	0.3	1
#E41A1C	294	0.840850302833801	1	1	FALSE	0.3	1
#E41A1C	295	0.834920081335674	1	1	FALSE	0.3	1
#E41A1C	296	0.836997892226073	1	1	FALSE	0.3	1
#E41A1C	297	0.831651315429833	1	1	FALSE	0.3	1
#E41A1C	298	0.83327574009073	1	1	FALSE	0.3	1
#E41A1C	299	0.83690017665804	1	1	FALSE	0.3	1
#E41A1C	300	0.831770307497004	1	1	FALSE	0.3	1
#377EB8	-300	0.777657322931781	1	2	FALSE	0.3	1
#377EB8	-299	0.781844754924173	1	2	FALSE	0.3	1
#377EB8	-298	0.784206542839993	1	2	FALSE	0.3	1
#377EB8	-297	0.782407879391329	1	2	FALSE	0.3	1
#377EB8	-296	0.781068370510564	1	2	FALSE	0.3	1
#377EB8	-295	0.790227841958806	1	2	FALSE	0.3	1
#377EB8	-294	0.789124716322231	1	2	FALSE	0.3	1
#377EB8	-293	0.786068172334133	1	2	FALSE	0.3	1
#377EB8	-292	0.785806806737908	1	2	FALSE	0.3	1
#377EB8	-291	0.783251012581936	1	2	FALSE	0.3	1
#377EB8	-290	0.776265067803386	1	2	FALSE	0.3	1
#377EB8	-289	0.783981668491421	1	2	FALSE	0.3	1
#377EB8	-288	0.78487886640726	1	2	FALSE	0.3	1
#377EB8	-287	0.785881930830701	1	2	FALSE	0.3	1
#377EB8	-286	0.786579749983964	1	2	FALSE	0.3	1
#377EB8	-285	0.791922857655314	1	2	FALSE	0.3	1
#377EB8	-284	0.790953586466395	1	2	FALSE	0.3	1
#377EB8	-283	0.784982162632443	1	2	FALSE	0.3	1
#377EB8	-282	0.787404334820431	1	2	FALSE	0.3	1
#377EB8	-281	0.788826686789763	1	2	FALSE	0.3	1
#377EB8	-280	0.78559394123914	1	2	FALSE	0.3	1
#377EB8	-279	0.785500753168366	1	2	FALSE	0.3	1
#377EB8	-278	0.79205539720314	1	2	FALSE	0.3	1
#377EB8	-277	0.785377523947906	1	2	FALSE	0.3	1
#377EB8	-276	0.785592081166278	1	2	FALSE	0.3	1
#377EB8	-275	0.787427478553544	1	2	FALSE	0.3	1
#377EB8	-274	0.78880497010923	1	2	FALSE	0.3	1
#377EB8	-273	0.788672776721698	1	2	FALSE	0.3	1
#377EB8	-272	0.788745565048893	1	2	FALSE	0.3	1
#377EB8	-271	0.782424486688607	1	2	FALSE	0.3	1
#377EB8	-270	0.781523655996289	1	2	FALSE	0.3	1
#377EB8	-269	0.782267478283732	1	2	FALSE	0.3	1
#377EB8	-268	0.778778724590589	1	2	FALSE	0.3	1
#377EB8	-267	0.787131316758796	1	2	FALSE	0.3	1
#377EB8	-266	0.78263406991933	1	2	FALSE	0.3	1
#377EB8	-265	0.781234944456034	1	2	FALSE	0.3	1
#377EB8	-264	0.78276967407597	1	2	FALSE	0.3	1
#377EB8	-263	0.78309375739902	1	2	FALSE	0.3	1
#377EB8	-262	0.787691804270707	1	2	FALSE	0.3	1
#377EB8	-261	0.781166055609424	1	2	FALSE	0.3	1
#377EB8	-260	0.777057480365013	1	2	FALSE	0.3	1
#377EB8	-259	0.774258015957957	1	2	FALSE	0.3	1
#377EB8	-258	0.778019121703507	1	2	FALSE	0.3	1
#377EB8	-257	0.784982914483074	1	2	FALSE	0.3	1
#377EB8	-256	0.780225187504713	1	2	FALSE	0.3	1
#377EB8	-255	0.784814027518378	1	2	FALSE	0.3	1
#377EB8	-254	0.780417161231704	1	2	FALSE	0.3	1
#377EB8	-253	0.777679749821845	1	2	FALSE	0.3	1
#377EB8	-252	0.778725833493578	1	2	FALSE	0.3	1
#377EB8	-251	0.780070254024482	1	2	FALSE	0.3	1
#377EB8	-250	0.776936669160926	1	2	FALSE	0.3	1
#377EB8	-249	0.776073982602254	1	2	FALSE	0.3	1
#377EB8	-248	0.777709032996694	1	2	FALSE	0.3	1
#377EB8	-247	0.778564597585013	1	2	FALSE	0.3	1
#377EB8	-246	0.777174688942796	1	2	FALSE	0.3	1
#377EB8	-245	0.781683882294536	1	2	FALSE	0.3	1
#377EB8	-244	0.779554903096926	1	2	FALSE	0.3	1
#377EB8	-243	0.780277591679131	1	2	FALSE	0.3	1
#377EB8	-242	0.778251917141865	1	2	FALSE	0.3	1
#377EB8	-241	0.784787368528258	1	2	FALSE	0.3	1
#377EB8	-240	0.777698134419068	1	2	FALSE	0.3	1
#377EB8	-239	0.778755431150683	1	2	FALSE	0.3	1
#377EB8	-238	0.780787954059626	1	2	FALSE	0.3	1
#377EB8	-237	0.779817442569645	1	2	FALSE	0.3	1
#377EB8	-236	0.780849371197781	1	2	FALSE	0.3	1
#377EB8	-235	0.78176511669745	1	2	FALSE	0.3	1
#377EB8	-234	0.778162876361131	1	2	FALSE	0.3	1
#377EB8	-233	0.782832728770369	1	2	FALSE	0.3	1
#377EB8	-232	0.781011675476378	1	2	FALSE	0.3	1
#377EB8	-231	0.778796302925591	1	2	FALSE	0.3	1
#377EB8	-230	0.782477260788233	1	2	FALSE	0.3	1
#377EB8	-229	0.78376262318941	1	2	FALSE	0.3	1
#377EB8	-228	0.783487456374752	1	2	FALSE	0.3	1
#377EB8	-227	0.783472102410114	1	2	FALSE	0.3	1
#377EB8	-226	0.787109644017542	1	2	FALSE	0.3	1
#377EB8	-225	0.786640835769476	1	2	FALSE	0.3	1
#377EB8	-224	0.78522686396056	1	2	FALSE	0.3	1
#377EB8	-223	0.781481490527274	1	2	FALSE	0.3	1
#377EB8	-222	0.787387923467398	1	2	FALSE	0.3	1
#377EB8	-221	0.78815392330765	1	2	FALSE	0.3	1
#377EB8	-220	0.786283198337891	1	2	FALSE	0.3	1
#377EB8	-219	0.788039164685342	1	2	FALSE	0.3	1
#377EB8	-218	0.787623905369356	1	2	FALSE	0.3	1
#377EB8	-217	0.787936558991877	1	2	FALSE	0.3	1
#377EB8	-216	0.784620820894149	1	2	FALSE	0.3	1
#377EB8	-215	0.78367374897304	1	2	FALSE	0.3	1
#377EB8	-214	0.788323305878375	1	2	FALSE	0.3	1
#377EB8	-213	0.794153547896327	1	2	FALSE	0.3	1
#377EB8	-212	0.790448944048212	1	2	FALSE	0.3	1
#377EB8	-211	0.795341026446935	1	2	FALSE	0.3	1
#377EB8	-210	0.803361262178809	1	2	FALSE	0.3	1
#377EB8	-209	0.789239642540281	1	2	FALSE	0.3	1
#377EB8	-208	0.795236776811977	1	2	FALSE	0.3	1
#377EB8	-207	0.799832536466508	1	2	FALSE	0.3	1
#377EB8	-206	0.794668718209381	1	2	FALSE	0.3	1
#377EB8	-205	0.799234690647826	1	2	FALSE	0.3	1
#377EB8	-204	0.801976744705495	1	2	FALSE	0.3	1
#377EB8	-203	0.8017811928747	1	2	FALSE	0.3	1
#377EB8	-202	0.798172098290738	1	2	FALSE	0.3	1
#377EB8	-201	0.80077358160792	1	2	FALSE	0.3	1
#377EB8	-200	0.798486256881337	1	2	FALSE	0.3	1
#377EB8	-199	0.799670925527073	1	2	FALSE	0.3	1
#377EB8	-198	0.794513656737348	1	2	FALSE	0.3	1
#377EB8	-197	0.802336590159124	1	2	FALSE	0.3	1
#377EB8	-196	0.801614691739092	1	2	FALSE	0.3	1
#377EB8	-195	0.798622386794197	1	2	FALSE	0.3	1
#377EB8	-194	0.80173275869255	1	2	FALSE	0.3	1
#377EB8	-193	0.800471912404452	1	2	FALSE	0.3	1
#377EB8	-192	0.798024474811976	1	2	FALSE	0.3	1
#377EB8	-191	0.802102477783769	1	2	FALSE	0.3	1
#377EB8	-190	0.803680632851679	1	2	FALSE	0.3	1
#377EB8	-189	0.800746959401479	1	2	FALSE	0.3	1
#377EB8	-188	0.810243907663709	1	2	FALSE	0.3	1
#377EB8	-187	0.808610031916084	1	2	FALSE	0.3	1
#377EB8	-186	0.804579977731675	1	2	FALSE	0.3	1
#377EB8	-185	0.803012535769502	1	2	FALSE	0.3	1
#377EB8	-184	0.808980923094899	1	2	FALSE	0.3	1
#377EB8	-183	0.810023813395713	1	2	FALSE	0.3	1
#377EB8	-182	0.815034225887038	1	2	FALSE	0.3	1
#377EB8	-181	0.818430369379077	1	2	FALSE	0.3	1
#377EB8	-180	0.818792175306386	1	2	FALSE	0.3	1
#377EB8	-179	0.81206953998838	1	2	FALSE	0.3	1
#377EB8	-178	0.822288056597611	1	2	FALSE	0.3	1
#377EB8	-177	0.817188260494792	1	2	FALSE	0.3	1
#377EB8	-176	0.820419411409886	1	2	FALSE	0.3	1
#377EB8	-175	0.818812468002828	1	2	FALSE	0.3	1
#377EB8	-174	0.820166089267524	1	2	FALSE	0.3	1
#377EB8	-173	0.819222046190121	1	2	FALSE	0.3	1
#377EB8	-172	0.819068657020886	1	2	FALSE	0.3	1
#377EB8	-171	0.821606259716384	1	2	FALSE	0.3	1
#377EB8	-170	0.818857007300723	1	2	FALSE	0.3	1
#377EB8	-169	0.82320035914084	1	2	FALSE	0.3	1
#377EB8	-168	0.816747018160957	1	2	FALSE	0.3	1
#377EB8	-167	0.816314470979061	1	2	FALSE	0.3	1
#377EB8	-166	0.818934322545185	1	2	FALSE	0.3	1
#377EB8	-165	0.822833290036417	1	2	FALSE	0.3	1
#377EB8	-164	0.818036375337904	1	2	FALSE	0.3	1
#377EB8	-163	0.81924839555541	1	2	FALSE	0.3	1
#377EB8	-162	0.817782721855705	1	2	FALSE	0.3	1
#377EB8	-161	0.816232573635416	1	2	FALSE	0.3	1
#377EB8	-160	0.818214199126923	1	2	FALSE	0.3	1
#377EB8	-159	0.822968164318468	1	2	FALSE	0.3	1
#377EB8	-158	0.818003325270585	1	2	FALSE	0.3	1
#377EB8	-157	0.81556173689901	1	2	FALSE	0.3	1
#377EB8	-156	0.819558179494752	1	2	FALSE	0.3	1
#377EB8	-155	0.821007221113695	1	2	FALSE	0.3	1
#377EB8	-154	0.828629499445634	1	2	FALSE	0.3	1
#377EB8	-153	0.823521616458946	1	2	FALSE	0.3	1
#377EB8	-152	0.815803914443222	1	2	FALSE	0.3	1
#377EB8	-151	0.823074954085647	1	2	FALSE	0.3	1
#377EB8	-150	0.820987968687016	1	2	FALSE	0.3	1
#377EB8	-149	0.820188385867648	1	2	FALSE	0.3	1
#377EB8	-148	0.828121962809039	1	2	FALSE	0.3	1
#377EB8	-147	0.826217966025657	1	2	FALSE	0.3	1
#377EB8	-146	0.822476190622286	1	2	FALSE	0.3	1
#377EB8	-145	0.824683020274341	1	2	FALSE	0.3	1
#377EB8	-144	0.825687113724887	1	2	FALSE	0.3	1
#377EB8	-143	0.827143332757137	1	2	FALSE	0.3	1
#377EB8	-142	0.825471951045892	1	2	FALSE	0.3	1
#377EB8	-141	0.827664330837148	1	2	FALSE	0.3	1
#377EB8	-140	0.824328139106336	1	2	FALSE	0.3	1
#377EB8	-139	0.831242591549997	1	2	FALSE	0.3	1
#377EB8	-138	0.821808331125436	1	2	FALSE	0.3	1
#377EB8	-137	0.819850143413922	1	2	FALSE	0.3	1
#377EB8	-136	0.821725447923635	1	2	FALSE	0.3	1
#377EB8	-135	0.815493084109883	1	2	FALSE	0.3	1
#377EB8	-134	0.813242060810941	1	2	FALSE	0.3	1
#377EB8	-133	0.820945089430678	1	2	FALSE	0.3	1
#377EB8	-132	0.815833477614828	1	2	FALSE	0.3	1
#377EB8	-131	0.813910682369714	1	2	FALSE	0.3	1
#377EB8	-130	0.817237032153784	1	2	FALSE	0.3	1
#377EB8	-129	0.808538672678607	1	2	FALSE	0.3	1
#377EB8	-128	0.807744515265389	1	2	FALSE	0.3	1
#377EB8	-127	0.811267878927635	1	2	FALSE	0.3	1
#377EB8	-126	0.809390674231828	1	2	FALSE	0.3	1
#377EB8	-125	0.803686457811159	1	2	FALSE	0.3	1
#377EB8	-124	0.809739613703995	1	2	FALSE	0.3	1
#377EB8	-123	0.808696854711722	1	2	FALSE	0.3	1
#377EB8	-122	0.805481579430407	1	2	FALSE	0.3	1
#377EB8	-121	0.818810709101114	1	2	FALSE	0.3	1
#377EB8	-120	0.81190857743027	1	2	FALSE	0.3	1
#377EB8	-119	0.807522038497856	1	2	FALSE	0.3	1
#377EB8	-118	0.814554449320012	1	2	FALSE	0.3	1
#377EB8	-117	0.80678050035905	1	2	FALSE	0.3	1
#377EB8	-116	0.808795818174965	1	2	FALSE	0.3	1
#377EB8	-115	0.805718658063696	1	2	FALSE	0.3	1
#377EB8	-114	0.815882957433429	1	2	FALSE	0.3	1
#377EB8	-113	0.81194843320959	1	2	FALSE	0.3	1
#377EB8	-112	0.824906278272364	1	2	FALSE	0.3	1
#377EB8	-111	0.820990322838052	1	2	FALSE	0.3	1
#377EB8	-110	0.816248624778048	1	2	FALSE	0.3	1
#377EB8	-109	0.822287536208094	1	2	FALSE	0.3	1
#377EB8	-108	0.816957355540495	1	2	FALSE	0.3	1
#377EB8	-107	0.817296909316261	1	2	FALSE	0.3	1
#377EB8	-106	0.824527891620187	1	2	FALSE	0.3	1
#377EB8	-105	0.820466500032716	1	2	FALSE	0.3	1
#377EB8	-104	0.822784228678668	1	2	FALSE	0.3	1
#377EB8	-103	0.828589899140596	1	2	FALSE	0.3	1
#377EB8	-102	0.831703238824749	1	2	FALSE	0.3	1
#377EB8	-101	0.824442323946079	1	2	FALSE	0.3	1
#377EB8	-100	0.827569573423641	1	2	FALSE	0.3	1
#377EB8	-99	0.823104435254668	1	2	FALSE	0.3	1
#377EB8	-98	0.816437794215093	1	2	FALSE	0.3	1
#377EB8	-97	0.822220204704043	1	2	FALSE	0.3	1
#377EB8	-96	0.817406820153806	1	2	FALSE	0.3	1
#377EB8	-95	0.820085642480383	1	2	FALSE	0.3	1
#377EB8	-94	0.82085658436919	1	2	FALSE	0.3	1
#377EB8	-93	0.821427332810788	1	2	FALSE	0.3	1
#377EB8	-92	0.820794296855184	1	2	FALSE	0.3	1
#377EB8	-91	0.825058660377741	1	2	FALSE	0.3	1
#377EB8	-90	0.818726131881537	1	2	FALSE	0.3	1
#377EB8	-89	0.808983355422465	1	2	FALSE	0.3	1
#377EB8	-88	0.81759497998055	1	2	FALSE	0.3	1
#377EB8	-87	0.812391823016852	1	2	FALSE	0.3	1
#377EB8	-86	0.801262134571939	1	2	FALSE	0.3	1
#377EB8	-85	0.80303933936076	1	2	FALSE	0.3	1
#377EB8	-84	0.80137561789836	1	2	FALSE	0.3	1
#377EB8	-83	0.796880409957347	1	2	FALSE	0.3	1
#377EB8	-82	0.809802115560488	1	2	FALSE	0.3	1
#377EB8	-81	0.804849686704615	1	2	FALSE	0.3	1
#377EB8	-80	0.799266315712505	1	2	FALSE	0.3	1
#377EB8	-79	0.806676823488093	1	2	FALSE	0.3	1
#377EB8	-78	0.804229205529358	1	2	FALSE	0.3	1
#377EB8	-77	0.806009067969839	1	2	FALSE	0.3	1
#377EB8	-76	0.802040850403015	1	2	FALSE	0.3	1
#377EB8	-75	0.80118623692632	1	2	FALSE	0.3	1
#377EB8	-74	0.779953211762796	1	2	FALSE	0.3	1
#377EB8	-73	0.79698330892737	1	2	FALSE	0.3	1
#377EB8	-72	0.79522275077872	1	2	FALSE	0.3	1
#377EB8	-71	0.807100023297904	1	2	FALSE	0.3	1
#377EB8	-70	0.840193537665187	1	2	FALSE	0.3	1
#377EB8	-69	0.815309728389669	1	2	FALSE	0.3	1
#377EB8	-68	0.763926343797141	1	2	FALSE	0.3	1
#377EB8	-67	0.738151379733742	1	2	FALSE	0.3	1
#377EB8	-66	0.768463276012745	1	2	FALSE	0.3	1
#377EB8	-65	0.789631976800934	1	2	FALSE	0.3	1
#377EB8	-64	0.808641703479239	1	2	FALSE	0.3	1
#377EB8	-63	0.799208640186808	1	2	FALSE	0.3	1
#377EB8	-62	0.767915859844687	1	2	FALSE	0.3	1
#377EB8	-61	0.779286895049091	1	2	FALSE	0.3	1
#377EB8	-60	0.789706540900241	1	2	FALSE	0.3	1
#377EB8	-59	0.791614397573049	1	2	FALSE	0.3	1
#377EB8	-58	0.795361910814915	1	2	FALSE	0.3	1
#377EB8	-57	0.774260740034215	1	2	FALSE	0.3	1
#377EB8	-56	0.76098618372634	1	2	FALSE	0.3	1
#377EB8	-55	0.751581447391511	1	2	FALSE	0.3	1
#377EB8	-54	0.812539363983768	1	2	FALSE	0.3	1
#377EB8	-53	0.831728895360152	1	2	FALSE	0.3	1
#377EB8	-52	0.809432342057657	1	2	FALSE	0.3	1
#377EB8	-51	0.793718501975048	1	2	FALSE	0.3	1
#377EB8	-50	0.777823257440395	1	2	FALSE	0.3	1
#377EB8	-49	0.765954253438134	1	2	FALSE	0.3	1
#377EB8	-48	0.712871617471246	1	2	FALSE	0.3	1
#377EB8	-47	0.753513545547343	1	2	FALSE	0.3	1
#377EB8	-46	0.821332495431857	1	2	FALSE	0.3	1
#377EB8	-45	0.849854914945891	1	2	FALSE	0.3	1
#377EB8	-44	0.81175013405969	1	2	FALSE	0.3	1
#377EB8	-43	0.748355279408541	1	2	FALSE	0.3	1
#377EB8	-42	0.681003619511427	1	2	FALSE	0.3	1
#377EB8	-41	0.671821834344435	1	2	FALSE	0.3	1
#377EB8	-40	0.811563302164332	1	2	FALSE	0.3	1
#377EB8	-39	0.844423365059871	1	2	FALSE	0.3	1
#377EB8	-38	0.816737294491182	1	2	FALSE	0.3	1
#377EB8	-37	0.775782633597472	1	2	FALSE	0.3	1
#377EB8	-36	0.741372472557934	1	2	FALSE	0.3	1
#377EB8	-35	0.70672221042667	1	2	FALSE	0.3	1
#377EB8	-34	0.741798003785229	1	2	FALSE	0.3	1
#377EB8	-33	0.842198385575653	1	2	FALSE	0.3	1
#377EB8	-32	0.785801760462495	1	2	FALSE	0.3	1
#377EB8	-31	0.75513669592802	1	2	FALSE	0.3	1
#377EB8	-30	0.756929544889502	1	2	FALSE	0.3	1
#377EB8	-29	0.793463876423772	1	2	FALSE	0.3	1
#377EB8	-28	0.785412085890654	1	2	FALSE	0.3	1
#377EB8	-27	0.768786191583506	1	2	FALSE	0.3	1
#377EB8	-26	0.798127246051231	1	2	FALSE	0.3	1
#377EB8	-25	0.788162214819176	1	2	FALSE	0.3	1
#377EB8	-24	0.761704731664831	1	2	FALSE	0.3	1
#377EB8	-23	0.810690961677232	1	2	FALSE	0.3	1
#377EB8	-22	0.8335586016557	1	2	FALSE	0.3	1
#377EB8	-21	0.830388066212871	1	2	FALSE	0.3	1
#377EB8	-20	0.81289320845978	1	2	FALSE	0.3	1
#377EB8	-19	0.83568495410938	1	2	FALSE	0.3	1
#377EB8	-18	0.777272734252069	1	2	FALSE	0.3	1
#377EB8	-17	0.756626426918443	1	2	FALSE	0.3	1
#377EB8	-16	0.840352168544797	1	2	FALSE	0.3	1
#377EB8	-15	0.767980280794784	1	2	FALSE	0.3	1
#377EB8	-14	0.801851917271697	1	2	FALSE	0.3	1
#377EB8	-13	0.829709119598008	1	2	FALSE	0.3	1
#377EB8	-12	0.782532045425045	1	2	FALSE	0.3	1
#377EB8	-11	0.715158456045564	1	2	FALSE	0.3	1
#377EB8	-10	0.76052394564211	1	2	FALSE	0.3	1
#377EB8	-9	0.794874831663005	1	2	FALSE	0.3	1
#377EB8	-8	0.73932065123312	1	2	FALSE	0.3	1
#377EB8	-7	0.720730518160577	1	2	FALSE	0.3	1
#377EB8	-6	0.822978754799094	1	2	FALSE	0.3	1
#377EB8	-5	0.836000467464794	1	2	FALSE	0.3	1
#377EB8	-4	0.793108705557021	1	2	FALSE	0.3	1
#377EB8	-3	0.652438891467893	1	2	FALSE	0.3	1
#377EB8	-2	0.70304863895315	1	2	FALSE	0.3	1
#377EB8	-1	0.920957689928015	1	2	FALSE	0.3	1
#377EB8	0	0.903960021817747	1	2	FALSE	0.3	1
#377EB8	1	0.831298824445097	1	2	FALSE	0.3	1
#377EB8	2	0.819525895067163	1	2	FALSE	0.3	1
#377EB8	3	0.742275372286111	1	2	FALSE	0.3	1
#377EB8	4	0.767686257777231	1	2	FALSE	0.3	1
#377EB8	5	0.807196287232926	1	2	FALSE	0.3	1
#377EB8	6	1.00217506682763	1	2	FALSE	0.3	1
#377EB8	7	0.946827856425346	1	2	FALSE	0.3	1
#377EB8	8	0.754149707417928	1	2	FALSE	0.3	1
#377EB8	9	0.644234854212218	1	2	FALSE	0.3	1
#377EB8	10	0.768241668093204	1	2	FALSE	0.3	1
#377EB8	11	0.922257144538778	1	2	FALSE	0.3	1
#377EB8	12	0.878684526389062	1	2	FALSE	0.3	1
#377EB8	13	0.76242083296459	1	2	FALSE	0.3	1
#377EB8	14	0.794386404640848	1	2	FALSE	0.3	1
#377EB8	15	0.814556419495698	1	2	FALSE	0.3	1
#377EB8	16	0.758350499956434	1	2	FALSE	0.3	1
#377EB8	17	0.804092897300179	1	2	FALSE	0.3	1
#377EB8	18	0.820402774484494	1	2	FALSE	0.3	1
#377EB8	19	0.796371239081263	1	2	FALSE	0.3	1
#377EB8	20	0.769393536518183	1	2	FALSE	0.3	1
#377EB8	21	0.795171939711981	1	2	FALSE	0.3	1
#377EB8	22	0.829639296758431	1	2	FALSE	0.3	1
#377EB8	23	0.823110791076015	1	2	FALSE	0.3	1
#377EB8	24	0.830272714130151	1	2	FALSE	0.3	1
#377EB8	25	0.779049325145104	1	2	FALSE	0.3	1
#377EB8	26	0.761093025606952	1	2	FALSE	0.3	1
#377EB8	27	0.836960178467015	1	2	FALSE	0.3	1
#377EB8	28	0.808189662707557	1	2	FALSE	0.3	1
#377EB8	29	0.792799299456017	1	2	FALSE	0.3	1
#377EB8	30	0.823967467203331	1	2	FALSE	0.3	1
#377EB8	31	0.852878170001716	1	2	FALSE	0.3	1
#377EB8	32	0.827621396659913	1	2	FALSE	0.3	1
#377EB8	33	0.796807100470302	1	2	FALSE	0.3	1
#377EB8	34	0.860247113159758	1	2	FALSE	0.3	1
#377EB8	35	0.80875193620287	1	2	FALSE	0.3	1
#377EB8	36	0.77041927894506	1	2	FALSE	0.3	1
#377EB8	37	0.808322686370502	1	2	FALSE	0.3	1
#377EB8	38	0.909127130504303	1	2	FALSE	0.3	1
#377EB8	39	0.865989420321007	1	2	FALSE	0.3	1
#377EB8	40	0.814673125821161	1	2	FALSE	0.3	1
#377EB8	41	0.802516300841646	1	2	FALSE	0.3	1
#377EB8	42	0.795256452544114	1	2	FALSE	0.3	1
#377EB8	43	0.816790982644924	1	2	FALSE	0.3	1
#377EB8	44	0.889928601245665	1	2	FALSE	0.3	1
#377EB8	45	0.949801869273507	1	2	FALSE	0.3	1
#377EB8	46	0.856159843042338	1	2	FALSE	0.3	1
#377EB8	47	0.813667754763763	1	2	FALSE	0.3	1
#377EB8	48	0.771390783958086	1	2	FALSE	0.3	1
#377EB8	49	0.791286998253989	1	2	FALSE	0.3	1
#377EB8	50	0.819601921462098	1	2	FALSE	0.3	1
#377EB8	51	0.855841113334185	1	2	FALSE	0.3	1
#377EB8	52	0.85640077312989	1	2	FALSE	0.3	1
#377EB8	53	0.786181334532016	1	2	FALSE	0.3	1
#377EB8	54	0.788846686979996	1	2	FALSE	0.3	1
#377EB8	55	0.795989673369309	1	2	FALSE	0.3	1
#377EB8	56	0.79933288591213	1	2	FALSE	0.3	1
#377EB8	57	0.777219167692083	1	2	FALSE	0.3	1
#377EB8	58	0.808683301550948	1	2	FALSE	0.3	1
#377EB8	59	0.819679817644701	1	2	FALSE	0.3	1
#377EB8	60	0.768375194517767	1	2	FALSE	0.3	1
#377EB8	61	0.769289442714225	1	2	FALSE	0.3	1
#377EB8	62	0.809631876651243	1	2	FALSE	0.3	1
#377EB8	63	0.829220892868182	1	2	FALSE	0.3	1
#377EB8	64	0.835176062981791	1	2	FALSE	0.3	1
#377EB8	65	0.82574057579698	1	2	FALSE	0.3	1
#377EB8	66	0.806242232550327	1	2	FALSE	0.3	1
#377EB8	67	0.7727813251426	1	2	FALSE	0.3	1
#377EB8	68	0.78889363994618	1	2	FALSE	0.3	1
#377EB8	69	0.82295624692502	1	2	FALSE	0.3	1
#377EB8	70	0.843830910658317	1	2	FALSE	0.3	1
#377EB8	71	0.851326247798232	1	2	FALSE	0.3	1
#377EB8	72	0.827327157014506	1	2	FALSE	0.3	1
#377EB8	73	0.815774250622561	1	2	FALSE	0.3	1
#377EB8	74	0.812712425568394	1	2	FALSE	0.3	1
#377EB8	75	0.825898365171314	1	2	FALSE	0.3	1
#377EB8	76	0.831562716371673	1	2	FALSE	0.3	1
#377EB8	77	0.833618693918181	1	2	FALSE	0.3	1
#377EB8	78	0.839301103481585	1	2	FALSE	0.3	1
#377EB8	79	0.8490845212858	1	2	FALSE	0.3	1
#377EB8	80	0.854311338285064	1	2	FALSE	0.3	1
#377EB8	81	0.850147377030296	1	2	FALSE	0.3	1
#377EB8	82	0.8417353910444	1	2	FALSE	0.3	1
#377EB8	83	0.839442438582158	1	2	FALSE	0.3	1
#377EB8	84	0.832064054036488	1	2	FALSE	0.3	1
#377EB8	85	0.83375316047275	1	2	FALSE	0.3	1
#377EB8	86	0.836844767637353	1	2	FALSE	0.3	1
#377EB8	87	0.83698265773155	1	2	FALSE	0.3	1
#377EB8	88	0.834590805671431	1	2	FALSE	0.3	1
#377EB8	89	0.834169731881093	1	2	FALSE	0.3	1
#377EB8	90	0.825518964051421	1	2	FALSE	0.3	1
#377EB8	91	0.816129820794397	1	2	FALSE	0.3	1
#377EB8	92	0.821610706419958	1	2	FALSE	0.3	1
#377EB8	93	0.816636645432564	1	2	FALSE	0.3	1
#377EB8	94	0.814154599659881	1	2	FALSE	0.3	1
#377EB8	95	0.817238867952427	1	2	FALSE	0.3	1
#377EB8	96	0.811134483302313	1	2	FALSE	0.3	1
#377EB8	97	0.812657890268857	1	2	FALSE	0.3	1
#377EB8	98	0.81100600188635	1	2	FALSE	0.3	1
#377EB8	99	0.808825081423729	1	2	FALSE	0.3	1
#377EB8	100	0.805229078880033	1	2	FALSE	0.3	1
#377EB8	101	0.802149065172857	1	2	FALSE	0.3	1
#377EB8	102	0.80467409647867	1	2	FALSE	0.3	1
#377EB8	103	0.799955656602735	1	2	FALSE	0.3	1
#377EB8	104	0.796549365861628	1	2	FALSE	0.3	1
#377EB8	105	0.795702828796458	1	2	FALSE	0.3	1
#377EB8	106	0.796136186836954	1	2	FALSE	0.3	1
#377EB8	107	0.796183866870289	1	2	FALSE	0.3	1
#377EB8	108	0.800297102899711	1	2	FALSE	0.3	1
#377EB8	109	0.795881349254181	1	2	FALSE	0.3	1
#377EB8	110	0.791524270024046	1	2	FALSE	0.3	1
#377EB8	111	0.800179822791686	1	2	FALSE	0.3	1
#377EB8	112	0.794422595704634	1	2	FALSE	0.3	1
#377EB8	113	0.793851596907204	1	2	FALSE	0.3	1
#377EB8	114	0.793903753023956	1	2	FALSE	0.3	1
#377EB8	115	0.79452652932949	1	2	FALSE	0.3	1
#377EB8	116	0.790678818956813	1	2	FALSE	0.3	1
#377EB8	117	0.795303729198068	1	2	FALSE	0.3	1
#377EB8	118	0.794038169502233	1	2	FALSE	0.3	1
#377EB8	119	0.792047958961627	1	2	FALSE	0.3	1
#377EB8	120	0.796410128419239	1	2	FALSE	0.3	1
#377EB8	121	0.790818653176379	1	2	FALSE	0.3	1
#377EB8	122	0.787686776380746	1	2	FALSE	0.3	1
#377EB8	123	0.788801630870356	1	2	FALSE	0.3	1
#377EB8	124	0.787364045002263	1	2	FALSE	0.3	1
#377EB8	125	0.781646580958604	1	2	FALSE	0.3	1
#377EB8	126	0.786523521175938	1	2	FALSE	0.3	1
#377EB8	127	0.779808105421655	1	2	FALSE	0.3	1
#377EB8	128	0.782258041505256	1	2	FALSE	0.3	1
#377EB8	129	0.778547701607562	1	2	FALSE	0.3	1
#377EB8	130	0.780375215210798	1	2	FALSE	0.3	1
#377EB8	131	0.781892058398779	1	2	FALSE	0.3	1
#377EB8	132	0.777228681367495	1	2	FALSE	0.3	1
#377EB8	133	0.776393941368839	1	2	FALSE	0.3	1
#377EB8	134	0.773837548646802	1	2	FALSE	0.3	1
#377EB8	135	0.771058940246433	1	2	FALSE	0.3	1
#377EB8	136	0.768690846324519	1	2	FALSE	0.3	1
#377EB8	137	0.771512893713669	1	2	FALSE	0.3	1
#377EB8	138	0.776920889070577	1	2	FALSE	0.3	1
#377EB8	139	0.766282943892092	1	2	FALSE	0.3	1
#377EB8	140	0.771422502267993	1	2	FALSE	0.3	1
#377EB8	141	0.764506186682971	1	2	FALSE	0.3	1
#377EB8	142	0.763359110612551	1	2	FALSE	0.3	1
#377EB8	143	0.772132699935219	1	2	FALSE	0.3	1
#377EB8	144	0.770604718025101	1	2	FALSE	0.3	1
#377EB8	145	0.768357739317168	1	2	FALSE	0.3	1
#377EB8	146	0.765915323738671	1	2	FALSE	0.3	1
#377EB8	147	0.766384346577464	1	2	FALSE	0.3	1
#377EB8	148	0.766360160015339	1	2	FALSE	0.3	1
#377EB8	149	0.771272122786651	1	2	FALSE	0.3	1
#377EB8	150	0.772337554937781	1	2	FALSE	0.3	1
#377EB8	151	0.767420385960189	1	2	FALSE	0.3	1
#377EB8	152	0.767550519243529	1	2	FALSE	0.3	1
#377EB8	153	0.770150029825827	1	2	FALSE	0.3	1
#377EB8	154	0.769275544411722	1	2	FALSE	0.3	1
#377EB8	155	0.768673821845997	1	2	FALSE	0.3	1
#377EB8	156	0.767176580561751	1	2	FALSE	0.3	1
#377EB8	157	0.771747405642349	1	2	FALSE	0.3	1
#377EB8	158	0.77496798881039	1	2	FALSE	0.3	1
#377EB8	159	0.774365285753185	1	2	FALSE	0.3	1
#377EB8	160	0.772544238335159	1	2	FALSE	0.3	1
#377EB8	161	0.769191945385429	1	2	FALSE	0.3	1
#377EB8	162	0.770594054982857	1	2	FALSE	0.3	1
#377EB8	163	0.776823954803772	1	2	FALSE	0.3	1
#377EB8	164	0.776176367567988	1	2	FALSE	0.3	1
#377EB8	165	0.774349398367455	1	2	FALSE	0.3	1
#377EB8	166	0.773368180666296	1	2	FALSE	0.3	1
#377EB8	167	0.772689084866718	1	2	FALSE	0.3	1
#377EB8	168	0.773895167971981	1	2	FALSE	0.3	1
#377EB8	169	0.775018064635842	1	2	FALSE	0.3	1
#377EB8	170	0.765930107237485	1	2	FALSE	0.3	1
#377EB8	171	0.766658226592567	1	2	FALSE	0.3	1
#377EB8	172	0.770117532335368	1	2	FALSE	0.3	1
#377EB8	173	0.76721955893928	1	2	FALSE	0.3	1
#377EB8	174	0.767791219658882	1	2	FALSE	0.3	1
#377EB8	175	0.769185232670422	1	2	FALSE	0.3	1
#377EB8	176	0.772020988803125	1	2	FALSE	0.3	1
#377EB8	177	0.769029990583887	1	2	FALSE	0.3	1
#377EB8	178	0.771172069486658	1	2	FALSE	0.3	1
#377EB8	179	0.767356761570316	1	2	FALSE	0.3	1
#377EB8	180	0.765636695569323	1	2	FALSE	0.3	1
#377EB8	181	0.76657412045656	1	2	FALSE	0.3	1
#377EB8	182	0.771102894767324	1	2	FALSE	0.3	1
#377EB8	183	0.772876346713831	1	2	FALSE	0.3	1
#377EB8	184	0.779388115579314	1	2	FALSE	0.3	1
#377EB8	185	0.777308638424593	1	2	FALSE	0.3	1
#377EB8	186	0.771443822972979	1	2	FALSE	0.3	1
#377EB8	187	0.774719141471846	1	2	FALSE	0.3	1
#377EB8	188	0.777421569931686	1	2	FALSE	0.3	1
#377EB8	189	0.779282929901421	1	2	FALSE	0.3	1
#377EB8	190	0.767231825300503	1	2	FALSE	0.3	1
#377EB8	191	0.775456732090913	1	2	FALSE	0.3	1
#377EB8	192	0.781868751927318	1	2	FALSE	0.3	1
#377EB8	193	0.77806323410534	1	2	FALSE	0.3	1
#377EB8	194	0.783574177999255	1	2	FALSE	0.3	1
#377EB8	195	0.780395545461263	1	2	FALSE	0.3	1
#377EB8	196	0.779301205923689	1	2	FALSE	0.3	1
#377EB8	197	0.776093225065871	1	2	FALSE	0.3	1
#377EB8	198	0.776878838052516	1	2	FALSE	0.3	1
#377EB8	199	0.77945038981352	1	2	FALSE	0.3	1
#377EB8	200	0.781156928965092	1	2	FALSE	0.3	1
#377EB8	201	0.77520972158239	1	2	FALSE	0.3	1
#377EB8	202	0.777693792203387	1	2	FALSE	0.3	1
#377EB8	203	0.776877816429232	1	2	FALSE	0.3	1
#377EB8	204	0.781909285206789	1	2	FALSE	0.3	1
#377EB8	205	0.777030862245638	1	2	FALSE	0.3	1
#377EB8	206	0.78119201180665	1	2	FALSE	0.3	1
#377EB8	207	0.778055812982461	1	2	FALSE	0.3	1
#377EB8	208	0.781366027062103	1	2	FALSE	0.3	1
#377EB8	209	0.777721713470641	1	2	FALSE	0.3	1
#377EB8	210	0.776349006095394	1	2	FALSE	0.3	1
#377EB8	211	0.782760195904649	1	2	FALSE	0.3	1
#377EB8	212	0.784372404277705	1	2	FALSE	0.3	1
#377EB8	213	0.781267982262106	1	2	FALSE	0.3	1
#377EB8	214	0.783397870420984	1	2	FALSE	0.3	1
#377EB8	215	0.784110068923371	1	2	FALSE	0.3	1
#377EB8	216	0.779783568860404	1	2	FALSE	0.3	1
#377EB8	217	0.787302952570458	1	2	FALSE	0.3	1
#377EB8	218	0.786959351644461	1	2	FALSE	0.3	1
#377EB8	219	0.790228628804224	1	2	FALSE	0.3	1
#377EB8	220	0.788865718417896	1	2	FALSE	0.3	1
#377EB8	221	0.790709416261188	1	2	FALSE	0.3	1
#377EB8	222	0.791494051824835	1	2	FALSE	0.3	1
#377EB8	223	0.789299968301009	1	2	FALSE	0.3	1
#377EB8	224	0.79145867672531	1	2	FALSE	0.3	1
#377EB8	225	0.793620087759113	1	2	FALSE	0.3	1
#377EB8	226	0.790697430915275	1	2	FALSE	0.3	1
#377EB8	227	0.793300921204641	1	2	FALSE	0.3	1
#377EB8	228	0.795064363347623	1	2	FALSE	0.3	1
#377EB8	229	0.790782098063338	1	2	FALSE	0.3	1
#377EB8	230	0.783264056334808	1	2	FALSE	0.3	1
#377EB8	231	0.786440177872185	1	2	FALSE	0.3	1
#377EB8	232	0.787161051600431	1	2	FALSE	0.3	1
#377EB8	233	0.793982296817557	1	2	FALSE	0.3	1
#377EB8	234	0.787920488941732	1	2	FALSE	0.3	1
#377EB8	235	0.787786821754862	1	2	FALSE	0.3	1
#377EB8	236	0.784664442286326	1	2	FALSE	0.3	1
#377EB8	237	0.789141016541095	1	2	FALSE	0.3	1
#377EB8	238	0.776234772458978	1	2	FALSE	0.3	1
#377EB8	239	0.787705450676731	1	2	FALSE	0.3	1
#377EB8	240	0.786749765606267	1	2	FALSE	0.3	1
#377EB8	241	0.788682840675786	1	2	FALSE	0.3	1
#377EB8	242	0.787372563626778	1	2	FALSE	0.3	1
#377EB8	243	0.785314946983382	1	2	FALSE	0.3	1
#377EB8	244	0.791174159992132	1	2	FALSE	0.3	1
#377EB8	245	0.789523707345662	1	2	FALSE	0.3	1
#377EB8	246	0.790359149379698	1	2	FALSE	0.3	1
#377EB8	247	0.781335373035169	1	2	FALSE	0.3	1
#377EB8	248	0.788629214337483	1	2	FALSE	0.3	1
#377EB8	249	0.791065317524617	1	2	FALSE	0.3	1
#377EB8	250	0.787943774977796	1	2	FALSE	0.3	1
#377EB8	251	0.788845298499978	1	2	FALSE	0.3	1
#377EB8	252	0.787960782846963	1	2	FALSE	0.3	1
#377EB8	253	0.78662284714779	1	2	FALSE	0.3	1
#377EB8	254	0.785849276477883	1	2	FALSE	0.3	1
#377EB8	255	0.788944312548797	1	2	FALSE	0.3	1
#377EB8	256	0.79597138968219	1	2	FALSE	0.3	1
#377EB8	257	0.790324737653004	1	2	FALSE	0.3	1
#377EB8	258	0.790993561802327	1	2	FALSE	0.3	1
#377EB8	259	0.790392761738666	1	2	FALSE	0.3	1
#377EB8	260	0.798112956617793	1	2	FALSE	0.3	1
#377EB8	261	0.798772933610209	1	2	FALSE	0.3	1
#377EB8	262	0.797182051569867	1	2	FALSE	0.3	1
#377EB8	263	0.796360625096745	1	2	FALSE	0.3	1
#377EB8	264	0.792745664682518	1	2	FALSE	0.3	1
#377EB8	265	0.794103871363165	1	2	FALSE	0.3	1
#377EB8	266	0.801980164158042	1	2	FALSE	0.3	1
#377EB8	267	0.801701108844389	1	2	FALSE	0.3	1
#377EB8	268	0.800417990230373	1	2	FALSE	0.3	1
#377EB8	269	0.794814925617168	1	2	FALSE	0.3	1
#377EB8	270	0.798048628416442	1	2	FALSE	0.3	1
#377EB8	271	0.800591906612898	1	2	FALSE	0.3	1
#377EB8	272	0.798858652009679	1	2	FALSE	0.3	1
#377EB8	273	0.79750688801036	1	2	FALSE	0.3	1
#377EB8	274	0.797345101562087	1	2	FALSE	0.3	1
#377EB8	275	0.793808134923815	1	2	FALSE	0.3	1
#377EB8	276	0.795763518097144	1	2	FALSE	0.3	1
#377EB8	277	0.798864201568778	1	2	FALSE	0.3	1
#377EB8	278	0.798165949395225	1	2	FALSE	0.3	1
#377EB8	279	0.796318433564617	1	2	FALSE	0.3	1
#377EB8	280	0.796695382691892	1	2	FALSE	0.3	1
#377EB8	281	0.793345483745407	1	2	FALSE	0.3	1
#377EB8	282	0.798631039795753	1	2	FALSE	0.3	1
#377EB8	283	0.791673455180692	1	2	FALSE	0.3	1
#377EB8	284	0.789723214609324	1	2	FALSE	0.3	1
#377EB8	285	0.79248873582683	1	2	FALSE	0.3	1
#377EB8	286	0.788835941164853	1	2	FALSE	0.3	1
#377EB8	287	0.790957996634535	1	2	FALSE	0.3	1
#377EB8	288	0.790232499675296	1	2	FALSE	0.3	1
#377EB8	289	0.791826443778027	1	2	FALSE	0.3	1
#377EB8	290	0.788558507320163	1	2	FALSE	0.3	1
#377EB8	291	0.790871066543525	1	2	FALSE	0.3	1
#377EB8	292	0.794550169438976	1	2	FALSE	0.3	1
#377EB8	293	0.79154491577533	1	2	FALSE	0.3	1
#377EB8	294	0.790334374214544	1	2	FALSE	0.3	1
#377EB8	295	0.791169985111155	1	2	FALSE	0.3	1
#377EB8	296	0.787146215217862	1	2	FALSE	0.3	1
#377EB8	297	0.786024309008517	1	2	FALSE	0.3	1
#377EB8	298	0.784012559594402	1	2	FALSE	0.3	1
#377EB8	299	0.787987015463137	1	2	FALSE	0.3	1
#377EB8	300	0.791219454705658	1	2	FALSE	0.3	1
#E41A1C	-300	0.831370287074903	2	1	FALSE	0.3	1
#E41A1C	-299	0.830029704736587	2	1	FALSE	0.3	1
#E41A1C	-298	0.833325397506275	2	1	FALSE	0.3	1
#E41A1C	-297	0.833862374848382	2	1	FALSE	0.3	1
#E41A1C	-296	0.834830559777148	2	1	FALSE	0.3	1
#E41A1C	-295	0.835110580685202	2	1	FALSE	0.3	1
#E41A1C	-294	0.828847425728558	2	1	FALSE	0.3	1
#E41A1C	-293	0.826307999109515	2	1	FALSE	0.3	1
#E41A1C	-292	0.834811484213109	2	1	FALSE	0.3	1
#E41A1C	-291	0.831527524844499	2	1	FALSE	0.3	1
#E41A1C	-290	0.828759503530509	2	1	FALSE	0.3	1
#E41A1C	-289	0.831852050045422	2	1	FALSE	0.3	1
#E41A1C	-288	0.824085478554427	2	1	FALSE	0.3	1
#E41A1C	-287	0.825237852877087	2	1	FALSE	0.3	1
#E41A1C	-286	0.830823320029277	2	1	FALSE	0.3	1
#E41A1C	-285	0.828013001037764	2	1	FALSE	0.3	1
#E41A1C	-284	0.82937616381304	2	1	FALSE	0.3	1
#E41A1C	-283	0.827475012607433	2	1	FALSE	0.3	1
#E41A1C	-282	0.827008160542607	2	1	FALSE	0.3	1
#E41A1C	-281	0.827355713320154	2	1	FALSE	0.3	1
#E41A1C	-280	0.831762530186473	2	1	FALSE	0.3	1
#E41A1C	-279	0.832546311036526	2	1	FALSE	0.3	1
#E41A1C	-278	0.832336697962776	2	1	FALSE	0.3	1
#E41A1C	-277	0.822616716528979	2	1	FALSE	0.3	1
#E41A1C	-276	0.82785554236871	2	1	FALSE	0.3	1
#E41A1C	-275	0.830984117678159	2	1	FALSE	0.3	1
#E41A1C	-274	0.827910347226633	2	1	FALSE	0.3	1
#E41A1C	-273	0.826434113411145	2	1	FALSE	0.3	1
#E41A1C	-272	0.826307912691505	2	1	FALSE	0.3	1
#E41A1C	-271	0.830352336319861	2	1	FALSE	0.3	1
#E41A1C	-270	0.828134315850301	2	1	FALSE	0.3	1
#E41A1C	-269	0.835274459954112	2	1	FALSE	0.3	1
#E41A1C	-268	0.826901106803141	2	1	FALSE	0.3	1
#E41A1C	-267	0.823329567008222	2	1	FALSE	0.3	1
#E41A1C	-266	0.828177518875923	2	1	FALSE	0.3	1
#E41A1C	-265	0.831966051970271	2	1	FALSE	0.3	1
#E41A1C	-264	0.829393270168047	2	1	FALSE	0.3	1
#E41A1C	-263	0.827441806373482	2	1	FALSE	0.3	1
#E41A1C	-262	0.83510967242458	2	1	FALSE	0.3	1
#E41A1C	-261	0.83294235293867	2	1	FALSE	0.3	1
#E41A1C	-260	0.830418482008929	2	1	FALSE	0.3	1
#E41A1C	-259	0.83002707894649	2	1	FALSE	0.3	1
#E41A1C	-258	0.836316560260591	2	1	FALSE	0.3	1
#E41A1C	-257	0.835585292400506	2	1	FALSE	0.3	1
#E41A1C	-256	0.83560722504399	2	1	FALSE	0.3	1
#E41A1C	-255	0.838612267662068	2	1	FALSE	0.3	1
#E41A1C	-254	0.83469936172989	2	1	FALSE	0.3	1
#E41A1C	-253	0.83413665455614	2	1	FALSE	0.3	1
#E41A1C	-252	0.838713479849436	2	1	FALSE	0.3	1
#E41A1C	-251	0.830384091074425	2	1	FALSE	0.3	1
#E41A1C	-250	0.837618337462711	2	1	FALSE	0.3	1
#E41A1C	-249	0.83772737885985	2	1	FALSE	0.3	1
#E41A1C	-248	0.837416936410336	2	1	FALSE	0.3	1
#E41A1C	-247	0.841835166592074	2	1	FALSE	0.3	1
#E41A1C	-246	0.843445781202952	2	1	FALSE	0.3	1
#E41A1C	-245	0.842235227213385	2	1	FALSE	0.3	1
#E41A1C	-244	0.840970313708603	2	1	FALSE	0.3	1
#E41A1C	-243	0.838370612664573	2	1	FALSE	0.3	1
#E41A1C	-242	0.841758996243884	2	1	FALSE	0.3	1
#E41A1C	-241	0.840987657906715	2	1	FALSE	0.3	1
#E41A1C	-240	0.840035810165796	2	1	FALSE	0.3	1
#E41A1C	-239	0.839814756637849	2	1	FALSE	0.3	1
#E41A1C	-238	0.839125224982464	2	1	FALSE	0.3	1
#E41A1C	-237	0.83467492554348	2	1	FALSE	0.3	1
#E41A1C	-236	0.836551342664061	2	1	FALSE	0.3	1
#E41A1C	-235	0.843143862170283	2	1	FALSE	0.3	1
#E41A1C	-234	0.838351486269401	2	1	FALSE	0.3	1
#E41A1C	-233	0.834342347028878	2	1	FALSE	0.3	1
#E41A1C	-232	0.835427166857949	2	1	FALSE	0.3	1
#E41A1C	-231	0.832353751350368	2	1	FALSE	0.3	1
#E41A1C	-230	0.831877742979884	2	1	FALSE	0.3	1
#E41A1C	-229	0.836527801969918	2	1	FALSE	0.3	1
#E41A1C	-228	0.835994054031654	2	1	FALSE	0.3	1
#E41A1C	-227	0.834053429214064	2	1	FALSE	0.3	1
#E41A1C	-226	0.828035384267563	2	1	FALSE	0.3	1
#E41A1C	-225	0.828238872698021	2	1	FALSE	0.3	1
#E41A1C	-224	0.830212366186068	2	1	FALSE	0.3	1
#E41A1C	-223	0.830368335507512	2	1	FALSE	0.3	1
#E41A1C	-222	0.831765995588975	2	1	FALSE	0.3	1
#E41A1C	-221	0.8344801773512	2	1	FALSE	0.3	1
#E41A1C	-220	0.82392225542977	2	1	FALSE	0.3	1
#E41A1C	-219	0.828434521092062	2	1	FALSE	0.3	1
#E41A1C	-218	0.817638268345834	2	1	FALSE	0.3	1
#E41A1C	-217	0.825325613697049	2	1	FALSE	0.3	1
#E41A1C	-216	0.822134991523981	2	1	FALSE	0.3	1
#E41A1C	-215	0.829314486458562	2	1	FALSE	0.3	1
#E41A1C	-214	0.826419812333594	2	1	FALSE	0.3	1
#E41A1C	-213	0.822763853708486	2	1	FALSE	0.3	1
#E41A1C	-212	0.827006050103732	2	1	FALSE	0.3	1
#E41A1C	-211	0.827211051913333	2	1	FALSE	0.3	1
#E41A1C	-210	0.826136579402238	2	1	FALSE	0.3	1
#E41A1C	-209	0.82438173552228	2	1	FALSE	0.3	1
#E41A1C	-208	0.825224971333263	2	1	FALSE	0.3	1
#E41A1C	-207	0.823985315518037	2	1	FALSE	0.3	1
#E41A1C	-206	0.819027955753953	2	1	FALSE	0.3	1
#E41A1C	-205	0.819559783711909	2	1	FALSE	0.3	1
#E41A1C	-204	0.818073558251149	2	1	FALSE	0.3	1
#E41A1C	-203	0.821066929125712	2	1	FALSE	0.3	1
#E41A1C	-202	0.814252120025787	2	1	FALSE	0.3	1
#E41A1C	-201	0.819288370405204	2	1	FALSE	0.3	1
#E41A1C	-200	0.819277953273371	2	1	FALSE	0.3	1
#E41A1C	-199	0.818297219120567	2	1	FALSE	0.3	1
#E41A1C	-198	0.808533276320691	2	1	FALSE	0.3	1
#E41A1C	-197	0.810027621365071	2	1	FALSE	0.3	1
#E41A1C	-196	0.80510827868457	2	1	FALSE	0.3	1
#E41A1C	-195	0.804218828236483	2	1	FALSE	0.3	1
#E41A1C	-194	0.812342953471892	2	1	FALSE	0.3	1
#E41A1C	-193	0.801298637993836	2	1	FALSE	0.3	1
#E41A1C	-192	0.796888711300424	2	1	FALSE	0.3	1
#E41A1C	-191	0.801974587781197	2	1	FALSE	0.3	1
#E41A1C	-190	0.802478902010715	2	1	FALSE	0.3	1
#E41A1C	-189	0.80004806523174	2	1	FALSE	0.3	1
#E41A1C	-188	0.79708709035137	2	1	FALSE	0.3	1
#E41A1C	-187	0.803394879664742	2	1	FALSE	0.3	1
#E41A1C	-186	0.795884682015967	2	1	FALSE	0.3	1
#E41A1C	-185	0.791991714855143	2	1	FALSE	0.3	1
#E41A1C	-184	0.795926058567245	2	1	FALSE	0.3	1
#E41A1C	-183	0.795738166025141	2	1	FALSE	0.3	1
#E41A1C	-182	0.797616324270252	2	1	FALSE	0.3	1
#E41A1C	-181	0.801940348466334	2	1	FALSE	0.3	1
#E41A1C	-180	0.799099938214127	2	1	FALSE	0.3	1
#E41A1C	-179	0.799887454158046	2	1	FALSE	0.3	1
#E41A1C	-178	0.796277348477638	2	1	FALSE	0.3	1
#E41A1C	-177	0.796726299386384	2	1	FALSE	0.3	1
#E41A1C	-176	0.793282625310033	2	1	FALSE	0.3	1
#E41A1C	-175	0.790114285141287	2	1	FALSE	0.3	1
#E41A1C	-174	0.791976711851149	2	1	FALSE	0.3	1
#E41A1C	-173	0.787047497199322	2	1	FALSE	0.3	1
#E41A1C	-172	0.793052206908444	2	1	FALSE	0.3	1
#E41A1C	-171	0.796337052010899	2	1	FALSE	0.3	1
#E41A1C	-170	0.799959689437472	2	1	FALSE	0.3	1
#E41A1C	-169	0.795110025186519	2	1	FALSE	0.3	1
#E41A1C	-168	0.794212410975056	2	1	FALSE	0.3	1
#E41A1C	-167	0.788627676966259	2	1	FALSE	0.3	1
#E41A1C	-166	0.784405981349264	2	1	FALSE	0.3	1
#E41A1C	-165	0.780765053401194	2	1	FALSE	0.3	1
#E41A1C	-164	0.782885886956363	2	1	FALSE	0.3	1
#E41A1C	-163	0.783407593107857	2	1	FALSE	0.3	1
#E41A1C	-162	0.782611635116192	2	1	FALSE	0.3	1
#E41A1C	-161	0.782608182142575	2	1	FALSE	0.3	1
#E41A1C	-160	0.789374191256395	2	1	FALSE	0.3	1
#E41A1C	-159	0.787193513811745	2	1	FALSE	0.3	1
#E41A1C	-158	0.787372518768688	2	1	FALSE	0.3	1
#E41A1C	-157	0.7836347758912	2	1	FALSE	0.3	1
#E41A1C	-156	0.77965664860074	2	1	FALSE	0.3	1
#E41A1C	-155	0.78625508044367	2	1	FALSE	0.3	1
#E41A1C	-154	0.781272870464543	2	1	FALSE	0.3	1
#E41A1C	-153	0.782545079913451	2	1	FALSE	0.3	1
#E41A1C	-152	0.78368346950564	2	1	FALSE	0.3	1
#E41A1C	-151	0.787715920821514	2	1	FALSE	0.3	1
#E41A1C	-150	0.793744754787588	2	1	FALSE	0.3	1
#E41A1C	-149	0.78804060536146	2	1	FALSE	0.3	1
#E41A1C	-148	0.793096333001975	2	1	FALSE	0.3	1
#E41A1C	-147	0.791069104926098	2	1	FALSE	0.3	1
#E41A1C	-146	0.791983911716038	2	1	FALSE	0.3	1
#E41A1C	-145	0.789424072581289	2	1	FALSE	0.3	1
#E41A1C	-144	0.789620394063397	2	1	FALSE	0.3	1
#E41A1C	-143	0.793424816866501	2	1	FALSE	0.3	1
#E41A1C	-142	0.796605470552444	2	1	FALSE	0.3	1
#E41A1C	-141	0.79754399164881	2	1	FALSE	0.3	1
#E41A1C	-140	0.80568010720855	2	1	FALSE	0.3	1
#E41A1C	-139	0.808479433224903	2	1	FALSE	0.3	1
#E41A1C	-138	0.805704405175049	2	1	FALSE	0.3	1
#E41A1C	-137	0.806915822371852	2	1	FALSE	0.3	1
#E41A1C	-136	0.813346436527707	2	1	FALSE	0.3	1
#E41A1C	-135	0.80774722710028	2	1	FALSE	0.3	1
#E41A1C	-134	0.801407047473027	2	1	FALSE	0.3	1
#E41A1C	-133	0.808497090226154	2	1	FALSE	0.3	1
#E41A1C	-132	0.808421251324271	2	1	FALSE	0.3	1
#E41A1C	-131	0.812464030780864	2	1	FALSE	0.3	1
#E41A1C	-130	0.81357794461887	2	1	FALSE	0.3	1
#E41A1C	-129	0.814920726921403	2	1	FALSE	0.3	1
#E41A1C	-128	0.81143308128375	2	1	FALSE	0.3	1
#E41A1C	-127	0.812890303134503	2	1	FALSE	0.3	1
#E41A1C	-126	0.810587390721777	2	1	FALSE	0.3	1
#E41A1C	-125	0.813540088913309	2	1	FALSE	0.3	1
#E41A1C	-124	0.810043474418699	2	1	FALSE	0.3	1
#E41A1C	-123	0.811603994864164	2	1	FALSE	0.3	1
#E41A1C	-122	0.818176180116505	2	1	FALSE	0.3	1
#E41A1C	-121	0.818810913565083	2	1	FALSE	0.3	1
#E41A1C	-120	0.818441386100661	2	1	FALSE	0.3	1
#E41A1C	-119	0.819020859492856	2	1	FALSE	0.3	1
#E41A1C	-118	0.82049109455355	2	1	FALSE	0.3	1
#E41A1C	-117	0.827079275254927	2	1	FALSE	0.3	1
#E41A1C	-116	0.823652560089339	2	1	FALSE	0.3	1
#E41A1C	-115	0.821512069785831	2	1	FALSE	0.3	1
#E41A1C	-114	0.822161848379348	2	1	FALSE	0.3	1
#E41A1C	-113	0.82457810914569	2	1	FALSE	0.3	1
#E41A1C	-112	0.832191918921012	2	1	FALSE	0.3	1
#E41A1C	-111	0.834747231704816	2	1	FALSE	0.3	1
#E41A1C	-110	0.831979806479696	2	1	FALSE	0.3	1
#E41A1C	-109	0.838344458219812	2	1	FALSE	0.3	1
#E41A1C	-108	0.838538641929451	2	1	FALSE	0.3	1
#E41A1C	-107	0.838315299980164	2	1	FALSE	0.3	1
#E41A1C	-106	0.840653383757869	2	1	FALSE	0.3	1
#E41A1C	-105	0.838469719801437	2	1	FALSE	0.3	1
#E41A1C	-104	0.842180073333918	2	1	FALSE	0.3	1
#E41A1C	-103	0.841870009520551	2	1	FALSE	0.3	1
#E41A1C	-102	0.83942920104989	2	1	FALSE	0.3	1
#E41A1C	-101	0.838407249587612	2	1	FALSE	0.3	1
#E41A1C	-100	0.845314300076242	2	1	FALSE	0.3	1
#E41A1C	-99	0.846134498115322	2	1	FALSE	0.3	1
#E41A1C	-98	0.851532345960821	2	1	FALSE	0.3	1
#E41A1C	-97	0.851547474853339	2	1	FALSE	0.3	1
#E41A1C	-96	0.849599578220704	2	1	FALSE	0.3	1
#E41A1C	-95	0.846368919797243	2	1	FALSE	0.3	1
#E41A1C	-94	0.846988279422352	2	1	FALSE	0.3	1
#E41A1C	-93	0.84392672621431	2	1	FALSE	0.3	1
#E41A1C	-92	0.842087921373131	2	1	FALSE	0.3	1
#E41A1C	-91	0.847623646925327	2	1	FALSE	0.3	1
#E41A1C	-90	0.847076755373794	2	1	FALSE	0.3	1
#E41A1C	-89	0.844422180094855	2	1	FALSE	0.3	1
#E41A1C	-88	0.841245744568967	2	1	FALSE	0.3	1
#E41A1C	-87	0.847783685165542	2	1	FALSE	0.3	1
#E41A1C	-86	0.845562049907602	2	1	FALSE	0.3	1
#E41A1C	-85	0.845364770304717	2	1	FALSE	0.3	1
#E41A1C	-84	0.843848590298237	2	1	FALSE	0.3	1
#E41A1C	-83	0.843352425898322	2	1	FALSE	0.3	1
#E41A1C	-82	0.848792498694966	2	1	FALSE	0.3	1
#E41A1C	-81	0.850561555729525	2	1	FALSE	0.3	1
#E41A1C	-80	0.86654102713192	2	1	FALSE	0.3	1
#E41A1C	-79	0.876165003876083	2	1	FALSE	0.3	1
#E41A1C	-78	0.888144402818346	2	1	FALSE	0.3	1
#E41A1C	-77	0.883039298280298	2	1	FALSE	0.3	1
#E41A1C	-76	0.866140919320887	2	1	FALSE	0.3	1
#E41A1C	-75	0.859071605430701	2	1	FALSE	0.3	1
#E41A1C	-74	0.842808544016689	2	1	FALSE	0.3	1
#E41A1C	-73	0.834988182300064	2	1	FALSE	0.3	1
#E41A1C	-72	0.852569699648351	2	1	FALSE	0.3	1
#E41A1C	-71	0.887207303392065	2	1	FALSE	0.3	1
#E41A1C	-70	0.874655315788344	2	1	FALSE	0.3	1
#E41A1C	-69	0.849102590618037	2	1	FALSE	0.3	1
#E41A1C	-68	0.848796018375127	2	1	FALSE	0.3	1
#E41A1C	-67	0.826408272935039	2	1	FALSE	0.3	1
#E41A1C	-66	0.853926312925331	2	1	FALSE	0.3	1
#E41A1C	-65	0.881588764487272	2	1	FALSE	0.3	1
#E41A1C	-64	0.891758250341148	2	1	FALSE	0.3	1
#E41A1C	-63	0.867252130806429	2	1	FALSE	0.3	1
#E41A1C	-62	0.878199176690658	2	1	FALSE	0.3	1
#E41A1C	-61	0.918931000341328	2	1	FALSE	0.3	1
#E41A1C	-60	0.917253226185318	2	1	FALSE	0.3	1
#E41A1C	-59	0.977356599907017	2	1	FALSE	0.3	1
#E41A1C	-58	0.969695306949094	2	1	FALSE	0.3	1
#E41A1C	-57	0.923192734392363	2	1	FALSE	0.3	1
#E41A1C	-56	0.915740083619071	2	1	FALSE	0.3	1
#E41A1C	-55	0.920618648749723	2	1	FALSE	0.3	1
#E41A1C	-54	0.911019437938862	2	1	FALSE	0.3	1
#E41A1C	-53	0.903952659974088	2	1	FALSE	0.3	1
#E41A1C	-52	0.930665153529301	2	1	FALSE	0.3	1
#E41A1C	-51	0.916659456327667	2	1	FALSE	0.3	1
#E41A1C	-50	0.918860287762725	2	1	FALSE	0.3	1
#E41A1C	-49	0.930457989720913	2	1	FALSE	0.3	1
#E41A1C	-48	0.922012924700502	2	1	FALSE	0.3	1
#E41A1C	-47	0.916432400937689	2	1	FALSE	0.3	1
#E41A1C	-46	0.901603941369756	2	1	FALSE	0.3	1
#E41A1C	-45	0.893860977813627	2	1	FALSE	0.3	1
#E41A1C	-44	0.849671935213134	2	1	FALSE	0.3	1
#E41A1C	-43	0.821081868675139	2	1	FALSE	0.3	1
#E41A1C	-42	0.834633458398741	2	1	FALSE	0.3	1
#E41A1C	-41	0.89373952788828	2	1	FALSE	0.3	1
#E41A1C	-40	0.939366196180617	2	1	FALSE	0.3	1
#E41A1C	-39	0.957502767338912	2	1	FALSE	0.3	1
#E41A1C	-38	0.978988281478346	2	1	FALSE	0.3	1
#E41A1C	-37	0.886858484739509	2	1	FALSE	0.3	1
#E41A1C	-36	0.799728027590268	2	1	FALSE	0.3	1
#E41A1C	-35	0.784092120687046	2	1	FALSE	0.3	1
#E41A1C	-34	0.832845914509009	2	1	FALSE	0.3	1
#E41A1C	-33	0.833075299732365	2	1	FALSE	0.3	1
#E41A1C	-32	0.859951509042103	2	1	FALSE	0.3	1
#E41A1C	-31	0.926445150244714	2	1	FALSE	0.3	1
#E41A1C	-30	0.973421016924724	2	1	FALSE	0.3	1
#E41A1C	-29	0.929654672427918	2	1	FALSE	0.3	1
#E41A1C	-28	0.896960134950405	2	1	FALSE	0.3	1
#E41A1C	-27	0.882218008609863	2	1	FALSE	0.3	1
#E41A1C	-26	0.806033809729104	2	1	FALSE	0.3	1
#E41A1C	-25	0.799080954456446	2	1	FALSE	0.3	1
#E41A1C	-24	0.867701889915922	2	1	FALSE	0.3	1
#E41A1C	-23	0.936306870367603	2	1	FALSE	0.3	1
#E41A1C	-22	0.951790595913376	2	1	FALSE	0.3	1
#E41A1C	-21	1.00146019644748	2	1	FALSE	0.3	1
#E41A1C	-20	0.993011982663749	2	1	FALSE	0.3	1
#E41A1C	-19	0.903910428858368	2	1	FALSE	0.3	1
#E41A1C	-18	0.904769155593729	2	1	FALSE	0.3	1
#E41A1C	-17	0.911836029200884	2	1	FALSE	0.3	1
#E41A1C	-16	0.838025162606624	2	1	FALSE	0.3	1
#E41A1C	-15	0.916942517248901	2	1	FALSE	0.3	1
#E41A1C	-14	0.973590429991587	2	1	FALSE	0.3	1
#E41A1C	-13	0.864136038548434	2	1	FALSE	0.3	1
#E41A1C	-12	0.728459590925687	2	1	FALSE	0.3	1
#E41A1C	-11	0.840925065882533	2	1	FALSE	0.3	1
#E41A1C	-10	0.888351021224165	2	1	FALSE	0.3	1
#E41A1C	-9	0.848797577536455	2	1	FALSE	0.3	1
#E41A1C	-8	0.949788293886084	2	1	FALSE	0.3	1
#E41A1C	-7	0.925098465255772	2	1	FALSE	0.3	1
#E41A1C	-6	0.941639654736341	2	1	FALSE	0.3	1
#E41A1C	-5	0.842894768686248	2	1	FALSE	0.3	1
#E41A1C	-4	0.769115304962365	2	1	FALSE	0.3	1
#E41A1C	-3	0.723457662443218	2	1	FALSE	0.3	1
#E41A1C	-2	0.847260766882636	2	1	FALSE	0.3	1
#E41A1C	-1	0.920731213663077	2	1	FALSE	0.3	1
#E41A1C	0	0.893775367339765	2	1	FALSE	0.3	1
#E41A1C	1	1.08636679589771	2	1	FALSE	0.3	1
#E41A1C	2	0.90913399574186	2	1	FALSE	0.3	1
#E41A1C	3	0.816866352805148	2	1	FALSE	0.3	1
#E41A1C	4	0.820118099210783	2	1	FALSE	0.3	1
#E41A1C	5	0.832136133220927	2	1	FALSE	0.3	1
#E41A1C	6	0.929372081999099	2	1	FALSE	0.3	1
#E41A1C	7	0.771982583917255	2	1	FALSE	0.3	1
#E41A1C	8	0.72223153892784	2	1	FALSE	0.3	1
#E41A1C	9	0.840892579197555	2	1	FALSE	0.3	1
#E41A1C	10	1.02044053915829	2	1	FALSE	0.3	1
#E41A1C	11	0.958222631544629	2	1	FALSE	0.3	1
#E41A1C	12	0.868145382957647	2	1	FALSE	0.3	1
#E41A1C	13	0.939124419664737	2	1	FALSE	0.3	1
#E41A1C	14	0.849590308455371	2	1	FALSE	0.3	1
#E41A1C	15	0.760010284488031	2	1	FALSE	0.3	1
#E41A1C	16	0.85344063372399	2	1	FALSE	0.3	1
#E41A1C	17	0.813675293687578	2	1	FALSE	0.3	1
#E41A1C	18	0.777863299522077	2	1	FALSE	0.3	1
#E41A1C	19	0.811743153884675	2	1	FALSE	0.3	1
#E41A1C	20	0.812810309332567	2	1	FALSE	0.3	1
#E41A1C	21	0.81389467910944	2	1	FALSE	0.3	1
#E41A1C	22	0.850753493790112	2	1	FALSE	0.3	1
#E41A1C	23	0.885860835321805	2	1	FALSE	0.3	1
#E41A1C	24	0.809717508467701	2	1	FALSE	0.3	1
#E41A1C	25	0.794254494841115	2	1	FALSE	0.3	1
#E41A1C	26	0.772041913426474	2	1	FALSE	0.3	1
#E41A1C	27	0.701248614400501	2	1	FALSE	0.3	1
#E41A1C	28	0.731400124209723	2	1	FALSE	0.3	1
#E41A1C	29	0.789877330349222	2	1	FALSE	0.3	1
#E41A1C	30	0.841896553670186	2	1	FALSE	0.3	1
#E41A1C	31	0.867762546423728	2	1	FALSE	0.3	1
#E41A1C	32	0.851665248672028	2	1	FALSE	0.3	1
#E41A1C	33	0.864853930437887	2	1	FALSE	0.3	1
#E41A1C	34	0.772982344308029	2	1	FALSE	0.3	1
#E41A1C	35	0.721898981871806	2	1	FALSE	0.3	1
#E41A1C	36	0.747472177379568	2	1	FALSE	0.3	1
#E41A1C	37	0.819025205822381	2	1	FALSE	0.3	1
#E41A1C	38	0.831373392531941	2	1	FALSE	0.3	1
#E41A1C	39	0.813187421949398	2	1	FALSE	0.3	1
#E41A1C	40	0.815206628851854	2	1	FALSE	0.3	1
#E41A1C	41	0.785579640764045	2	1	FALSE	0.3	1
#E41A1C	42	0.813931935376821	2	1	FALSE	0.3	1
#E41A1C	43	0.891800680558268	2	1	FALSE	0.3	1
#E41A1C	44	0.930130794792126	2	1	FALSE	0.3	1
#E41A1C	45	0.862037459469573	2	1	FALSE	0.3	1
#E41A1C	46	0.792494788648938	2	1	FALSE	0.3	1
#E41A1C	47	0.748999340602762	2	1	FALSE	0.3	1
#E41A1C	48	0.745323769506536	2	1	FALSE	0.3	1
#E41A1C	49	0.824051323326595	2	1	FALSE	0.3	1
#E41A1C	50	0.88489051305729	2	1	FALSE	0.3	1
#E41A1C	51	0.921782263551715	2	1	FALSE	0.3	1
#E41A1C	52	0.900180537959531	2	1	FALSE	0.3	1
#E41A1C	53	0.857917344917741	2	1	FALSE	0.3	1
#E41A1C	54	0.842975026014975	2	1	FALSE	0.3	1
#E41A1C	55	0.770911016985588	2	1	FALSE	0.3	1
#E41A1C	56	0.77077646762681	2	1	FALSE	0.3	1
#E41A1C	57	0.799704146564865	2	1	FALSE	0.3	1
#E41A1C	58	0.825256050766131	2	1	FALSE	0.3	1
#E41A1C	59	0.827886253894739	2	1	FALSE	0.3	1
#E41A1C	60	0.835654767553248	2	1	FALSE	0.3	1
#E41A1C	61	0.869479053571098	2	1	FALSE	0.3	1
#E41A1C	62	0.851003506116911	2	1	FALSE	0.3	1
#E41A1C	63	0.842327874716598	2	1	FALSE	0.3	1
#E41A1C	64	0.833356737066877	2	1	FALSE	0.3	1
#E41A1C	65	0.779292595023551	2	1	FALSE	0.3	1
#E41A1C	66	0.7555715196407	2	1	FALSE	0.3	1
#E41A1C	67	0.766264616624394	2	1	FALSE	0.3	1
#E41A1C	68	0.809025373451563	2	1	FALSE	0.3	1
#E41A1C	69	0.832844199794733	2	1	FALSE	0.3	1
#E41A1C	70	0.84688447761334	2	1	FALSE	0.3	1
#E41A1C	71	0.824498810424419	2	1	FALSE	0.3	1
#E41A1C	72	0.806489459424804	2	1	FALSE	0.3	1
#E41A1C	73	0.810641933413009	2	1	FALSE	0.3	1
#E41A1C	74	0.806468990592314	2	1	FALSE	0.3	1
#E41A1C	75	0.81384406862198	2	1	FALSE	0.3	1
#E41A1C	76	0.821799154911921	2	1	FALSE	0.3	1
#E41A1C	77	0.821772750923949	2	1	FALSE	0.3	1
#E41A1C	78	0.835155258056267	2	1	FALSE	0.3	1
#E41A1C	79	0.857685133395241	2	1	FALSE	0.3	1
#E41A1C	80	0.857099708001211	2	1	FALSE	0.3	1
#E41A1C	81	0.844490309363601	2	1	FALSE	0.3	1
#E41A1C	82	0.846190017473339	2	1	FALSE	0.3	1
#E41A1C	83	0.841431659453792	2	1	FALSE	0.3	1
#E41A1C	84	0.842339855185133	2	1	FALSE	0.3	1
#E41A1C	85	0.850285360750982	2	1	FALSE	0.3	1
#E41A1C	86	0.847190829054164	2	1	FALSE	0.3	1
#E41A1C	87	0.841735327427558	2	1	FALSE	0.3	1
#E41A1C	88	0.8537740308766	2	1	FALSE	0.3	1
#E41A1C	89	0.85003913478595	2	1	FALSE	0.3	1
#E41A1C	90	0.850736016420982	2	1	FALSE	0.3	1
#E41A1C	91	0.854931736546418	2	1	FALSE	0.3	1
#E41A1C	92	0.842891236966516	2	1	FALSE	0.3	1
#E41A1C	93	0.845718757858079	2	1	FALSE	0.3	1
#E41A1C	94	0.859612842781547	2	1	FALSE	0.3	1
#E41A1C	95	0.848726008062433	2	1	FALSE	0.3	1
#E41A1C	96	0.851036958884148	2	1	FALSE	0.3	1
#E41A1C	97	0.864585039025437	2	1	FALSE	0.3	1
#E41A1C	98	0.856055526433748	2	1	FALSE	0.3	1
#E41A1C	99	0.856323228338859	2	1	FALSE	0.3	1
#E41A1C	100	0.867446373842683	2	1	FALSE	0.3	1
#E41A1C	101	0.856319935577826	2	1	FALSE	0.3	1
#E41A1C	102	0.860604085969869	2	1	FALSE	0.3	1
#E41A1C	103	0.865478848329255	2	1	FALSE	0.3	1
#E41A1C	104	0.864453711982482	2	1	FALSE	0.3	1
#E41A1C	105	0.862823346146419	2	1	FALSE	0.3	1
#E41A1C	106	0.876400694540222	2	1	FALSE	0.3	1
#E41A1C	107	0.861140868143795	2	1	FALSE	0.3	1
#E41A1C	108	0.865974115100511	2	1	FALSE	0.3	1
#E41A1C	109	0.870839243331624	2	1	FALSE	0.3	1
#E41A1C	110	0.872804033041994	2	1	FALSE	0.3	1
#E41A1C	111	0.871312511723679	2	1	FALSE	0.3	1
#E41A1C	112	0.876661581333648	2	1	FALSE	0.3	1
#E41A1C	113	0.873393205861419	2	1	FALSE	0.3	1
#E41A1C	114	0.877835109374291	2	1	FALSE	0.3	1
#E41A1C	115	0.882150015764193	2	1	FALSE	0.3	1
#E41A1C	116	0.882316837267694	2	1	FALSE	0.3	1
#E41A1C	117	0.882767222614856	2	1	FALSE	0.3	1
#E41A1C	118	0.882862812207841	2	1	FALSE	0.3	1
#E41A1C	119	0.886811924090767	2	1	FALSE	0.3	1
#E41A1C	120	0.8794356582533	2	1	FALSE	0.3	1
#E41A1C	121	0.888380357688255	2	1	FALSE	0.3	1
#E41A1C	122	0.895597219145182	2	1	FALSE	0.3	1
#E41A1C	123	0.89313459683147	2	1	FALSE	0.3	1
#E41A1C	124	0.89660855777343	2	1	FALSE	0.3	1
#E41A1C	125	0.893983294392836	2	1	FALSE	0.3	1
#E41A1C	126	0.891772960398351	2	1	FALSE	0.3	1
#E41A1C	127	0.895549764266951	2	1	FALSE	0.3	1
#E41A1C	128	0.89744255760913	2	1	FALSE	0.3	1
#E41A1C	129	0.893774084181638	2	1	FALSE	0.3	1
#E41A1C	130	0.896981639097464	2	1	FALSE	0.3	1
#E41A1C	131	0.89751716709648	2	1	FALSE	0.3	1
#E41A1C	132	0.896576955706746	2	1	FALSE	0.3	1
#E41A1C	133	0.901505556889151	2	1	FALSE	0.3	1
#E41A1C	134	0.901697081260687	2	1	FALSE	0.3	1
#E41A1C	135	0.900165249922606	2	1	FALSE	0.3	1
#E41A1C	136	0.89848820138529	2	1	FALSE	0.3	1
#E41A1C	137	0.900247041263027	2	1	FALSE	0.3	1
#E41A1C	138	0.891513594898104	2	1	FALSE	0.3	1
#E41A1C	139	0.89695630173834	2	1	FALSE	0.3	1
#E41A1C	140	0.893977047065738	2	1	FALSE	0.3	1
#E41A1C	141	0.892941695601148	2	1	FALSE	0.3	1
#E41A1C	142	0.905668992004166	2	1	FALSE	0.3	1
#E41A1C	143	0.903288498497054	2	1	FALSE	0.3	1
#E41A1C	144	0.904794781432354	2	1	FALSE	0.3	1
#E41A1C	145	0.903554392473832	2	1	FALSE	0.3	1
#E41A1C	146	0.898416631377158	2	1	FALSE	0.3	1
#E41A1C	147	0.889797031676144	2	1	FALSE	0.3	1
#E41A1C	148	0.888137164017119	2	1	FALSE	0.3	1
#E41A1C	149	0.897975932494247	2	1	FALSE	0.3	1
#E41A1C	150	0.897171195764894	2	1	FALSE	0.3	1
#E41A1C	151	0.900568239476045	2	1	FALSE	0.3	1
#E41A1C	152	0.899203066224368	2	1	FALSE	0.3	1
#E41A1C	153	0.906643351873197	2	1	FALSE	0.3	1
#E41A1C	154	0.902356934810356	2	1	FALSE	0.3	1
#E41A1C	155	0.901500771673384	2	1	FALSE	0.3	1
#E41A1C	156	0.900941795952136	2	1	FALSE	0.3	1
#E41A1C	157	0.898946318989557	2	1	FALSE	0.3	1
#E41A1C	158	0.891751521550206	2	1	FALSE	0.3	1
#E41A1C	159	0.897554723398657	2	1	FALSE	0.3	1
#E41A1C	160	0.900072523623428	2	1	FALSE	0.3	1
#E41A1C	161	0.89676930051321	2	1	FALSE	0.3	1
#E41A1C	162	0.898061137337878	2	1	FALSE	0.3	1
#E41A1C	163	0.900032125777951	2	1	FALSE	0.3	1
#E41A1C	164	0.898351334427376	2	1	FALSE	0.3	1
#E41A1C	165	0.899986908829385	2	1	FALSE	0.3	1
#E41A1C	166	0.897206896317532	2	1	FALSE	0.3	1
#E41A1C	167	0.890869829964039	2	1	FALSE	0.3	1
#E41A1C	168	0.889956320363369	2	1	FALSE	0.3	1
#E41A1C	169	0.891404143016388	2	1	FALSE	0.3	1
#E41A1C	170	0.889049877214495	2	1	FALSE	0.3	1
#E41A1C	171	0.884795316034236	2	1	FALSE	0.3	1
#E41A1C	172	0.888011843351011	2	1	FALSE	0.3	1
#E41A1C	173	0.886596434169983	2	1	FALSE	0.3	1
#E41A1C	174	0.888793776170913	2	1	FALSE	0.3	1
#E41A1C	175	0.88851856921985	2	1	FALSE	0.3	1
#E41A1C	176	0.878586983850051	2	1	FALSE	0.3	1
#E41A1C	177	0.88319158688295	2	1	FALSE	0.3	1
#E41A1C	178	0.876390690029284	2	1	FALSE	0.3	1
#E41A1C	179	0.872294515926868	2	1	FALSE	0.3	1
#E41A1C	180	0.872522135994189	2	1	FALSE	0.3	1
#E41A1C	181	0.879821894551288	2	1	FALSE	0.3	1
#E41A1C	182	0.880102080818081	2	1	FALSE	0.3	1
#E41A1C	183	0.880075702658699	2	1	FALSE	0.3	1
#E41A1C	184	0.878744504710786	2	1	FALSE	0.3	1
#E41A1C	185	0.879628912049136	2	1	FALSE	0.3	1
#E41A1C	186	0.877055403220667	2	1	FALSE	0.3	1
#E41A1C	187	0.877340131811274	2	1	FALSE	0.3	1
#E41A1C	188	0.873785836396707	2	1	FALSE	0.3	1
#E41A1C	189	0.878835436481383	2	1	FALSE	0.3	1
#E41A1C	190	0.878222845214959	2	1	FALSE	0.3	1
#E41A1C	191	0.877287605518893	2	1	FALSE	0.3	1
#E41A1C	192	0.878757423880666	2	1	FALSE	0.3	1
#E41A1C	193	0.878379566662486	2	1	FALSE	0.3	1
#E41A1C	194	0.872931052789003	2	1	FALSE	0.3	1
#E41A1C	195	0.87536699273309	2	1	FALSE	0.3	1
#E41A1C	196	0.872478432522069	2	1	FALSE	0.3	1
#E41A1C	197	0.871368596390433	2	1	FALSE	0.3	1
#E41A1C	198	0.869767375588898	2	1	FALSE	0.3	1
#E41A1C	199	0.873090588106848	2	1	FALSE	0.3	1
#E41A1C	200	0.866151095939206	2	1	FALSE	0.3	1
#E41A1C	201	0.864746511364608	2	1	FALSE	0.3	1
#E41A1C	202	0.862059541693725	2	1	FALSE	0.3	1
#E41A1C	203	0.86285517552159	2	1	FALSE	0.3	1
#E41A1C	204	0.864077932578707	2	1	FALSE	0.3	1
#E41A1C	205	0.864563334661266	2	1	FALSE	0.3	1
#E41A1C	206	0.86024825766897	2	1	FALSE	0.3	1
#E41A1C	207	0.856225249391168	2	1	FALSE	0.3	1
#E41A1C	208	0.855471451827896	2	1	FALSE	0.3	1
#E41A1C	209	0.854211252656886	2	1	FALSE	0.3	1
#E41A1C	210	0.851435995114807	2	1	FALSE	0.3	1
#E41A1C	211	0.855871295627816	2	1	FALSE	0.3	1
#E41A1C	212	0.853593777522451	2	1	FALSE	0.3	1
#E41A1C	213	0.860202004434956	2	1	FALSE	0.3	1
#E41A1C	214	0.855413457036587	2	1	FALSE	0.3	1
#E41A1C	215	0.852964476112219	2	1	FALSE	0.3	1
#E41A1C	216	0.852746256942259	2	1	FALSE	0.3	1
#E41A1C	217	0.85006527884091	2	1	FALSE	0.3	1
#E41A1C	218	0.843485204323346	2	1	FALSE	0.3	1
#E41A1C	219	0.846696720912792	2	1	FALSE	0.3	1
#E41A1C	220	0.843809967464618	2	1	FALSE	0.3	1
#E41A1C	221	0.849877319931689	2	1	FALSE	0.3	1
#E41A1C	222	0.846030341993802	2	1	FALSE	0.3	1
#E41A1C	223	0.848368382562426	2	1	FALSE	0.3	1
#E41A1C	224	0.846589940506071	2	1	FALSE	0.3	1
#E41A1C	225	0.844972219973044	2	1	FALSE	0.3	1
#E41A1C	226	0.843004314221157	2	1	FALSE	0.3	1
#E41A1C	227	0.843919365068581	2	1	FALSE	0.3	1
#E41A1C	228	0.839065758563524	2	1	FALSE	0.3	1
#E41A1C	229	0.839969727542007	2	1	FALSE	0.3	1
#E41A1C	230	0.843110603405663	2	1	FALSE	0.3	1
#E41A1C	231	0.841758106868618	2	1	FALSE	0.3	1
#E41A1C	232	0.844083708760351	2	1	FALSE	0.3	1
#E41A1C	233	0.844067979264124	2	1	FALSE	0.3	1
#E41A1C	234	0.844722126374456	2	1	FALSE	0.3	1
#E41A1C	235	0.843073133521572	2	1	FALSE	0.3	1
#E41A1C	236	0.837819729532815	2	1	FALSE	0.3	1
#E41A1C	237	0.840005316576761	2	1	FALSE	0.3	1
#E41A1C	238	0.839846247186613	2	1	FALSE	0.3	1
#E41A1C	239	0.838694727817715	2	1	FALSE	0.3	1
#E41A1C	240	0.841667032265938	2	1	FALSE	0.3	1
#E41A1C	241	0.837005902767546	2	1	FALSE	0.3	1
#E41A1C	242	0.840639709354685	2	1	FALSE	0.3	1
#E41A1C	243	0.840954438175696	2	1	FALSE	0.3	1
#E41A1C	244	0.837155000902666	2	1	FALSE	0.3	1
#E41A1C	245	0.832511578799856	2	1	FALSE	0.3	1
#E41A1C	246	0.833907899551122	2	1	FALSE	0.3	1
#E41A1C	247	0.832978805422711	2	1	FALSE	0.3	1
#E41A1C	248	0.830420250272209	2	1	FALSE	0.3	1
#E41A1C	249	0.831388294942058	2	1	FALSE	0.3	1
#E41A1C	250	0.831480767522639	2	1	FALSE	0.3	1
#E41A1C	251	0.830093012863172	2	1	FALSE	0.3	1
#E41A1C	252	0.825205737303567	2	1	FALSE	0.3	1
#E41A1C	253	0.829640700350472	2	1	FALSE	0.3	1
#E41A1C	254	0.831807594981284	2	1	FALSE	0.3	1
#E41A1C	255	0.826688626357595	2	1	FALSE	0.3	1
#E41A1C	256	0.828486820707403	2	1	FALSE	0.3	1
#E41A1C	257	0.8257839895348	2	1	FALSE	0.3	1
#E41A1C	258	0.830173191006633	2	1	FALSE	0.3	1
#E41A1C	259	0.829846439042102	2	1	FALSE	0.3	1
#E41A1C	260	0.826394196932231	2	1	FALSE	0.3	1
#E41A1C	261	0.822232400648075	2	1	FALSE	0.3	1
#E41A1C	262	0.82821103266938	2	1	FALSE	0.3	1
#E41A1C	263	0.8293458912207	2	1	FALSE	0.3	1
#E41A1C	264	0.823711880908329	2	1	FALSE	0.3	1
#E41A1C	265	0.829089878002813	2	1	FALSE	0.3	1
#E41A1C	266	0.829164308731565	2	1	FALSE	0.3	1
#E41A1C	267	0.823971927750027	2	1	FALSE	0.3	1
#E41A1C	268	0.824673662812264	2	1	FALSE	0.3	1
#E41A1C	269	0.825682848229326	2	1	FALSE	0.3	1
#E41A1C	270	0.825601269098115	2	1	FALSE	0.3	1
#E41A1C	271	0.826213708210803	2	1	FALSE	0.3	1
#E41A1C	272	0.827802515629885	2	1	FALSE	0.3	1
#E41A1C	273	0.824270303410271	2	1	FALSE	0.3	1
#E41A1C	274	0.827071460415683	2	1	FALSE	0.3	1
#E41A1C	275	0.829002465038901	2	1	FALSE	0.3	1
#E41A1C	276	0.822518635093071	2	1	FALSE	0.3	1
#E41A1C	277	0.826710073022455	2	1	FALSE	0.3	1
#E41A1C	278	0.836467032147327	2	1	FALSE	0.3	1
#E41A1C	279	0.830882366010644	2	1	FALSE	0.3	1
#E41A1C	280	0.828320308997096	2	1	FALSE	0.3	1
#E41A1C	281	0.832375563251665	2	1	FALSE	0.3	1
#E41A1C	282	0.833378893280199	2	1	FALSE	0.3	1
#E41A1C	283	0.830091536283935	2	1	FALSE	0.3	1
#E41A1C	284	0.830021654432783	2	1	FALSE	0.3	1
#E41A1C	285	0.832614927352076	2	1	FALSE	0.3	1
#E41A1C	286	0.829987005167512	2	1	FALSE	0.3	1
#E41A1C	287	0.829900377246153	2	1	FALSE	0.3	1
#E41A1C	288	0.833557211312595	2	1	FALSE	0.3	1
#E41A1C	289	0.836768903019364	2	1	FALSE	0.3	1
#E41A1C	290	0.838055934140582	2	1	FALSE	0.3	1
#E41A1C	291	0.83801105776533	2	1	FALSE	0.3	1
#E41A1C	292	0.830651125037795	2	1	FALSE	0.3	1
#E41A1C	293	0.837236722526631	2	1	FALSE	0.3	1
#E41A1C	294	0.833863040217005	2	1	FALSE	0.3	1
#E41A1C	295	0.835945057275213	2	1	FALSE	0.3	1
#E41A1C	296	0.837067820732878	2	1	FALSE	0.3	1
#E41A1C	297	0.837601790541379	2	1	FALSE	0.3	1
#E41A1C	298	0.832728407711293	2	1	FALSE	0.3	1
#E41A1C	299	0.837119610337879	2	1	FALSE	0.3	1
#E41A1C	300	0.840443750827909	2	1	FALSE	0.3	1
#377EB8	-300	0.779792647478406	2	2	FALSE	0.3	1
#377EB8	-299	0.779597643628112	2	2	FALSE	0.3	1
#377EB8	-298	0.773760970171494	2	2	FALSE	0.3	1
#377EB8	-297	0.773706971870826	2	2	FALSE	0.3	1
#377EB8	-296	0.777384759605396	2	2	FALSE	0.3	1
#377EB8	-295	0.780716831388922	2	2	FALSE	0.3	1
#377EB8	-294	0.774318065051488	2	2	FALSE	0.3	1
#377EB8	-293	0.772434472346992	2	2	FALSE	0.3	1
#377EB8	-292	0.779653056720143	2	2	FALSE	0.3	1
#377EB8	-291	0.777630836120946	2	2	FALSE	0.3	1
#377EB8	-290	0.773450561615746	2	2	FALSE	0.3	1
#377EB8	-289	0.775300437473367	2	2	FALSE	0.3	1
#377EB8	-288	0.771483494298968	2	2	FALSE	0.3	1
#377EB8	-287	0.772132019614824	2	2	FALSE	0.3	1
#377EB8	-286	0.77704906366916	2	2	FALSE	0.3	1
#377EB8	-285	0.774752085523427	2	2	FALSE	0.3	1
#377EB8	-284	0.776778019622048	2	2	FALSE	0.3	1
#377EB8	-283	0.776832743971279	2	2	FALSE	0.3	1
#377EB8	-282	0.77855967800897	2	2	FALSE	0.3	1
#377EB8	-281	0.769967253503107	2	2	FALSE	0.3	1
#377EB8	-280	0.771628704357704	2	2	FALSE	0.3	1
#377EB8	-279	0.775020298969251	2	2	FALSE	0.3	1
#377EB8	-278	0.774652029925227	2	2	FALSE	0.3	1
#377EB8	-277	0.771538996039875	2	2	FALSE	0.3	1
#377EB8	-276	0.774036032498256	2	2	FALSE	0.3	1
#377EB8	-275	0.774543666467166	2	2	FALSE	0.3	1
#377EB8	-274	0.775041842190845	2	2	FALSE	0.3	1
#377EB8	-273	0.770559773297882	2	2	FALSE	0.3	1
#377EB8	-272	0.770010329983308	2	2	FALSE	0.3	1
#377EB8	-271	0.77293334703756	2	2	FALSE	0.3	1
#377EB8	-270	0.773591483622177	2	2	FALSE	0.3	1
#377EB8	-269	0.777113866283649	2	2	FALSE	0.3	1
#377EB8	-268	0.7753476655789	2	2	FALSE	0.3	1
#377EB8	-267	0.776663954338904	2	2	FALSE	0.3	1
#377EB8	-266	0.776069157551058	2	2	FALSE	0.3	1
#377EB8	-265	0.778684543767128	2	2	FALSE	0.3	1
#377EB8	-264	0.776887606014295	2	2	FALSE	0.3	1
#377EB8	-263	0.778045502746809	2	2	FALSE	0.3	1
#377EB8	-262	0.778717169249363	2	2	FALSE	0.3	1
#377EB8	-261	0.778447200466823	2	2	FALSE	0.3	1
#377EB8	-260	0.78208554833651	2	2	FALSE	0.3	1
#377EB8	-259	0.780251177678162	2	2	FALSE	0.3	1
#377EB8	-258	0.777859595651732	2	2	FALSE	0.3	1
#377EB8	-257	0.776097395598736	2	2	FALSE	0.3	1
#377EB8	-256	0.78223853411359	2	2	FALSE	0.3	1
#377EB8	-255	0.780792553016402	2	2	FALSE	0.3	1
#377EB8	-254	0.78799419108756	2	2	FALSE	0.3	1
#377EB8	-253	0.791703255428342	2	2	FALSE	0.3	1
#377EB8	-252	0.793985723425684	2	2	FALSE	0.3	1
#377EB8	-251	0.78844996477548	2	2	FALSE	0.3	1
#377EB8	-250	0.788051779243987	2	2	FALSE	0.3	1
#377EB8	-249	0.791632221406496	2	2	FALSE	0.3	1
#377EB8	-248	0.796916351422826	2	2	FALSE	0.3	1
#377EB8	-247	0.795945900990742	2	2	FALSE	0.3	1
#377EB8	-246	0.797782837322349	2	2	FALSE	0.3	1
#377EB8	-245	0.801779489651406	2	2	FALSE	0.3	1
#377EB8	-244	0.797627172178598	2	2	FALSE	0.3	1
#377EB8	-243	0.80202454480469	2	2	FALSE	0.3	1
#377EB8	-242	0.809144432679782	2	2	FALSE	0.3	1
#377EB8	-241	0.804219680859532	2	2	FALSE	0.3	1
#377EB8	-240	0.802263256907151	2	2	FALSE	0.3	1
#377EB8	-239	0.809136100545729	2	2	FALSE	0.3	1
#377EB8	-238	0.805747692658828	2	2	FALSE	0.3	1
#377EB8	-237	0.79737660552951	2	2	FALSE	0.3	1
#377EB8	-236	0.797550065648887	2	2	FALSE	0.3	1
#377EB8	-235	0.801958998265478	2	2	FALSE	0.3	1
#377EB8	-234	0.797416784983809	2	2	FALSE	0.3	1
#377EB8	-233	0.806743990974193	2	2	FALSE	0.3	1
#377EB8	-232	0.804281380031559	2	2	FALSE	0.3	1
#377EB8	-231	0.804902941838094	2	2	FALSE	0.3	1
#377EB8	-230	0.798008472975306	2	2	FALSE	0.3	1
#377EB8	-229	0.801211142368624	2	2	FALSE	0.3	1
#377EB8	-228	0.794071349089188	2	2	FALSE	0.3	1
#377EB8	-227	0.796789032392457	2	2	FALSE	0.3	1
#377EB8	-226	0.787693224167712	2	2	FALSE	0.3	1
#377EB8	-225	0.789929152802347	2	2	FALSE	0.3	1
#377EB8	-224	0.792166475531909	2	2	FALSE	0.3	1
#377EB8	-223	0.790994180033432	2	2	FALSE	0.3	1
#377EB8	-222	0.790834753102881	2	2	FALSE	0.3	1
#377EB8	-221	0.78758814476662	2	2	FALSE	0.3	1
#377EB8	-220	0.785723245774917	2	2	FALSE	0.3	1
#377EB8	-219	0.787907134793675	2	2	FALSE	0.3	1
#377EB8	-218	0.780133674034917	2	2	FALSE	0.3	1
#377EB8	-217	0.78348726783435	2	2	FALSE	0.3	1
#377EB8	-216	0.786734271897908	2	2	FALSE	0.3	1
#377EB8	-215	0.786528316586222	2	2	FALSE	0.3	1
#377EB8	-214	0.787940909629955	2	2	FALSE	0.3	1
#377EB8	-213	0.785909555491874	2	2	FALSE	0.3	1
#377EB8	-212	0.791611815786975	2	2	FALSE	0.3	1
#377EB8	-211	0.788057364058934	2	2	FALSE	0.3	1
#377EB8	-210	0.787329971771021	2	2	FALSE	0.3	1
#377EB8	-209	0.788909017153657	2	2	FALSE	0.3	1
#377EB8	-208	0.782167776001417	2	2	FALSE	0.3	1
#377EB8	-207	0.787681316998374	2	2	FALSE	0.3	1
#377EB8	-206	0.787680426174315	2	2	FALSE	0.3	1
#377EB8	-205	0.783450394661267	2	2	FALSE	0.3	1
#377EB8	-204	0.781076697787202	2	2	FALSE	0.3	1
#377EB8	-203	0.784645013841524	2	2	FALSE	0.3	1
#377EB8	-202	0.781750026629494	2	2	FALSE	0.3	1
#377EB8	-201	0.788355126116939	2	2	FALSE	0.3	1
#377EB8	-200	0.785123241240161	2	2	FALSE	0.3	1
#377EB8	-199	0.779749248341801	2	2	FALSE	0.3	1
#377EB8	-198	0.782027538650718	2	2	FALSE	0.3	1
#377EB8	-197	0.773794727379855	2	2	FALSE	0.3	1
#377EB8	-196	0.770147939571485	2	2	FALSE	0.3	1
#377EB8	-195	0.771145617931643	2	2	FALSE	0.3	1
#377EB8	-194	0.770806260609421	2	2	FALSE	0.3	1
#377EB8	-193	0.773475638231604	2	2	FALSE	0.3	1
#377EB8	-192	0.767756771657789	2	2	FALSE	0.3	1
#377EB8	-191	0.769324378656468	2	2	FALSE	0.3	1
#377EB8	-190	0.771603234573794	2	2	FALSE	0.3	1
#377EB8	-189	0.774085381765862	2	2	FALSE	0.3	1
#377EB8	-188	0.769448056226959	2	2	FALSE	0.3	1
#377EB8	-187	0.76833057423589	2	2	FALSE	0.3	1
#377EB8	-186	0.761817875203446	2	2	FALSE	0.3	1
#377EB8	-185	0.767272519268368	2	2	FALSE	0.3	1
#377EB8	-184	0.766909042317887	2	2	FALSE	0.3	1
#377EB8	-183	0.768538644572613	2	2	FALSE	0.3	1
#377EB8	-182	0.771982276762888	2	2	FALSE	0.3	1
#377EB8	-181	0.778534949851628	2	2	FALSE	0.3	1
#377EB8	-180	0.77343870298204	2	2	FALSE	0.3	1
#377EB8	-179	0.771817125782936	2	2	FALSE	0.3	1
#377EB8	-178	0.769488003201572	2	2	FALSE	0.3	1
#377EB8	-177	0.772099292713194	2	2	FALSE	0.3	1
#377EB8	-176	0.762463503245155	2	2	FALSE	0.3	1
#377EB8	-175	0.77157385099813	2	2	FALSE	0.3	1
#377EB8	-174	0.764718746643965	2	2	FALSE	0.3	1
#377EB8	-173	0.768784156759333	2	2	FALSE	0.3	1
#377EB8	-172	0.768676128218937	2	2	FALSE	0.3	1
#377EB8	-171	0.768176398730495	2	2	FALSE	0.3	1
#377EB8	-170	0.767720529499143	2	2	FALSE	0.3	1
#377EB8	-169	0.762479236837035	2	2	FALSE	0.3	1
#377EB8	-168	0.761922969934257	2	2	FALSE	0.3	1
#377EB8	-167	0.75566018329364	2	2	FALSE	0.3	1
#377EB8	-166	0.754405604948344	2	2	FALSE	0.3	1
#377EB8	-165	0.752723661875267	2	2	FALSE	0.3	1
#377EB8	-164	0.751279825183024	2	2	FALSE	0.3	1
#377EB8	-163	0.753785169252999	2	2	FALSE	0.3	1
#377EB8	-162	0.754939462588924	2	2	FALSE	0.3	1
#377EB8	-161	0.75312365689407	2	2	FALSE	0.3	1
#377EB8	-160	0.754918417023275	2	2	FALSE	0.3	1
#377EB8	-159	0.755000157765573	2	2	FALSE	0.3	1
#377EB8	-158	0.751548201876442	2	2	FALSE	0.3	1
#377EB8	-157	0.752683654861299	2	2	FALSE	0.3	1
#377EB8	-156	0.746530499831807	2	2	FALSE	0.3	1
#377EB8	-155	0.750061883444051	2	2	FALSE	0.3	1
#377EB8	-154	0.747573920746261	2	2	FALSE	0.3	1
#377EB8	-153	0.755851865023679	2	2	FALSE	0.3	1
#377EB8	-152	0.755308604319786	2	2	FALSE	0.3	1
#377EB8	-151	0.758092483562166	2	2	FALSE	0.3	1
#377EB8	-150	0.760865604479859	2	2	FALSE	0.3	1
#377EB8	-149	0.762287490223015	2	2	FALSE	0.3	1
#377EB8	-148	0.766740441996225	2	2	FALSE	0.3	1
#377EB8	-147	0.766489099744363	2	2	FALSE	0.3	1
#377EB8	-146	0.764262635740243	2	2	FALSE	0.3	1
#377EB8	-145	0.760661380230708	2	2	FALSE	0.3	1
#377EB8	-144	0.763589631343263	2	2	FALSE	0.3	1
#377EB8	-143	0.773007307204108	2	2	FALSE	0.3	1
#377EB8	-142	0.776716453808479	2	2	FALSE	0.3	1
#377EB8	-141	0.770660558770696	2	2	FALSE	0.3	1
#377EB8	-140	0.780432912960765	2	2	FALSE	0.3	1
#377EB8	-139	0.782213557389298	2	2	FALSE	0.3	1
#377EB8	-138	0.788225201300072	2	2	FALSE	0.3	1
#377EB8	-137	0.780975631560151	2	2	FALSE	0.3	1
#377EB8	-136	0.782546756623308	2	2	FALSE	0.3	1
#377EB8	-135	0.780911202696908	2	2	FALSE	0.3	1
#377EB8	-134	0.782695721574294	2	2	FALSE	0.3	1
#377EB8	-133	0.783337429948262	2	2	FALSE	0.3	1
#377EB8	-132	0.784535776168792	2	2	FALSE	0.3	1
#377EB8	-131	0.786949241191858	2	2	FALSE	0.3	1
#377EB8	-130	0.789268642910938	2	2	FALSE	0.3	1
#377EB8	-129	0.783784016704257	2	2	FALSE	0.3	1
#377EB8	-128	0.783177991775043	2	2	FALSE	0.3	1
#377EB8	-127	0.777152821275885	2	2	FALSE	0.3	1
#377EB8	-126	0.775142485882804	2	2	FALSE	0.3	1
#377EB8	-125	0.772580951329131	2	2	FALSE	0.3	1
#377EB8	-124	0.775935094897941	2	2	FALSE	0.3	1
#377EB8	-123	0.777379310447123	2	2	FALSE	0.3	1
#377EB8	-122	0.777224513132805	2	2	FALSE	0.3	1
#377EB8	-121	0.779383771326497	2	2	FALSE	0.3	1
#377EB8	-120	0.772571809355051	2	2	FALSE	0.3	1
#377EB8	-119	0.769528741369757	2	2	FALSE	0.3	1
#377EB8	-118	0.769787494023914	2	2	FALSE	0.3	1
#377EB8	-117	0.772414396800483	2	2	FALSE	0.3	1
#377EB8	-116	0.770216209677665	2	2	FALSE	0.3	1
#377EB8	-115	0.772043280806846	2	2	FALSE	0.3	1
#377EB8	-114	0.771459333799971	2	2	FALSE	0.3	1
#377EB8	-113	0.774806748814752	2	2	FALSE	0.3	1
#377EB8	-112	0.773133883589367	2	2	FALSE	0.3	1
#377EB8	-111	0.779930855384391	2	2	FALSE	0.3	1
#377EB8	-110	0.779113373871815	2	2	FALSE	0.3	1
#377EB8	-109	0.781022682119687	2	2	FALSE	0.3	1
#377EB8	-108	0.779689770484426	2	2	FALSE	0.3	1
#377EB8	-107	0.778835771412808	2	2	FALSE	0.3	1
#377EB8	-106	0.781291189612355	2	2	FALSE	0.3	1
#377EB8	-105	0.781590504925852	2	2	FALSE	0.3	1
[truncated: 1,607 more rows]
