# Supplementary material for: Differential nucleosome organization in human interphase and metaphase chromosomes
Source: Mol Syst Biol. 2026 Feb 2;22(5):738–65. doi: 10.1038/s44320-026-00192-y (PMC13144420; doi:10.1038/s44320-026-00192-y)
Supplement: Supplementary file 8 — Source data Fig. 6 [file 44320_2026_192_MOESM8_ESM.zip › Figure 6/6D/fig6d.csv]

colour	x	y	PANEL	group	flipped_aes	linewidth	linetype	alpha
#66C2A5	-300	0.888232254283275	1	1	FALSE	0.3	1
#66C2A5	-299	0.895498880764548	1	1	FALSE	0.3	1
#66C2A5	-298	0.892779994000261	1	1	FALSE	0.3	1
#66C2A5	-297	0.895075431888537	1	1	FALSE	0.3	1
#66C2A5	-296	0.887095554944802	1	1	FALSE	0.3	1
#66C2A5	-295	0.89551116433215	1	1	FALSE	0.3	1
#66C2A5	-294	0.879968900388818	1	1	FALSE	0.3	1
#66C2A5	-293	0.884510075392675	1	1	FALSE	0.3	1
#66C2A5	-292	0.886730077154049	1	1	FALSE	0.3	1
#66C2A5	-291	0.898837623969458	1	1	FALSE	0.3	1
#66C2A5	-290	0.892349398164141	1	1	FALSE	0.3	1
#66C2A5	-289	0.885568489843158	1	1	FALSE	0.3	1
#66C2A5	-288	0.893541355949575	1	1	FALSE	0.3	1
#66C2A5	-287	0.880684320521506	1	1	FALSE	0.3	1
#66C2A5	-286	0.883918851658997	1	1	FALSE	0.3	1
#66C2A5	-285	0.885601520978667	1	1	FALSE	0.3	1
#66C2A5	-284	0.885633261993891	1	1	FALSE	0.3	1
#66C2A5	-283	0.886460985379756	1	1	FALSE	0.3	1
#66C2A5	-282	0.887713427952762	1	1	FALSE	0.3	1
#66C2A5	-281	0.881954221025395	1	1	FALSE	0.3	1
#66C2A5	-280	0.8784487152499	1	1	FALSE	0.3	1
#66C2A5	-279	0.885459422387142	1	1	FALSE	0.3	1
#66C2A5	-278	0.88105393160601	1	1	FALSE	0.3	1
#66C2A5	-277	0.882577766498122	1	1	FALSE	0.3	1
#66C2A5	-276	0.88175059319108	1	1	FALSE	0.3	1
#66C2A5	-275	0.87665511321773	1	1	FALSE	0.3	1
#66C2A5	-274	0.87764236806861	1	1	FALSE	0.3	1
#66C2A5	-273	0.885623072924377	1	1	FALSE	0.3	1
#66C2A5	-272	0.878972341266598	1	1	FALSE	0.3	1
#66C2A5	-271	0.883280258003066	1	1	FALSE	0.3	1
#66C2A5	-270	0.891323353704955	1	1	FALSE	0.3	1
#66C2A5	-269	0.879662728330749	1	1	FALSE	0.3	1
#66C2A5	-268	0.881836476411558	1	1	FALSE	0.3	1
#66C2A5	-267	0.887095891866124	1	1	FALSE	0.3	1
#66C2A5	-266	0.880071069935485	1	1	FALSE	0.3	1
#66C2A5	-265	0.864396593579535	1	1	FALSE	0.3	1
#66C2A5	-264	0.884287183459075	1	1	FALSE	0.3	1
#66C2A5	-263	0.877023570644155	1	1	FALSE	0.3	1
#66C2A5	-262	0.870288942584234	1	1	FALSE	0.3	1
#66C2A5	-261	0.880070243885985	1	1	FALSE	0.3	1
#66C2A5	-260	0.875468051962354	1	1	FALSE	0.3	1
#66C2A5	-259	0.87593513686198	1	1	FALSE	0.3	1
#66C2A5	-258	0.869511036284697	1	1	FALSE	0.3	1
#66C2A5	-257	0.863346716439005	1	1	FALSE	0.3	1
#66C2A5	-256	0.867603009920755	1	1	FALSE	0.3	1
#66C2A5	-255	0.873086359901597	1	1	FALSE	0.3	1
#66C2A5	-254	0.870254841936122	1	1	FALSE	0.3	1
#66C2A5	-253	0.866098976508346	1	1	FALSE	0.3	1
#66C2A5	-252	0.865594318811083	1	1	FALSE	0.3	1
#66C2A5	-251	0.867603900306559	1	1	FALSE	0.3	1
#66C2A5	-250	0.871077708070843	1	1	FALSE	0.3	1
#66C2A5	-249	0.858080109497193	1	1	FALSE	0.3	1
#66C2A5	-248	0.865817276943536	1	1	FALSE	0.3	1
#66C2A5	-247	0.868023343038326	1	1	FALSE	0.3	1
#66C2A5	-246	0.86255688668801	1	1	FALSE	0.3	1
#66C2A5	-245	0.860134459342052	1	1	FALSE	0.3	1
#66C2A5	-244	0.864205677490369	1	1	FALSE	0.3	1
#66C2A5	-243	0.858262323371159	1	1	FALSE	0.3	1
#66C2A5	-242	0.854402844052099	1	1	FALSE	0.3	1
#66C2A5	-241	0.858915038931256	1	1	FALSE	0.3	1
#66C2A5	-240	0.865328647208982	1	1	FALSE	0.3	1
#66C2A5	-239	0.864211007785621	1	1	FALSE	0.3	1
#66C2A5	-238	0.866867654048122	1	1	FALSE	0.3	1
#66C2A5	-237	0.850070795468744	1	1	FALSE	0.3	1
#66C2A5	-236	0.856258109587298	1	1	FALSE	0.3	1
#66C2A5	-235	0.859894512597732	1	1	FALSE	0.3	1
#66C2A5	-234	0.854888243237699	1	1	FALSE	0.3	1
#66C2A5	-233	0.861149760927827	1	1	FALSE	0.3	1
#66C2A5	-232	0.871881458927479	1	1	FALSE	0.3	1
#66C2A5	-231	0.852270470728987	1	1	FALSE	0.3	1
#66C2A5	-230	0.858763460666669	1	1	FALSE	0.3	1
#66C2A5	-229	0.857405413813855	1	1	FALSE	0.3	1
#66C2A5	-228	0.858432364742928	1	1	FALSE	0.3	1
#66C2A5	-227	0.855726775695842	1	1	FALSE	0.3	1
#66C2A5	-226	0.858772069423687	1	1	FALSE	0.3	1
#66C2A5	-225	0.849812761817478	1	1	FALSE	0.3	1
#66C2A5	-224	0.853559708641775	1	1	FALSE	0.3	1
#66C2A5	-223	0.852162241681459	1	1	FALSE	0.3	1
#66C2A5	-222	0.857250015642582	1	1	FALSE	0.3	1
#66C2A5	-221	0.845894478252902	1	1	FALSE	0.3	1
#66C2A5	-220	0.851406292310334	1	1	FALSE	0.3	1
#66C2A5	-219	0.863640812499348	1	1	FALSE	0.3	1
#66C2A5	-218	0.840664211553401	1	1	FALSE	0.3	1
#66C2A5	-217	0.848147147308529	1	1	FALSE	0.3	1
#66C2A5	-216	0.843030563376204	1	1	FALSE	0.3	1
#66C2A5	-215	0.848909378311352	1	1	FALSE	0.3	1
#66C2A5	-214	0.860165128982127	1	1	FALSE	0.3	1
#66C2A5	-213	0.853215087621802	1	1	FALSE	0.3	1
#66C2A5	-212	0.850280781969459	1	1	FALSE	0.3	1
#66C2A5	-211	0.853442216803782	1	1	FALSE	0.3	1
#66C2A5	-210	0.855111403691797	1	1	FALSE	0.3	1
#66C2A5	-209	0.848725007126147	1	1	FALSE	0.3	1
#66C2A5	-208	0.856542437644919	1	1	FALSE	0.3	1
#66C2A5	-207	0.853928488428572	1	1	FALSE	0.3	1
#66C2A5	-206	0.852576674955222	1	1	FALSE	0.3	1
#66C2A5	-205	0.856911040167443	1	1	FALSE	0.3	1
#66C2A5	-204	0.869886099565707	1	1	FALSE	0.3	1
#66C2A5	-203	0.85851056362289	1	1	FALSE	0.3	1
#66C2A5	-202	0.848793970135583	1	1	FALSE	0.3	1
#66C2A5	-201	0.85516739320693	1	1	FALSE	0.3	1
#66C2A5	-200	0.856555251482153	1	1	FALSE	0.3	1
#66C2A5	-199	0.867097771499655	1	1	FALSE	0.3	1
#66C2A5	-198	0.872619203215491	1	1	FALSE	0.3	1
#66C2A5	-197	0.868810589163055	1	1	FALSE	0.3	1
#66C2A5	-196	0.867088087642401	1	1	FALSE	0.3	1
#66C2A5	-195	0.865754822944823	1	1	FALSE	0.3	1
#66C2A5	-194	0.864093569448073	1	1	FALSE	0.3	1
#66C2A5	-193	0.853278408472059	1	1	FALSE	0.3	1
#66C2A5	-192	0.860198595405953	1	1	FALSE	0.3	1
#66C2A5	-191	0.862280940008381	1	1	FALSE	0.3	1
#66C2A5	-190	0.874227964743428	1	1	FALSE	0.3	1
#66C2A5	-189	0.868524313566008	1	1	FALSE	0.3	1
#66C2A5	-188	0.870248035283013	1	1	FALSE	0.3	1
#66C2A5	-187	0.868802359991942	1	1	FALSE	0.3	1
#66C2A5	-186	0.870541484760087	1	1	FALSE	0.3	1
#66C2A5	-185	0.875533383165218	1	1	FALSE	0.3	1
#66C2A5	-184	0.865657277682635	1	1	FALSE	0.3	1
#66C2A5	-183	0.868516156181391	1	1	FALSE	0.3	1
#66C2A5	-182	0.869193621728573	1	1	FALSE	0.3	1
#66C2A5	-181	0.87968841543274	1	1	FALSE	0.3	1
#66C2A5	-180	0.884622303134279	1	1	FALSE	0.3	1
#66C2A5	-179	0.886562056631323	1	1	FALSE	0.3	1
#66C2A5	-178	0.880923629316452	1	1	FALSE	0.3	1
#66C2A5	-177	0.880157118061231	1	1	FALSE	0.3	1
#66C2A5	-176	0.886272523904816	1	1	FALSE	0.3	1
#66C2A5	-175	0.891684377364733	1	1	FALSE	0.3	1
#66C2A5	-174	0.887234442796537	1	1	FALSE	0.3	1
#66C2A5	-173	0.871189482577503	1	1	FALSE	0.3	1
#66C2A5	-172	0.890339477884812	1	1	FALSE	0.3	1
#66C2A5	-171	0.888055911470659	1	1	FALSE	0.3	1
#66C2A5	-170	0.899660823300414	1	1	FALSE	0.3	1
#66C2A5	-169	0.891393169344392	1	1	FALSE	0.3	1
#66C2A5	-168	0.900269671732778	1	1	FALSE	0.3	1
#66C2A5	-167	0.899099916201408	1	1	FALSE	0.3	1
#66C2A5	-166	0.888866827234003	1	1	FALSE	0.3	1
#66C2A5	-165	0.905012104441613	1	1	FALSE	0.3	1
#66C2A5	-164	0.897669918069617	1	1	FALSE	0.3	1
#66C2A5	-163	0.892699841993229	1	1	FALSE	0.3	1
#66C2A5	-162	0.896850325148442	1	1	FALSE	0.3	1
#66C2A5	-161	0.917032804001715	1	1	FALSE	0.3	1
#66C2A5	-160	0.913618853911479	1	1	FALSE	0.3	1
#66C2A5	-159	0.909128827255689	1	1	FALSE	0.3	1
#66C2A5	-158	0.905485431354574	1	1	FALSE	0.3	1
#66C2A5	-157	0.902164698021902	1	1	FALSE	0.3	1
#66C2A5	-156	0.904673605396254	1	1	FALSE	0.3	1
#66C2A5	-155	0.913929449455501	1	1	FALSE	0.3	1
#66C2A5	-154	0.916289163255552	1	1	FALSE	0.3	1
#66C2A5	-153	0.914075763963109	1	1	FALSE	0.3	1
#66C2A5	-152	0.920684382344834	1	1	FALSE	0.3	1
#66C2A5	-151	0.925220979793324	1	1	FALSE	0.3	1
#66C2A5	-150	0.917170181464887	1	1	FALSE	0.3	1
#66C2A5	-149	0.924396671331438	1	1	FALSE	0.3	1
#66C2A5	-148	0.921182283843172	1	1	FALSE	0.3	1
#66C2A5	-147	0.926696792592264	1	1	FALSE	0.3	1
#66C2A5	-146	0.929222982495784	1	1	FALSE	0.3	1
#66C2A5	-145	0.928649306086684	1	1	FALSE	0.3	1
#66C2A5	-144	0.928674726191299	1	1	FALSE	0.3	1
#66C2A5	-143	0.923586705041972	1	1	FALSE	0.3	1
#66C2A5	-142	0.933490158359423	1	1	FALSE	0.3	1
#66C2A5	-141	0.939140360643962	1	1	FALSE	0.3	1
#66C2A5	-140	0.939063641507533	1	1	FALSE	0.3	1
#66C2A5	-139	0.94587892830986	1	1	FALSE	0.3	1
#66C2A5	-138	0.945392423718404	1	1	FALSE	0.3	1
#66C2A5	-137	0.938678432161009	1	1	FALSE	0.3	1
#66C2A5	-136	0.944494246743713	1	1	FALSE	0.3	1
#66C2A5	-135	0.942920825869417	1	1	FALSE	0.3	1
#66C2A5	-134	0.93624816268003	1	1	FALSE	0.3	1
#66C2A5	-133	0.93902431638135	1	1	FALSE	0.3	1
#66C2A5	-132	0.934726558408782	1	1	FALSE	0.3	1
#66C2A5	-131	0.947312671176178	1	1	FALSE	0.3	1
#66C2A5	-130	0.949634715334719	1	1	FALSE	0.3	1
#66C2A5	-129	0.94880855245219	1	1	FALSE	0.3	1
#66C2A5	-128	0.946580721254211	1	1	FALSE	0.3	1
#66C2A5	-127	0.955962784424052	1	1	FALSE	0.3	1
#66C2A5	-126	0.951930952352551	1	1	FALSE	0.3	1
#66C2A5	-125	0.953806732489012	1	1	FALSE	0.3	1
#66C2A5	-124	0.957022560441892	1	1	FALSE	0.3	1
#66C2A5	-123	0.944357053655569	1	1	FALSE	0.3	1
#66C2A5	-122	0.944269312289361	1	1	FALSE	0.3	1
#66C2A5	-121	0.957628782243994	1	1	FALSE	0.3	1
#66C2A5	-120	0.956512518609522	1	1	FALSE	0.3	1
#66C2A5	-119	0.953368072387061	1	1	FALSE	0.3	1
#66C2A5	-118	0.957189296092544	1	1	FALSE	0.3	1
#66C2A5	-117	0.957146819314668	1	1	FALSE	0.3	1
#66C2A5	-116	0.96135790018541	1	1	FALSE	0.3	1
#66C2A5	-115	0.961194647520133	1	1	FALSE	0.3	1
#66C2A5	-114	0.965489298707549	1	1	FALSE	0.3	1
#66C2A5	-113	0.960787354095707	1	1	FALSE	0.3	1
#66C2A5	-112	0.963649098962753	1	1	FALSE	0.3	1
#66C2A5	-111	0.966993602503012	1	1	FALSE	0.3	1
#66C2A5	-110	0.961885306829874	1	1	FALSE	0.3	1
#66C2A5	-109	0.964497234857766	1	1	FALSE	0.3	1
#66C2A5	-108	0.968805407755752	1	1	FALSE	0.3	1
#66C2A5	-107	0.97079124444044	1	1	FALSE	0.3	1
#66C2A5	-106	0.966435494050322	1	1	FALSE	0.3	1
#66C2A5	-105	0.960124721711691	1	1	FALSE	0.3	1
#66C2A5	-104	0.962238678317303	1	1	FALSE	0.3	1
#66C2A5	-103	0.958598152848986	1	1	FALSE	0.3	1
#66C2A5	-102	0.95606165383723	1	1	FALSE	0.3	1
#66C2A5	-101	0.961610881374653	1	1	FALSE	0.3	1
#66C2A5	-100	0.964353394773561	1	1	FALSE	0.3	1
#66C2A5	-99	0.961408265827408	1	1	FALSE	0.3	1
#66C2A5	-98	0.964964943145818	1	1	FALSE	0.3	1
#66C2A5	-97	0.970738096575628	1	1	FALSE	0.3	1
#66C2A5	-96	0.969054884287914	1	1	FALSE	0.3	1
#66C2A5	-95	0.962722396960852	1	1	FALSE	0.3	1
#66C2A5	-94	0.96990393748866	1	1	FALSE	0.3	1
#66C2A5	-93	0.964798762822203	1	1	FALSE	0.3	1
#66C2A5	-92	0.958605783349628	1	1	FALSE	0.3	1
#66C2A5	-91	0.963528986082119	1	1	FALSE	0.3	1
#66C2A5	-90	0.967061071207954	1	1	FALSE	0.3	1
#66C2A5	-89	0.973719426255611	1	1	FALSE	0.3	1
#66C2A5	-88	0.970286419975368	1	1	FALSE	0.3	1
#66C2A5	-87	0.963724830869502	1	1	FALSE	0.3	1
#66C2A5	-86	0.955228039241445	1	1	FALSE	0.3	1
#66C2A5	-85	0.950626377587466	1	1	FALSE	0.3	1
#66C2A5	-84	0.968538222379418	1	1	FALSE	0.3	1
#66C2A5	-83	0.964219566494615	1	1	FALSE	0.3	1
#66C2A5	-82	0.9632113759757	1	1	FALSE	0.3	1
#66C2A5	-81	0.956792980370767	1	1	FALSE	0.3	1
#66C2A5	-80	0.956491606475746	1	1	FALSE	0.3	1
#66C2A5	-79	0.952600514814079	1	1	FALSE	0.3	1
#66C2A5	-78	0.95535250263783	1	1	FALSE	0.3	1
#66C2A5	-77	0.953336184413186	1	1	FALSE	0.3	1
#66C2A5	-76	0.947925724688781	1	1	FALSE	0.3	1
#66C2A5	-75	0.958026083672326	1	1	FALSE	0.3	1
#66C2A5	-74	0.958567275299631	1	1	FALSE	0.3	1
#66C2A5	-73	0.949664494588979	1	1	FALSE	0.3	1
#66C2A5	-72	0.943658344301522	1	1	FALSE	0.3	1
#66C2A5	-71	0.943890371876116	1	1	FALSE	0.3	1
#66C2A5	-70	0.942421430066589	1	1	FALSE	0.3	1
#66C2A5	-69	0.948548161030567	1	1	FALSE	0.3	1
#66C2A5	-68	0.946165092841492	1	1	FALSE	0.3	1
#66C2A5	-67	0.948102766061988	1	1	FALSE	0.3	1
#66C2A5	-66	0.948345846511384	1	1	FALSE	0.3	1
#66C2A5	-65	0.950625804313813	1	1	FALSE	0.3	1
#66C2A5	-64	0.945960929149891	1	1	FALSE	0.3	1
#66C2A5	-63	0.944867344538686	1	1	FALSE	0.3	1
#66C2A5	-62	0.939261412502041	1	1	FALSE	0.3	1
#66C2A5	-61	0.936174396259332	1	1	FALSE	0.3	1
#66C2A5	-60	0.9361506028569	1	1	FALSE	0.3	1
#66C2A5	-59	0.942438907806643	1	1	FALSE	0.3	1
#66C2A5	-58	0.943522794339057	1	1	FALSE	0.3	1
#66C2A5	-57	0.946064978174578	1	1	FALSE	0.3	1
#66C2A5	-56	0.941369734398661	1	1	FALSE	0.3	1
#66C2A5	-55	0.92890080194476	1	1	FALSE	0.3	1
#66C2A5	-54	0.932409749564157	1	1	FALSE	0.3	1
#66C2A5	-53	0.934184913546538	1	1	FALSE	0.3	1
#66C2A5	-52	0.930099469539421	1	1	FALSE	0.3	1
#66C2A5	-51	0.933194584078676	1	1	FALSE	0.3	1
#66C2A5	-50	0.929772820635887	1	1	FALSE	0.3	1
#66C2A5	-49	0.931144840571667	1	1	FALSE	0.3	1
#66C2A5	-48	0.925176768633519	1	1	FALSE	0.3	1
#66C2A5	-47	0.922022233571087	1	1	FALSE	0.3	1
#66C2A5	-46	0.916475996165766	1	1	FALSE	0.3	1
#66C2A5	-45	0.921920685550321	1	1	FALSE	0.3	1
#66C2A5	-44	0.917418862592577	1	1	FALSE	0.3	1
#66C2A5	-43	0.918662346788862	1	1	FALSE	0.3	1
#66C2A5	-42	0.915694952775459	1	1	FALSE	0.3	1
#66C2A5	-41	0.909666603959028	1	1	FALSE	0.3	1
#66C2A5	-40	0.912282066949609	1	1	FALSE	0.3	1
#66C2A5	-39	0.90880691895026	1	1	FALSE	0.3	1
#66C2A5	-38	0.905264605136573	1	1	FALSE	0.3	1
#66C2A5	-37	0.914926820066278	1	1	FALSE	0.3	1
#66C2A5	-36	0.909059411011318	1	1	FALSE	0.3	1
#66C2A5	-35	0.909532377808134	1	1	FALSE	0.3	1
#66C2A5	-34	0.90276083809481	1	1	FALSE	0.3	1
#66C2A5	-33	0.901957977623984	1	1	FALSE	0.3	1
#66C2A5	-32	0.902849256689319	1	1	FALSE	0.3	1
#66C2A5	-31	0.895889588697273	1	1	FALSE	0.3	1
#66C2A5	-30	0.898702175759676	1	1	FALSE	0.3	1
#66C2A5	-29	0.896747569629727	1	1	FALSE	0.3	1
#66C2A5	-28	0.899643739707209	1	1	FALSE	0.3	1
#66C2A5	-27	0.896613252222599	1	1	FALSE	0.3	1
#66C2A5	-26	0.896985911004162	1	1	FALSE	0.3	1
#66C2A5	-25	0.88921347993889	1	1	FALSE	0.3	1
#66C2A5	-24	0.883582321485372	1	1	FALSE	0.3	1
#66C2A5	-23	0.880326958634486	1	1	FALSE	0.3	1
#66C2A5	-22	0.889174120782011	1	1	FALSE	0.3	1
#66C2A5	-21	0.879222871227287	1	1	FALSE	0.3	1
#66C2A5	-20	0.886524779274116	1	1	FALSE	0.3	1
#66C2A5	-19	0.882707004183889	1	1	FALSE	0.3	1
#66C2A5	-18	0.879398755217333	1	1	FALSE	0.3	1
#66C2A5	-17	0.884104300990718	1	1	FALSE	0.3	1
#66C2A5	-16	0.886242475790636	1	1	FALSE	0.3	1
#66C2A5	-15	0.886008111777979	1	1	FALSE	0.3	1
#66C2A5	-14	0.879011868714422	1	1	FALSE	0.3	1
#66C2A5	-13	0.876923828452378	1	1	FALSE	0.3	1
#66C2A5	-12	0.880376650433853	1	1	FALSE	0.3	1
#66C2A5	-11	0.869860213527751	1	1	FALSE	0.3	1
#66C2A5	-10	0.873421871861105	1	1	FALSE	0.3	1
#66C2A5	-9	0.882145011488209	1	1	FALSE	0.3	1
#66C2A5	-8	0.876209461748223	1	1	FALSE	0.3	1
#66C2A5	-7	0.876465323866716	1	1	FALSE	0.3	1
#66C2A5	-6	0.872254201854507	1	1	FALSE	0.3	1
#66C2A5	-5	0.867583424984226	1	1	FALSE	0.3	1
#66C2A5	-4	0.881686049942519	1	1	FALSE	0.3	1
#66C2A5	-3	0.877128744544444	1	1	FALSE	0.3	1
#66C2A5	-2	0.879141348679584	1	1	FALSE	0.3	1
#66C2A5	-1	0.885722719455982	1	1	FALSE	0.3	1
#66C2A5	0	0.877497662316572	1	1	FALSE	0.3	1
#66C2A5	1	0.878922765780852	1	1	FALSE	0.3	1
#66C2A5	2	0.877773370781313	1	1	FALSE	0.3	1
#66C2A5	3	0.880789265180214	1	1	FALSE	0.3	1
#66C2A5	4	0.889402491492641	1	1	FALSE	0.3	1
#66C2A5	5	0.882850012970378	1	1	FALSE	0.3	1
#66C2A5	6	0.881335787102772	1	1	FALSE	0.3	1
#66C2A5	7	0.871586300125868	1	1	FALSE	0.3	1
#66C2A5	8	0.869507759346055	1	1	FALSE	0.3	1
#66C2A5	9	0.872702400717615	1	1	FALSE	0.3	1
#66C2A5	10	0.881730961525461	1	1	FALSE	0.3	1
#66C2A5	11	0.88921958244377	1	1	FALSE	0.3	1
#66C2A5	12	0.895838221604068	1	1	FALSE	0.3	1
#66C2A5	13	0.884228169441721	1	1	FALSE	0.3	1
#66C2A5	14	0.871402738906084	1	1	FALSE	0.3	1
#66C2A5	15	0.876507098358909	1	1	FALSE	0.3	1
#66C2A5	16	0.885675285197405	1	1	FALSE	0.3	1
#66C2A5	17	0.888691702755192	1	1	FALSE	0.3	1
#66C2A5	18	0.883414073583612	1	1	FALSE	0.3	1
#66C2A5	19	0.889675458536622	1	1	FALSE	0.3	1
#66C2A5	20	0.889637840872424	1	1	FALSE	0.3	1
#66C2A5	21	0.891957342546171	1	1	FALSE	0.3	1
#66C2A5	22	0.890769924899732	1	1	FALSE	0.3	1
#66C2A5	23	0.886509797289765	1	1	FALSE	0.3	1
#66C2A5	24	0.888301304823856	1	1	FALSE	0.3	1
#66C2A5	25	0.898592947123487	1	1	FALSE	0.3	1
#66C2A5	26	0.900435791105768	1	1	FALSE	0.3	1
#66C2A5	27	0.90548897156549	1	1	FALSE	0.3	1
#66C2A5	28	0.900165183694687	1	1	FALSE	0.3	1
#66C2A5	29	0.911566842027805	1	1	FALSE	0.3	1
#66C2A5	30	0.899961208103208	1	1	FALSE	0.3	1
#66C2A5	31	0.902312214439823	1	1	FALSE	0.3	1
#66C2A5	32	0.911140209331933	1	1	FALSE	0.3	1
#66C2A5	33	0.901137562378395	1	1	FALSE	0.3	1
#66C2A5	34	0.899755922921681	1	1	FALSE	0.3	1
#66C2A5	35	0.907186457964232	1	1	FALSE	0.3	1
#66C2A5	36	0.917027444923984	1	1	FALSE	0.3	1
#66C2A5	37	0.911195555649471	1	1	FALSE	0.3	1
#66C2A5	38	0.904149430823871	1	1	FALSE	0.3	1
#66C2A5	39	0.90309938539239	1	1	FALSE	0.3	1
#66C2A5	40	0.908587737720475	1	1	FALSE	0.3	1
#66C2A5	41	0.905109843052136	1	1	FALSE	0.3	1
#66C2A5	42	0.922004934957837	1	1	FALSE	0.3	1
#66C2A5	43	0.929689167696866	1	1	FALSE	0.3	1
#66C2A5	44	0.922027259113174	1	1	FALSE	0.3	1
#66C2A5	45	0.925036950777644	1	1	FALSE	0.3	1
#66C2A5	46	0.921590333393139	1	1	FALSE	0.3	1
#66C2A5	47	0.917363072013416	1	1	FALSE	0.3	1
#66C2A5	48	0.919460147686893	1	1	FALSE	0.3	1
#66C2A5	49	0.929076133993439	1	1	FALSE	0.3	1
#66C2A5	50	0.931560307464778	1	1	FALSE	0.3	1
#66C2A5	51	0.932185852454256	1	1	FALSE	0.3	1
#66C2A5	52	0.930226217057124	1	1	FALSE	0.3	1
#66C2A5	53	0.944386341919103	1	1	FALSE	0.3	1
#66C2A5	54	0.943253077313781	1	1	FALSE	0.3	1
#66C2A5	55	0.941170832940914	1	1	FALSE	0.3	1
#66C2A5	56	0.94677400933526	1	1	FALSE	0.3	1
#66C2A5	57	0.936386353494296	1	1	FALSE	0.3	1
#66C2A5	58	0.930488787122303	1	1	FALSE	0.3	1
#66C2A5	59	0.925896719931886	1	1	FALSE	0.3	1
#66C2A5	60	0.938937132204717	1	1	FALSE	0.3	1
#66C2A5	61	0.948695991174958	1	1	FALSE	0.3	1
#66C2A5	62	0.944985626532934	1	1	FALSE	0.3	1
#66C2A5	63	0.951614564305025	1	1	FALSE	0.3	1
#66C2A5	64	0.937834897355617	1	1	FALSE	0.3	1
#66C2A5	65	0.948173271628138	1	1	FALSE	0.3	1
#66C2A5	66	0.949504402209295	1	1	FALSE	0.3	1
#66C2A5	67	0.935815866492688	1	1	FALSE	0.3	1
#66C2A5	68	0.947287901379926	1	1	FALSE	0.3	1
#66C2A5	69	0.951610952307624	1	1	FALSE	0.3	1
#66C2A5	70	0.946195110310647	1	1	FALSE	0.3	1
#66C2A5	71	0.947722245336246	1	1	FALSE	0.3	1
#66C2A5	72	0.956100265841864	1	1	FALSE	0.3	1
#66C2A5	73	0.966646662991584	1	1	FALSE	0.3	1
#66C2A5	74	0.965066238390746	1	1	FALSE	0.3	1
#66C2A5	75	0.960488988279411	1	1	FALSE	0.3	1
#66C2A5	76	0.960605408742254	1	1	FALSE	0.3	1
#66C2A5	77	0.955039113695717	1	1	FALSE	0.3	1
#66C2A5	78	0.950170879557394	1	1	FALSE	0.3	1
#66C2A5	79	0.953061097813747	1	1	FALSE	0.3	1
#66C2A5	80	0.956465023400324	1	1	FALSE	0.3	1
#66C2A5	81	0.963309541240648	1	1	FALSE	0.3	1
#66C2A5	82	0.958994893362641	1	1	FALSE	0.3	1
#66C2A5	83	0.95747769124505	1	1	FALSE	0.3	1
#66C2A5	84	0.950570966933632	1	1	FALSE	0.3	1
#66C2A5	85	0.958761491522279	1	1	FALSE	0.3	1
#66C2A5	86	0.956961018500696	1	1	FALSE	0.3	1
#66C2A5	87	0.95914069182213	1	1	FALSE	0.3	1
#66C2A5	88	0.959883192792319	1	1	FALSE	0.3	1
#66C2A5	89	0.949492690052815	1	1	FALSE	0.3	1
#66C2A5	90	0.953252227060418	1	1	FALSE	0.3	1
#66C2A5	91	0.960136804480766	1	1	FALSE	0.3	1
#66C2A5	92	0.9665104051558	1	1	FALSE	0.3	1
#66C2A5	93	0.970232240014314	1	1	FALSE	0.3	1
#66C2A5	94	0.968140254558642	1	1	FALSE	0.3	1
#66C2A5	95	0.96868124013922	1	1	FALSE	0.3	1
#66C2A5	96	0.966667517899823	1	1	FALSE	0.3	1
#66C2A5	97	0.960826561045719	1	1	FALSE	0.3	1
#66C2A5	98	0.967524218024715	1	1	FALSE	0.3	1
#66C2A5	99	0.965451530359618	1	1	FALSE	0.3	1
#66C2A5	100	0.963706344567482	1	1	FALSE	0.3	1
#66C2A5	101	0.97168816718808	1	1	FALSE	0.3	1
#66C2A5	102	0.968572794209098	1	1	FALSE	0.3	1
#66C2A5	103	0.966613441893415	1	1	FALSE	0.3	1
#66C2A5	104	0.965732133491872	1	1	FALSE	0.3	1
#66C2A5	105	0.95906515512626	1	1	FALSE	0.3	1
#66C2A5	106	0.96137013736332	1	1	FALSE	0.3	1
#66C2A5	107	0.953365859712809	1	1	FALSE	0.3	1
#66C2A5	108	0.954561169609041	1	1	FALSE	0.3	1
#66C2A5	109	0.954910067495745	1	1	FALSE	0.3	1
#66C2A5	110	0.957208479432038	1	1	FALSE	0.3	1
#66C2A5	111	0.960511516618939	1	1	FALSE	0.3	1
#66C2A5	112	0.968533487029544	1	1	FALSE	0.3	1
#66C2A5	113	0.96850861514119	1	1	FALSE	0.3	1
#66C2A5	114	0.963288310132181	1	1	FALSE	0.3	1
#66C2A5	115	0.960143098810851	1	1	FALSE	0.3	1
#66C2A5	116	0.951757270200903	1	1	FALSE	0.3	1
#66C2A5	117	0.958701248674691	1	1	FALSE	0.3	1
#66C2A5	118	0.964605216717089	1	1	FALSE	0.3	1
#66C2A5	119	0.960314021595108	1	1	FALSE	0.3	1
#66C2A5	120	0.970889649782826	1	1	FALSE	0.3	1
#66C2A5	121	0.95962420780461	1	1	FALSE	0.3	1
#66C2A5	122	0.961837487397761	1	1	FALSE	0.3	1
#66C2A5	123	0.950494645669146	1	1	FALSE	0.3	1
#66C2A5	124	0.955326883597239	1	1	FALSE	0.3	1
#66C2A5	125	0.960860310550994	1	1	FALSE	0.3	1
#66C2A5	126	0.962848626907301	1	1	FALSE	0.3	1
#66C2A5	127	0.952860897262397	1	1	FALSE	0.3	1
#66C2A5	128	0.954422356929472	1	1	FALSE	0.3	1
#66C2A5	129	0.95663188095224	1	1	FALSE	0.3	1
#66C2A5	130	0.958212081559719	1	1	FALSE	0.3	1
#66C2A5	131	0.955677322178109	1	1	FALSE	0.3	1
#66C2A5	132	0.955356540950235	1	1	FALSE	0.3	1
#66C2A5	133	0.949268771610612	1	1	FALSE	0.3	1
#66C2A5	134	0.956918575753514	1	1	FALSE	0.3	1
#66C2A5	135	0.96266176521462	1	1	FALSE	0.3	1
#66C2A5	136	0.945917710807403	1	1	FALSE	0.3	1
#66C2A5	137	0.953362973195935	1	1	FALSE	0.3	1
#66C2A5	138	0.95036307120591	1	1	FALSE	0.3	1
#66C2A5	139	0.946288361098909	1	1	FALSE	0.3	1
#66C2A5	140	0.939978420057995	1	1	FALSE	0.3	1
#66C2A5	141	0.946492908101509	1	1	FALSE	0.3	1
#66C2A5	142	0.95006733201988	1	1	FALSE	0.3	1
#66C2A5	143	0.946566803534243	1	1	FALSE	0.3	1
#66C2A5	144	0.932913416646068	1	1	FALSE	0.3	1
#66C2A5	145	0.943106569457848	1	1	FALSE	0.3	1
#66C2A5	146	0.942901504544582	1	1	FALSE	0.3	1
#66C2A5	147	0.938137276426938	1	1	FALSE	0.3	1
#66C2A5	148	0.929214479216534	1	1	FALSE	0.3	1
#66C2A5	149	0.939079357945717	1	1	FALSE	0.3	1
#66C2A5	150	0.934063909940686	1	1	FALSE	0.3	1
#66C2A5	151	0.932254340557031	1	1	FALSE	0.3	1
#66C2A5	152	0.930519451514153	1	1	FALSE	0.3	1
#66C2A5	153	0.9363828992914	1	1	FALSE	0.3	1
#66C2A5	154	0.928264782941765	1	1	FALSE	0.3	1
#66C2A5	155	0.934777658504628	1	1	FALSE	0.3	1
#66C2A5	156	0.934021510197517	1	1	FALSE	0.3	1
#66C2A5	157	0.928048097467681	1	1	FALSE	0.3	1
#66C2A5	158	0.928980577412142	1	1	FALSE	0.3	1
#66C2A5	159	0.916374177761944	1	1	FALSE	0.3	1
#66C2A5	160	0.916590198706136	1	1	FALSE	0.3	1
#66C2A5	161	0.917122912111586	1	1	FALSE	0.3	1
#66C2A5	162	0.914902663162018	1	1	FALSE	0.3	1
#66C2A5	163	0.920527004465986	1	1	FALSE	0.3	1
#66C2A5	164	0.905971269553586	1	1	FALSE	0.3	1
#66C2A5	165	0.908338053279033	1	1	FALSE	0.3	1
#66C2A5	166	0.909572521873049	1	1	FALSE	0.3	1
#66C2A5	167	0.900218254524793	1	1	FALSE	0.3	1
#66C2A5	168	0.904083603382068	1	1	FALSE	0.3	1
#66C2A5	169	0.900292363115031	1	1	FALSE	0.3	1
#66C2A5	170	0.906591513030301	1	1	FALSE	0.3	1
#66C2A5	171	0.907402953815075	1	1	FALSE	0.3	1
#66C2A5	172	0.903508999170792	1	1	FALSE	0.3	1
#66C2A5	173	0.900095495204731	1	1	FALSE	0.3	1
#66C2A5	174	0.902948373290699	1	1	FALSE	0.3	1
#66C2A5	175	0.901047318145725	1	1	FALSE	0.3	1
#66C2A5	176	0.899030474899654	1	1	FALSE	0.3	1
#66C2A5	177	0.907056193430456	1	1	FALSE	0.3	1
#66C2A5	178	0.911290488842337	1	1	FALSE	0.3	1
#66C2A5	179	0.88984473328639	1	1	FALSE	0.3	1
#66C2A5	180	0.890513274487545	1	1	FALSE	0.3	1
#66C2A5	181	0.899976858342545	1	1	FALSE	0.3	1
#66C2A5	182	0.901979667555019	1	1	FALSE	0.3	1
#66C2A5	183	0.892222345893279	1	1	FALSE	0.3	1
#66C2A5	184	0.895371891306864	1	1	FALSE	0.3	1
#66C2A5	185	0.895506504154437	1	1	FALSE	0.3	1
#66C2A5	186	0.880636724743338	1	1	FALSE	0.3	1
#66C2A5	187	0.886467684353131	1	1	FALSE	0.3	1
#66C2A5	188	0.88715830776963	1	1	FALSE	0.3	1
#66C2A5	189	0.884291574776868	1	1	FALSE	0.3	1
#66C2A5	190	0.889384627055927	1	1	FALSE	0.3	1
#66C2A5	191	0.895695440536029	1	1	FALSE	0.3	1
#66C2A5	192	0.876840673954269	1	1	FALSE	0.3	1
#66C2A5	193	0.877523613030246	1	1	FALSE	0.3	1
#66C2A5	194	0.880513553329789	1	1	FALSE	0.3	1
#66C2A5	195	0.879041986752544	1	1	FALSE	0.3	1
#66C2A5	196	0.885262401930561	1	1	FALSE	0.3	1
#66C2A5	197	0.892238107198032	1	1	FALSE	0.3	1
#66C2A5	198	0.886576486674313	1	1	FALSE	0.3	1
#66C2A5	199	0.874198414730749	1	1	FALSE	0.3	1
#66C2A5	200	0.880633098524397	1	1	FALSE	0.3	1
#66C2A5	201	0.878841490760761	1	1	FALSE	0.3	1
#66C2A5	202	0.871534270365308	1	1	FALSE	0.3	1
#66C2A5	203	0.878790700666293	1	1	FALSE	0.3	1
#66C2A5	204	0.884907813971868	1	1	FALSE	0.3	1
#66C2A5	205	0.876949884643832	1	1	FALSE	0.3	1
#66C2A5	206	0.87152193482039	1	1	FALSE	0.3	1
#66C2A5	207	0.869783869068424	1	1	FALSE	0.3	1
#66C2A5	208	0.878843436437646	1	1	FALSE	0.3	1
#66C2A5	209	0.872269164029702	1	1	FALSE	0.3	1
#66C2A5	210	0.882177976424871	1	1	FALSE	0.3	1
#66C2A5	211	0.870913403500165	1	1	FALSE	0.3	1
#66C2A5	212	0.879511868435931	1	1	FALSE	0.3	1
#66C2A5	213	0.871263594892839	1	1	FALSE	0.3	1
#66C2A5	214	0.868736559470067	1	1	FALSE	0.3	1
#66C2A5	215	0.870441052981023	1	1	FALSE	0.3	1
#66C2A5	216	0.868207241179428	1	1	FALSE	0.3	1
#66C2A5	217	0.875992199614811	1	1	FALSE	0.3	1
#66C2A5	218	0.874447653048006	1	1	FALSE	0.3	1
#66C2A5	219	0.883877804509887	1	1	FALSE	0.3	1
#66C2A5	220	0.877420266291257	1	1	FALSE	0.3	1
#66C2A5	221	0.862012145876478	1	1	FALSE	0.3	1
#66C2A5	222	0.869314471265003	1	1	FALSE	0.3	1
#66C2A5	223	0.867152610742392	1	1	FALSE	0.3	1
#66C2A5	224	0.869648288460926	1	1	FALSE	0.3	1
#66C2A5	225	0.873444973813703	1	1	FALSE	0.3	1
#66C2A5	226	0.875437303425038	1	1	FALSE	0.3	1
#66C2A5	227	0.876477188569485	1	1	FALSE	0.3	1
#66C2A5	228	0.884972867341501	1	1	FALSE	0.3	1
#66C2A5	229	0.881509288265064	1	1	FALSE	0.3	1
#66C2A5	230	0.877674605662193	1	1	FALSE	0.3	1
#66C2A5	231	0.871167773176707	1	1	FALSE	0.3	1
#66C2A5	232	0.875461516031698	1	1	FALSE	0.3	1
#66C2A5	233	0.877572496726748	1	1	FALSE	0.3	1
#66C2A5	234	0.88000569572861	1	1	FALSE	0.3	1
#66C2A5	235	0.87427904689265	1	1	FALSE	0.3	1
#66C2A5	236	0.869701956098954	1	1	FALSE	0.3	1
#66C2A5	237	0.874085513146524	1	1	FALSE	0.3	1
#66C2A5	238	0.881425390000387	1	1	FALSE	0.3	1
#66C2A5	239	0.88303416574986	1	1	FALSE	0.3	1
#66C2A5	240	0.887564666281107	1	1	FALSE	0.3	1
#66C2A5	241	0.878739206423608	1	1	FALSE	0.3	1
#66C2A5	242	0.877631035837451	1	1	FALSE	0.3	1
#66C2A5	243	0.877745447810239	1	1	FALSE	0.3	1
#66C2A5	244	0.878477856554783	1	1	FALSE	0.3	1
#66C2A5	245	0.872142701455988	1	1	FALSE	0.3	1
#66C2A5	246	0.879658899450747	1	1	FALSE	0.3	1
#66C2A5	247	0.87769728434604	1	1	FALSE	0.3	1
#66C2A5	248	0.882345765843472	1	1	FALSE	0.3	1
#66C2A5	249	0.891607749823965	1	1	FALSE	0.3	1
#66C2A5	250	0.890161107112382	1	1	FALSE	0.3	1
#66C2A5	251	0.882587538225946	1	1	FALSE	0.3	1
#66C2A5	252	0.894973133329848	1	1	FALSE	0.3	1
#66C2A5	253	0.880767792131753	1	1	FALSE	0.3	1
#66C2A5	254	0.884076003681953	1	1	FALSE	0.3	1
#66C2A5	255	0.88096396148147	1	1	FALSE	0.3	1
#66C2A5	256	0.884664882343668	1	1	FALSE	0.3	1
#66C2A5	257	0.882789143348675	1	1	FALSE	0.3	1
#66C2A5	258	0.882620284417463	1	1	FALSE	0.3	1
#66C2A5	259	0.885783426713789	1	1	FALSE	0.3	1
#66C2A5	260	0.894209513839729	1	1	FALSE	0.3	1
#66C2A5	261	0.894106382120777	1	1	FALSE	0.3	1
#66C2A5	262	0.884021748548738	1	1	FALSE	0.3	1
#66C2A5	263	0.889769386892596	1	1	FALSE	0.3	1
#66C2A5	264	0.885602189233656	1	1	FALSE	0.3	1
#66C2A5	265	0.881583577844657	1	1	FALSE	0.3	1
#66C2A5	266	0.892208852965193	1	1	FALSE	0.3	1
#66C2A5	267	0.887863291644593	1	1	FALSE	0.3	1
#66C2A5	268	0.888202860202551	1	1	FALSE	0.3	1
#66C2A5	269	0.883912346033963	1	1	FALSE	0.3	1
#66C2A5	270	0.888715211553038	1	1	FALSE	0.3	1
#66C2A5	271	0.89447793549649	1	1	FALSE	0.3	1
#66C2A5	272	0.89305434428332	1	1	FALSE	0.3	1
#66C2A5	273	0.883978662603951	1	1	FALSE	0.3	1
#66C2A5	274	0.888562207045373	1	1	FALSE	0.3	1
#66C2A5	275	0.894622375774281	1	1	FALSE	0.3	1
#66C2A5	276	0.901407274155451	1	1	FALSE	0.3	1
#66C2A5	277	0.884238367823971	1	1	FALSE	0.3	1
#66C2A5	278	0.898260283925049	1	1	FALSE	0.3	1
#66C2A5	279	0.895113859518146	1	1	FALSE	0.3	1
#66C2A5	280	0.888252037816361	1	1	FALSE	0.3	1
#66C2A5	281	0.899886332890978	1	1	FALSE	0.3	1
#66C2A5	282	0.899225069524496	1	1	FALSE	0.3	1
#66C2A5	283	0.89733042129815	1	1	FALSE	0.3	1
#66C2A5	284	0.890579365541038	1	1	FALSE	0.3	1
#66C2A5	285	0.891945222360723	1	1	FALSE	0.3	1
#66C2A5	286	0.894153302193778	1	1	FALSE	0.3	1
#66C2A5	287	0.889579886210658	1	1	FALSE	0.3	1
#66C2A5	288	0.892318092437241	1	1	FALSE	0.3	1
#66C2A5	289	0.894341412525879	1	1	FALSE	0.3	1
#66C2A5	290	0.897585369496571	1	1	FALSE	0.3	1
#66C2A5	291	0.895363590688683	1	1	FALSE	0.3	1
#66C2A5	292	0.898571536888215	1	1	FALSE	0.3	1
#66C2A5	293	0.896248098994161	1	1	FALSE	0.3	1
#66C2A5	294	0.899564767094486	1	1	FALSE	0.3	1
#66C2A5	295	0.890369577976309	1	1	FALSE	0.3	1
#66C2A5	296	0.891049075208385	1	1	FALSE	0.3	1
#66C2A5	297	0.901583100919952	1	1	FALSE	0.3	1
#66C2A5	298	0.904357231909674	1	1	FALSE	0.3	1
#66C2A5	299	0.899467872140662	1	1	FALSE	0.3	1
#66C2A5	300	0.902926936135488	1	1	FALSE	0.3	1
#FC8D62	-300	0.8435421854907	1	2	FALSE	0.3	1
#FC8D62	-299	0.840307811718245	1	2	FALSE	0.3	1
#FC8D62	-298	0.831128226369713	1	2	FALSE	0.3	1
#FC8D62	-297	0.831856696542748	1	2	FALSE	0.3	1
#FC8D62	-296	0.831710338916773	1	2	FALSE	0.3	1
#FC8D62	-295	0.831394325838962	1	2	FALSE	0.3	1
#FC8D62	-294	0.834362262692313	1	2	FALSE	0.3	1
#FC8D62	-293	0.83694088858646	1	2	FALSE	0.3	1
#FC8D62	-292	0.832158542336617	1	2	FALSE	0.3	1
#FC8D62	-291	0.830382911785358	1	2	FALSE	0.3	1
#FC8D62	-290	0.82486892347765	1	2	FALSE	0.3	1
#FC8D62	-289	0.834883240420469	1	2	FALSE	0.3	1
#FC8D62	-288	0.826176715801395	1	2	FALSE	0.3	1
#FC8D62	-287	0.836945407009831	1	2	FALSE	0.3	1
#FC8D62	-286	0.830720667192668	1	2	FALSE	0.3	1
#FC8D62	-285	0.833591968287489	1	2	FALSE	0.3	1
#FC8D62	-284	0.837883897422332	1	2	FALSE	0.3	1
#FC8D62	-283	0.825686904719111	1	2	FALSE	0.3	1
#FC8D62	-282	0.82798511652099	1	2	FALSE	0.3	1
#FC8D62	-281	0.836432860095732	1	2	FALSE	0.3	1
#FC8D62	-280	0.836492700389642	1	2	FALSE	0.3	1
#FC8D62	-279	0.832460444131461	1	2	FALSE	0.3	1
#FC8D62	-278	0.827861138066571	1	2	FALSE	0.3	1
#FC8D62	-277	0.825008035533077	1	2	FALSE	0.3	1
#FC8D62	-276	0.823735726932181	1	2	FALSE	0.3	1
#FC8D62	-275	0.824364126496778	1	2	FALSE	0.3	1
#FC8D62	-274	0.822285529787679	1	2	FALSE	0.3	1
#FC8D62	-273	0.829838745512904	1	2	FALSE	0.3	1
#FC8D62	-272	0.820077973883106	1	2	FALSE	0.3	1
#FC8D62	-271	0.826493214031461	1	2	FALSE	0.3	1
#FC8D62	-270	0.826463460797361	1	2	FALSE	0.3	1
#FC8D62	-269	0.829208604691974	1	2	FALSE	0.3	1
#FC8D62	-268	0.821542426388929	1	2	FALSE	0.3	1
#FC8D62	-267	0.815731058697153	1	2	FALSE	0.3	1
#FC8D62	-266	0.820025548066327	1	2	FALSE	0.3	1
#FC8D62	-265	0.822005107720579	1	2	FALSE	0.3	1
#FC8D62	-264	0.82469590403655	1	2	FALSE	0.3	1
#FC8D62	-263	0.820670354552761	1	2	FALSE	0.3	1
#FC8D62	-262	0.820823671949673	1	2	FALSE	0.3	1
#FC8D62	-261	0.826555929175002	1	2	FALSE	0.3	1
#FC8D62	-260	0.820353982820964	1	2	FALSE	0.3	1
#FC8D62	-259	0.819566646645929	1	2	FALSE	0.3	1
#FC8D62	-258	0.823349680285922	1	2	FALSE	0.3	1
#FC8D62	-257	0.821186336316807	1	2	FALSE	0.3	1
#FC8D62	-256	0.813911129763448	1	2	FALSE	0.3	1
#FC8D62	-255	0.818456880405713	1	2	FALSE	0.3	1
#FC8D62	-254	0.807389171857283	1	2	FALSE	0.3	1
#FC8D62	-253	0.813384805028745	1	2	FALSE	0.3	1
#FC8D62	-252	0.818920848650846	1	2	FALSE	0.3	1
#FC8D62	-251	0.817094076839273	1	2	FALSE	0.3	1
#FC8D62	-250	0.813610979193517	1	2	FALSE	0.3	1
#FC8D62	-249	0.810820328838478	1	2	FALSE	0.3	1
#FC8D62	-248	0.814784340810685	1	2	FALSE	0.3	1
#FC8D62	-247	0.806337397003479	1	2	FALSE	0.3	1
#FC8D62	-246	0.815213577074366	1	2	FALSE	0.3	1
#FC8D62	-245	0.815297871621932	1	2	FALSE	0.3	1
#FC8D62	-244	0.805830777937072	1	2	FALSE	0.3	1
#FC8D62	-243	0.807639015731195	1	2	FALSE	0.3	1
#FC8D62	-242	0.808974541844604	1	2	FALSE	0.3	1
#FC8D62	-241	0.818188071005994	1	2	FALSE	0.3	1
#FC8D62	-240	0.806874635944757	1	2	FALSE	0.3	1
#FC8D62	-239	0.796910077296571	1	2	FALSE	0.3	1
#FC8D62	-238	0.812005577323733	1	2	FALSE	0.3	1
#FC8D62	-237	0.80220677134194	1	2	FALSE	0.3	1
#FC8D62	-236	0.799712537677962	1	2	FALSE	0.3	1
#FC8D62	-235	0.805413664321286	1	2	FALSE	0.3	1
#FC8D62	-234	0.802940429220176	1	2	FALSE	0.3	1
#FC8D62	-233	0.804174860413417	1	2	FALSE	0.3	1
#FC8D62	-232	0.804069929944352	1	2	FALSE	0.3	1
#FC8D62	-231	0.806137664097068	1	2	FALSE	0.3	1
#FC8D62	-230	0.804333239017249	1	2	FALSE	0.3	1
#FC8D62	-229	0.794856264679465	1	2	FALSE	0.3	1
#FC8D62	-228	0.803767063462831	1	2	FALSE	0.3	1
#FC8D62	-227	0.8023128638566	1	2	FALSE	0.3	1
#FC8D62	-226	0.814807224344932	1	2	FALSE	0.3	1
#FC8D62	-225	0.808243005080824	1	2	FALSE	0.3	1
#FC8D62	-224	0.797647710814618	1	2	FALSE	0.3	1
#FC8D62	-223	0.805665412740323	1	2	FALSE	0.3	1
#FC8D62	-222	0.79552413520563	1	2	FALSE	0.3	1
#FC8D62	-221	0.796936131085287	1	2	FALSE	0.3	1
#FC8D62	-220	0.798088425272612	1	2	FALSE	0.3	1
#FC8D62	-219	0.805077163024381	1	2	FALSE	0.3	1
#FC8D62	-218	0.801552095438149	1	2	FALSE	0.3	1
#FC8D62	-217	0.805646485635401	1	2	FALSE	0.3	1
#FC8D62	-216	0.810762185762237	1	2	FALSE	0.3	1
#FC8D62	-215	0.805119800253036	1	2	FALSE	0.3	1
#FC8D62	-214	0.801843918857802	1	2	FALSE	0.3	1
#FC8D62	-213	0.800861818918442	1	2	FALSE	0.3	1
#FC8D62	-212	0.792327811008217	1	2	FALSE	0.3	1
#FC8D62	-211	0.804154995443777	1	2	FALSE	0.3	1
#FC8D62	-210	0.798992446305407	1	2	FALSE	0.3	1
#FC8D62	-209	0.805437643027911	1	2	FALSE	0.3	1
#FC8D62	-208	0.810444713240252	1	2	FALSE	0.3	1
#FC8D62	-207	0.808301704169983	1	2	FALSE	0.3	1
#FC8D62	-206	0.806063407510092	1	2	FALSE	0.3	1
#FC8D62	-205	0.797576887083865	1	2	FALSE	0.3	1
#FC8D62	-204	0.800536216605131	1	2	FALSE	0.3	1
#FC8D62	-203	0.82180334576446	1	2	FALSE	0.3	1
#FC8D62	-202	0.809575151981934	1	2	FALSE	0.3	1
#FC8D62	-201	0.808299813217501	1	2	FALSE	0.3	1
#FC8D62	-200	0.811377917901622	1	2	FALSE	0.3	1
#FC8D62	-199	0.806437363948214	1	2	FALSE	0.3	1
#FC8D62	-198	0.811073277723986	1	2	FALSE	0.3	1
#FC8D62	-197	0.808885191707912	1	2	FALSE	0.3	1
#FC8D62	-196	0.80917092036697	1	2	FALSE	0.3	1
#FC8D62	-195	0.813455573121878	1	2	FALSE	0.3	1
#FC8D62	-194	0.806549010796898	1	2	FALSE	0.3	1
#FC8D62	-193	0.809648963467921	1	2	FALSE	0.3	1
#FC8D62	-192	0.818362825722345	1	2	FALSE	0.3	1
#FC8D62	-191	0.80697220956802	1	2	FALSE	0.3	1
#FC8D62	-190	0.816435235548296	1	2	FALSE	0.3	1
#FC8D62	-189	0.811457882142835	1	2	FALSE	0.3	1
#FC8D62	-188	0.815734790582308	1	2	FALSE	0.3	1
#FC8D62	-187	0.819159595818969	1	2	FALSE	0.3	1
#FC8D62	-186	0.819893815691245	1	2	FALSE	0.3	1
#FC8D62	-185	0.822190096126047	1	2	FALSE	0.3	1
#FC8D62	-184	0.816205058921773	1	2	FALSE	0.3	1
#FC8D62	-183	0.818151956058854	1	2	FALSE	0.3	1
#FC8D62	-182	0.827792513922462	1	2	FALSE	0.3	1
#FC8D62	-181	0.827344684379595	1	2	FALSE	0.3	1
#FC8D62	-180	0.831601610956392	1	2	FALSE	0.3	1
#FC8D62	-179	0.825230876154617	1	2	FALSE	0.3	1
#FC8D62	-178	0.830079385627235	1	2	FALSE	0.3	1
#FC8D62	-177	0.82176550877141	1	2	FALSE	0.3	1
#FC8D62	-176	0.831686981465888	1	2	FALSE	0.3	1
#FC8D62	-175	0.833547572222445	1	2	FALSE	0.3	1
#FC8D62	-174	0.831046286722728	1	2	FALSE	0.3	1
#FC8D62	-173	0.835074041774283	1	2	FALSE	0.3	1
#FC8D62	-172	0.832595181478514	1	2	FALSE	0.3	1
#FC8D62	-171	0.839489344961223	1	2	FALSE	0.3	1
#FC8D62	-170	0.840760288176464	1	2	FALSE	0.3	1
#FC8D62	-169	0.841899890110366	1	2	FALSE	0.3	1
#FC8D62	-168	0.831442461400662	1	2	FALSE	0.3	1
#FC8D62	-167	0.83184528522167	1	2	FALSE	0.3	1
#FC8D62	-166	0.843507718104704	1	2	FALSE	0.3	1
#FC8D62	-165	0.844444110237267	1	2	FALSE	0.3	1
#FC8D62	-164	0.849483490293956	1	2	FALSE	0.3	1
#FC8D62	-163	0.841670085730456	1	2	FALSE	0.3	1
#FC8D62	-162	0.84937393973151	1	2	FALSE	0.3	1
#FC8D62	-161	0.851957975881357	1	2	FALSE	0.3	1
#FC8D62	-160	0.844439112279465	1	2	FALSE	0.3	1
#FC8D62	-159	0.849895577136266	1	2	FALSE	0.3	1
#FC8D62	-158	0.854927832502882	1	2	FALSE	0.3	1
#FC8D62	-157	0.858204076539494	1	2	FALSE	0.3	1
#FC8D62	-156	0.864034802844495	1	2	FALSE	0.3	1
#FC8D62	-155	0.859781980399463	1	2	FALSE	0.3	1
#FC8D62	-154	0.861697551589364	1	2	FALSE	0.3	1
#FC8D62	-153	0.869500110813229	1	2	FALSE	0.3	1
#FC8D62	-152	0.866337314506673	1	2	FALSE	0.3	1
#FC8D62	-151	0.865838570241383	1	2	FALSE	0.3	1
#FC8D62	-150	0.875228610961811	1	2	FALSE	0.3	1
#FC8D62	-149	0.869703479915905	1	2	FALSE	0.3	1
#FC8D62	-148	0.871512321749045	1	2	FALSE	0.3	1
#FC8D62	-147	0.864063430460168	1	2	FALSE	0.3	1
#FC8D62	-146	0.872620160609597	1	2	FALSE	0.3	1
#FC8D62	-145	0.874702073281852	1	2	FALSE	0.3	1
#FC8D62	-144	0.882372750797824	1	2	FALSE	0.3	1
#FC8D62	-143	0.874739047258254	1	2	FALSE	0.3	1
#FC8D62	-142	0.882610454807115	1	2	FALSE	0.3	1
#FC8D62	-141	0.873291220600679	1	2	FALSE	0.3	1
#FC8D62	-140	0.882411136192281	1	2	FALSE	0.3	1
#FC8D62	-139	0.88712140822507	1	2	FALSE	0.3	1
#FC8D62	-138	0.877677206049273	1	2	FALSE	0.3	1
#FC8D62	-137	0.885685472059677	1	2	FALSE	0.3	1
#FC8D62	-136	0.875649314741467	1	2	FALSE	0.3	1
#FC8D62	-135	0.879542919268222	1	2	FALSE	0.3	1
#FC8D62	-134	0.886124130646034	1	2	FALSE	0.3	1
#FC8D62	-133	0.894655863758245	1	2	FALSE	0.3	1
#FC8D62	-132	0.888124807749924	1	2	FALSE	0.3	1
#FC8D62	-131	0.878850960753872	1	2	FALSE	0.3	1
#FC8D62	-130	0.887677405727989	1	2	FALSE	0.3	1
#FC8D62	-129	0.893928352654098	1	2	FALSE	0.3	1
#FC8D62	-128	0.885123780495158	1	2	FALSE	0.3	1
#FC8D62	-127	0.888616173965269	1	2	FALSE	0.3	1
#FC8D62	-126	0.898596248066289	1	2	FALSE	0.3	1
#FC8D62	-125	0.898121472902395	1	2	FALSE	0.3	1
#FC8D62	-124	0.895083932358526	1	2	FALSE	0.3	1
#FC8D62	-123	0.899023183073316	1	2	FALSE	0.3	1
#FC8D62	-122	0.909539330082589	1	2	FALSE	0.3	1
#FC8D62	-121	0.902737281941342	1	2	FALSE	0.3	1
#FC8D62	-120	0.898527566654172	1	2	FALSE	0.3	1
#FC8D62	-119	0.897040236231927	1	2	FALSE	0.3	1
#FC8D62	-118	0.89703922950025	1	2	FALSE	0.3	1
#FC8D62	-117	0.900437892507514	1	2	FALSE	0.3	1
#FC8D62	-116	0.899246386336253	1	2	FALSE	0.3	1
#FC8D62	-115	0.907276410262491	1	2	FALSE	0.3	1
#FC8D62	-114	0.898343272358823	1	2	FALSE	0.3	1
#FC8D62	-113	0.909725331200847	1	2	FALSE	0.3	1
#FC8D62	-112	0.903243797344036	1	2	FALSE	0.3	1
#FC8D62	-111	0.909798137948876	1	2	FALSE	0.3	1
#FC8D62	-110	0.904544562660313	1	2	FALSE	0.3	1
#FC8D62	-109	0.895739942838577	1	2	FALSE	0.3	1
#FC8D62	-108	0.898952309322751	1	2	FALSE	0.3	1
#FC8D62	-107	0.897401489180998	1	2	FALSE	0.3	1
#FC8D62	-106	0.898491639824038	1	2	FALSE	0.3	1
#FC8D62	-105	0.899739705122834	1	2	FALSE	0.3	1
#FC8D62	-104	0.901468887724815	1	2	FALSE	0.3	1
#FC8D62	-103	0.898799949001	1	2	FALSE	0.3	1
#FC8D62	-102	0.906922332023309	1	2	FALSE	0.3	1
#FC8D62	-101	0.907684897335723	1	2	FALSE	0.3	1
#FC8D62	-100	0.901123541322325	1	2	FALSE	0.3	1
#FC8D62	-99	0.905890034669493	1	2	FALSE	0.3	1
#FC8D62	-98	0.911298396404372	1	2	FALSE	0.3	1
#FC8D62	-97	0.903218873161178	1	2	FALSE	0.3	1
#FC8D62	-96	0.90440302846775	1	2	FALSE	0.3	1
#FC8D62	-95	0.90707879847054	1	2	FALSE	0.3	1
#FC8D62	-94	0.912235843294705	1	2	FALSE	0.3	1
#FC8D62	-93	0.903517042707527	1	2	FALSE	0.3	1
#FC8D62	-92	0.907633353746036	1	2	FALSE	0.3	1
#FC8D62	-91	0.90392698360711	1	2	FALSE	0.3	1
#FC8D62	-90	0.902075082642218	1	2	FALSE	0.3	1
#FC8D62	-89	0.901365608441033	1	2	FALSE	0.3	1
#FC8D62	-88	0.901937328360934	1	2	FALSE	0.3	1
#FC8D62	-87	0.90102471159495	1	2	FALSE	0.3	1
#FC8D62	-86	0.894433805687498	1	2	FALSE	0.3	1
#FC8D62	-85	0.896430656484406	1	2	FALSE	0.3	1
#FC8D62	-84	0.897533263601066	1	2	FALSE	0.3	1
#FC8D62	-83	0.911181071080432	1	2	FALSE	0.3	1
#FC8D62	-82	0.904605183511308	1	2	FALSE	0.3	1
#FC8D62	-81	0.893353069392298	1	2	FALSE	0.3	1
#FC8D62	-80	0.898805953690466	1	2	FALSE	0.3	1
#FC8D62	-79	0.895559087017231	1	2	FALSE	0.3	1
#FC8D62	-78	0.89811704654383	1	2	FALSE	0.3	1
#FC8D62	-77	0.887998232633994	1	2	FALSE	0.3	1
#FC8D62	-76	0.893287732759008	1	2	FALSE	0.3	1
#FC8D62	-75	0.90451045592201	1	2	FALSE	0.3	1
#FC8D62	-74	0.894383099922909	1	2	FALSE	0.3	1
#FC8D62	-73	0.894341753231848	1	2	FALSE	0.3	1
#FC8D62	-72	0.893152437042019	1	2	FALSE	0.3	1
#FC8D62	-71	0.892441526594542	1	2	FALSE	0.3	1
#FC8D62	-70	0.89060148929989	1	2	FALSE	0.3	1
#FC8D62	-69	0.898875665032123	1	2	FALSE	0.3	1
#FC8D62	-68	0.891258115417854	1	2	FALSE	0.3	1
#FC8D62	-67	0.883677898433981	1	2	FALSE	0.3	1
#FC8D62	-66	0.888529251946827	1	2	FALSE	0.3	1
#FC8D62	-65	0.882066996237393	1	2	FALSE	0.3	1
#FC8D62	-64	0.888293179912369	1	2	FALSE	0.3	1
#FC8D62	-63	0.889741405638518	1	2	FALSE	0.3	1
#FC8D62	-62	0.89157877740472	1	2	FALSE	0.3	1
#FC8D62	-61	0.891184767879953	1	2	FALSE	0.3	1
#FC8D62	-60	0.89384377792472	1	2	FALSE	0.3	1
#FC8D62	-59	0.889531228454736	1	2	FALSE	0.3	1
#FC8D62	-58	0.877469811286992	1	2	FALSE	0.3	1
#FC8D62	-57	0.863475723527813	1	2	FALSE	0.3	1
#FC8D62	-56	0.881228074064356	1	2	FALSE	0.3	1
#FC8D62	-55	0.869541961866959	1	2	FALSE	0.3	1
#FC8D62	-54	0.875454510562573	1	2	FALSE	0.3	1
#FC8D62	-53	0.88447134296223	1	2	FALSE	0.3	1
#FC8D62	-52	0.874709587435291	1	2	FALSE	0.3	1
#FC8D62	-51	0.870080119462525	1	2	FALSE	0.3	1
#FC8D62	-50	0.866401272161673	1	2	FALSE	0.3	1
#FC8D62	-49	0.861539926720633	1	2	FALSE	0.3	1
#FC8D62	-48	0.864652485561422	1	2	FALSE	0.3	1
#FC8D62	-47	0.868503715461307	1	2	FALSE	0.3	1
#FC8D62	-46	0.867589782966173	1	2	FALSE	0.3	1
#FC8D62	-45	0.865845581662521	1	2	FALSE	0.3	1
#FC8D62	-44	0.867668824565684	1	2	FALSE	0.3	1
#FC8D62	-43	0.857153805168528	1	2	FALSE	0.3	1
#FC8D62	-42	0.863552954640707	1	2	FALSE	0.3	1
#FC8D62	-41	0.861522796509692	1	2	FALSE	0.3	1
#FC8D62	-40	0.850618067448081	1	2	FALSE	0.3	1
#FC8D62	-39	0.854183196805598	1	2	FALSE	0.3	1
#FC8D62	-38	0.851132674221273	1	2	FALSE	0.3	1
#FC8D62	-37	0.852523050282287	1	2	FALSE	0.3	1
#FC8D62	-36	0.855032714945823	1	2	FALSE	0.3	1
#FC8D62	-35	0.859108507876484	1	2	FALSE	0.3	1
#FC8D62	-34	0.849855812763539	1	2	FALSE	0.3	1
#FC8D62	-33	0.845125760214409	1	2	FALSE	0.3	1
#FC8D62	-32	0.847491360897127	1	2	FALSE	0.3	1
#FC8D62	-31	0.846721250621898	1	2	FALSE	0.3	1
#FC8D62	-30	0.840382056342978	1	2	FALSE	0.3	1
#FC8D62	-29	0.834550066322363	1	2	FALSE	0.3	1
#FC8D62	-28	0.837252653454191	1	2	FALSE	0.3	1
#FC8D62	-27	0.834752704524459	1	2	FALSE	0.3	1
#FC8D62	-26	0.839418220207815	1	2	FALSE	0.3	1
#FC8D62	-25	0.826794672355716	1	2	FALSE	0.3	1
#FC8D62	-24	0.830601517789463	1	2	FALSE	0.3	1
#FC8D62	-23	0.826981630549129	1	2	FALSE	0.3	1
#FC8D62	-22	0.834829241527254	1	2	FALSE	0.3	1
#FC8D62	-21	0.828451249555998	1	2	FALSE	0.3	1
#FC8D62	-20	0.832360743412583	1	2	FALSE	0.3	1
#FC8D62	-19	0.833513689665017	1	2	FALSE	0.3	1
#FC8D62	-18	0.825372024871239	1	2	FALSE	0.3	1
#FC8D62	-17	0.827356994781191	1	2	FALSE	0.3	1
#FC8D62	-16	0.812945939114949	1	2	FALSE	0.3	1
#FC8D62	-15	0.818911704152974	1	2	FALSE	0.3	1
#FC8D62	-14	0.821888875211998	1	2	FALSE	0.3	1
#FC8D62	-13	0.829946105730611	1	2	FALSE	0.3	1
#FC8D62	-12	0.822696912551376	1	2	FALSE	0.3	1
#FC8D62	-11	0.83216733742244	1	2	FALSE	0.3	1
#FC8D62	-10	0.824878372258948	1	2	FALSE	0.3	1
#FC8D62	-9	0.81790470485903	1	2	FALSE	0.3	1
#FC8D62	-8	0.822579236184972	1	2	FALSE	0.3	1
#FC8D62	-7	0.820698324122196	1	2	FALSE	0.3	1
#FC8D62	-6	0.819522588030711	1	2	FALSE	0.3	1
#FC8D62	-5	0.820085278715379	1	2	FALSE	0.3	1
#FC8D62	-4	0.826852913114562	1	2	FALSE	0.3	1
#FC8D62	-3	0.817547469958034	1	2	FALSE	0.3	1
#FC8D62	-2	0.820551201162164	1	2	FALSE	0.3	1
#FC8D62	-1	0.816172052973649	1	2	FALSE	0.3	1
#FC8D62	0	0.812355541462589	1	2	FALSE	0.3	1
#FC8D62	1	0.812128498663354	1	2	FALSE	0.3	1
#FC8D62	2	0.814200881725097	1	2	FALSE	0.3	1
#FC8D62	3	0.817045198778027	1	2	FALSE	0.3	1
#FC8D62	4	0.807861570553136	1	2	FALSE	0.3	1
#FC8D62	5	0.816317064061104	1	2	FALSE	0.3	1
#FC8D62	6	0.826032496143325	1	2	FALSE	0.3	1
#FC8D62	7	0.831768205435288	1	2	FALSE	0.3	1
#FC8D62	8	0.819431659563104	1	2	FALSE	0.3	1
#FC8D62	9	0.823103169228613	1	2	FALSE	0.3	1
#FC8D62	10	0.822736972328945	1	2	FALSE	0.3	1
#FC8D62	11	0.827959695223633	1	2	FALSE	0.3	1
#FC8D62	12	0.83016669873942	1	2	FALSE	0.3	1
#FC8D62	13	0.834974408291969	1	2	FALSE	0.3	1
#FC8D62	14	0.835644008475575	1	2	FALSE	0.3	1
#FC8D62	15	0.826791128224257	1	2	FALSE	0.3	1
#FC8D62	16	0.833980183711019	1	2	FALSE	0.3	1
#FC8D62	17	0.83265353913043	1	2	FALSE	0.3	1
#FC8D62	18	0.829081074131269	1	2	FALSE	0.3	1
#FC8D62	19	0.831719716837416	1	2	FALSE	0.3	1
#FC8D62	20	0.83302075834808	1	2	FALSE	0.3	1
#FC8D62	21	0.82948707781195	1	2	FALSE	0.3	1
#FC8D62	22	0.829343717546427	1	2	FALSE	0.3	1
#FC8D62	23	0.830564114298447	1	2	FALSE	0.3	1
#FC8D62	24	0.835487497989669	1	2	FALSE	0.3	1
#FC8D62	25	0.831361689780416	1	2	FALSE	0.3	1
#FC8D62	26	0.840263624611061	1	2	FALSE	0.3	1
#FC8D62	27	0.84763383857221	1	2	FALSE	0.3	1
#FC8D62	28	0.838112217166525	1	2	FALSE	0.3	1
#FC8D62	29	0.838377482434774	1	2	FALSE	0.3	1
#FC8D62	30	0.846690118409518	1	2	FALSE	0.3	1
#FC8D62	31	0.846676206479166	1	2	FALSE	0.3	1
#FC8D62	32	0.848160449106537	1	2	FALSE	0.3	1
#FC8D62	33	0.854745162570823	1	2	FALSE	0.3	1
#FC8D62	34	0.85553899819281	1	2	FALSE	0.3	1
#FC8D62	35	0.849252899375843	1	2	FALSE	0.3	1
#FC8D62	36	0.862451285388789	1	2	FALSE	0.3	1
#FC8D62	37	0.853171489340872	1	2	FALSE	0.3	1
#FC8D62	38	0.85012159399341	1	2	FALSE	0.3	1
#FC8D62	39	0.853066955946695	1	2	FALSE	0.3	1
#FC8D62	40	0.85271474944955	1	2	FALSE	0.3	1
#FC8D62	41	0.85990950099164	1	2	FALSE	0.3	1
#FC8D62	42	0.863802098423418	1	2	FALSE	0.3	1
#FC8D62	43	0.857467221584842	1	2	FALSE	0.3	1
#FC8D62	44	0.860189625660201	1	2	FALSE	0.3	1
#FC8D62	45	0.867297545254934	1	2	FALSE	0.3	1
#FC8D62	46	0.871385056147115	1	2	FALSE	0.3	1
#FC8D62	47	0.86810529679471	1	2	FALSE	0.3	1
#FC8D62	48	0.866054176891303	1	2	FALSE	0.3	1
#FC8D62	49	0.872305000943229	1	2	FALSE	0.3	1
#FC8D62	50	0.864705352491772	1	2	FALSE	0.3	1
#FC8D62	51	0.867002653250879	1	2	FALSE	0.3	1
#FC8D62	52	0.8892550506103	1	2	FALSE	0.3	1
#FC8D62	53	0.877985442008577	1	2	FALSE	0.3	1
#FC8D62	54	0.877573575723026	1	2	FALSE	0.3	1
#FC8D62	55	0.872320945910695	1	2	FALSE	0.3	1
#FC8D62	56	0.883974917170343	1	2	FALSE	0.3	1
#FC8D62	57	0.888266054149161	1	2	FALSE	0.3	1
#FC8D62	58	0.874254500722941	1	2	FALSE	0.3	1
#FC8D62	59	0.885837283980053	1	2	FALSE	0.3	1
#FC8D62	60	0.883364735377524	1	2	FALSE	0.3	1
#FC8D62	61	0.881472321922596	1	2	FALSE	0.3	1
#FC8D62	62	0.889482231506741	1	2	FALSE	0.3	1
#FC8D62	63	0.889427619332633	1	2	FALSE	0.3	1
#FC8D62	64	0.882657646886284	1	2	FALSE	0.3	1
#FC8D62	65	0.887979940014151	1	2	FALSE	0.3	1
#FC8D62	66	0.890317342959138	1	2	FALSE	0.3	1
#FC8D62	67	0.878721719746176	1	2	FALSE	0.3	1
#FC8D62	68	0.895777492038313	1	2	FALSE	0.3	1
#FC8D62	69	0.895774258534723	1	2	FALSE	0.3	1
#FC8D62	70	0.889299784125172	1	2	FALSE	0.3	1
#FC8D62	71	0.896711899159878	1	2	FALSE	0.3	1
#FC8D62	72	0.889584885547372	1	2	FALSE	0.3	1
#FC8D62	73	0.895241951945092	1	2	FALSE	0.3	1
#FC8D62	74	0.891446719178739	1	2	FALSE	0.3	1
#FC8D62	75	0.895841921616242	1	2	FALSE	0.3	1
#FC8D62	76	0.896601857827384	1	2	FALSE	0.3	1
#FC8D62	77	0.9006623118233	1	2	FALSE	0.3	1
#FC8D62	78	0.894966148340988	1	2	FALSE	0.3	1
#FC8D62	79	0.900855255495754	1	2	FALSE	0.3	1
#FC8D62	80	0.904015255788163	1	2	FALSE	0.3	1
#FC8D62	81	0.897630798803435	1	2	FALSE	0.3	1
#FC8D62	82	0.887937901206717	1	2	FALSE	0.3	1
#FC8D62	83	0.901476388285629	1	2	FALSE	0.3	1
#FC8D62	84	0.888435730805136	1	2	FALSE	0.3	1
#FC8D62	85	0.884987690991764	1	2	FALSE	0.3	1
#FC8D62	86	0.90532253776813	1	2	FALSE	0.3	1
#FC8D62	87	0.898832897317794	1	2	FALSE	0.3	1
#FC8D62	88	0.901032137307693	1	2	FALSE	0.3	1
#FC8D62	89	0.89496457200378	1	2	FALSE	0.3	1
#FC8D62	90	0.901236812534298	1	2	FALSE	0.3	1
#FC8D62	91	0.89767545747025	1	2	FALSE	0.3	1
#FC8D62	92	0.893282228444813	1	2	FALSE	0.3	1
#FC8D62	93	0.897798666966505	1	2	FALSE	0.3	1
#FC8D62	94	0.900786758213236	1	2	FALSE	0.3	1
#FC8D62	95	0.905737881311884	1	2	FALSE	0.3	1
#FC8D62	96	0.900705574295079	1	2	FALSE	0.3	1
#FC8D62	97	0.909145717632687	1	2	FALSE	0.3	1
#FC8D62	98	0.900233608737958	1	2	FALSE	0.3	1
#FC8D62	99	0.897703461836479	1	2	FALSE	0.3	1
#FC8D62	100	0.902186125088586	1	2	FALSE	0.3	1
#FC8D62	101	0.902579039440968	1	2	FALSE	0.3	1
#FC8D62	102	0.899718323077725	1	2	FALSE	0.3	1
#FC8D62	103	0.911647818122974	1	2	FALSE	0.3	1
#FC8D62	104	0.904621557993405	1	2	FALSE	0.3	1
#FC8D62	105	0.909151749144129	1	2	FALSE	0.3	1
#FC8D62	106	0.906070681169686	1	2	FALSE	0.3	1
#FC8D62	107	0.913320839035596	1	2	FALSE	0.3	1
#FC8D62	108	0.904107852657778	1	2	FALSE	0.3	1
#FC8D62	109	0.904827389647816	1	2	FALSE	0.3	1
#FC8D62	110	0.897101969472031	1	2	FALSE	0.3	1
#FC8D62	111	0.889582488238496	1	2	FALSE	0.3	1
#FC8D62	112	0.897560076742706	1	2	FALSE	0.3	1
#FC8D62	113	0.906294649766675	1	2	FALSE	0.3	1
#FC8D62	114	0.906716914660496	1	2	FALSE	0.3	1
#FC8D62	115	0.89088458650065	1	2	FALSE	0.3	1
#FC8D62	116	0.900369188260861	1	2	FALSE	0.3	1
#FC8D62	117	0.901120263780048	1	2	FALSE	0.3	1
#FC8D62	118	0.89389014939554	1	2	FALSE	0.3	1
#FC8D62	119	0.906418361631934	1	2	FALSE	0.3	1
#FC8D62	120	0.903657236342684	1	2	FALSE	0.3	1
#FC8D62	121	0.898907948054491	1	2	FALSE	0.3	1
#FC8D62	122	0.895253039045653	1	2	FALSE	0.3	1
#FC8D62	123	0.903119717219598	1	2	FALSE	0.3	1
#FC8D62	124	0.89382802868578	1	2	FALSE	0.3	1
#FC8D62	125	0.901509837341011	1	2	FALSE	0.3	1
#FC8D62	126	0.904099348989399	1	2	FALSE	0.3	1
#FC8D62	127	0.901091506041993	1	2	FALSE	0.3	1
#FC8D62	128	0.901128245868998	1	2	FALSE	0.3	1
#FC8D62	129	0.89932776561962	1	2	FALSE	0.3	1
#FC8D62	130	0.8948376074245	1	2	FALSE	0.3	1
#FC8D62	131	0.891826204759314	1	2	FALSE	0.3	1
#FC8D62	132	0.891116351063295	1	2	FALSE	0.3	1
#FC8D62	133	0.903474422695621	1	2	FALSE	0.3	1
#FC8D62	134	0.897951853877756	1	2	FALSE	0.3	1
#FC8D62	135	0.905689045658952	1	2	FALSE	0.3	1
#FC8D62	136	0.882822097416172	1	2	FALSE	0.3	1
#FC8D62	137	0.889637487882258	1	2	FALSE	0.3	1
#FC8D62	138	0.889709606137993	1	2	FALSE	0.3	1
#FC8D62	139	0.891207843155321	1	2	FALSE	0.3	1
#FC8D62	140	0.883229623790154	1	2	FALSE	0.3	1
#FC8D62	141	0.893561699054536	1	2	FALSE	0.3	1
#FC8D62	142	0.886547273779552	1	2	FALSE	0.3	1
#FC8D62	143	0.883138695322544	1	2	FALSE	0.3	1
#FC8D62	144	0.890910548224565	1	2	FALSE	0.3	1
#FC8D62	145	0.884681129052284	1	2	FALSE	0.3	1
#FC8D62	146	0.877562342913745	1	2	FALSE	0.3	1
#FC8D62	147	0.867226059853857	1	2	FALSE	0.3	1
#FC8D62	148	0.878104159903426	1	2	FALSE	0.3	1
#FC8D62	149	0.87297073875601	1	2	FALSE	0.3	1
#FC8D62	150	0.874725990733038	1	2	FALSE	0.3	1
#FC8D62	151	0.861922266309982	1	2	FALSE	0.3	1
#FC8D62	152	0.870561749103237	1	2	FALSE	0.3	1
#FC8D62	153	0.873764570753892	1	2	FALSE	0.3	1
#FC8D62	154	0.86397460389661	1	2	FALSE	0.3	1
#FC8D62	155	0.87028721881998	1	2	FALSE	0.3	1
#FC8D62	156	0.867590830112439	1	2	FALSE	0.3	1
#FC8D62	157	0.865139824486766	1	2	FALSE	0.3	1
#FC8D62	158	0.871240355687523	1	2	FALSE	0.3	1
#FC8D62	159	0.866217825659946	1	2	FALSE	0.3	1
#FC8D62	160	0.863786719437378	1	2	FALSE	0.3	1
#FC8D62	161	0.864946098263528	1	2	FALSE	0.3	1
#FC8D62	162	0.851490499931936	1	2	FALSE	0.3	1
#FC8D62	163	0.84729941072703	1	2	FALSE	0.3	1
#FC8D62	164	0.858920305177885	1	2	FALSE	0.3	1
#FC8D62	165	0.859705993791755	1	2	FALSE	0.3	1
#FC8D62	166	0.851047472618337	1	2	FALSE	0.3	1
#FC8D62	167	0.853565498865637	1	2	FALSE	0.3	1
#FC8D62	168	0.846744094104866	1	2	FALSE	0.3	1
#FC8D62	169	0.850172234515149	1	2	FALSE	0.3	1
#FC8D62	170	0.858238280960411	1	2	FALSE	0.3	1
#FC8D62	171	0.851751285197691	1	2	FALSE	0.3	1
#FC8D62	172	0.848947374977396	1	2	FALSE	0.3	1
#FC8D62	173	0.843329978893902	1	2	FALSE	0.3	1
#FC8D62	174	0.843999609886883	1	2	FALSE	0.3	1
#FC8D62	175	0.84551578449417	1	2	FALSE	0.3	1
#FC8D62	176	0.847286969839735	1	2	FALSE	0.3	1
#FC8D62	177	0.84031272123536	1	2	FALSE	0.3	1
#FC8D62	178	0.837651237039932	1	2	FALSE	0.3	1
#FC8D62	179	0.836715374098319	1	2	FALSE	0.3	1
#FC8D62	180	0.83141046417791	1	2	FALSE	0.3	1
#FC8D62	181	0.842364115339461	1	2	FALSE	0.3	1
#FC8D62	182	0.836103142051672	1	2	FALSE	0.3	1
#FC8D62	183	0.829875997314112	1	2	FALSE	0.3	1
#FC8D62	184	0.82682804094522	1	2	FALSE	0.3	1
#FC8D62	185	0.828690714395397	1	2	FALSE	0.3	1
#FC8D62	186	0.832529438165152	1	2	FALSE	0.3	1
#FC8D62	187	0.840470365314528	1	2	FALSE	0.3	1
#FC8D62	188	0.82853227453611	1	2	FALSE	0.3	1
#FC8D62	189	0.840365179855232	1	2	FALSE	0.3	1
#FC8D62	190	0.822939752615652	1	2	FALSE	0.3	1
#FC8D62	191	0.822196139236404	1	2	FALSE	0.3	1
#FC8D62	192	0.823992271599377	1	2	FALSE	0.3	1
#FC8D62	193	0.819758242149464	1	2	FALSE	0.3	1
#FC8D62	194	0.833643744032876	1	2	FALSE	0.3	1
#FC8D62	195	0.826873390098034	1	2	FALSE	0.3	1
#FC8D62	196	0.827089878975065	1	2	FALSE	0.3	1
#FC8D62	197	0.825710724124395	1	2	FALSE	0.3	1
#FC8D62	198	0.810329848474333	1	2	FALSE	0.3	1
#FC8D62	199	0.828420990328809	1	2	FALSE	0.3	1
#FC8D62	200	0.821765591230986	1	2	FALSE	0.3	1
#FC8D62	201	0.816262831745112	1	2	FALSE	0.3	1
#FC8D62	202	0.814648717249081	1	2	FALSE	0.3	1
#FC8D62	203	0.819832700082761	1	2	FALSE	0.3	1
#FC8D62	204	0.82755932072504	1	2	FALSE	0.3	1
#FC8D62	205	0.819593847257207	1	2	FALSE	0.3	1
#FC8D62	206	0.814055511983655	1	2	FALSE	0.3	1
#FC8D62	207	0.804533374616356	1	2	FALSE	0.3	1
#FC8D62	208	0.817298435456871	1	2	FALSE	0.3	1
#FC8D62	209	0.819241027115849	1	2	FALSE	0.3	1
#FC8D62	210	0.824353687473904	1	2	FALSE	0.3	1
#FC8D62	211	0.823438600544678	1	2	FALSE	0.3	1
#FC8D62	212	0.816676322757282	1	2	FALSE	0.3	1
#FC8D62	213	0.813593114457908	1	2	FALSE	0.3	1
#FC8D62	214	0.8270570475513	1	2	FALSE	0.3	1
#FC8D62	215	0.819727606688262	1	2	FALSE	0.3	1
#FC8D62	216	0.820943757223884	1	2	FALSE	0.3	1
#FC8D62	217	0.823251377755801	1	2	FALSE	0.3	1
#FC8D62	218	0.811132134120798	1	2	FALSE	0.3	1
#FC8D62	219	0.815334584626952	1	2	FALSE	0.3	1
#FC8D62	220	0.822032868332165	1	2	FALSE	0.3	1
#FC8D62	221	0.817486724602467	1	2	FALSE	0.3	1
#FC8D62	222	0.824711881443757	1	2	FALSE	0.3	1
#FC8D62	223	0.809277676545666	1	2	FALSE	0.3	1
#FC8D62	224	0.821489517050277	1	2	FALSE	0.3	1
#FC8D62	225	0.814872962040486	1	2	FALSE	0.3	1
#FC8D62	226	0.814905643768117	1	2	FALSE	0.3	1
#FC8D62	227	0.807000175513357	1	2	FALSE	0.3	1
#FC8D62	228	0.822438649462363	1	2	FALSE	0.3	1
#FC8D62	229	0.818221257096316	1	2	FALSE	0.3	1
#FC8D62	230	0.817103848210674	1	2	FALSE	0.3	1
#FC8D62	231	0.823628723374757	1	2	FALSE	0.3	1
#FC8D62	232	0.827681342984129	1	2	FALSE	0.3	1
#FC8D62	233	0.815054279816213	1	2	FALSE	0.3	1
#FC8D62	234	0.820807847862685	1	2	FALSE	0.3	1
#FC8D62	235	0.824563128502615	1	2	FALSE	0.3	1
#FC8D62	236	0.832690875748219	1	2	FALSE	0.3	1
#FC8D62	237	0.838719027721857	1	2	FALSE	0.3	1
#FC8D62	238	0.828280033353313	1	2	FALSE	0.3	1
#FC8D62	239	0.823614291495354	1	2	FALSE	0.3	1
#FC8D62	240	0.828861869705976	1	2	FALSE	0.3	1
#FC8D62	241	0.83190355878362	1	2	FALSE	0.3	1
#FC8D62	242	0.823711801869479	1	2	FALSE	0.3	1
#FC8D62	243	0.828520842374194	1	2	FALSE	0.3	1
#FC8D62	244	0.828192154259694	1	2	FALSE	0.3	1
#FC8D62	245	0.82416739493823	1	2	FALSE	0.3	1
#FC8D62	246	0.821693528612846	1	2	FALSE	0.3	1
#FC8D62	247	0.827652055691835	1	2	FALSE	0.3	1
#FC8D62	248	0.822020030370038	1	2	FALSE	0.3	1
#FC8D62	249	0.831765712437521	1	2	FALSE	0.3	1
#FC8D62	250	0.818637039759939	1	2	FALSE	0.3	1
#FC8D62	251	0.826019411165766	1	2	FALSE	0.3	1
#FC8D62	252	0.836687799610037	1	2	FALSE	0.3	1
#FC8D62	253	0.827890432970368	1	2	FALSE	0.3	1
#FC8D62	254	0.81671799729294	1	2	FALSE	0.3	1
#FC8D62	255	0.824864238141419	1	2	FALSE	0.3	1
#FC8D62	256	0.832108239628028	1	2	FALSE	0.3	1
#FC8D62	257	0.8371264581964	1	2	FALSE	0.3	1
#FC8D62	258	0.836561866953994	1	2	FALSE	0.3	1
#FC8D62	259	0.83195674032924	1	2	FALSE	0.3	1
#FC8D62	260	0.82740102657446	1	2	FALSE	0.3	1
#FC8D62	261	0.828374943078518	1	2	FALSE	0.3	1
#FC8D62	262	0.833268629173256	1	2	FALSE	0.3	1
#FC8D62	263	0.833911195658454	1	2	FALSE	0.3	1
#FC8D62	264	0.835249882421072	1	2	FALSE	0.3	1
#FC8D62	265	0.822859338018982	1	2	FALSE	0.3	1
#FC8D62	266	0.83532659757236	1	2	FALSE	0.3	1
#FC8D62	267	0.825994860859909	1	2	FALSE	0.3	1
#FC8D62	268	0.820816729395474	1	2	FALSE	0.3	1
#FC8D62	269	0.836146456536991	1	2	FALSE	0.3	1
#FC8D62	270	0.837333582382074	1	2	FALSE	0.3	1
#FC8D62	271	0.836285292398033	1	2	FALSE	0.3	1
#FC8D62	272	0.839127421099904	1	2	FALSE	0.3	1
#FC8D62	273	0.836116837412678	1	2	FALSE	0.3	1
#FC8D62	274	0.834168883524112	1	2	FALSE	0.3	1
#FC8D62	275	0.83273555362545	1	2	FALSE	0.3	1
#FC8D62	276	0.845665003740453	1	2	FALSE	0.3	1
#FC8D62	277	0.836913191224032	1	2	FALSE	0.3	1
#FC8D62	278	0.832136468175124	1	2	FALSE	0.3	1
#FC8D62	279	0.832493797134624	1	2	FALSE	0.3	1
#FC8D62	280	0.829503696048672	1	2	FALSE	0.3	1
#FC8D62	281	0.831027048989963	1	2	FALSE	0.3	1
#FC8D62	282	0.831573035354244	1	2	FALSE	0.3	1
#FC8D62	283	0.839813131170132	1	2	FALSE	0.3	1
#FC8D62	284	0.835837199890083	1	2	FALSE	0.3	1
#FC8D62	285	0.847318606414799	1	2	FALSE	0.3	1
#FC8D62	286	0.833661495499544	1	2	FALSE	0.3	1
#FC8D62	287	0.837218157615862	1	2	FALSE	0.3	1
#FC8D62	288	0.836456119500667	1	2	FALSE	0.3	1
#FC8D62	289	0.844631852975187	1	2	FALSE	0.3	1
#FC8D62	290	0.834776566701336	1	2	FALSE	0.3	1
#FC8D62	291	0.840785745537672	1	2	FALSE	0.3	1
#FC8D62	292	0.84818255045331	1	2	FALSE	0.3	1
#FC8D62	293	0.832446518608464	1	2	FALSE	0.3	1
#FC8D62	294	0.834361470536288	1	2	FALSE	0.3	1
#FC8D62	295	0.845225637451363	1	2	FALSE	0.3	1
#FC8D62	296	0.8422536789258	1	2	FALSE	0.3	1
#FC8D62	297	0.840964401409051	1	2	FALSE	0.3	1
#FC8D62	298	0.844982971911469	1	2	FALSE	0.3	1
#FC8D62	299	0.839618866150736	1	2	FALSE	0.3	1
#FC8D62	300	0.842100902318755	1	2	FALSE	0.3	1
#8DA0CB	-300	0.823266862045261	1	3	FALSE	0.3	1
#8DA0CB	-299	0.809448279829649	1	3	FALSE	0.3	1
#8DA0CB	-298	0.816978051919219	1	3	FALSE	0.3	1
#8DA0CB	-297	0.831408175502035	1	3	FALSE	0.3	1
#8DA0CB	-296	0.832241790861623	1	3	FALSE	0.3	1
#8DA0CB	-295	0.820891831247985	1	3	FALSE	0.3	1
#8DA0CB	-294	0.828133689559332	1	3	FALSE	0.3	1
#8DA0CB	-293	0.827685876393219	1	3	FALSE	0.3	1
#8DA0CB	-292	0.823658363800385	1	3	FALSE	0.3	1
#8DA0CB	-291	0.8164242185375	1	3	FALSE	0.3	1
#8DA0CB	-290	0.820290842263313	1	3	FALSE	0.3	1
#8DA0CB	-289	0.811803711742845	1	3	FALSE	0.3	1
#8DA0CB	-288	0.82003044539554	1	3	FALSE	0.3	1
#8DA0CB	-287	0.82008322622316	1	3	FALSE	0.3	1
#8DA0CB	-286	0.816817400580111	1	3	FALSE	0.3	1
#8DA0CB	-285	0.832160766904811	1	3	FALSE	0.3	1
#8DA0CB	-284	0.822369627343067	1	3	FALSE	0.3	1
#8DA0CB	-283	0.816404705646918	1	3	FALSE	0.3	1
#8DA0CB	-282	0.814830494467589	1	3	FALSE	0.3	1
#8DA0CB	-281	0.816885598267622	1	3	FALSE	0.3	1
#8DA0CB	-280	0.814328636518783	1	3	FALSE	0.3	1
#8DA0CB	-279	0.808441857217432	1	3	FALSE	0.3	1
#8DA0CB	-278	0.833145709765621	1	3	FALSE	0.3	1
#8DA0CB	-277	0.817351520932297	1	3	FALSE	0.3	1
#8DA0CB	-276	0.827025049812255	1	3	FALSE	0.3	1
#8DA0CB	-275	0.819180331326824	1	3	FALSE	0.3	1
#8DA0CB	-274	0.824383538362202	1	3	FALSE	0.3	1
#8DA0CB	-273	0.812275862468465	1	3	FALSE	0.3	1
#8DA0CB	-272	0.813123325685528	1	3	FALSE	0.3	1
#8DA0CB	-271	0.821059746312229	1	3	FALSE	0.3	1
#8DA0CB	-270	0.817301707660159	1	3	FALSE	0.3	1
#8DA0CB	-269	0.807978732099842	1	3	FALSE	0.3	1
#8DA0CB	-268	0.823708689076371	1	3	FALSE	0.3	1
#8DA0CB	-267	0.810892898820146	1	3	FALSE	0.3	1
#8DA0CB	-266	0.804730657464459	1	3	FALSE	0.3	1
#8DA0CB	-265	0.818734577832554	1	3	FALSE	0.3	1
#8DA0CB	-264	0.809781438213002	1	3	FALSE	0.3	1
#8DA0CB	-263	0.811772768716564	1	3	FALSE	0.3	1
#8DA0CB	-262	0.818417557688883	1	3	FALSE	0.3	1
#8DA0CB	-261	0.818457225673886	1	3	FALSE	0.3	1
#8DA0CB	-260	0.819152970348844	1	3	FALSE	0.3	1
#8DA0CB	-259	0.817912378532688	1	3	FALSE	0.3	1
#8DA0CB	-258	0.808026820878018	1	3	FALSE	0.3	1
#8DA0CB	-257	0.806287568938022	1	3	FALSE	0.3	1
#8DA0CB	-256	0.803821918289586	1	3	FALSE	0.3	1
#8DA0CB	-255	0.803053682176957	1	3	FALSE	0.3	1
#8DA0CB	-254	0.808525194428522	1	3	FALSE	0.3	1
#8DA0CB	-253	0.809456504881945	1	3	FALSE	0.3	1
#8DA0CB	-252	0.804570888276542	1	3	FALSE	0.3	1
#8DA0CB	-251	0.805985101977066	1	3	FALSE	0.3	1
#8DA0CB	-250	0.808387049267965	1	3	FALSE	0.3	1
#8DA0CB	-249	0.802523048201633	1	3	FALSE	0.3	1
#8DA0CB	-248	0.805789981867281	1	3	FALSE	0.3	1
#8DA0CB	-247	0.806867450738133	1	3	FALSE	0.3	1
#8DA0CB	-246	0.800184573998811	1	3	FALSE	0.3	1
#8DA0CB	-245	0.803296595695466	1	3	FALSE	0.3	1
#8DA0CB	-244	0.811437604104876	1	3	FALSE	0.3	1
#8DA0CB	-243	0.813140213456938	1	3	FALSE	0.3	1
#8DA0CB	-242	0.806835388473678	1	3	FALSE	0.3	1
#8DA0CB	-241	0.808396354190905	1	3	FALSE	0.3	1
#8DA0CB	-240	0.806303197593345	1	3	FALSE	0.3	1
#8DA0CB	-239	0.805781868540969	1	3	FALSE	0.3	1
#8DA0CB	-238	0.805024764334172	1	3	FALSE	0.3	1
#8DA0CB	-237	0.806360016169206	1	3	FALSE	0.3	1
#8DA0CB	-236	0.79481391727708	1	3	FALSE	0.3	1
#8DA0CB	-235	0.79701004538021	1	3	FALSE	0.3	1
#8DA0CB	-234	0.802734241451104	1	3	FALSE	0.3	1
#8DA0CB	-233	0.817292262859311	1	3	FALSE	0.3	1
#8DA0CB	-232	0.80799188189052	1	3	FALSE	0.3	1
#8DA0CB	-231	0.807431562026454	1	3	FALSE	0.3	1
#8DA0CB	-230	0.794752043321934	1	3	FALSE	0.3	1
#8DA0CB	-229	0.798863325953713	1	3	FALSE	0.3	1
#8DA0CB	-228	0.794413922811246	1	3	FALSE	0.3	1
#8DA0CB	-227	0.812149228598132	1	3	FALSE	0.3	1
#8DA0CB	-226	0.790800941812441	1	3	FALSE	0.3	1
#8DA0CB	-225	0.793011411302857	1	3	FALSE	0.3	1
#8DA0CB	-224	0.798653505965765	1	3	FALSE	0.3	1
#8DA0CB	-223	0.80518957240592	1	3	FALSE	0.3	1
#8DA0CB	-222	0.797535016741895	1	3	FALSE	0.3	1
#8DA0CB	-221	0.79343845004282	1	3	FALSE	0.3	1
#8DA0CB	-220	0.802062487942178	1	3	FALSE	0.3	1
#8DA0CB	-219	0.797314392767556	1	3	FALSE	0.3	1
#8DA0CB	-218	0.797565805814288	1	3	FALSE	0.3	1
#8DA0CB	-217	0.816547742995875	1	3	FALSE	0.3	1
#8DA0CB	-216	0.808914592305331	1	3	FALSE	0.3	1
#8DA0CB	-215	0.801886578095112	1	3	FALSE	0.3	1
#8DA0CB	-214	0.796400163406948	1	3	FALSE	0.3	1
#8DA0CB	-213	0.797743998785136	1	3	FALSE	0.3	1
#8DA0CB	-212	0.798947233451103	1	3	FALSE	0.3	1
#8DA0CB	-211	0.801550575538711	1	3	FALSE	0.3	1
#8DA0CB	-210	0.794007041585166	1	3	FALSE	0.3	1
#8DA0CB	-209	0.805206434444871	1	3	FALSE	0.3	1
#8DA0CB	-208	0.804378363155425	1	3	FALSE	0.3	1
#8DA0CB	-207	0.798305577765302	1	3	FALSE	0.3	1
#8DA0CB	-206	0.798164420842759	1	3	FALSE	0.3	1
#8DA0CB	-205	0.789287548030582	1	3	FALSE	0.3	1
#8DA0CB	-204	0.791411933786866	1	3	FALSE	0.3	1
#8DA0CB	-203	0.806692611524687	1	3	FALSE	0.3	1
#8DA0CB	-202	0.806777331234331	1	3	FALSE	0.3	1
#8DA0CB	-201	0.809180325845868	1	3	FALSE	0.3	1
#8DA0CB	-200	0.804678276914721	1	3	FALSE	0.3	1
#8DA0CB	-199	0.790287190769565	1	3	FALSE	0.3	1
#8DA0CB	-198	0.81057420278707	1	3	FALSE	0.3	1
#8DA0CB	-197	0.799811728715546	1	3	FALSE	0.3	1
#8DA0CB	-196	0.801502463447556	1	3	FALSE	0.3	1
#8DA0CB	-195	0.800420826187589	1	3	FALSE	0.3	1
#8DA0CB	-194	0.795758996412003	1	3	FALSE	0.3	1
#8DA0CB	-193	0.79523033853451	1	3	FALSE	0.3	1
#8DA0CB	-192	0.803748207103351	1	3	FALSE	0.3	1
#8DA0CB	-191	0.79324835232142	1	3	FALSE	0.3	1
#8DA0CB	-190	0.810717892017777	1	3	FALSE	0.3	1
#8DA0CB	-189	0.810512680064352	1	3	FALSE	0.3	1
#8DA0CB	-188	0.804262311798136	1	3	FALSE	0.3	1
#8DA0CB	-187	0.809817112656256	1	3	FALSE	0.3	1
#8DA0CB	-186	0.797444864688101	1	3	FALSE	0.3	1
#8DA0CB	-185	0.810390249552609	1	3	FALSE	0.3	1
#8DA0CB	-184	0.808480438514261	1	3	FALSE	0.3	1
#8DA0CB	-183	0.816593125059418	1	3	FALSE	0.3	1
#8DA0CB	-182	0.80938948713455	1	3	FALSE	0.3	1
#8DA0CB	-181	0.807071917557878	1	3	FALSE	0.3	1
#8DA0CB	-180	0.819329822608156	1	3	FALSE	0.3	1
#8DA0CB	-179	0.823741051549226	1	3	FALSE	0.3	1
#8DA0CB	-178	0.817320747914441	1	3	FALSE	0.3	1
#8DA0CB	-177	0.808177091821591	1	3	FALSE	0.3	1
#8DA0CB	-176	0.814768704086456	1	3	FALSE	0.3	1
#8DA0CB	-175	0.80773093804943	1	3	FALSE	0.3	1
#8DA0CB	-174	0.821255722840745	1	3	FALSE	0.3	1
#8DA0CB	-173	0.828247271288982	1	3	FALSE	0.3	1
#8DA0CB	-172	0.812228008798703	1	3	FALSE	0.3	1
#8DA0CB	-171	0.817086953255914	1	3	FALSE	0.3	1
#8DA0CB	-170	0.831699899178514	1	3	FALSE	0.3	1
#8DA0CB	-169	0.823837543389954	1	3	FALSE	0.3	1
#8DA0CB	-168	0.825489699244632	1	3	FALSE	0.3	1
#8DA0CB	-167	0.822712388438287	1	3	FALSE	0.3	1
#8DA0CB	-166	0.829201413420933	1	3	FALSE	0.3	1
#8DA0CB	-165	0.82638176486301	1	3	FALSE	0.3	1
#8DA0CB	-164	0.825760683464426	1	3	FALSE	0.3	1
#8DA0CB	-163	0.834964309773037	1	3	FALSE	0.3	1
#8DA0CB	-162	0.825976598893874	1	3	FALSE	0.3	1
#8DA0CB	-161	0.83676884528857	1	3	FALSE	0.3	1
#8DA0CB	-160	0.821906483310554	1	3	FALSE	0.3	1
#8DA0CB	-159	0.832171961491173	1	3	FALSE	0.3	1
#8DA0CB	-158	0.841024776058737	1	3	FALSE	0.3	1
#8DA0CB	-157	0.834865544045553	1	3	FALSE	0.3	1
#8DA0CB	-156	0.830158750958334	1	3	FALSE	0.3	1
#8DA0CB	-155	0.820781772843251	1	3	FALSE	0.3	1
#8DA0CB	-154	0.829682008252709	1	3	FALSE	0.3	1
#8DA0CB	-153	0.831200394292421	1	3	FALSE	0.3	1
#8DA0CB	-152	0.835399564328285	1	3	FALSE	0.3	1
#8DA0CB	-151	0.831339868508043	1	3	FALSE	0.3	1
#8DA0CB	-150	0.842427078191171	1	3	FALSE	0.3	1
#8DA0CB	-149	0.844888758169925	1	3	FALSE	0.3	1
#8DA0CB	-148	0.846811407134061	1	3	FALSE	0.3	1
#8DA0CB	-147	0.846081954876671	1	3	FALSE	0.3	1
#8DA0CB	-146	0.834471589158247	1	3	FALSE	0.3	1
#8DA0CB	-145	0.84360412258226	1	3	FALSE	0.3	1
#8DA0CB	-144	0.842066856618756	1	3	FALSE	0.3	1
#8DA0CB	-143	0.846099764166801	1	3	FALSE	0.3	1
#8DA0CB	-142	0.84489031309636	1	3	FALSE	0.3	1
#8DA0CB	-141	0.846020332084475	1	3	FALSE	0.3	1
#8DA0CB	-140	0.857793411233336	1	3	FALSE	0.3	1
#8DA0CB	-139	0.853726125747089	1	3	FALSE	0.3	1
#8DA0CB	-138	0.851349870803209	1	3	FALSE	0.3	1
#8DA0CB	-137	0.851135765861214	1	3	FALSE	0.3	1
#8DA0CB	-136	0.853325595964422	1	3	FALSE	0.3	1
#8DA0CB	-135	0.847397275069201	1	3	FALSE	0.3	1
#8DA0CB	-134	0.845247082820481	1	3	FALSE	0.3	1
#8DA0CB	-133	0.852094411560158	1	3	FALSE	0.3	1
#8DA0CB	-132	0.855896808268102	1	3	FALSE	0.3	1
#8DA0CB	-131	0.853103573436997	1	3	FALSE	0.3	1
#8DA0CB	-130	0.861517016084219	1	3	FALSE	0.3	1
#8DA0CB	-129	0.859263699257862	1	3	FALSE	0.3	1
#8DA0CB	-128	0.851649640286533	1	3	FALSE	0.3	1
#8DA0CB	-127	0.84519344557411	1	3	FALSE	0.3	1
#8DA0CB	-126	0.854339196308274	1	3	FALSE	0.3	1
#8DA0CB	-125	0.854574073256941	1	3	FALSE	0.3	1
#8DA0CB	-124	0.864045858086334	1	3	FALSE	0.3	1
#8DA0CB	-123	0.86747993397151	1	3	FALSE	0.3	1
#8DA0CB	-122	0.866876896971485	1	3	FALSE	0.3	1
#8DA0CB	-121	0.856705643562387	1	3	FALSE	0.3	1
#8DA0CB	-120	0.876336302435429	1	3	FALSE	0.3	1
#8DA0CB	-119	0.865865947479275	1	3	FALSE	0.3	1
#8DA0CB	-118	0.864787854878635	1	3	FALSE	0.3	1
#8DA0CB	-117	0.860483137263495	1	3	FALSE	0.3	1
#8DA0CB	-116	0.857302466577417	1	3	FALSE	0.3	1
#8DA0CB	-115	0.866195039962459	1	3	FALSE	0.3	1
#8DA0CB	-114	0.868882191897454	1	3	FALSE	0.3	1
#8DA0CB	-113	0.872355992071534	1	3	FALSE	0.3	1
#8DA0CB	-112	0.86248276033882	1	3	FALSE	0.3	1
#8DA0CB	-111	0.863154195165306	1	3	FALSE	0.3	1
#8DA0CB	-110	0.868263207559681	1	3	FALSE	0.3	1
#8DA0CB	-109	0.875561447220965	1	3	FALSE	0.3	1
#8DA0CB	-108	0.865288909852204	1	3	FALSE	0.3	1
#8DA0CB	-107	0.862600547846556	1	3	FALSE	0.3	1
#8DA0CB	-106	0.860330010490392	1	3	FALSE	0.3	1
#8DA0CB	-105	0.862753688695634	1	3	FALSE	0.3	1
#8DA0CB	-104	0.864337993697166	1	3	FALSE	0.3	1
#8DA0CB	-103	0.869553941008326	1	3	FALSE	0.3	1
#8DA0CB	-102	0.871259666589895	1	3	FALSE	0.3	1
#8DA0CB	-101	0.867103432302951	1	3	FALSE	0.3	1
#8DA0CB	-100	0.863048433371108	1	3	FALSE	0.3	1
#8DA0CB	-99	0.86814771483219	1	3	FALSE	0.3	1
#8DA0CB	-98	0.862264894544024	1	3	FALSE	0.3	1
#8DA0CB	-97	0.867134526422709	1	3	FALSE	0.3	1
#8DA0CB	-96	0.869577363866639	1	3	FALSE	0.3	1
#8DA0CB	-95	0.869712986396971	1	3	FALSE	0.3	1
#8DA0CB	-94	0.870059552992407	1	3	FALSE	0.3	1
#8DA0CB	-93	0.869839857795219	1	3	FALSE	0.3	1
#8DA0CB	-92	0.872383783457916	1	3	FALSE	0.3	1
#8DA0CB	-91	0.872403792297795	1	3	FALSE	0.3	1
#8DA0CB	-90	0.869410551986029	1	3	FALSE	0.3	1
#8DA0CB	-89	0.874413329949884	1	3	FALSE	0.3	1
#8DA0CB	-88	0.868016772694819	1	3	FALSE	0.3	1
#8DA0CB	-87	0.864092466715978	1	3	FALSE	0.3	1
#8DA0CB	-86	0.871049890808434	1	3	FALSE	0.3	1
#8DA0CB	-85	0.866537443007702	1	3	FALSE	0.3	1
#8DA0CB	-84	0.864710959943418	1	3	FALSE	0.3	1
#8DA0CB	-83	0.867640564417124	1	3	FALSE	0.3	1
#8DA0CB	-82	0.878403438766549	1	3	FALSE	0.3	1
#8DA0CB	-81	0.878136080801515	1	3	FALSE	0.3	1
#8DA0CB	-80	0.867936682354132	1	3	FALSE	0.3	1
#8DA0CB	-79	0.866917857063486	1	3	FALSE	0.3	1
#8DA0CB	-78	0.870057979591931	1	3	FALSE	0.3	1
#8DA0CB	-77	0.863367554973621	1	3	FALSE	0.3	1
#8DA0CB	-76	0.859247444453254	1	3	FALSE	0.3	1
#8DA0CB	-75	0.858871277962573	1	3	FALSE	0.3	1
#8DA0CB	-74	0.859736376063303	1	3	FALSE	0.3	1
#8DA0CB	-73	0.859376424568784	1	3	FALSE	0.3	1
#8DA0CB	-72	0.876993125796728	1	3	FALSE	0.3	1
#8DA0CB	-71	0.870243571326854	1	3	FALSE	0.3	1
#8DA0CB	-70	0.864073393470785	1	3	FALSE	0.3	1
#8DA0CB	-69	0.862395887705418	1	3	FALSE	0.3	1
#8DA0CB	-68	0.855481678676759	1	3	FALSE	0.3	1
#8DA0CB	-67	0.865653320707238	1	3	FALSE	0.3	1
#8DA0CB	-66	0.859776074619717	1	3	FALSE	0.3	1
#8DA0CB	-65	0.867890704271817	1	3	FALSE	0.3	1
#8DA0CB	-64	0.858546782298347	1	3	FALSE	0.3	1
#8DA0CB	-63	0.861271233101093	1	3	FALSE	0.3	1
#8DA0CB	-62	0.874045255892023	1	3	FALSE	0.3	1
#8DA0CB	-61	0.870530135156521	1	3	FALSE	0.3	1
#8DA0CB	-60	0.850852767584367	1	3	FALSE	0.3	1
#8DA0CB	-59	0.861877256130651	1	3	FALSE	0.3	1
#8DA0CB	-58	0.848996656913785	1	3	FALSE	0.3	1
#8DA0CB	-57	0.851894538698972	1	3	FALSE	0.3	1
#8DA0CB	-56	0.853077548331577	1	3	FALSE	0.3	1
#8DA0CB	-55	0.846635397217516	1	3	FALSE	0.3	1
#8DA0CB	-54	0.862814368634686	1	3	FALSE	0.3	1
#8DA0CB	-53	0.85659852500212	1	3	FALSE	0.3	1
#8DA0CB	-52	0.85460006097341	1	3	FALSE	0.3	1
#8DA0CB	-51	0.852376827894202	1	3	FALSE	0.3	1
#8DA0CB	-50	0.851114132596844	1	3	FALSE	0.3	1
#8DA0CB	-49	0.838043217045624	1	3	FALSE	0.3	1
#8DA0CB	-48	0.843818166822304	1	3	FALSE	0.3	1
#8DA0CB	-47	0.846056867785426	1	3	FALSE	0.3	1
#8DA0CB	-46	0.85566878552969	1	3	FALSE	0.3	1
#8DA0CB	-45	0.857804557215155	1	3	FALSE	0.3	1
#8DA0CB	-44	0.864866181357842	1	3	FALSE	0.3	1
#8DA0CB	-43	0.847526417934714	1	3	FALSE	0.3	1
#8DA0CB	-42	0.841449999472287	1	3	FALSE	0.3	1
#8DA0CB	-41	0.837124723624473	1	3	FALSE	0.3	1
#8DA0CB	-40	0.838392981465993	1	3	FALSE	0.3	1
#8DA0CB	-39	0.839561765835319	1	3	FALSE	0.3	1
#8DA0CB	-38	0.836867573627103	1	3	FALSE	0.3	1
#8DA0CB	-37	0.830123276654024	1	3	FALSE	0.3	1
#8DA0CB	-36	0.828714155280822	1	3	FALSE	0.3	1
#8DA0CB	-35	0.836825173195017	1	3	FALSE	0.3	1
#8DA0CB	-34	0.822859240524471	1	3	FALSE	0.3	1
#8DA0CB	-33	0.830440410943115	1	3	FALSE	0.3	1
#8DA0CB	-32	0.821587722177478	1	3	FALSE	0.3	1
#8DA0CB	-31	0.821729896290178	1	3	FALSE	0.3	1
#8DA0CB	-30	0.830039506615053	1	3	FALSE	0.3	1
#8DA0CB	-29	0.834956494235632	1	3	FALSE	0.3	1
#8DA0CB	-28	0.821740937363563	1	3	FALSE	0.3	1
#8DA0CB	-27	0.815995519962671	1	3	FALSE	0.3	1
#8DA0CB	-26	0.816759084919346	1	3	FALSE	0.3	1
#8DA0CB	-25	0.813339152702006	1	3	FALSE	0.3	1
#8DA0CB	-24	0.820755992083262	1	3	FALSE	0.3	1
#8DA0CB	-23	0.821131734983086	1	3	FALSE	0.3	1
#8DA0CB	-22	0.822997022796121	1	3	FALSE	0.3	1
#8DA0CB	-21	0.807967993213431	1	3	FALSE	0.3	1
#8DA0CB	-20	0.820780332062251	1	3	FALSE	0.3	1
#8DA0CB	-19	0.809736242212418	1	3	FALSE	0.3	1
#8DA0CB	-18	0.801355818317848	1	3	FALSE	0.3	1
#8DA0CB	-17	0.807827334218751	1	3	FALSE	0.3	1
#8DA0CB	-16	0.808085498986784	1	3	FALSE	0.3	1
#8DA0CB	-15	0.79491831746623	1	3	FALSE	0.3	1
#8DA0CB	-14	0.803171611541175	1	3	FALSE	0.3	1
#8DA0CB	-13	0.808026369135222	1	3	FALSE	0.3	1
#8DA0CB	-12	0.817345620790769	1	3	FALSE	0.3	1
#8DA0CB	-11	0.822488701677926	1	3	FALSE	0.3	1
#8DA0CB	-10	0.811958381344982	1	3	FALSE	0.3	1
#8DA0CB	-9	0.809444353366483	1	3	FALSE	0.3	1
#8DA0CB	-8	0.815534698862346	1	3	FALSE	0.3	1
#8DA0CB	-7	0.806891939391127	1	3	FALSE	0.3	1
#8DA0CB	-6	0.814119879906043	1	3	FALSE	0.3	1
#8DA0CB	-5	0.806279406566234	1	3	FALSE	0.3	1
#8DA0CB	-4	0.799743193430648	1	3	FALSE	0.3	1
#8DA0CB	-3	0.807402957986925	1	3	FALSE	0.3	1
#8DA0CB	-2	0.815441819200412	1	3	FALSE	0.3	1
#8DA0CB	-1	0.809309389535422	1	3	FALSE	0.3	1
#8DA0CB	0	0.797384978046356	1	3	FALSE	0.3	1
#8DA0CB	1	0.799923972153132	1	3	FALSE	0.3	1
#8DA0CB	2	0.795922226244329	1	3	FALSE	0.3	1
#8DA0CB	3	0.800318071316409	1	3	FALSE	0.3	1
#8DA0CB	4	0.814669093596747	1	3	FALSE	0.3	1
#8DA0CB	5	0.809501935550046	1	3	FALSE	0.3	1
#8DA0CB	6	0.809223950424562	1	3	FALSE	0.3	1
#8DA0CB	7	0.808160050537216	1	3	FALSE	0.3	1
#8DA0CB	8	0.803051105662327	1	3	FALSE	0.3	1
#8DA0CB	9	0.802948739412528	1	3	FALSE	0.3	1
#8DA0CB	10	0.809592317873307	1	3	FALSE	0.3	1
#8DA0CB	11	0.805599802550433	1	3	FALSE	0.3	1
#8DA0CB	12	0.819900159537949	1	3	FALSE	0.3	1
#8DA0CB	13	0.827237806784278	1	3	FALSE	0.3	1
#8DA0CB	14	0.818314872315761	1	3	FALSE	0.3	1
#8DA0CB	15	0.814672498378156	1	3	FALSE	0.3	1
#8DA0CB	16	0.804310230567893	1	3	FALSE	0.3	1
#8DA0CB	17	0.813771609710171	1	3	FALSE	0.3	1
#8DA0CB	18	0.816221166325389	1	3	FALSE	0.3	1
#8DA0CB	19	0.815091852221612	1	3	FALSE	0.3	1
#8DA0CB	20	0.821951895504617	1	3	FALSE	0.3	1
#8DA0CB	21	0.825264609092233	1	3	FALSE	0.3	1
#8DA0CB	22	0.817689089630713	1	3	FALSE	0.3	1
#8DA0CB	23	0.817824707322086	1	3	FALSE	0.3	1
#8DA0CB	24	0.814904142532403	1	3	FALSE	0.3	1
#8DA0CB	25	0.824525728529436	1	3	FALSE	0.3	1
#8DA0CB	26	0.810497323906402	1	3	FALSE	0.3	1
#8DA0CB	27	0.81854709841278	1	3	FALSE	0.3	1
#8DA0CB	28	0.820166109712874	1	3	FALSE	0.3	1
#8DA0CB	29	0.822160300444029	1	3	FALSE	0.3	1
#8DA0CB	30	0.820890890814332	1	3	FALSE	0.3	1
#8DA0CB	31	0.822915030694595	1	3	FALSE	0.3	1
#8DA0CB	32	0.827087880255589	1	3	FALSE	0.3	1
#8DA0CB	33	0.837819839730683	1	3	FALSE	0.3	1
#8DA0CB	34	0.835594602842629	1	3	FALSE	0.3	1
#8DA0CB	35	0.819012630036584	1	3	FALSE	0.3	1
#8DA0CB	36	0.820916999493765	1	3	FALSE	0.3	1
#8DA0CB	37	0.831794880299287	1	3	FALSE	0.3	1
#8DA0CB	38	0.829933998403289	1	3	FALSE	0.3	1
#8DA0CB	39	0.839826626461661	1	3	FALSE	0.3	1
#8DA0CB	40	0.831839436074634	1	3	FALSE	0.3	1
#8DA0CB	41	0.845482276032097	1	3	FALSE	0.3	1
#8DA0CB	42	0.847675650794633	1	3	FALSE	0.3	1
#8DA0CB	43	0.837158803773765	1	3	FALSE	0.3	1
#8DA0CB	44	0.843648978566001	1	3	FALSE	0.3	1
#8DA0CB	45	0.841561097939246	1	3	FALSE	0.3	1
#8DA0CB	46	0.841698503245998	1	3	FALSE	0.3	1
#8DA0CB	47	0.845232012794957	1	3	FALSE	0.3	1
#8DA0CB	48	0.85400311457592	1	3	FALSE	0.3	1
#8DA0CB	49	0.842707129806022	1	3	FALSE	0.3	1
#8DA0CB	50	0.839378138541735	1	3	FALSE	0.3	1
#8DA0CB	51	0.846896217676162	1	3	FALSE	0.3	1
#8DA0CB	52	0.856557541597134	1	3	FALSE	0.3	1
#8DA0CB	53	0.855072858741816	1	3	FALSE	0.3	1
#8DA0CB	54	0.84294606099837	1	3	FALSE	0.3	1
#8DA0CB	55	0.838688636003702	1	3	FALSE	0.3	1
#8DA0CB	56	0.84823871960125	1	3	FALSE	0.3	1
#8DA0CB	57	0.845330345694567	1	3	FALSE	0.3	1
#8DA0CB	58	0.859955647669618	1	3	FALSE	0.3	1
#8DA0CB	59	0.843202380309477	1	3	FALSE	0.3	1
#8DA0CB	60	0.852281716132543	1	3	FALSE	0.3	1
#8DA0CB	61	0.863423370876228	1	3	FALSE	0.3	1
#8DA0CB	62	0.865758796369012	1	3	FALSE	0.3	1
#8DA0CB	63	0.855262318657451	1	3	FALSE	0.3	1
#8DA0CB	64	0.847081697685111	1	3	FALSE	0.3	1
#8DA0CB	65	0.853422208768131	1	3	FALSE	0.3	1
#8DA0CB	66	0.850591190776473	1	3	FALSE	0.3	1
#8DA0CB	67	0.847029764039207	1	3	FALSE	0.3	1
#8DA0CB	68	0.86696817991997	1	3	FALSE	0.3	1
#8DA0CB	69	0.865856770777746	1	3	FALSE	0.3	1
#8DA0CB	70	0.854372003265509	1	3	FALSE	0.3	1
#8DA0CB	71	0.850027437979027	1	3	FALSE	0.3	1
#8DA0CB	72	0.855743758251482	1	3	FALSE	0.3	1
#8DA0CB	73	0.85954752822097	1	3	FALSE	0.3	1
#8DA0CB	74	0.858909328781527	1	3	FALSE	0.3	1
#8DA0CB	75	0.876869266160482	1	3	FALSE	0.3	1
#8DA0CB	76	0.868401590248127	1	3	FALSE	0.3	1
#8DA0CB	77	0.87143598595186	1	3	FALSE	0.3	1
#8DA0CB	78	0.865847349289881	1	3	FALSE	0.3	1
#8DA0CB	79	0.865884650577101	1	3	FALSE	0.3	1
#8DA0CB	80	0.867719256204725	1	3	FALSE	0.3	1
#8DA0CB	81	0.866162388937673	1	3	FALSE	0.3	1
#8DA0CB	82	0.868936704477483	1	3	FALSE	0.3	1
#8DA0CB	83	0.870833281710239	1	3	FALSE	0.3	1
#8DA0CB	84	0.869976890535123	1	3	FALSE	0.3	1
#8DA0CB	85	0.87232058044773	1	3	FALSE	0.3	1
#8DA0CB	86	0.865851997132845	1	3	FALSE	0.3	1
#8DA0CB	87	0.860255540535407	1	3	FALSE	0.3	1
#8DA0CB	88	0.87002882418104	1	3	FALSE	0.3	1
#8DA0CB	89	0.876521426372993	1	3	FALSE	0.3	1
#8DA0CB	90	0.875306210199985	1	3	FALSE	0.3	1
#8DA0CB	91	0.866035108024554	1	3	FALSE	0.3	1
#8DA0CB	92	0.855378123249832	1	3	FALSE	0.3	1
#8DA0CB	93	0.863811295422032	1	3	FALSE	0.3	1
#8DA0CB	94	0.870774279639182	1	3	FALSE	0.3	1
#8DA0CB	95	0.876647650728456	1	3	FALSE	0.3	1
#8DA0CB	96	0.876351614386889	1	3	FALSE	0.3	1
#8DA0CB	97	0.880663037538261	1	3	FALSE	0.3	1
#8DA0CB	98	0.858530720815147	1	3	FALSE	0.3	1
#8DA0CB	99	0.863844390931175	1	3	FALSE	0.3	1
#8DA0CB	100	0.873688271953008	1	3	FALSE	0.3	1
#8DA0CB	101	0.871611360482121	1	3	FALSE	0.3	1
#8DA0CB	102	0.870832010937659	1	3	FALSE	0.3	1
#8DA0CB	103	0.868083764709762	1	3	FALSE	0.3	1
#8DA0CB	104	0.866899163202665	1	3	FALSE	0.3	1
#8DA0CB	105	0.882226412181197	1	3	FALSE	0.3	1
#8DA0CB	106	0.875395936243447	1	3	FALSE	0.3	1
#8DA0CB	107	0.876888125190755	1	3	FALSE	0.3	1
#8DA0CB	108	0.86254554899517	1	3	FALSE	0.3	1
#8DA0CB	109	0.869908038987289	1	3	FALSE	0.3	1
#8DA0CB	110	0.882764535753046	1	3	FALSE	0.3	1
#8DA0CB	111	0.867871470696132	1	3	FALSE	0.3	1
#8DA0CB	112	0.874539845276746	1	3	FALSE	0.3	1
#8DA0CB	113	0.868542649520692	1	3	FALSE	0.3	1
#8DA0CB	114	0.874631424035568	1	3	FALSE	0.3	1
#8DA0CB	115	0.8717089972935	1	3	FALSE	0.3	1
#8DA0CB	116	0.875054329355886	1	3	FALSE	0.3	1
#8DA0CB	117	0.86004391445806	1	3	FALSE	0.3	1
#8DA0CB	118	0.866809560541662	1	3	FALSE	0.3	1
#8DA0CB	119	0.869189360144864	1	3	FALSE	0.3	1
#8DA0CB	120	0.873120069032057	1	3	FALSE	0.3	1
#8DA0CB	121	0.873106328061572	1	3	FALSE	0.3	1
#8DA0CB	122	0.870805972197189	1	3	FALSE	0.3	1
#8DA0CB	123	0.872720323750612	1	3	FALSE	0.3	1
#8DA0CB	124	0.865754146106568	1	3	FALSE	0.3	1
#8DA0CB	125	0.870830042098291	1	3	FALSE	0.3	1
#8DA0CB	126	0.859996616998626	1	3	FALSE	0.3	1
#8DA0CB	127	0.863995216106502	1	3	FALSE	0.3	1
#8DA0CB	128	0.870112131261621	1	3	FALSE	0.3	1
#8DA0CB	129	0.873952627833972	1	3	FALSE	0.3	1
#8DA0CB	130	0.872413027281788	1	3	FALSE	0.3	1
#8DA0CB	131	0.874212589013482	1	3	FALSE	0.3	1
#8DA0CB	132	0.873061015936969	1	3	FALSE	0.3	1
#8DA0CB	133	0.862163810723307	1	3	FALSE	0.3	1
#8DA0CB	134	0.867761514780334	1	3	FALSE	0.3	1
#8DA0CB	135	0.867471790514668	1	3	FALSE	0.3	1
#8DA0CB	136	0.869994967483672	1	3	FALSE	0.3	1
#8DA0CB	137	0.870751424647675	1	3	FALSE	0.3	1
#8DA0CB	138	0.85945229791581	1	3	FALSE	0.3	1
#8DA0CB	139	0.85793712135753	1	3	FALSE	0.3	1
#8DA0CB	140	0.867719779865054	1	3	FALSE	0.3	1
#8DA0CB	141	0.868503686420024	1	3	FALSE	0.3	1
#8DA0CB	142	0.849691549568075	1	3	FALSE	0.3	1
#8DA0CB	143	0.867312686843554	1	3	FALSE	0.3	1
#8DA0CB	144	0.853946091022164	1	3	FALSE	0.3	1
#8DA0CB	145	0.851632955073542	1	3	FALSE	0.3	1
#8DA0CB	146	0.853691410211506	1	3	FALSE	0.3	1
#8DA0CB	147	0.860402837105955	1	3	FALSE	0.3	1
#8DA0CB	148	0.863352568963023	1	3	FALSE	0.3	1
#8DA0CB	149	0.853959906329651	1	3	FALSE	0.3	1
#8DA0CB	150	0.86411344128107	1	3	FALSE	0.3	1
#8DA0CB	151	0.855736785497751	1	3	FALSE	0.3	1
#8DA0CB	152	0.852120264237664	1	3	FALSE	0.3	1
#8DA0CB	153	0.849162021195858	1	3	FALSE	0.3	1
#8DA0CB	154	0.854971965823026	1	3	FALSE	0.3	1
#8DA0CB	155	0.841206055128578	1	3	FALSE	0.3	1
#8DA0CB	156	0.848776915090628	1	3	FALSE	0.3	1
#8DA0CB	157	0.847391484234168	1	3	FALSE	0.3	1
#8DA0CB	158	0.842883607519915	1	3	FALSE	0.3	1
#8DA0CB	159	0.842798685251864	1	3	FALSE	0.3	1
#8DA0CB	160	0.83881556326492	1	3	FALSE	0.3	1
#8DA0CB	161	0.83121982558758	1	3	FALSE	0.3	1
#8DA0CB	162	0.833142421108221	1	3	FALSE	0.3	1
#8DA0CB	163	0.82914155735061	1	3	FALSE	0.3	1
#8DA0CB	164	0.834843054362461	1	3	FALSE	0.3	1
#8DA0CB	165	0.838490306412479	1	3	FALSE	0.3	1
#8DA0CB	166	0.831919140213421	1	3	FALSE	0.3	1
#8DA0CB	167	0.826117790785908	1	3	FALSE	0.3	1
#8DA0CB	168	0.830856455235653	1	3	FALSE	0.3	1
#8DA0CB	169	0.835496365614429	1	3	FALSE	0.3	1
#8DA0CB	170	0.829575682989757	1	3	FALSE	0.3	1
#8DA0CB	171	0.834113155201206	1	3	FALSE	0.3	1
#8DA0CB	172	0.82722719172122	1	3	FALSE	0.3	1
#8DA0CB	173	0.820733504819646	1	3	FALSE	0.3	1
#8DA0CB	174	0.821818451630522	1	3	FALSE	0.3	1
#8DA0CB	175	0.82780353567953	1	3	FALSE	0.3	1
#8DA0CB	176	0.824112363240479	1	3	FALSE	0.3	1
#8DA0CB	177	0.820211978047813	1	3	FALSE	0.3	1
#8DA0CB	178	0.818243081364358	1	3	FALSE	0.3	1
#8DA0CB	179	0.811832182721991	1	3	FALSE	0.3	1
#8DA0CB	180	0.820695400557192	1	3	FALSE	0.3	1
#8DA0CB	181	0.822216539937491	1	3	FALSE	0.3	1
#8DA0CB	182	0.811684676334599	1	3	FALSE	0.3	1
#8DA0CB	183	0.813144165211687	1	3	FALSE	0.3	1
#8DA0CB	184	0.821170053460455	1	3	FALSE	0.3	1
#8DA0CB	185	0.813900384847788	1	3	FALSE	0.3	1
#8DA0CB	186	0.821516650186388	1	3	FALSE	0.3	1
#8DA0CB	187	0.815430096114765	1	3	FALSE	0.3	1
#8DA0CB	188	0.81664681574929	1	3	FALSE	0.3	1
#8DA0CB	189	0.807623381822328	1	3	FALSE	0.3	1
#8DA0CB	190	0.808471142828323	1	3	FALSE	0.3	1
#8DA0CB	191	0.800023284853934	1	3	FALSE	0.3	1
#8DA0CB	192	0.809986007521694	1	3	FALSE	0.3	1
#8DA0CB	193	0.808731027692257	1	3	FALSE	0.3	1
#8DA0CB	194	0.808226162820445	1	3	FALSE	0.3	1
#8DA0CB	195	0.80745569944701	1	3	FALSE	0.3	1
#8DA0CB	196	0.80238997887294	1	3	FALSE	0.3	1
#8DA0CB	197	0.797122826554106	1	3	FALSE	0.3	1
#8DA0CB	198	0.803899362617594	1	3	FALSE	0.3	1
#8DA0CB	199	0.796984276276703	1	3	FALSE	0.3	1
#8DA0CB	200	0.801567917031504	1	3	FALSE	0.3	1
#8DA0CB	201	0.812966777635548	1	3	FALSE	0.3	1
#8DA0CB	202	0.795654058486545	1	3	FALSE	0.3	1
#8DA0CB	203	0.801676529816272	1	3	FALSE	0.3	1
#8DA0CB	204	0.809367767876674	1	3	FALSE	0.3	1
#8DA0CB	205	0.812474589918084	1	3	FALSE	0.3	1
#8DA0CB	206	0.801693294205239	1	3	FALSE	0.3	1
#8DA0CB	207	0.809226340876239	1	3	FALSE	0.3	1
#8DA0CB	208	0.810986714076774	1	3	FALSE	0.3	1
#8DA0CB	209	0.811219547408158	1	3	FALSE	0.3	1
#8DA0CB	210	0.80893107254043	1	3	FALSE	0.3	1
#8DA0CB	211	0.808128700415528	1	3	FALSE	0.3	1
#8DA0CB	212	0.80360704776133	1	3	FALSE	0.3	1
#8DA0CB	213	0.802321076301085	1	3	FALSE	0.3	1
#8DA0CB	214	0.807529375663771	1	3	FALSE	0.3	1
#8DA0CB	215	0.810734628254787	1	3	FALSE	0.3	1
#8DA0CB	216	0.797338888678987	1	3	FALSE	0.3	1
#8DA0CB	217	0.806534245728812	1	3	FALSE	0.3	1
#8DA0CB	218	0.807073355919394	1	3	FALSE	0.3	1
#8DA0CB	219	0.812117440809606	1	3	FALSE	0.3	1
#8DA0CB	220	0.81367962143644	1	3	FALSE	0.3	1
#8DA0CB	221	0.811289267031223	1	3	FALSE	0.3	1
#8DA0CB	222	0.809032435676049	1	3	FALSE	0.3	1
#8DA0CB	223	0.813451382504538	1	3	FALSE	0.3	1
#8DA0CB	224	0.808136429959433	1	3	FALSE	0.3	1
#8DA0CB	225	0.800456603119783	1	3	FALSE	0.3	1
#8DA0CB	226	0.802572298445907	1	3	FALSE	0.3	1
#8DA0CB	227	0.810932927715496	1	3	FALSE	0.3	1
#8DA0CB	228	0.812191519723729	1	3	FALSE	0.3	1
#8DA0CB	229	0.806269321981052	1	3	FALSE	0.3	1
#8DA0CB	230	0.813049572712293	1	3	FALSE	0.3	1
#8DA0CB	231	0.805740487277583	1	3	FALSE	0.3	1
#8DA0CB	232	0.811085109656889	1	3	FALSE	0.3	1
#8DA0CB	233	0.811491097075275	1	3	FALSE	0.3	1
#8DA0CB	234	0.794846847616759	1	3	FALSE	0.3	1
#8DA0CB	235	0.807486914529753	1	3	FALSE	0.3	1
#8DA0CB	236	0.81525696534073	1	3	FALSE	0.3	1
#8DA0CB	237	0.811749264262811	1	3	FALSE	0.3	1
#8DA0CB	238	0.812125977726807	1	3	FALSE	0.3	1
#8DA0CB	239	0.815901853820953	1	3	FALSE	0.3	1
#8DA0CB	240	0.820752498888856	1	3	FALSE	0.3	1
#8DA0CB	241	0.807091889008787	1	3	FALSE	0.3	1
#8DA0CB	242	0.804065474011933	1	3	FALSE	0.3	1
#8DA0CB	243	0.814531513883511	1	3	FALSE	0.3	1
#8DA0CB	244	0.810450298944342	1	3	FALSE	0.3	1
#8DA0CB	245	0.805440340829357	1	3	FALSE	0.3	1
#8DA0CB	246	0.829493630627206	1	3	FALSE	0.3	1
#8DA0CB	247	0.822510530683184	1	3	FALSE	0.3	1
#8DA0CB	248	0.818919855283082	1	3	FALSE	0.3	1
#8DA0CB	249	0.819302822540505	1	3	FALSE	0.3	1
#8DA0CB	250	0.827910826667712	1	3	FALSE	0.3	1
#8DA0CB	251	0.818889219723663	1	3	FALSE	0.3	1
#8DA0CB	252	0.828094305287298	1	3	FALSE	0.3	1
#8DA0CB	253	0.828837410102194	1	3	FALSE	0.3	1
#8DA0CB	254	0.817764588432325	1	3	FALSE	0.3	1
#8DA0CB	255	0.811575323696017	1	3	FALSE	0.3	1
#8DA0CB	256	0.817363278987419	1	3	FALSE	0.3	1
#8DA0CB	257	0.821696833331027	1	3	FALSE	0.3	1
#8DA0CB	258	0.830287009694062	1	3	FALSE	0.3	1
#8DA0CB	259	0.822093851004355	1	3	FALSE	0.3	1
#8DA0CB	260	0.827783443265633	1	3	FALSE	0.3	1
#8DA0CB	261	0.829215859716654	1	3	FALSE	0.3	1
#8DA0CB	262	0.815577479119714	1	3	FALSE	0.3	1
#8DA0CB	263	0.814588209517834	1	3	FALSE	0.3	1
#8DA0CB	264	0.82490379436145	1	3	FALSE	0.3	1
#8DA0CB	265	0.823777007726864	1	3	FALSE	0.3	1
#8DA0CB	266	0.82485058752348	1	3	FALSE	0.3	1
#8DA0CB	267	0.825306828300309	1	3	FALSE	0.3	1
#8DA0CB	268	0.832592879498071	1	3	FALSE	0.3	1
#8DA0CB	269	0.828231172857743	1	3	FALSE	0.3	1
#8DA0CB	270	0.827721725242943	1	3	FALSE	0.3	1
#8DA0CB	271	0.83660582241272	1	3	FALSE	0.3	1
#8DA0CB	272	0.827766872198089	1	3	FALSE	0.3	1
#8DA0CB	273	0.82741992182023	1	3	FALSE	0.3	1
#8DA0CB	274	0.825189334183447	1	3	FALSE	0.3	1
#8DA0CB	275	0.823034529061233	1	3	FALSE	0.3	1
#8DA0CB	276	0.823835174272703	1	3	FALSE	0.3	1
#8DA0CB	277	0.823255024814167	1	3	FALSE	0.3	1
#8DA0CB	278	0.828500390355663	1	3	FALSE	0.3	1
#8DA0CB	279	0.825803382126348	1	3	FALSE	0.3	1
#8DA0CB	280	0.823207971700164	1	3	FALSE	0.3	1
#8DA0CB	281	0.824941716958996	1	3	FALSE	0.3	1
#8DA0CB	282	0.824911083819053	1	3	FALSE	0.3	1
#8DA0CB	283	0.838295488930585	1	3	FALSE	0.3	1
#8DA0CB	284	0.833968646940732	1	3	FALSE	0.3	1
#8DA0CB	285	0.822979309177398	1	3	FALSE	0.3	1
#8DA0CB	286	0.826658714324317	1	3	FALSE	0.3	1
#8DA0CB	287	0.824024624951328	1	3	FALSE	0.3	1
#8DA0CB	288	0.829921439792424	1	3	FALSE	0.3	1
#8DA0CB	289	0.831843509233246	1	3	FALSE	0.3	1
#8DA0CB	290	0.827585995825613	1	3	FALSE	0.3	1
#8DA0CB	291	0.83376888822499	1	3	FALSE	0.3	1
#8DA0CB	292	0.830326938519952	1	3	FALSE	0.3	1
#8DA0CB	293	0.834990411634942	1	3	FALSE	0.3	1
#8DA0CB	294	0.837726638966833	1	3	FALSE	0.3	1
#8DA0CB	295	0.837514158890236	1	3	FALSE	0.3	1
#8DA0CB	296	0.837648440709042	1	3	FALSE	0.3	1
#8DA0CB	297	0.829369901190941	1	3	FALSE	0.3	1
#8DA0CB	298	0.827012868166257	1	3	FALSE	0.3	1
#8DA0CB	299	0.821486422163285	1	3	FALSE	0.3	1
#8DA0CB	300	0.838234373744169	1	3	FALSE	0.3	1
#E78AC3	-300	0.770725708092457	1	4	FALSE	0.3	1
#E78AC3	-299	0.766320241894871	1	4	FALSE	0.3	1
#E78AC3	-298	0.76228695940613	1	4	FALSE	0.3	1
#E78AC3	-297	0.765879563663155	1	4	FALSE	0.3	1
#E78AC3	-296	0.772371039076207	1	4	FALSE	0.3	1
#E78AC3	-295	0.758973490283421	1	4	FALSE	0.3	1
#E78AC3	-294	0.760441847886964	1	4	FALSE	0.3	1
#E78AC3	-293	0.773019775614566	1	4	FALSE	0.3	1
#E78AC3	-292	0.761548884235518	1	4	FALSE	0.3	1
#E78AC3	-291	0.758615609219957	1	4	FALSE	0.3	1
#E78AC3	-290	0.759862214107925	1	4	FALSE	0.3	1
#E78AC3	-289	0.759666553113219	1	4	FALSE	0.3	1
#E78AC3	-288	0.766279833695014	1	4	FALSE	0.3	1
#E78AC3	-287	0.761352072691699	1	4	FALSE	0.3	1
#E78AC3	-286	0.756433966314033	1	4	FALSE	0.3	1
#E78AC3	-285	0.767432456686684	1	4	FALSE	0.3	1
#E78AC3	-284	0.761952770618556	1	4	FALSE	0.3	1
#E78AC3	-283	0.758703392460294	1	4	FALSE	0.3	1
#E78AC3	-282	0.763224739677048	1	4	FALSE	0.3	1
#E78AC3	-281	0.762878041397141	1	4	FALSE	0.3	1
#E78AC3	-280	0.766253810709093	1	4	FALSE	0.3	1
#E78AC3	-279	0.768055156405467	1	4	FALSE	0.3	1
#E78AC3	-278	0.764981649279432	1	4	FALSE	0.3	1
#E78AC3	-277	0.759718182786452	1	4	FALSE	0.3	1
#E78AC3	-276	0.749107887841251	1	4	FALSE	0.3	1
#E78AC3	-275	0.750456487401671	1	4	FALSE	0.3	1
#E78AC3	-274	0.75484373956248	1	4	FALSE	0.3	1
#E78AC3	-273	0.764846735459908	1	4	FALSE	0.3	1
#E78AC3	-272	0.76616675934142	1	4	FALSE	0.3	1
#E78AC3	-271	0.755630777588423	1	4	FALSE	0.3	1
#E78AC3	-270	0.756984916989425	1	4	FALSE	0.3	1
#E78AC3	-269	0.759202416044399	1	4	FALSE	0.3	1
#E78AC3	-268	0.75732318425009	1	4	FALSE	0.3	1
#E78AC3	-267	0.749791433081965	1	4	FALSE	0.3	1
#E78AC3	-266	0.761243387629586	1	4	FALSE	0.3	1
#E78AC3	-265	0.763120347937489	1	4	FALSE	0.3	1
#E78AC3	-264	0.766789019849958	1	4	FALSE	0.3	1
#E78AC3	-263	0.755513517337006	1	4	FALSE	0.3	1
#E78AC3	-262	0.76227319193994	1	4	FALSE	0.3	1
#E78AC3	-261	0.75986358426217	1	4	FALSE	0.3	1
#E78AC3	-260	0.758673988939795	1	4	FALSE	0.3	1
#E78AC3	-259	0.755105877566271	1	4	FALSE	0.3	1
#E78AC3	-258	0.761648817948691	1	4	FALSE	0.3	1
#E78AC3	-257	0.753776212459444	1	4	FALSE	0.3	1
#E78AC3	-256	0.766249384672328	1	4	FALSE	0.3	1
#E78AC3	-255	0.765744153354254	1	4	FALSE	0.3	1
#E78AC3	-254	0.751685054412547	1	4	FALSE	0.3	1
#E78AC3	-253	0.756413325598335	1	4	FALSE	0.3	1
#E78AC3	-252	0.759811975122759	1	4	FALSE	0.3	1
#E78AC3	-251	0.759186544173485	1	4	FALSE	0.3	1
#E78AC3	-250	0.753036744222968	1	4	FALSE	0.3	1
#E78AC3	-249	0.74481088472283	1	4	FALSE	0.3	1
#E78AC3	-248	0.756193270066876	1	4	FALSE	0.3	1
#E78AC3	-247	0.750124254093135	1	4	FALSE	0.3	1
#E78AC3	-246	0.750041482214353	1	4	FALSE	0.3	1
#E78AC3	-245	0.756058241689136	1	4	FALSE	0.3	1
#E78AC3	-244	0.758095260815272	1	4	FALSE	0.3	1
#E78AC3	-243	0.754692176176094	1	4	FALSE	0.3	1
#E78AC3	-242	0.755070014283729	1	4	FALSE	0.3	1
#E78AC3	-241	0.74763525744898	1	4	FALSE	0.3	1
#E78AC3	-240	0.751101086243331	1	4	FALSE	0.3	1
#E78AC3	-239	0.738546395369877	1	4	FALSE	0.3	1
#E78AC3	-238	0.74956995487282	1	4	FALSE	0.3	1
#E78AC3	-237	0.74862641040053	1	4	FALSE	0.3	1
#E78AC3	-236	0.754635829748209	1	4	FALSE	0.3	1
#E78AC3	-235	0.751619771398041	1	4	FALSE	0.3	1
#E78AC3	-234	0.750390628140352	1	4	FALSE	0.3	1
#E78AC3	-233	0.751818044742667	1	4	FALSE	0.3	1
#E78AC3	-232	0.743475638707815	1	4	FALSE	0.3	1
#E78AC3	-231	0.744891170265732	1	4	FALSE	0.3	1
#E78AC3	-230	0.740321235424614	1	4	FALSE	0.3	1
#E78AC3	-229	0.740375010570207	1	4	FALSE	0.3	1
#E78AC3	-228	0.755572068460876	1	4	FALSE	0.3	1
#E78AC3	-227	0.749720347176291	1	4	FALSE	0.3	1
#E78AC3	-226	0.747401731869402	1	4	FALSE	0.3	1
#E78AC3	-225	0.753823841472527	1	4	FALSE	0.3	1
#E78AC3	-224	0.754886476094551	1	4	FALSE	0.3	1
#E78AC3	-223	0.756423387444587	1	4	FALSE	0.3	1
#E78AC3	-222	0.746903630151283	1	4	FALSE	0.3	1
#E78AC3	-221	0.746715581412243	1	4	FALSE	0.3	1
#E78AC3	-220	0.745791481716583	1	4	FALSE	0.3	1
#E78AC3	-219	0.742873055981364	1	4	FALSE	0.3	1
#E78AC3	-218	0.739804075616674	1	4	FALSE	0.3	1
#E78AC3	-217	0.743276939986568	1	4	FALSE	0.3	1
#E78AC3	-216	0.737828636262937	1	4	FALSE	0.3	1
#E78AC3	-215	0.733240471173581	1	4	FALSE	0.3	1
#E78AC3	-214	0.735955244105081	1	4	FALSE	0.3	1
#E78AC3	-213	0.742252405766027	1	4	FALSE	0.3	1
#E78AC3	-212	0.752626963302185	1	4	FALSE	0.3	1
#E78AC3	-211	0.742995837917378	1	4	FALSE	0.3	1
#E78AC3	-210	0.737105579398867	1	4	FALSE	0.3	1
#E78AC3	-209	0.739227692035819	1	4	FALSE	0.3	1
#E78AC3	-208	0.727706865789834	1	4	FALSE	0.3	1
#E78AC3	-207	0.743856244357913	1	4	FALSE	0.3	1
#E78AC3	-206	0.745611777105879	1	4	FALSE	0.3	1
#E78AC3	-205	0.745573585491141	1	4	FALSE	0.3	1
#E78AC3	-204	0.743222974847658	1	4	FALSE	0.3	1
#E78AC3	-203	0.733435946930614	1	4	FALSE	0.3	1
#E78AC3	-202	0.738964090286714	1	4	FALSE	0.3	1
#E78AC3	-201	0.737117048144661	1	4	FALSE	0.3	1
#E78AC3	-200	0.749420410944737	1	4	FALSE	0.3	1
#E78AC3	-199	0.743258234216091	1	4	FALSE	0.3	1
#E78AC3	-198	0.746413895473139	1	4	FALSE	0.3	1
#E78AC3	-197	0.744007734687034	1	4	FALSE	0.3	1
#E78AC3	-196	0.744856436998479	1	4	FALSE	0.3	1
#E78AC3	-195	0.747737206298123	1	4	FALSE	0.3	1
#E78AC3	-194	0.750951871722948	1	4	FALSE	0.3	1
#E78AC3	-193	0.756853468217554	1	4	FALSE	0.3	1
#E78AC3	-192	0.74861082211402	1	4	FALSE	0.3	1
#E78AC3	-191	0.757495063700151	1	4	FALSE	0.3	1
#E78AC3	-190	0.744698999608158	1	4	FALSE	0.3	1
#E78AC3	-189	0.749828382501014	1	4	FALSE	0.3	1
#E78AC3	-188	0.739260647928205	1	4	FALSE	0.3	1
#E78AC3	-187	0.756563635333224	1	4	FALSE	0.3	1
#E78AC3	-186	0.757255044424371	1	4	FALSE	0.3	1
#E78AC3	-185	0.755822556803537	1	4	FALSE	0.3	1
#E78AC3	-184	0.756953074900852	1	4	FALSE	0.3	1
#E78AC3	-183	0.749605209485586	1	4	FALSE	0.3	1
#E78AC3	-182	0.759587152691023	1	4	FALSE	0.3	1
#E78AC3	-181	0.744939515373296	1	4	FALSE	0.3	1
#E78AC3	-180	0.759493715051893	1	4	FALSE	0.3	1
#E78AC3	-179	0.749149780320262	1	4	FALSE	0.3	1
#E78AC3	-178	0.754029820663909	1	4	FALSE	0.3	1
#E78AC3	-177	0.755307773528911	1	4	FALSE	0.3	1
#E78AC3	-176	0.764547016455669	1	4	FALSE	0.3	1
#E78AC3	-175	0.77251328394483	1	4	FALSE	0.3	1
#E78AC3	-174	0.769964948969544	1	4	FALSE	0.3	1
#E78AC3	-173	0.770807729509261	1	4	FALSE	0.3	1
#E78AC3	-172	0.7531055562644	1	4	FALSE	0.3	1
#E78AC3	-171	0.760076196564131	1	4	FALSE	0.3	1
#E78AC3	-170	0.759325970920696	1	4	FALSE	0.3	1
#E78AC3	-169	0.772159679992433	1	4	FALSE	0.3	1
#E78AC3	-168	0.760722025712342	1	4	FALSE	0.3	1
#E78AC3	-167	0.766614262621544	1	4	FALSE	0.3	1
#E78AC3	-166	0.770563830831714	1	4	FALSE	0.3	1
#E78AC3	-165	0.762236301744517	1	4	FALSE	0.3	1
#E78AC3	-164	0.766197119095354	1	4	FALSE	0.3	1
#E78AC3	-163	0.767627984967172	1	4	FALSE	0.3	1
#E78AC3	-162	0.76704409655539	1	4	FALSE	0.3	1
#E78AC3	-161	0.768361096544013	1	4	FALSE	0.3	1
#E78AC3	-160	0.763927143936267	1	4	FALSE	0.3	1
#E78AC3	-159	0.773724279522863	1	4	FALSE	0.3	1
#E78AC3	-158	0.774652741276012	1	4	FALSE	0.3	1
#E78AC3	-157	0.776350811414467	1	4	FALSE	0.3	1
#E78AC3	-156	0.786092964027249	1	4	FALSE	0.3	1
#E78AC3	-155	0.778458060937408	1	4	FALSE	0.3	1
#E78AC3	-154	0.787767005781944	1	4	FALSE	0.3	1
#E78AC3	-153	0.775877783582307	1	4	FALSE	0.3	1
#E78AC3	-152	0.778160883170335	1	4	FALSE	0.3	1
#E78AC3	-151	0.780006809130748	1	4	FALSE	0.3	1
#E78AC3	-150	0.773140315675977	1	4	FALSE	0.3	1
#E78AC3	-149	0.784977352489405	1	4	FALSE	0.3	1
#E78AC3	-148	0.791825160707503	1	4	FALSE	0.3	1
#E78AC3	-147	0.784855284270077	1	4	FALSE	0.3	1
#E78AC3	-146	0.780514821824924	1	4	FALSE	0.3	1
#E78AC3	-145	0.788723164793483	1	4	FALSE	0.3	1
#E78AC3	-144	0.789584353685623	1	4	FALSE	0.3	1
#E78AC3	-143	0.794720308087616	1	4	FALSE	0.3	1
#E78AC3	-142	0.791733875240893	1	4	FALSE	0.3	1
#E78AC3	-141	0.792422566935212	1	4	FALSE	0.3	1
#E78AC3	-140	0.791144764940408	1	4	FALSE	0.3	1
#E78AC3	-139	0.789734011738597	1	4	FALSE	0.3	1
#E78AC3	-138	0.79278113210355	1	4	FALSE	0.3	1
#E78AC3	-137	0.792019718920901	1	4	FALSE	0.3	1
#E78AC3	-136	0.802668857596071	1	4	FALSE	0.3	1
#E78AC3	-135	0.801588745565601	1	4	FALSE	0.3	1
#E78AC3	-134	0.800904011085972	1	4	FALSE	0.3	1
#E78AC3	-133	0.805180976969475	1	4	FALSE	0.3	1
#E78AC3	-132	0.808865602888115	1	4	FALSE	0.3	1
#E78AC3	-131	0.797643704116761	1	4	FALSE	0.3	1
#E78AC3	-130	0.802512431340479	1	4	FALSE	0.3	1
#E78AC3	-129	0.792191148138195	1	4	FALSE	0.3	1
#E78AC3	-128	0.799233418600779	1	4	FALSE	0.3	1
#E78AC3	-127	0.798984821757884	1	4	FALSE	0.3	1
#E78AC3	-126	0.800023896818228	1	4	FALSE	0.3	1
#E78AC3	-125	0.793314566247375	1	4	FALSE	0.3	1
#E78AC3	-124	0.800615534522227	1	4	FALSE	0.3	1
#E78AC3	-123	0.804039964515802	1	4	FALSE	0.3	1
#E78AC3	-122	0.810585976992238	1	4	FALSE	0.3	1
#E78AC3	-121	0.808821498579638	1	4	FALSE	0.3	1
#E78AC3	-120	0.795289175381707	1	4	FALSE	0.3	1
#E78AC3	-119	0.796357008980793	1	4	FALSE	0.3	1
#E78AC3	-118	0.802141260710883	1	4	FALSE	0.3	1
#E78AC3	-117	0.803802193814786	1	4	FALSE	0.3	1
#E78AC3	-116	0.798460020082465	1	4	FALSE	0.3	1
#E78AC3	-115	0.803407834098847	1	4	FALSE	0.3	1
#E78AC3	-114	0.802776110902506	1	4	FALSE	0.3	1
#E78AC3	-113	0.801904988122667	1	4	FALSE	0.3	1
#E78AC3	-112	0.803940264241416	1	4	FALSE	0.3	1
#E78AC3	-111	0.809342471432242	1	4	FALSE	0.3	1
#E78AC3	-110	0.800523004915426	1	4	FALSE	0.3	1
#E78AC3	-109	0.799111350381449	1	4	FALSE	0.3	1
#E78AC3	-108	0.812613334359264	1	4	FALSE	0.3	1
#E78AC3	-107	0.80317996291807	1	4	FALSE	0.3	1
#E78AC3	-106	0.802245423767329	1	4	FALSE	0.3	1
#E78AC3	-105	0.800588697095064	1	4	FALSE	0.3	1
[truncated: 12,425 more rows]
