# Supplementary material for: Differential nucleosome organization in human interphase and metaphase chromosomes
Source: Mol Syst Biol. 2026 Feb 2;22(5):738–65. doi: 10.1038/s44320-026-00192-y (PMC13144420; doi:10.1038/s44320-026-00192-y)
Supplement: Supplementary file 9 — Source data Fig. 7 [file 44320_2026_192_MOESM9_ESM.zip]

Archive with 29 entries (21 files):
- Figure 7/
- Figure 7/7A/
- Figure 7/7A/fig7a.csv
- Figure 7/7A/Figure7A.pdf
- Figure 7/7A/README.txt
- Figure 7/7B/
- Figure 7/7B/fig7b.csv
- Figure 7/7B/Figure7B.pdf
- Figure 7/7B/README.txt
- Figure 7/7C/
- Figure 7/7C/fig7c.csv
- Figure 7/7C/Figure7C.pdf
- Figure 7/7C/README.txt
- Figure 7/7D/
- Figure 7/7D/fig7d.csv
- Figure 7/7D/Figure7D.pdf
- Figure 7/7D/README.txt
- Figure 7/7E/
- Figure 7/7E/fig7e.csv
- Figure 7/7E/Figure7E.pdf
- Figure 7/7E/README.txt
- Figure 7/7F/
- Figure 7/7F/fig7f.csv
- Figure 7/7F/Figure7F.pdf
- Figure 7/7F/README.txt
- Figure 7/7G/
- Figure 7/7G/fig7g.csv
- Figure 7/7G/Figure7G.pdf
- Figure 7/7G/README.txt
