# Supplementary material for: Differential nucleosome organization in human interphase and metaphase chromosomes
Source: Mol Syst Biol. 2026 Feb 2;22(5):738–65. doi: 10.1038/s44320-026-00192-y (PMC13144420; doi:10.1038/s44320-026-00192-y)
Supplement: Supplementary file 9 — Source data Fig. 7 [file 44320_2026_192_MOESM9_ESM.zip › Figure 7/7A/fig7a.csv]

colour	x	y	PANEL	group	flipped_aes	linewidth	linetype	alpha
#E41A1C	-1000	0.137601357379673	1	1	FALSE	0.3	1
#E41A1C	-999	0.137640174101827	1	1	FALSE	0.3	1
#E41A1C	-998	0.137661655546649	1	1	FALSE	0.3	1
#E41A1C	-997	0.13768265597756	1	1	FALSE	0.3	1
#E41A1C	-996	0.137753541604733	1	1	FALSE	0.3	1
#E41A1C	-995	0.13777753490178	1	1	FALSE	0.3	1
#E41A1C	-994	0.137860889380043	1	1	FALSE	0.3	1
#E41A1C	-993	0.13793121322563	1	1	FALSE	0.3	1
#E41A1C	-992	0.138048528969473	1	1	FALSE	0.3	1
#E41A1C	-991	0.138167488919426	1	1	FALSE	0.3	1
#E41A1C	-990	0.138292087007253	1	1	FALSE	0.3	1
#E41A1C	-989	0.138480740563002	1	1	FALSE	0.3	1
#E41A1C	-988	0.138623808486684	1	1	FALSE	0.3	1
#E41A1C	-987	0.138830613806029	1	1	FALSE	0.3	1
#E41A1C	-986	0.138984455131398	1	1	FALSE	0.3	1
#E41A1C	-985	0.139132979230669	1	1	FALSE	0.3	1
#E41A1C	-984	0.139282649477514	1	1	FALSE	0.3	1
#E41A1C	-983	0.139405758737427	1	1	FALSE	0.3	1
#E41A1C	-982	0.139534965687921	1	1	FALSE	0.3	1
#E41A1C	-981	0.139659331294288	1	1	FALSE	0.3	1
#E41A1C	-980	0.139730554963411	1	1	FALSE	0.3	1
#E41A1C	-979	0.139871671481958	1	1	FALSE	0.3	1
#E41A1C	-978	0.139960877944424	1	1	FALSE	0.3	1
#E41A1C	-977	0.140069830142738	1	1	FALSE	0.3	1
#E41A1C	-976	0.140125803249098	1	1	FALSE	0.3	1
#E41A1C	-975	0.140244155349794	1	1	FALSE	0.3	1
#E41A1C	-974	0.140266054094341	1	1	FALSE	0.3	1
#E41A1C	-973	0.140353660935758	1	1	FALSE	0.3	1
#E41A1C	-972	0.140361702161574	1	1	FALSE	0.3	1
#E41A1C	-971	0.14044665982996	1	1	FALSE	0.3	1
#E41A1C	-970	0.140477041597771	1	1	FALSE	0.3	1
#E41A1C	-969	0.140618925739721	1	1	FALSE	0.3	1
#E41A1C	-968	0.140688198327005	1	1	FALSE	0.3	1
#E41A1C	-967	0.140799644750042	1	1	FALSE	0.3	1
#E41A1C	-966	0.140890304268761	1	1	FALSE	0.3	1
#E41A1C	-965	0.140951141527994	1	1	FALSE	0.3	1
#E41A1C	-964	0.141013863303686	1	1	FALSE	0.3	1
#E41A1C	-963	0.140989621410731	1	1	FALSE	0.3	1
#E41A1C	-962	0.141019405800364	1	1	FALSE	0.3	1
#E41A1C	-961	0.141054632153337	1	1	FALSE	0.3	1
#E41A1C	-960	0.141132580229007	1	1	FALSE	0.3	1
#E41A1C	-959	0.14118128394775	1	1	FALSE	0.3	1
#E41A1C	-958	0.141260443634092	1	1	FALSE	0.3	1
#E41A1C	-957	0.141360432993606	1	1	FALSE	0.3	1
#E41A1C	-956	0.141472695377803	1	1	FALSE	0.3	1
#E41A1C	-955	0.141526229645745	1	1	FALSE	0.3	1
#E41A1C	-954	0.141594130189706	1	1	FALSE	0.3	1
#E41A1C	-953	0.141644613846723	1	1	FALSE	0.3	1
#E41A1C	-952	0.141618363951173	1	1	FALSE	0.3	1
#E41A1C	-951	0.141585178318903	1	1	FALSE	0.3	1
#E41A1C	-950	0.141548846919077	1	1	FALSE	0.3	1
#E41A1C	-949	0.141545361506626	1	1	FALSE	0.3	1
#E41A1C	-948	0.141499969613034	1	1	FALSE	0.3	1
#E41A1C	-947	0.141406144599467	1	1	FALSE	0.3	1
#E41A1C	-946	0.141307002916644	1	1	FALSE	0.3	1
#E41A1C	-945	0.141167335600828	1	1	FALSE	0.3	1
#E41A1C	-944	0.141045473122713	1	1	FALSE	0.3	1
#E41A1C	-943	0.140866609718421	1	1	FALSE	0.3	1
#E41A1C	-942	0.140692700055278	1	1	FALSE	0.3	1
#E41A1C	-941	0.140539286051052	1	1	FALSE	0.3	1
#E41A1C	-940	0.1403998914059	1	1	FALSE	0.3	1
#E41A1C	-939	0.140276322243993	1	1	FALSE	0.3	1
#E41A1C	-938	0.1401734970019	1	1	FALSE	0.3	1
#E41A1C	-937	0.14000109882451	1	1	FALSE	0.3	1
#E41A1C	-936	0.139867087740174	1	1	FALSE	0.3	1
#E41A1C	-935	0.139739548445485	1	1	FALSE	0.3	1
#E41A1C	-934	0.139743546570822	1	1	FALSE	0.3	1
#E41A1C	-933	0.139727593817112	1	1	FALSE	0.3	1
#E41A1C	-932	0.139689360759773	1	1	FALSE	0.3	1
#E41A1C	-931	0.139657916212765	1	1	FALSE	0.3	1
#E41A1C	-930	0.139632826550495	1	1	FALSE	0.3	1
#E41A1C	-929	0.139604097903474	1	1	FALSE	0.3	1
#E41A1C	-928	0.139520743257013	1	1	FALSE	0.3	1
#E41A1C	-927	0.139359690850231	1	1	FALSE	0.3	1
#E41A1C	-926	0.139295075645026	1	1	FALSE	0.3	1
#E41A1C	-925	0.139181715298084	1	1	FALSE	0.3	1
#E41A1C	-924	0.139077097674677	1	1	FALSE	0.3	1
#E41A1C	-923	0.138929595448061	1	1	FALSE	0.3	1
#E41A1C	-922	0.138778082919556	1	1	FALSE	0.3	1
#E41A1C	-921	0.138635279101416	1	1	FALSE	0.3	1
#E41A1C	-920	0.138501290929836	1	1	FALSE	0.3	1
#E41A1C	-919	0.138365762628093	1	1	FALSE	0.3	1
#E41A1C	-918	0.138193998634224	1	1	FALSE	0.3	1
#E41A1C	-917	0.138028074248951	1	1	FALSE	0.3	1
#E41A1C	-916	0.13780716660303	1	1	FALSE	0.3	1
#E41A1C	-915	0.137637716391931	1	1	FALSE	0.3	1
#E41A1C	-914	0.137468371547037	1	1	FALSE	0.3	1
#E41A1C	-913	0.13728654296478	1	1	FALSE	0.3	1
#E41A1C	-912	0.137163410306177	1	1	FALSE	0.3	1
#E41A1C	-911	0.137033634806104	1	1	FALSE	0.3	1
#E41A1C	-910	0.136896441396242	1	1	FALSE	0.3	1
#E41A1C	-909	0.13674906149629	1	1	FALSE	0.3	1
#E41A1C	-908	0.136632035042541	1	1	FALSE	0.3	1
#E41A1C	-907	0.136446115698039	1	1	FALSE	0.3	1
#E41A1C	-906	0.136295918432992	1	1	FALSE	0.3	1
#E41A1C	-905	0.136110035240782	1	1	FALSE	0.3	1
#E41A1C	-904	0.135986320334313	1	1	FALSE	0.3	1
#E41A1C	-903	0.135824860977349	1	1	FALSE	0.3	1
#E41A1C	-902	0.135658693367178	1	1	FALSE	0.3	1
#E41A1C	-901	0.135490006565273	1	1	FALSE	0.3	1
#E41A1C	-900	0.135293197747957	1	1	FALSE	0.3	1
#E41A1C	-899	0.135065947221676	1	1	FALSE	0.3	1
#E41A1C	-898	0.134860598314146	1	1	FALSE	0.3	1
#E41A1C	-897	0.134656319802396	1	1	FALSE	0.3	1
#E41A1C	-896	0.134505053450787	1	1	FALSE	0.3	1
#E41A1C	-895	0.134395989126271	1	1	FALSE	0.3	1
#E41A1C	-894	0.134260047313392	1	1	FALSE	0.3	1
#E41A1C	-893	0.134194218397792	1	1	FALSE	0.3	1
#E41A1C	-892	0.134042248367925	1	1	FALSE	0.3	1
#E41A1C	-891	0.133942921044828	1	1	FALSE	0.3	1
#E41A1C	-890	0.133788309699686	1	1	FALSE	0.3	1
#E41A1C	-889	0.133620673002782	1	1	FALSE	0.3	1
#E41A1C	-888	0.133403038941374	1	1	FALSE	0.3	1
#E41A1C	-887	0.133185694814948	1	1	FALSE	0.3	1
#E41A1C	-886	0.132960962274853	1	1	FALSE	0.3	1
#E41A1C	-885	0.132765239132544	1	1	FALSE	0.3	1
#E41A1C	-884	0.132566009543677	1	1	FALSE	0.3	1
#E41A1C	-883	0.132429260147269	1	1	FALSE	0.3	1
#E41A1C	-882	0.132257503610706	1	1	FALSE	0.3	1
#E41A1C	-881	0.132117057460775	1	1	FALSE	0.3	1
#E41A1C	-880	0.131972209868751	1	1	FALSE	0.3	1
#E41A1C	-879	0.131856950427644	1	1	FALSE	0.3	1
#E41A1C	-878	0.13167994400837	1	1	FALSE	0.3	1
#E41A1C	-877	0.131567313502377	1	1	FALSE	0.3	1
#E41A1C	-876	0.131435264025522	1	1	FALSE	0.3	1
#E41A1C	-875	0.1313071014586	1	1	FALSE	0.3	1
#E41A1C	-874	0.131149791282648	1	1	FALSE	0.3	1
#E41A1C	-873	0.131037294405471	1	1	FALSE	0.3	1
#E41A1C	-872	0.130907657818134	1	1	FALSE	0.3	1
#E41A1C	-871	0.130839202301729	1	1	FALSE	0.3	1
#E41A1C	-870	0.130750363019897	1	1	FALSE	0.3	1
#E41A1C	-869	0.130736799301332	1	1	FALSE	0.3	1
#E41A1C	-868	0.130716765236542	1	1	FALSE	0.3	1
#E41A1C	-867	0.130722474924518	1	1	FALSE	0.3	1
#E41A1C	-866	0.130779554410363	1	1	FALSE	0.3	1
#E41A1C	-865	0.130816697504955	1	1	FALSE	0.3	1
#E41A1C	-864	0.130841090859365	1	1	FALSE	0.3	1
#E41A1C	-863	0.130876643885683	1	1	FALSE	0.3	1
#E41A1C	-862	0.130971722623197	1	1	FALSE	0.3	1
#E41A1C	-861	0.131065521800372	1	1	FALSE	0.3	1
#E41A1C	-860	0.13113517334071	1	1	FALSE	0.3	1
#E41A1C	-859	0.131177626703428	1	1	FALSE	0.3	1
#E41A1C	-858	0.131311314139457	1	1	FALSE	0.3	1
#E41A1C	-857	0.131413157494569	1	1	FALSE	0.3	1
#E41A1C	-856	0.131512717533509	1	1	FALSE	0.3	1
#E41A1C	-855	0.131638853250727	1	1	FALSE	0.3	1
#E41A1C	-854	0.131777150645206	1	1	FALSE	0.3	1
#E41A1C	-853	0.131885089861992	1	1	FALSE	0.3	1
#E41A1C	-852	0.132030751109176	1	1	FALSE	0.3	1
#E41A1C	-851	0.132131756214948	1	1	FALSE	0.3	1
#E41A1C	-850	0.132263984215548	1	1	FALSE	0.3	1
#E41A1C	-849	0.132391807167742	1	1	FALSE	0.3	1
#E41A1C	-848	0.132481267300976	1	1	FALSE	0.3	1
#E41A1C	-847	0.132615652492684	1	1	FALSE	0.3	1
#E41A1C	-846	0.132727837054341	1	1	FALSE	0.3	1
#E41A1C	-845	0.132823759026204	1	1	FALSE	0.3	1
#E41A1C	-844	0.132899879896181	1	1	FALSE	0.3	1
#E41A1C	-843	0.132997849952834	1	1	FALSE	0.3	1
#E41A1C	-842	0.133046959613178	1	1	FALSE	0.3	1
#E41A1C	-841	0.133148112297576	1	1	FALSE	0.3	1
#E41A1C	-840	0.133220448301347	1	1	FALSE	0.3	1
#E41A1C	-839	0.133367650876795	1	1	FALSE	0.3	1
#E41A1C	-838	0.133451152163754	1	1	FALSE	0.3	1
#E41A1C	-837	0.133579761083608	1	1	FALSE	0.3	1
#E41A1C	-836	0.13367792290446	1	1	FALSE	0.3	1
#E41A1C	-835	0.133828541087386	1	1	FALSE	0.3	1
#E41A1C	-834	0.134018237146449	1	1	FALSE	0.3	1
#E41A1C	-833	0.134213536808677	1	1	FALSE	0.3	1
#E41A1C	-832	0.134365768349601	1	1	FALSE	0.3	1
#E41A1C	-831	0.134566361363524	1	1	FALSE	0.3	1
#E41A1C	-830	0.134725626010016	1	1	FALSE	0.3	1
#E41A1C	-829	0.134879152808631	1	1	FALSE	0.3	1
#E41A1C	-828	0.13495910433371	1	1	FALSE	0.3	1
#E41A1C	-827	0.135022071718629	1	1	FALSE	0.3	1
#E41A1C	-826	0.135170221582071	1	1	FALSE	0.3	1
#E41A1C	-825	0.135338558065743	1	1	FALSE	0.3	1
#E41A1C	-824	0.135516333996402	1	1	FALSE	0.3	1
#E41A1C	-823	0.135670740165676	1	1	FALSE	0.3	1
#E41A1C	-822	0.135879274132551	1	1	FALSE	0.3	1
#E41A1C	-821	0.136082271621519	1	1	FALSE	0.3	1
#E41A1C	-820	0.136261492493473	1	1	FALSE	0.3	1
#E41A1C	-819	0.136444639504435	1	1	FALSE	0.3	1
#E41A1C	-818	0.136583391328896	1	1	FALSE	0.3	1
#E41A1C	-817	0.136784372886517	1	1	FALSE	0.3	1
#E41A1C	-816	0.137002658963963	1	1	FALSE	0.3	1
#E41A1C	-815	0.137236427925131	1	1	FALSE	0.3	1
#E41A1C	-814	0.13740809196917	1	1	FALSE	0.3	1
#E41A1C	-813	0.137646097800277	1	1	FALSE	0.3	1
#E41A1C	-812	0.137911456058725	1	1	FALSE	0.3	1
#E41A1C	-811	0.138190303839522	1	1	FALSE	0.3	1
#E41A1C	-810	0.138409059138153	1	1	FALSE	0.3	1
#E41A1C	-809	0.138588213544591	1	1	FALSE	0.3	1
#E41A1C	-808	0.138785084186294	1	1	FALSE	0.3	1
#E41A1C	-807	0.138987875723773	1	1	FALSE	0.3	1
#E41A1C	-806	0.139199251138862	1	1	FALSE	0.3	1
#E41A1C	-805	0.139334681510723	1	1	FALSE	0.3	1
#E41A1C	-804	0.139545127146477	1	1	FALSE	0.3	1
#E41A1C	-803	0.139788702501841	1	1	FALSE	0.3	1
#E41A1C	-802	0.139994844631347	1	1	FALSE	0.3	1
#E41A1C	-801	0.140164496914883	1	1	FALSE	0.3	1
#E41A1C	-800	0.140314278300766	1	1	FALSE	0.3	1
#E41A1C	-799	0.140529743987778	1	1	FALSE	0.3	1
#E41A1C	-798	0.140722732442618	1	1	FALSE	0.3	1
#E41A1C	-797	0.140921305610424	1	1	FALSE	0.3	1
#E41A1C	-796	0.141103593923747	1	1	FALSE	0.3	1
#E41A1C	-795	0.14124979474762	1	1	FALSE	0.3	1
#E41A1C	-794	0.14139394158308	1	1	FALSE	0.3	1
#E41A1C	-793	0.141576284238665	1	1	FALSE	0.3	1
#E41A1C	-792	0.141736032508288	1	1	FALSE	0.3	1
#E41A1C	-791	0.141904534590935	1	1	FALSE	0.3	1
#E41A1C	-790	0.142054588088914	1	1	FALSE	0.3	1
#E41A1C	-789	0.142231270741369	1	1	FALSE	0.3	1
#E41A1C	-788	0.142380151767343	1	1	FALSE	0.3	1
#E41A1C	-787	0.142510361665464	1	1	FALSE	0.3	1
#E41A1C	-786	0.142575353026476	1	1	FALSE	0.3	1
#E41A1C	-785	0.142635802991109	1	1	FALSE	0.3	1
#E41A1C	-784	0.142661334179891	1	1	FALSE	0.3	1
#E41A1C	-783	0.142764538091744	1	1	FALSE	0.3	1
#E41A1C	-782	0.142744111726263	1	1	FALSE	0.3	1
#E41A1C	-781	0.142727020414424	1	1	FALSE	0.3	1
#E41A1C	-780	0.142653867893501	1	1	FALSE	0.3	1
#E41A1C	-779	0.1426403407123	1	1	FALSE	0.3	1
#E41A1C	-778	0.142533693444898	1	1	FALSE	0.3	1
#E41A1C	-777	0.142533793242105	1	1	FALSE	0.3	1
#E41A1C	-776	0.14254736011113	1	1	FALSE	0.3	1
#E41A1C	-775	0.142510797753274	1	1	FALSE	0.3	1
#E41A1C	-774	0.14251955097372	1	1	FALSE	0.3	1
#E41A1C	-773	0.142503097429314	1	1	FALSE	0.3	1
#E41A1C	-772	0.142554289768054	1	1	FALSE	0.3	1
#E41A1C	-771	0.142604397780455	1	1	FALSE	0.3	1
#E41A1C	-770	0.142669811210138	1	1	FALSE	0.3	1
#E41A1C	-769	0.142746154356666	1	1	FALSE	0.3	1
#E41A1C	-768	0.142799977020745	1	1	FALSE	0.3	1
#E41A1C	-767	0.142792944096601	1	1	FALSE	0.3	1
#E41A1C	-766	0.142792602116134	1	1	FALSE	0.3	1
#E41A1C	-765	0.142803550851408	1	1	FALSE	0.3	1
#E41A1C	-764	0.14282319098442	1	1	FALSE	0.3	1
#E41A1C	-763	0.142786955327705	1	1	FALSE	0.3	1
#E41A1C	-762	0.142763872528397	1	1	FALSE	0.3	1
#E41A1C	-761	0.142671610791034	1	1	FALSE	0.3	1
#E41A1C	-760	0.142696309872849	1	1	FALSE	0.3	1
#E41A1C	-759	0.142651259284481	1	1	FALSE	0.3	1
#E41A1C	-758	0.142678642707533	1	1	FALSE	0.3	1
#E41A1C	-757	0.142568395999036	1	1	FALSE	0.3	1
#E41A1C	-756	0.142546983340554	1	1	FALSE	0.3	1
#E41A1C	-755	0.14240742743062	1	1	FALSE	0.3	1
#E41A1C	-754	0.142362341412535	1	1	FALSE	0.3	1
#E41A1C	-753	0.142292871765866	1	1	FALSE	0.3	1
#E41A1C	-752	0.142184004422878	1	1	FALSE	0.3	1
#E41A1C	-751	0.142000191499974	1	1	FALSE	0.3	1
#E41A1C	-750	0.141854439404498	1	1	FALSE	0.3	1
#E41A1C	-749	0.141684711005141	1	1	FALSE	0.3	1
#E41A1C	-748	0.141581733398337	1	1	FALSE	0.3	1
#E41A1C	-747	0.141416883535609	1	1	FALSE	0.3	1
#E41A1C	-746	0.141221352655857	1	1	FALSE	0.3	1
#E41A1C	-745	0.140973591363105	1	1	FALSE	0.3	1
#E41A1C	-744	0.140816091951042	1	1	FALSE	0.3	1
#E41A1C	-743	0.140585617469794	1	1	FALSE	0.3	1
#E41A1C	-742	0.140462686010626	1	1	FALSE	0.3	1
#E41A1C	-741	0.140208111441452	1	1	FALSE	0.3	1
#E41A1C	-740	0.139948772870057	1	1	FALSE	0.3	1
#E41A1C	-739	0.139704287481515	1	1	FALSE	0.3	1
#E41A1C	-738	0.139485917005882	1	1	FALSE	0.3	1
#E41A1C	-737	0.139221330635697	1	1	FALSE	0.3	1
#E41A1C	-736	0.13897130290535	1	1	FALSE	0.3	1
#E41A1C	-735	0.13872743473319	1	1	FALSE	0.3	1
#E41A1C	-734	0.138531714677921	1	1	FALSE	0.3	1
#E41A1C	-733	0.138363880269192	1	1	FALSE	0.3	1
#E41A1C	-732	0.138126882904698	1	1	FALSE	0.3	1
#E41A1C	-731	0.13792518089961	1	1	FALSE	0.3	1
#E41A1C	-730	0.137640275190863	1	1	FALSE	0.3	1
#E41A1C	-729	0.137410727487683	1	1	FALSE	0.3	1
#E41A1C	-728	0.137157982987654	1	1	FALSE	0.3	1
#E41A1C	-727	0.13692196272058	1	1	FALSE	0.3	1
#E41A1C	-726	0.136686183123583	1	1	FALSE	0.3	1
#E41A1C	-725	0.136495752310424	1	1	FALSE	0.3	1
#E41A1C	-724	0.136261825272208	1	1	FALSE	0.3	1
#E41A1C	-723	0.136106518223256	1	1	FALSE	0.3	1
#E41A1C	-722	0.135853700990824	1	1	FALSE	0.3	1
#E41A1C	-721	0.135679041119174	1	1	FALSE	0.3	1
#E41A1C	-720	0.135535193959715	1	1	FALSE	0.3	1
#E41A1C	-719	0.135398349174833	1	1	FALSE	0.3	1
#E41A1C	-718	0.135203509340239	1	1	FALSE	0.3	1
#E41A1C	-717	0.135063601541931	1	1	FALSE	0.3	1
#E41A1C	-716	0.134889123704909	1	1	FALSE	0.3	1
#E41A1C	-715	0.134687420979026	1	1	FALSE	0.3	1
#E41A1C	-714	0.13441196465798	1	1	FALSE	0.3	1
#E41A1C	-713	0.134203850270412	1	1	FALSE	0.3	1
#E41A1C	-712	0.133998519772038	1	1	FALSE	0.3	1
#E41A1C	-711	0.133826135757814	1	1	FALSE	0.3	1
#E41A1C	-710	0.133581698322562	1	1	FALSE	0.3	1
#E41A1C	-709	0.13336006967487	1	1	FALSE	0.3	1
#E41A1C	-708	0.133076435801977	1	1	FALSE	0.3	1
#E41A1C	-707	0.132820268509717	1	1	FALSE	0.3	1
#E41A1C	-706	0.132593287777827	1	1	FALSE	0.3	1
#E41A1C	-705	0.132461859855517	1	1	FALSE	0.3	1
#E41A1C	-704	0.132274518029916	1	1	FALSE	0.3	1
#E41A1C	-703	0.132096195941482	1	1	FALSE	0.3	1
#E41A1C	-702	0.131941326190834	1	1	FALSE	0.3	1
#E41A1C	-701	0.13174717632495	1	1	FALSE	0.3	1
#E41A1C	-700	0.131552199860816	1	1	FALSE	0.3	1
#E41A1C	-699	0.131349133885318	1	1	FALSE	0.3	1
#E41A1C	-698	0.13116406267102	1	1	FALSE	0.3	1
#E41A1C	-697	0.130977802540286	1	1	FALSE	0.3	1
#E41A1C	-696	0.130772743863811	1	1	FALSE	0.3	1
#E41A1C	-695	0.130619891630771	1	1	FALSE	0.3	1
#E41A1C	-694	0.130531536777711	1	1	FALSE	0.3	1
#E41A1C	-693	0.130454366768316	1	1	FALSE	0.3	1
#E41A1C	-692	0.130348299394888	1	1	FALSE	0.3	1
#E41A1C	-691	0.130295927735935	1	1	FALSE	0.3	1
#E41A1C	-690	0.130243688453557	1	1	FALSE	0.3	1
#E41A1C	-689	0.130238542239177	1	1	FALSE	0.3	1
#E41A1C	-688	0.130155088443556	1	1	FALSE	0.3	1
#E41A1C	-687	0.130136159242004	1	1	FALSE	0.3	1
#E41A1C	-686	0.130083414055438	1	1	FALSE	0.3	1
#E41A1C	-685	0.130171162860705	1	1	FALSE	0.3	1
#E41A1C	-684	0.130141642732126	1	1	FALSE	0.3	1
#E41A1C	-683	0.130134537676215	1	1	FALSE	0.3	1
#E41A1C	-682	0.130046647227588	1	1	FALSE	0.3	1
#E41A1C	-681	0.13002937605765	1	1	FALSE	0.3	1
#E41A1C	-680	0.130011105804821	1	1	FALSE	0.3	1
#E41A1C	-679	0.130016297274989	1	1	FALSE	0.3	1
#E41A1C	-678	0.130088204364755	1	1	FALSE	0.3	1
#E41A1C	-677	0.130133204548485	1	1	FALSE	0.3	1
#E41A1C	-676	0.130219369989461	1	1	FALSE	0.3	1
#E41A1C	-675	0.130281230406656	1	1	FALSE	0.3	1
#E41A1C	-674	0.130381228923016	1	1	FALSE	0.3	1
#E41A1C	-673	0.130422176093441	1	1	FALSE	0.3	1
#E41A1C	-672	0.130496334396614	1	1	FALSE	0.3	1
#E41A1C	-671	0.130560509649222	1	1	FALSE	0.3	1
#E41A1C	-670	0.130677559191869	1	1	FALSE	0.3	1
#E41A1C	-669	0.130728309139084	1	1	FALSE	0.3	1
#E41A1C	-668	0.13088776572403	1	1	FALSE	0.3	1
#E41A1C	-667	0.130907420119964	1	1	FALSE	0.3	1
#E41A1C	-666	0.131006911338931	1	1	FALSE	0.3	1
#E41A1C	-665	0.130975918314954	1	1	FALSE	0.3	1
#E41A1C	-664	0.131139196029083	1	1	FALSE	0.3	1
#E41A1C	-663	0.131139121174217	1	1	FALSE	0.3	1
#E41A1C	-662	0.13127106312322	1	1	FALSE	0.3	1
#E41A1C	-661	0.131255807690914	1	1	FALSE	0.3	1
#E41A1C	-660	0.131270535290577	1	1	FALSE	0.3	1
#E41A1C	-659	0.131223968337096	1	1	FALSE	0.3	1
#E41A1C	-658	0.131317722101993	1	1	FALSE	0.3	1
#E41A1C	-657	0.131318141287129	1	1	FALSE	0.3	1
#E41A1C	-656	0.131468684946293	1	1	FALSE	0.3	1
#E41A1C	-655	0.13157481662189	1	1	FALSE	0.3	1
#E41A1C	-654	0.131765426482625	1	1	FALSE	0.3	1
#E41A1C	-653	0.131857644196141	1	1	FALSE	0.3	1
#E41A1C	-652	0.132061245025232	1	1	FALSE	0.3	1
#E41A1C	-651	0.132196654124574	1	1	FALSE	0.3	1
#E41A1C	-650	0.132439582156491	1	1	FALSE	0.3	1
#E41A1C	-649	0.13259036067661	1	1	FALSE	0.3	1
#E41A1C	-648	0.132818947061948	1	1	FALSE	0.3	1
#E41A1C	-647	0.133007517779816	1	1	FALSE	0.3	1
#E41A1C	-646	0.133289464953296	1	1	FALSE	0.3	1
#E41A1C	-645	0.133455203093238	1	1	FALSE	0.3	1
#E41A1C	-644	0.133691037547345	1	1	FALSE	0.3	1
#E41A1C	-643	0.133870601252388	1	1	FALSE	0.3	1
#E41A1C	-642	0.134177588245246	1	1	FALSE	0.3	1
#E41A1C	-641	0.134429669754893	1	1	FALSE	0.3	1
#E41A1C	-640	0.134716445602568	1	1	FALSE	0.3	1
#E41A1C	-639	0.134905699362266	1	1	FALSE	0.3	1
#E41A1C	-638	0.135156998478118	1	1	FALSE	0.3	1
#E41A1C	-637	0.135305499512393	1	1	FALSE	0.3	1
#E41A1C	-636	0.135504804536245	1	1	FALSE	0.3	1
#E41A1C	-635	0.135684862267733	1	1	FALSE	0.3	1
#E41A1C	-634	0.135913187453476	1	1	FALSE	0.3	1
#E41A1C	-633	0.136119044649842	1	1	FALSE	0.3	1
#E41A1C	-632	0.136399542348551	1	1	FALSE	0.3	1
#E41A1C	-631	0.136661316634016	1	1	FALSE	0.3	1
#E41A1C	-630	0.137043998567139	1	1	FALSE	0.3	1
#E41A1C	-629	0.137283336977889	1	1	FALSE	0.3	1
#E41A1C	-628	0.137600114516554	1	1	FALSE	0.3	1
#E41A1C	-627	0.137777128402843	1	1	FALSE	0.3	1
#E41A1C	-626	0.13805369399248	1	1	FALSE	0.3	1
#E41A1C	-625	0.138294556840645	1	1	FALSE	0.3	1
#E41A1C	-624	0.138596344290792	1	1	FALSE	0.3	1
#E41A1C	-623	0.138824205203247	1	1	FALSE	0.3	1
#E41A1C	-622	0.139105837536783	1	1	FALSE	0.3	1
#E41A1C	-621	0.139420384523856	1	1	FALSE	0.3	1
#E41A1C	-620	0.139754577808695	1	1	FALSE	0.3	1
#E41A1C	-619	0.139994464111624	1	1	FALSE	0.3	1
#E41A1C	-618	0.140278584258401	1	1	FALSE	0.3	1
#E41A1C	-617	0.140559606230869	1	1	FALSE	0.3	1
#E41A1C	-616	0.140894286986277	1	1	FALSE	0.3	1
#E41A1C	-615	0.141068086204193	1	1	FALSE	0.3	1
#E41A1C	-614	0.141344231533343	1	1	FALSE	0.3	1
#E41A1C	-613	0.141574728882336	1	1	FALSE	0.3	1
#E41A1C	-612	0.14187386331151	1	1	FALSE	0.3	1
#E41A1C	-611	0.142090337775231	1	1	FALSE	0.3	1
#E41A1C	-610	0.142330483334578	1	1	FALSE	0.3	1
#E41A1C	-609	0.14246941749411	1	1	FALSE	0.3	1
#E41A1C	-608	0.142742198487153	1	1	FALSE	0.3	1
#E41A1C	-607	0.142869926013796	1	1	FALSE	0.3	1
#E41A1C	-606	0.143083645863773	1	1	FALSE	0.3	1
#E41A1C	-605	0.143155151771622	1	1	FALSE	0.3	1
#E41A1C	-604	0.143261343551649	1	1	FALSE	0.3	1
#E41A1C	-603	0.143333714854222	1	1	FALSE	0.3	1
#E41A1C	-602	0.143465353917113	1	1	FALSE	0.3	1
#E41A1C	-601	0.143541044649514	1	1	FALSE	0.3	1
#E41A1C	-600	0.143703171919493	1	1	FALSE	0.3	1
#E41A1C	-599	0.143828769583131	1	1	FALSE	0.3	1
#E41A1C	-598	0.144015507403004	1	1	FALSE	0.3	1
#E41A1C	-597	0.144085252641032	1	1	FALSE	0.3	1
#E41A1C	-596	0.144183381470457	1	1	FALSE	0.3	1
#E41A1C	-595	0.144261399327276	1	1	FALSE	0.3	1
#E41A1C	-594	0.144339030331662	1	1	FALSE	0.3	1
#E41A1C	-593	0.144417829207549	1	1	FALSE	0.3	1
#E41A1C	-592	0.144522679784848	1	1	FALSE	0.3	1
#E41A1C	-591	0.144569868773228	1	1	FALSE	0.3	1
#E41A1C	-590	0.144585590218884	1	1	FALSE	0.3	1
#E41A1C	-589	0.144638277238368	1	1	FALSE	0.3	1
#E41A1C	-588	0.144603804470851	1	1	FALSE	0.3	1
#E41A1C	-587	0.144567781316425	1	1	FALSE	0.3	1
#E41A1C	-586	0.14448560928745	1	1	FALSE	0.3	1
#E41A1C	-585	0.144495267361883	1	1	FALSE	0.3	1
#E41A1C	-584	0.144474309292355	1	1	FALSE	0.3	1
#E41A1C	-583	0.144370897798164	1	1	FALSE	0.3	1
#E41A1C	-582	0.144236607985819	1	1	FALSE	0.3	1
#E41A1C	-581	0.144120331612962	1	1	FALSE	0.3	1
#E41A1C	-580	0.143988062119073	1	1	FALSE	0.3	1
#E41A1C	-579	0.143835153675933	1	1	FALSE	0.3	1
#E41A1C	-578	0.14374311637073	1	1	FALSE	0.3	1
#E41A1C	-577	0.143681795839449	1	1	FALSE	0.3	1
#E41A1C	-576	0.143599415751118	1	1	FALSE	0.3	1
#E41A1C	-575	0.14351115895156	1	1	FALSE	0.3	1
#E41A1C	-574	0.143468862721222	1	1	FALSE	0.3	1
#E41A1C	-573	0.143368351854461	1	1	FALSE	0.3	1
#E41A1C	-572	0.143285938416325	1	1	FALSE	0.3	1
#E41A1C	-571	0.143259327952786	1	1	FALSE	0.3	1
#E41A1C	-570	0.143226244609029	1	1	FALSE	0.3	1
#E41A1C	-569	0.143143736104832	1	1	FALSE	0.3	1
#E41A1C	-568	0.143099881550394	1	1	FALSE	0.3	1
#E41A1C	-567	0.143088837779234	1	1	FALSE	0.3	1
#E41A1C	-566	0.142993065531629	1	1	FALSE	0.3	1
#E41A1C	-565	0.142870413246566	1	1	FALSE	0.3	1
#E41A1C	-564	0.142717912687681	1	1	FALSE	0.3	1
#E41A1C	-563	0.142617858955729	1	1	FALSE	0.3	1
#E41A1C	-562	0.142488422312631	1	1	FALSE	0.3	1
#E41A1C	-561	0.142335984939371	1	1	FALSE	0.3	1
#E41A1C	-560	0.142152287133498	1	1	FALSE	0.3	1
#E41A1C	-559	0.142009659788897	1	1	FALSE	0.3	1
#E41A1C	-558	0.141856376158904	1	1	FALSE	0.3	1
#E41A1C	-557	0.141692108910005	1	1	FALSE	0.3	1
#E41A1C	-556	0.141511817761158	1	1	FALSE	0.3	1
#E41A1C	-555	0.141303607537753	1	1	FALSE	0.3	1
#E41A1C	-554	0.141129013142849	1	1	FALSE	0.3	1
#E41A1C	-553	0.141028118294468	1	1	FALSE	0.3	1
#E41A1C	-552	0.140921428783115	1	1	FALSE	0.3	1
#E41A1C	-551	0.140790129378154	1	1	FALSE	0.3	1
#E41A1C	-550	0.140588300239457	1	1	FALSE	0.3	1
#E41A1C	-549	0.140392862263895	1	1	FALSE	0.3	1
#E41A1C	-548	0.140252502660603	1	1	FALSE	0.3	1
#E41A1C	-547	0.140065749710916	1	1	FALSE	0.3	1
#E41A1C	-546	0.139901876025861	1	1	FALSE	0.3	1
#E41A1C	-545	0.139739576733066	1	1	FALSE	0.3	1
#E41A1C	-544	0.139496877437359	1	1	FALSE	0.3	1
#E41A1C	-543	0.139221473236243	1	1	FALSE	0.3	1
#E41A1C	-542	0.138978211572438	1	1	FALSE	0.3	1
#E41A1C	-541	0.138740943845843	1	1	FALSE	0.3	1
#E41A1C	-540	0.138519042563584	1	1	FALSE	0.3	1
#E41A1C	-539	0.138275946258606	1	1	FALSE	0.3	1
#E41A1C	-538	0.138013995317013	1	1	FALSE	0.3	1
#E41A1C	-537	0.137738639930717	1	1	FALSE	0.3	1
#E41A1C	-536	0.137419409745458	1	1	FALSE	0.3	1
#E41A1C	-535	0.137200540068656	1	1	FALSE	0.3	1
#E41A1C	-534	0.136943441625737	1	1	FALSE	0.3	1
#E41A1C	-533	0.13669410834294	1	1	FALSE	0.3	1
#E41A1C	-532	0.136398956823226	1	1	FALSE	0.3	1
#E41A1C	-531	0.13604131042908	1	1	FALSE	0.3	1
#E41A1C	-530	0.135656171924833	1	1	FALSE	0.3	1
#E41A1C	-529	0.135339616431103	1	1	FALSE	0.3	1
#E41A1C	-528	0.134956597006827	1	1	FALSE	0.3	1
#E41A1C	-527	0.134594041886401	1	1	FALSE	0.3	1
#E41A1C	-526	0.134213157748567	1	1	FALSE	0.3	1
#E41A1C	-525	0.133904030067652	1	1	FALSE	0.3	1
#E41A1C	-524	0.13358123023734	1	1	FALSE	0.3	1
#E41A1C	-523	0.133307318869923	1	1	FALSE	0.3	1
#E41A1C	-522	0.132988863464328	1	1	FALSE	0.3	1
#E41A1C	-521	0.132727224908132	1	1	FALSE	0.3	1
#E41A1C	-520	0.132427402122713	1	1	FALSE	0.3	1
#E41A1C	-519	0.132168582522718	1	1	FALSE	0.3	1
#E41A1C	-518	0.13186047809952	1	1	FALSE	0.3	1
#E41A1C	-517	0.131676082296397	1	1	FALSE	0.3	1
#E41A1C	-516	0.131462436024985	1	1	FALSE	0.3	1
#E41A1C	-515	0.131321499959137	1	1	FALSE	0.3	1
#E41A1C	-514	0.131046456540184	1	1	FALSE	0.3	1
#E41A1C	-513	0.130916588463937	1	1	FALSE	0.3	1
#E41A1C	-512	0.130688150391802	1	1	FALSE	0.3	1
#E41A1C	-511	0.130526058603927	1	1	FALSE	0.3	1
#E41A1C	-510	0.130248104530374	1	1	FALSE	0.3	1
#E41A1C	-509	0.130062996384924	1	1	FALSE	0.3	1
#E41A1C	-508	0.12975563807158	1	1	FALSE	0.3	1
#E41A1C	-507	0.129616109177736	1	1	FALSE	0.3	1
#E41A1C	-506	0.129437537371264	1	1	FALSE	0.3	1
#E41A1C	-505	0.129323962719386	1	1	FALSE	0.3	1
#E41A1C	-504	0.129074663506224	1	1	FALSE	0.3	1
#E41A1C	-503	0.128979351756453	1	1	FALSE	0.3	1
#E41A1C	-502	0.128690155452628	1	1	FALSE	0.3	1
#E41A1C	-501	0.128514905234746	1	1	FALSE	0.3	1
#E41A1C	-500	0.128253778712782	1	1	FALSE	0.3	1
#E41A1C	-499	0.128069185135164	1	1	FALSE	0.3	1
#E41A1C	-498	0.127818918632115	1	1	FALSE	0.3	1
#E41A1C	-497	0.12768266060449	1	1	FALSE	0.3	1
#E41A1C	-496	0.127487079089479	1	1	FALSE	0.3	1
#E41A1C	-495	0.127354175168442	1	1	FALSE	0.3	1
#E41A1C	-494	0.12713186440873	1	1	FALSE	0.3	1
#E41A1C	-493	0.126915311910265	1	1	FALSE	0.3	1
#E41A1C	-492	0.126666177956499	1	1	FALSE	0.3	1
#E41A1C	-491	0.126533749589012	1	1	FALSE	0.3	1
#E41A1C	-490	0.12639804188257	1	1	FALSE	0.3	1
#E41A1C	-489	0.126403670841989	1	1	FALSE	0.3	1
#E41A1C	-488	0.12643005033538	1	1	FALSE	0.3	1
#E41A1C	-487	0.126518922342134	1	1	FALSE	0.3	1
#E41A1C	-486	0.126559996651778	1	1	FALSE	0.3	1
#E41A1C	-485	0.126651500666906	1	1	FALSE	0.3	1
#E41A1C	-484	0.126702937498903	1	1	FALSE	0.3	1
#E41A1C	-483	0.126864315162476	1	1	FALSE	0.3	1
#E41A1C	-482	0.127003322625677	1	1	FALSE	0.3	1
#E41A1C	-481	0.127226675571839	1	1	FALSE	0.3	1
#E41A1C	-480	0.127417923516055	1	1	FALSE	0.3	1
#E41A1C	-479	0.127638961328126	1	1	FALSE	0.3	1
#E41A1C	-478	0.127858214817193	1	1	FALSE	0.3	1
#E41A1C	-477	0.128065148970262	1	1	FALSE	0.3	1
#E41A1C	-476	0.128291287336729	1	1	FALSE	0.3	1
#E41A1C	-475	0.128507152173237	1	1	FALSE	0.3	1
#E41A1C	-474	0.128717730897078	1	1	FALSE	0.3	1
#E41A1C	-473	0.128925686221164	1	1	FALSE	0.3	1
#E41A1C	-472	0.12914843063347	1	1	FALSE	0.3	1
#E41A1C	-471	0.129346777612046	1	1	FALSE	0.3	1
#E41A1C	-470	0.129559051340082	1	1	FALSE	0.3	1
#E41A1C	-469	0.129765966149166	1	1	FALSE	0.3	1
#E41A1C	-468	0.130115901545255	1	1	FALSE	0.3	1
#E41A1C	-467	0.130526087134502	1	1	FALSE	0.3	1
#E41A1C	-466	0.130980104961541	1	1	FALSE	0.3	1
#E41A1C	-465	0.131300852772306	1	1	FALSE	0.3	1
#E41A1C	-464	0.131712052630613	1	1	FALSE	0.3	1
#E41A1C	-463	0.132153749206588	1	1	FALSE	0.3	1
#E41A1C	-462	0.132625998283547	1	1	FALSE	0.3	1
#E41A1C	-461	0.133067323925167	1	1	FALSE	0.3	1
#E41A1C	-460	0.133576131850042	1	1	FALSE	0.3	1
#E41A1C	-459	0.134112175999147	1	1	FALSE	0.3	1
#E41A1C	-458	0.134644543676236	1	1	FALSE	0.3	1
#E41A1C	-457	0.135196151903822	1	1	FALSE	0.3	1
#E41A1C	-456	0.135682515296117	1	1	FALSE	0.3	1
#E41A1C	-455	0.13616859765932	1	1	FALSE	0.3	1
#E41A1C	-454	0.136692873247155	1	1	FALSE	0.3	1
#E41A1C	-453	0.137199651355274	1	1	FALSE	0.3	1
#E41A1C	-452	0.137622355778331	1	1	FALSE	0.3	1
#E41A1C	-451	0.138008704546689	1	1	FALSE	0.3	1
#E41A1C	-450	0.138378176751602	1	1	FALSE	0.3	1
#E41A1C	-449	0.138733142926279	1	1	FALSE	0.3	1
#E41A1C	-448	0.139079725229591	1	1	FALSE	0.3	1
#E41A1C	-447	0.139438379259814	1	1	FALSE	0.3	1
#E41A1C	-446	0.139760026452732	1	1	FALSE	0.3	1
#E41A1C	-445	0.140073621293229	1	1	FALSE	0.3	1
#E41A1C	-444	0.140334871899457	1	1	FALSE	0.3	1
#E41A1C	-443	0.14065712701418	1	1	FALSE	0.3	1
#E41A1C	-442	0.140820469080095	1	1	FALSE	0.3	1
#E41A1C	-441	0.141080109278187	1	1	FALSE	0.3	1
#E41A1C	-440	0.14130410518878	1	1	FALSE	0.3	1
#E41A1C	-439	0.141665794253452	1	1	FALSE	0.3	1
#E41A1C	-438	0.141937585550567	1	1	FALSE	0.3	1
#E41A1C	-437	0.142159937671064	1	1	FALSE	0.3	1
#E41A1C	-436	0.142373844076064	1	1	FALSE	0.3	1
#E41A1C	-435	0.142515209463207	1	1	FALSE	0.3	1
#E41A1C	-434	0.142596365290834	1	1	FALSE	0.3	1
#E41A1C	-433	0.142571592788249	1	1	FALSE	0.3	1
#E41A1C	-432	0.142618418295452	1	1	FALSE	0.3	1
#E41A1C	-431	0.142611580142974	1	1	FALSE	0.3	1
#E41A1C	-430	0.142739336546295	1	1	FALSE	0.3	1
#E41A1C	-429	0.14279224066817	1	1	FALSE	0.3	1
#E41A1C	-428	0.142875747774395	1	1	FALSE	0.3	1
#E41A1C	-427	0.142888248794159	1	1	FALSE	0.3	1
#E41A1C	-426	0.142979600431876	1	1	FALSE	0.3	1
#E41A1C	-425	0.142918801198139	1	1	FALSE	0.3	1
#E41A1C	-424	0.142881464447652	1	1	FALSE	0.3	1
#E41A1C	-423	0.142691652154047	1	1	FALSE	0.3	1
#E41A1C	-422	0.142522230708317	1	1	FALSE	0.3	1
#E41A1C	-421	0.142456660910187	1	1	FALSE	0.3	1
#E41A1C	-420	0.142450360791327	1	1	FALSE	0.3	1
#E41A1C	-419	0.142457856478498	1	1	FALSE	0.3	1
#E41A1C	-418	0.142552832395805	1	1	FALSE	0.3	1
#E41A1C	-417	0.142508305886145	1	1	FALSE	0.3	1
#E41A1C	-416	0.142475066406916	1	1	FALSE	0.3	1
#E41A1C	-415	0.142296191763503	1	1	FALSE	0.3	1
#E41A1C	-414	0.142266994827575	1	1	FALSE	0.3	1
#E41A1C	-413	0.142197220709072	1	1	FALSE	0.3	1
#E41A1C	-412	0.142202059977467	1	1	FALSE	0.3	1
#E41A1C	-411	0.142166029145846	1	1	FALSE	0.3	1
#E41A1C	-410	0.14226589542854	1	1	FALSE	0.3	1
#E41A1C	-409	0.142341514647474	1	1	FALSE	0.3	1
#E41A1C	-408	0.142500304928774	1	1	FALSE	0.3	1
#E41A1C	-407	0.142608729293162	1	1	FALSE	0.3	1
#E41A1C	-406	0.142747761785464	1	1	FALSE	0.3	1
#E41A1C	-405	0.142841882902581	1	1	FALSE	0.3	1
#E41A1C	-404	0.143012030646722	1	1	FALSE	0.3	1
#E41A1C	-403	0.143068286323581	1	1	FALSE	0.3	1
#E41A1C	-402	0.143275458009372	1	1	FALSE	0.3	1
#E41A1C	-401	0.14350672200948	1	1	FALSE	0.3	1
#E41A1C	-400	0.143771818179019	1	1	FALSE	0.3	1
#E41A1C	-399	0.143983452148758	1	1	FALSE	0.3	1
#E41A1C	-398	0.144288207298006	1	1	FALSE	0.3	1
#E41A1C	-397	0.144493214349389	1	1	FALSE	0.3	1
#E41A1C	-396	0.144712543250602	1	1	FALSE	0.3	1
#E41A1C	-395	0.144817273521427	1	1	FALSE	0.3	1
#E41A1C	-394	0.145001267248687	1	1	FALSE	0.3	1
#E41A1C	-393	0.145032877116777	1	1	FALSE	0.3	1
#E41A1C	-392	0.145155017273226	1	1	FALSE	0.3	1
#E41A1C	-391	0.145261285989597	1	1	FALSE	0.3	1
#E41A1C	-390	0.145511681764498	1	1	FALSE	0.3	1
#E41A1C	-389	0.145686271658955	1	1	FALSE	0.3	1
#E41A1C	-388	0.145896146685327	1	1	FALSE	0.3	1
#E41A1C	-387	0.146059768692633	1	1	FALSE	0.3	1
#E41A1C	-386	0.146212706585761	1	1	FALSE	0.3	1
#E41A1C	-385	0.146254676744782	1	1	FALSE	0.3	1
#E41A1C	-384	0.146371653304557	1	1	FALSE	0.3	1
#E41A1C	-383	0.146368286172193	1	1	FALSE	0.3	1
#E41A1C	-382	0.146495099934952	1	1	FALSE	0.3	1
#E41A1C	-381	0.146450691692344	1	1	FALSE	0.3	1
#E41A1C	-380	0.146598848841556	1	1	FALSE	0.3	1
#E41A1C	-379	0.146604130302249	1	1	FALSE	0.3	1
#E41A1C	-378	0.146744533704393	1	1	FALSE	0.3	1
#E41A1C	-377	0.146647373687303	1	1	FALSE	0.3	1
#E41A1C	-376	0.14669535620693	1	1	FALSE	0.3	1
#E41A1C	-375	0.146596193372434	1	1	FALSE	0.3	1
#E41A1C	-374	0.146617648149366	1	1	FALSE	0.3	1
#E41A1C	-373	0.146441142334659	1	1	FALSE	0.3	1
#E41A1C	-372	0.146235566056611	1	1	FALSE	0.3	1
#E41A1C	-371	0.145810905678877	1	1	FALSE	0.3	1
#E41A1C	-370	0.145552998919878	1	1	FALSE	0.3	1
#E41A1C	-369	0.14520902232908	1	1	FALSE	0.3	1
#E41A1C	-368	0.144985001468884	1	1	FALSE	0.3	1
#E41A1C	-367	0.144608615495791	1	1	FALSE	0.3	1
#E41A1C	-366	0.144365720629708	1	1	FALSE	0.3	1
#E41A1C	-365	0.14395803373516	1	1	FALSE	0.3	1
#E41A1C	-364	0.143680220141465	1	1	FALSE	0.3	1
#E41A1C	-363	0.143109416313696	1	1	FALSE	0.3	1
#E41A1C	-362	0.14260466782283	1	1	FALSE	0.3	1
#E41A1C	-361	0.142023984634224	1	1	FALSE	0.3	1
#E41A1C	-360	0.141618411786454	1	1	FALSE	0.3	1
#E41A1C	-359	0.141070232448159	1	1	FALSE	0.3	1
#E41A1C	-358	0.140631598248418	1	1	FALSE	0.3	1
#E41A1C	-357	0.140186582557159	1	1	FALSE	0.3	1
#E41A1C	-356	0.139952765188413	1	1	FALSE	0.3	1
#E41A1C	-355	0.139463802985562	1	1	FALSE	0.3	1
#E41A1C	-354	0.139149456361479	1	1	FALSE	0.3	1
#E41A1C	-353	0.13872002578806	1	1	FALSE	0.3	1
#E41A1C	-352	0.138384030402995	1	1	FALSE	0.3	1
#E41A1C	-351	0.137924986288272	1	1	FALSE	0.3	1
#E41A1C	-350	0.137632707596559	1	1	FALSE	0.3	1
#E41A1C	-349	0.137169317874805	1	1	FALSE	0.3	1
#E41A1C	-348	0.136904962341054	1	1	FALSE	0.3	1
#E41A1C	-347	0.136324687612381	1	1	FALSE	0.3	1
#E41A1C	-346	0.135888419994642	1	1	FALSE	0.3	1
#E41A1C	-345	0.135353683519273	1	1	FALSE	0.3	1
#E41A1C	-344	0.134978072202215	1	1	FALSE	0.3	1
#E41A1C	-343	0.134357589276964	1	1	FALSE	0.3	1
#E41A1C	-342	0.133881504912618	1	1	FALSE	0.3	1
#E41A1C	-341	0.133308730119411	1	1	FALSE	0.3	1
#E41A1C	-340	0.132879598068707	1	1	FALSE	0.3	1
#E41A1C	-339	0.132385056892571	1	1	FALSE	0.3	1
#E41A1C	-338	0.132030844872877	1	1	FALSE	0.3	1
#E41A1C	-337	0.131599924735803	1	1	FALSE	0.3	1
#E41A1C	-336	0.131376002657151	1	1	FALSE	0.3	1
#E41A1C	-335	0.13113083791894	1	1	FALSE	0.3	1
#E41A1C	-334	0.131000096506943	1	1	FALSE	0.3	1
#E41A1C	-333	0.130661361562739	1	1	FALSE	0.3	1
#E41A1C	-332	0.130386093190422	1	1	FALSE	0.3	1
#E41A1C	-331	0.130052186924123	1	1	FALSE	0.3	1
#E41A1C	-330	0.129717041469353	1	1	FALSE	0.3	1
#E41A1C	-329	0.129410901873841	1	1	FALSE	0.3	1
#E41A1C	-328	0.129174929636802	1	1	FALSE	0.3	1
#E41A1C	-327	0.128889342503567	1	1	FALSE	0.3	1
#E41A1C	-326	0.128621763806965	1	1	FALSE	0.3	1
#E41A1C	-325	0.128379728439051	1	1	FALSE	0.3	1
#E41A1C	-324	0.128121817529136	1	1	FALSE	0.3	1
#E41A1C	-323	0.127961586464929	1	1	FALSE	0.3	1
#E41A1C	-322	0.127711781385707	1	1	FALSE	0.3	1
#E41A1C	-321	0.127449556757963	1	1	FALSE	0.3	1
#E41A1C	-320	0.12710355741051	1	1	FALSE	0.3	1
#E41A1C	-319	0.126872063599183	1	1	FALSE	0.3	1
#E41A1C	-318	0.12657166407568	1	1	FALSE	0.3	1
#E41A1C	-317	0.126324129829946	1	1	FALSE	0.3	1
#E41A1C	-316	0.126085922899411	1	1	FALSE	0.3	1
#E41A1C	-315	0.12589751815573	1	1	FALSE	0.3	1
#E41A1C	-314	0.125541079184202	1	1	FALSE	0.3	1
#E41A1C	-313	0.125269120007992	1	1	FALSE	0.3	1
#E41A1C	-312	0.124923114457464	1	1	FALSE	0.3	1
#E41A1C	-311	0.124688878729087	1	1	FALSE	0.3	1
#E41A1C	-310	0.124383181490327	1	1	FALSE	0.3	1
#E41A1C	-309	0.124148514261146	1	1	FALSE	0.3	1
#E41A1C	-308	0.123941069052099	1	1	FALSE	0.3	1
#E41A1C	-307	0.123785700277717	1	1	FALSE	0.3	1
#E41A1C	-306	0.123647956771617	1	1	FALSE	0.3	1
#E41A1C	-305	0.123430383163799	1	1	FALSE	0.3	1
#E41A1C	-304	0.123099394183175	1	1	FALSE	0.3	1
#E41A1C	-303	0.12287287219977	1	1	FALSE	0.3	1
#E41A1C	-302	0.122784192523936	1	1	FALSE	0.3	1
#E41A1C	-301	0.122645923294807	1	1	FALSE	0.3	1
#E41A1C	-300	0.122601125400836	1	1	FALSE	0.3	1
#E41A1C	-299	0.12256458526173	1	1	FALSE	0.3	1
#E41A1C	-298	0.122602852329391	1	1	FALSE	0.3	1
#E41A1C	-297	0.122744761331587	1	1	FALSE	0.3	1
#E41A1C	-296	0.122927201285536	1	1	FALSE	0.3	1
#E41A1C	-295	0.1231347419046	1	1	FALSE	0.3	1
#E41A1C	-294	0.123320702782289	1	1	FALSE	0.3	1
#E41A1C	-293	0.123494474221709	1	1	FALSE	0.3	1
#E41A1C	-292	0.123624205535051	1	1	FALSE	0.3	1
#E41A1C	-291	0.123963392750868	1	1	FALSE	0.3	1
#E41A1C	-290	0.124273944305242	1	1	FALSE	0.3	1
#E41A1C	-289	0.124626438414652	1	1	FALSE	0.3	1
#E41A1C	-288	0.125050571471475	1	1	FALSE	0.3	1
#E41A1C	-287	0.125514530608267	1	1	FALSE	0.3	1
#E41A1C	-286	0.126088799326989	1	1	FALSE	0.3	1
#E41A1C	-285	0.12661208352805	1	1	FALSE	0.3	1
#E41A1C	-284	0.12723546216635	1	1	FALSE	0.3	1
#E41A1C	-283	0.127731398474536	1	1	FALSE	0.3	1
#E41A1C	-282	0.128340280498798	1	1	FALSE	0.3	1
#E41A1C	-281	0.128960394146145	1	1	FALSE	0.3	1
#E41A1C	-280	0.129611165416362	1	1	FALSE	0.3	1
#E41A1C	-279	0.130210415587655	1	1	FALSE	0.3	1
#E41A1C	-278	0.130820163314986	1	1	FALSE	0.3	1
#E41A1C	-277	0.131491503142165	1	1	FALSE	0.3	1
#E41A1C	-276	0.132108233003229	1	1	FALSE	0.3	1
#E41A1C	-275	0.13275668749244	1	1	FALSE	0.3	1
#E41A1C	-274	0.133506433031596	1	1	FALSE	0.3	1
#E41A1C	-273	0.134365191522456	1	1	FALSE	0.3	1
#E41A1C	-272	0.135185465458889	1	1	FALSE	0.3	1
#E41A1C	-271	0.135994260889124	1	1	FALSE	0.3	1
#E41A1C	-270	0.136802962183214	1	1	FALSE	0.3	1
#E41A1C	-269	0.137669140449213	1	1	FALSE	0.3	1
#E41A1C	-268	0.138370870314642	1	1	FALSE	0.3	1
#E41A1C	-267	0.139121244330867	1	1	FALSE	0.3	1
#E41A1C	-266	0.13981522501777	1	1	FALSE	0.3	1
#E41A1C	-265	0.140604146966504	1	1	FALSE	0.3	1
#E41A1C	-264	0.141245003565956	1	1	FALSE	0.3	1
#E41A1C	-263	0.142055440237053	1	1	FALSE	0.3	1
#E41A1C	-262	0.142704015781221	1	1	FALSE	0.3	1
#E41A1C	-261	0.143372848203209	1	1	FALSE	0.3	1
#E41A1C	-260	0.143940830634457	1	1	FALSE	0.3	1
#E41A1C	-259	0.144604531239127	1	1	FALSE	0.3	1
#E41A1C	-258	0.145102466979641	1	1	FALSE	0.3	1
#E41A1C	-257	0.145639204863626	1	1	FALSE	0.3	1
#E41A1C	-256	0.146024240888788	1	1	FALSE	0.3	1
#E41A1C	-255	0.146543955660498	1	1	FALSE	0.3	1
#E41A1C	-254	0.146991369681928	1	1	FALSE	0.3	1
#E41A1C	-253	0.147510188874486	1	1	FALSE	0.3	1
#E41A1C	-252	0.147876636785995	1	1	FALSE	0.3	1
#E41A1C	-251	0.148160099495749	1	1	FALSE	0.3	1
#E41A1C	-250	0.148365737127695	1	1	FALSE	0.3	1
#E41A1C	-249	0.148669338322532	1	1	FALSE	0.3	1
#E41A1C	-248	0.149007256897396	1	1	FALSE	0.3	1
#E41A1C	-247	0.149394313785218	1	1	FALSE	0.3	1
#E41A1C	-246	0.149791343008851	1	1	FALSE	0.3	1
#E41A1C	-245	0.150145020866836	1	1	FALSE	0.3	1
#E41A1C	-244	0.150296436174062	1	1	FALSE	0.3	1
#E41A1C	-243	0.150052697394309	1	1	FALSE	0.3	1
#E41A1C	-242	0.149678616303535	1	1	FALSE	0.3	1
#E41A1C	-241	0.149176482346797	1	1	FALSE	0.3	1
#E41A1C	-240	0.14869096497193	1	1	FALSE	0.3	1
#E41A1C	-239	0.148022772413269	1	1	FALSE	0.3	1
#E41A1C	-238	0.14739557601231	1	1	FALSE	0.3	1
#E41A1C	-237	0.146629749530517	1	1	FALSE	0.3	1
#E41A1C	-236	0.145756633769392	1	1	FALSE	0.3	1
#E41A1C	-235	0.145046344465545	1	1	FALSE	0.3	1
#E41A1C	-234	0.144358720902444	1	1	FALSE	0.3	1
#E41A1C	-233	0.143532719313178	1	1	FALSE	0.3	1
#E41A1C	-232	0.142689626980364	1	1	FALSE	0.3	1
#E41A1C	-231	0.141829333130721	1	1	FALSE	0.3	1
#E41A1C	-230	0.141018958282206	1	1	FALSE	0.3	1
#E41A1C	-229	0.14007915037524	1	1	FALSE	0.3	1
#E41A1C	-228	0.139317713478715	1	1	FALSE	0.3	1
#E41A1C	-227	0.138819840397236	1	1	FALSE	0.3	1
#E41A1C	-226	0.138680080118432	1	1	FALSE	0.3	1
#E41A1C	-225	0.138403999021021	1	1	FALSE	0.3	1
#E41A1C	-224	0.138021839681927	1	1	FALSE	0.3	1
#E41A1C	-223	0.137553606991732	1	1	FALSE	0.3	1
#E41A1C	-222	0.137110046306808	1	1	FALSE	0.3	1
#E41A1C	-221	0.1366394432793	1	1	FALSE	0.3	1
#E41A1C	-220	0.136150449811914	1	1	FALSE	0.3	1
#E41A1C	-219	0.135731552369294	1	1	FALSE	0.3	1
#E41A1C	-218	0.135495314421627	1	1	FALSE	0.3	1
#E41A1C	-217	0.13554880020191	1	1	FALSE	0.3	1
#E41A1C	-216	0.135729169470625	1	1	FALSE	0.3	1
#E41A1C	-215	0.136036219793094	1	1	FALSE	0.3	1
#E41A1C	-214	0.136439303899624	1	1	FALSE	0.3	1
#E41A1C	-213	0.136877511433553	1	1	FALSE	0.3	1
#E41A1C	-212	0.137335754466141	1	1	FALSE	0.3	1
#E41A1C	-211	0.137820329153995	1	1	FALSE	0.3	1
#E41A1C	-210	0.138158858900803	1	1	FALSE	0.3	1
#E41A1C	-209	0.138645275190164	1	1	FALSE	0.3	1
#E41A1C	-208	0.139365768802736	1	1	FALSE	0.3	1
#E41A1C	-207	0.140126854165723	1	1	FALSE	0.3	1
#E41A1C	-206	0.14096240093303	1	1	FALSE	0.3	1
#E41A1C	-205	0.141799702443679	1	1	FALSE	0.3	1
#E41A1C	-204	0.142803905699695	1	1	FALSE	0.3	1
#E41A1C	-203	0.143796967231105	1	1	FALSE	0.3	1
#E41A1C	-202	0.144843127998654	1	1	FALSE	0.3	1
#E41A1C	-201	0.145743778425176	1	1	FALSE	0.3	1
#E41A1C	-200	0.146448483770835	1	1	FALSE	0.3	1
#E41A1C	-199	0.147104247013804	1	1	FALSE	0.3	1
#E41A1C	-198	0.147710132681728	1	1	FALSE	0.3	1
#E41A1C	-197	0.148322100787634	1	1	FALSE	0.3	1
#E41A1C	-196	0.14895546481495	1	1	FALSE	0.3	1
#E41A1C	-195	0.149430567394709	1	1	FALSE	0.3	1
#E41A1C	-194	0.149752807806127	1	1	FALSE	0.3	1
#E41A1C	-193	0.149966912548509	1	1	FALSE	0.3	1
#E41A1C	-192	0.150246938285457	1	1	FALSE	0.3	1
#E41A1C	-191	0.150323285459974	1	1	FALSE	0.3	1
#E41A1C	-190	0.150461246158923	1	1	FALSE	0.3	1
#E41A1C	-189	0.150570197605328	1	1	FALSE	0.3	1
#E41A1C	-188	0.150589558838592	1	1	FALSE	0.3	1
#E41A1C	-187	0.150693041693877	1	1	FALSE	0.3	1
#E41A1C	-186	0.150857529258149	1	1	FALSE	0.3	1
#E41A1C	-185	0.150933835766135	1	1	FALSE	0.3	1
#E41A1C	-184	0.150771006568747	1	1	FALSE	0.3	1
#E41A1C	-183	0.150472741604089	1	1	FALSE	0.3	1
#E41A1C	-182	0.150132954973507	1	1	FALSE	0.3	1
#E41A1C	-181	0.149908271659102	1	1	FALSE	0.3	1
#E41A1C	-180	0.149507496783016	1	1	FALSE	0.3	1
#E41A1C	-179	0.14898872334574	1	1	FALSE	0.3	1
#E41A1C	-178	0.148481876467609	1	1	FALSE	0.3	1
#E41A1C	-177	0.148104605277012	1	1	FALSE	0.3	1
#E41A1C	-176	0.147809431770496	1	1	FALSE	0.3	1
#E41A1C	-175	0.147429190286303	1	1	FALSE	0.3	1
#E41A1C	-174	0.146785208805759	1	1	FALSE	0.3	1
#E41A1C	-173	0.145848297985009	1	1	FALSE	0.3	1
#E41A1C	-172	0.144685629776769	1	1	FALSE	0.3	1
#E41A1C	-171	0.143159368325992	1	1	FALSE	0.3	1
#E41A1C	-170	0.141523099089014	1	1	FALSE	0.3	1
#E41A1C	-169	0.140253976366199	1	1	FALSE	0.3	1
#E41A1C	-168	0.138916319098505	1	1	FALSE	0.3	1
#E41A1C	-167	0.137623422764824	1	1	FALSE	0.3	1
#E41A1C	-166	0.136420142541717	1	1	FALSE	0.3	1
#E41A1C	-165	0.135286039656725	1	1	FALSE	0.3	1
#E41A1C	-164	0.134125768035551	1	1	FALSE	0.3	1
#E41A1C	-163	0.133421223802328	1	1	FALSE	0.3	1
#E41A1C	-162	0.132534800662273	1	1	FALSE	0.3	1
#E41A1C	-161	0.132007739058448	1	1	FALSE	0.3	1
#E41A1C	-160	0.131142887122082	1	1	FALSE	0.3	1
#E41A1C	-159	0.130657451742604	1	1	FALSE	0.3	1
#E41A1C	-158	0.129889386058632	1	1	FALSE	0.3	1
#E41A1C	-157	0.129739159664283	1	1	FALSE	0.3	1
#E41A1C	-156	0.129623431407161	1	1	FALSE	0.3	1
#E41A1C	-155	0.130071364852451	1	1	FALSE	0.3	1
#E41A1C	-154	0.129634586920778	1	1	FALSE	0.3	1
#E41A1C	-153	0.12981240589813	1	1	FALSE	0.3	1
#E41A1C	-152	0.129202390214064	1	1	FALSE	0.3	1
#E41A1C	-151	0.129507551473099	1	1	FALSE	0.3	1
#E41A1C	-150	0.129038237354818	1	1	FALSE	0.3	1
#E41A1C	-149	0.12930546307279	1	1	FALSE	0.3	1
#E41A1C	-148	0.128974656393536	1	1	FALSE	0.3	1
#E41A1C	-147	0.129615006132556	1	1	FALSE	0.3	1
#E41A1C	-146	0.129707577582435	1	1	FALSE	0.3	1
#E41A1C	-145	0.130714738926739	1	1	FALSE	0.3	1
#E41A1C	-144	0.130730512156856	1	1	FALSE	0.3	1
#E41A1C	-143	0.131338821122168	1	1	FALSE	0.3	1
#E41A1C	-142	0.131159586330275	1	1	FALSE	0.3	1
#E41A1C	-141	0.131919859281553	1	1	FALSE	0.3	1
#E41A1C	-140	0.131818154343004	1	1	FALSE	0.3	1
#E41A1C	-139	0.132101644583387	1	1	FALSE	0.3	1
#E41A1C	-138	0.131169171443654	1	1	FALSE	0.3	1
#E41A1C	-137	0.130759480557347	1	1	FALSE	0.3	1
#E41A1C	-136	0.129539809781393	1	1	FALSE	0.3	1
#E41A1C	-135	0.129298347286388	1	1	FALSE	0.3	1
#E41A1C	-134	0.128847978150105	1	1	FALSE	0.3	1
#E41A1C	-133	0.128928684125805	1	1	FALSE	0.3	1
#E41A1C	-132	0.128247687929638	1	1	FALSE	0.3	1
#E41A1C	-131	0.128130132900852	1	1	FALSE	0.3	1
#E41A1C	-130	0.127167155882979	1	1	FALSE	0.3	1
#E41A1C	-129	0.126575042356524	1	1	FALSE	0.3	1
#E41A1C	-128	0.125131995458982	1	1	FALSE	0.3	1
#E41A1C	-127	0.124219395843845	1	1	FALSE	0.3	1
#E41A1C	-126	0.12295616921037	1	1	FALSE	0.3	1
#E41A1C	-125	0.122543061783897	1	1	FALSE	0.3	1
#E41A1C	-124	0.122024213187768	1	1	FALSE	0.3	1
#E41A1C	-123	0.121810568360781	1	1	FALSE	0.3	1
#E41A1C	-122	0.121233420510585	1	1	FALSE	0.3	1
#E41A1C	-121	0.120937929925049	1	1	FALSE	0.3	1
#E41A1C	-120	0.120407458097302	1	1	FALSE	0.3	1
#E41A1C	-119	0.120271943436498	1	1	FALSE	0.3	1
#E41A1C	-118	0.120008063747741	1	1	FALSE	0.3	1
#E41A1C	-117	0.11921441550143	1	1	FALSE	0.3	1
#E41A1C	-116	0.118965092119558	1	1	FALSE	0.3	1
#E41A1C	-115	0.119127351538481	1	1	FALSE	0.3	1
#E41A1C	-114	0.120018360682583	1	1	FALSE	0.3	1
#E41A1C	-113	0.120676405420151	1	1	FALSE	0.3	1
#E41A1C	-112	0.120861429491337	1	1	FALSE	0.3	1
#E41A1C	-111	0.120625277147234	1	1	FALSE	0.3	1
#E41A1C	-110	0.120647404245976	1	1	FALSE	0.3	1
#E41A1C	-109	0.120718588574283	1	1	FALSE	0.3	1
#E41A1C	-108	0.120318273074667	1	1	FALSE	0.3	1
#E41A1C	-107	0.120081331252119	1	1	FALSE	0.3	1
#E41A1C	-106	0.120132201706303	1	1	FALSE	0.3	1
#E41A1C	-105	0.120894768503581	1	1	FALSE	0.3	1
#E41A1C	-104	0.122158996163498	1	1	FALSE	0.3	1
#E41A1C	-103	0.123942636224196	1	1	FALSE	0.3	1
#E41A1C	-102	0.125386937826691	1	1	FALSE	0.3	1
#E41A1C	-101	0.1266008169542	1	1	FALSE	0.3	1
#E41A1C	-100	0.127474670581597	1	1	FALSE	0.3	1
#E41A1C	-99	0.127602307740929	1	1	FALSE	0.3	1
#E41A1C	-98	0.127847014405049	1	1	FALSE	0.3	1
#E41A1C	-97	0.127806815178307	1	1	FALSE	0.3	1
#E41A1C	-96	0.127847741688985	1	1	FALSE	0.3	1
#E41A1C	-95	0.128076051511045	1	1	FALSE	0.3	1
#E41A1C	-94	0.128824727789732	1	1	FALSE	0.3	1
#E41A1C	-93	0.131062143469438	1	1	FALSE	0.3	1
#E41A1C	-92	0.134053182016124	1	1	FALSE	0.3	1
#E41A1C	-91	0.135942460942006	1	1	FALSE	0.3	1
#E41A1C	-90	0.13698630544807	1	1	FALSE	0.3	1
#E41A1C	-89	0.137566317229376	1	1	FALSE	0.3	1
#E41A1C	-88	0.137830419107829	1	1	FALSE	0.3	1
#E41A1C	-87	0.13874460495762	1	1	FALSE	0.3	1
#E41A1C	-86	0.140210573090476	1	1	FALSE	0.3	1
#E41A1C	-85	0.141951792677208	1	1	FALSE	0.3	1
#E41A1C	-84	0.144068147594721	1	1	FALSE	0.3	1
#E41A1C	-83	0.145285741468454	1	1	FALSE	0.3	1
#E41A1C	-82	0.146159719292716	1	1	FALSE	0.3	1
#E41A1C	-81	0.146192848885293	1	1	FALSE	0.3	1
#E41A1C	-80	0.147531233964029	1	1	FALSE	0.3	1
#E41A1C	-79	0.147471535716781	1	1	FALSE	0.3	1
#E41A1C	-78	0.148051237984712	1	1	FALSE	0.3	1
#E41A1C	-77	0.14772901711238	1	1	FALSE	0.3	1
#E41A1C	-76	0.149458466087157	1	1	FALSE	0.3	1
#E41A1C	-75	0.151916824606838	1	1	FALSE	0.3	1
#E41A1C	-74	0.155447815066798	1	1	FALSE	0.3	1
#E41A1C	-73	0.157126147262179	1	1	FALSE	0.3	1
#E41A1C	-72	0.159665709615924	1	1	FALSE	0.3	1
#E41A1C	-71	0.161825227390227	1	1	FALSE	0.3	1
#E41A1C	-70	0.162044803369446	1	1	FALSE	0.3	1
#E41A1C	-69	0.160376951676887	1	1	FALSE	0.3	1
#E41A1C	-68	0.15810836666589	1	1	FALSE	0.3	1
#E41A1C	-67	0.156273872636335	1	1	FALSE	0.3	1
#E41A1C	-66	0.155044734104522	1	1	FALSE	0.3	1
#E41A1C	-65	0.154528447801736	1	1	FALSE	0.3	1
#E41A1C	-64	0.155275157556588	1	1	FALSE	0.3	1
#E41A1C	-63	0.154520870615674	1	1	FALSE	0.3	1
#E41A1C	-62	0.153537316288643	1	1	FALSE	0.3	1
#E41A1C	-61	0.151333289002745	1	1	FALSE	0.3	1
#E41A1C	-60	0.152010400806693	1	1	FALSE	0.3	1
#E41A1C	-59	0.151879528666885	1	1	FALSE	0.3	1
#E41A1C	-58	0.152498382016871	1	1	FALSE	0.3	1
#E41A1C	-57	0.150027975765997	1	1	FALSE	0.3	1
#E41A1C	-56	0.150371254407713	1	1	FALSE	0.3	1
#E41A1C	-55	0.150596273963905	1	1	FALSE	0.3	1
#E41A1C	-54	0.15374117026398	1	1	FALSE	0.3	1
#E41A1C	-53	0.155595776761702	1	1	FALSE	0.3	1
#E41A1C	-52	0.158616950051405	1	1	FALSE	0.3	1
#E41A1C	-51	0.158945899080047	1	1	FALSE	0.3	1
#E41A1C	-50	0.158837234301586	1	1	FALSE	0.3	1
#E41A1C	-49	0.156224898664359	1	1	FALSE	0.3	1
#E41A1C	-48	0.154287830793106	1	1	FALSE	0.3	1
#E41A1C	-47	0.149020467950393	1	1	FALSE	0.3	1
#E41A1C	-46	0.144936811460972	1	1	FALSE	0.3	1
#E41A1C	-45	0.142352412008787	1	1	FALSE	0.3	1
#E41A1C	-44	0.143825020451342	1	1	FALSE	0.3	1
#E41A1C	-43	0.143477311950149	1	1	FALSE	0.3	1
#E41A1C	-42	0.142935449282342	1	1	FALSE	0.3	1
#E41A1C	-41	0.140085347910298	1	1	FALSE	0.3	1
#E41A1C	-40	0.137841920147103	1	1	FALSE	0.3	1
#E41A1C	-39	0.134596991457106	1	1	FALSE	0.3	1
#E41A1C	-38	0.133906957920899	1	1	FALSE	0.3	1
#E41A1C	-37	0.128489885443845	1	1	FALSE	0.3	1
#E41A1C	-36	0.123236322303304	1	1	FALSE	0.3	1
#E41A1C	-35	0.119992192857355	1	1	FALSE	0.3	1
#E41A1C	-34	0.121858843317405	1	1	FALSE	0.3	1
#E41A1C	-33	0.119958992601355	1	1	FALSE	0.3	1
#E41A1C	-32	0.117126580100987	1	1	FALSE	0.3	1
#E41A1C	-31	0.113775260303886	1	1	FALSE	0.3	1
#E41A1C	-30	0.109937409207313	1	1	FALSE	0.3	1
#E41A1C	-29	0.109071378263633	1	1	FALSE	0.3	1
#E41A1C	-28	0.107993714081854	1	1	FALSE	0.3	1
#E41A1C	-27	0.104872889121713	1	1	FALSE	0.3	1
#E41A1C	-26	0.104685444304976	1	1	FALSE	0.3	1
#E41A1C	-25	0.104511505769252	1	1	FALSE	0.3	1
#E41A1C	-24	0.109681348953177	1	1	FALSE	0.3	1
#E41A1C	-23	0.114796380292507	1	1	FALSE	0.3	1
#E41A1C	-22	0.121860739819501	1	1	FALSE	0.3	1
#E41A1C	-21	0.127047522572216	1	1	FALSE	0.3	1
#E41A1C	-20	0.136527635863334	1	1	FALSE	0.3	1
#E41A1C	-19	0.139510727273557	1	1	FALSE	0.3	1
#E41A1C	-18	0.143733404439651	1	1	FALSE	0.3	1
#E41A1C	-17	0.143412888465028	1	1	FALSE	0.3	1
#E41A1C	-16	0.146601737464199	1	1	FALSE	0.3	1
#E41A1C	-15	0.146117454063992	1	1	FALSE	0.3	1
#E41A1C	-14	0.148092909538231	1	1	FALSE	0.3	1
#E41A1C	-13	0.149718587194905	1	1	FALSE	0.3	1
#E41A1C	-12	0.152752592285029	1	1	FALSE	0.3	1
#E41A1C	-11	0.153185115819151	1	1	FALSE	0.3	1
#E41A1C	-10	0.149748015379042	1	1	FALSE	0.3	1
#E41A1C	-9	0.15089607396886	1	1	FALSE	0.3	1
#E41A1C	-8	0.152631767503599	1	1	FALSE	0.3	1
#E41A1C	-7	0.151432090185403	1	1	FALSE	0.3	1
#E41A1C	-6	0.150178400676722	1	1	FALSE	0.3	1
#E41A1C	-5	0.148709463712316	1	1	FALSE	0.3	1
#E41A1C	-4	0.1513981524865	1	1	FALSE	0.3	1
#E41A1C	-3	0.155475622253333	1	1	FALSE	0.3	1
#E41A1C	-2	0.1588220715813	1	1	FALSE	0.3	1
#E41A1C	-1	0.158123138161138	1	1	FALSE	0.3	1
#E41A1C	0	0.155986651029581	1	1	FALSE	0.3	1
#E41A1C	1	0.155967581532386	1	1	FALSE	0.3	1
#E41A1C	2	0.158156572745388	1	1	FALSE	0.3	1
#E41A1C	3	0.1587994278903	1	1	FALSE	0.3	1
#E41A1C	4	0.155551307674593	1	1	FALSE	0.3	1
#E41A1C	5	0.151435999643007	1	1	FALSE	0.3	1
#E41A1C	6	0.148761305809036	1	1	FALSE	0.3	1
#E41A1C	7	0.150095457465765	1	1	FALSE	0.3	1
#E41A1C	8	0.151348217426131	1	1	FALSE	0.3	1
#E41A1C	9	0.152551378267244	1	1	FALSE	0.3	1
#E41A1C	10	0.150857583932453	1	1	FALSE	0.3	1
#E41A1C	11	0.149762899990197	1	1	FALSE	0.3	1
#E41A1C	12	0.153082819154809	1	1	FALSE	0.3	1
#E41A1C	13	0.152601803850259	1	1	FALSE	0.3	1
#E41A1C	14	0.149527994830774	1	1	FALSE	0.3	1
#E41A1C	15	0.14791008591712	1	1	FALSE	0.3	1
#E41A1C	16	0.145922617802338	1	1	FALSE	0.3	1
#E41A1C	17	0.146411241928581	1	1	FALSE	0.3	1
#E41A1C	18	0.143148533369224	1	1	FALSE	0.3	1
#E41A1C	19	0.143494226888587	1	1	FALSE	0.3	1
#E41A1C	20	0.139262742105617	1	1	FALSE	0.3	1
#E41A1C	21	0.136291934000436	1	1	FALSE	0.3	1
#E41A1C	22	0.126820984880137	1	1	FALSE	0.3	1
#E41A1C	23	0.121649571461734	1	1	FALSE	0.3	1
#E41A1C	24	0.11454701823432	1	1	FALSE	0.3	1
#E41A1C	25	0.109453366557723	1	1	FALSE	0.3	1
#E41A1C	26	0.104274246312127	1	1	FALSE	0.3	1
#E41A1C	27	0.104459000377601	1	1	FALSE	0.3	1
#E41A1C	28	0.104661576730262	1	1	FALSE	0.3	1
#E41A1C	29	0.107842084254922	1	1	FALSE	0.3	1
#E41A1C	30	0.108919277396135	1	1	FALSE	0.3	1
#E41A1C	31	0.109854750296207	1	1	FALSE	0.3	1
#E41A1C	32	0.11375918511981	1	1	FALSE	0.3	1
#E41A1C	33	0.117076365547484	1	1	FALSE	0.3	1
#E41A1C	34	0.119916878037695	1	1	FALSE	0.3	1
#E41A1C	35	0.121845695292504	1	1	FALSE	0.3	1
#E41A1C	36	0.119975467484975	1	1	FALSE	0.3	1
#E41A1C	37	0.123195124655256	1	1	FALSE	0.3	1
#E41A1C	38	0.128501124929898	1	1	FALSE	0.3	1
#E41A1C	39	0.133959754065869	1	1	FALSE	0.3	1
#E41A1C	40	0.13471737499659	1	1	FALSE	0.3	1
#E41A1C	41	0.137875458628993	1	1	FALSE	0.3	1
#E41A1C	42	0.140140327970856	1	1	FALSE	0.3	1
#E41A1C	43	0.142972009233393	1	1	FALSE	0.3	1
#E41A1C	44	0.143593538197413	1	1	FALSE	0.3	1
#E41A1C	45	0.143826185570424	1	1	FALSE	0.3	1
#E41A1C	46	0.142429125418269	1	1	FALSE	0.3	1
#E41A1C	47	0.144948186199927	1	1	FALSE	0.3	1
#E41A1C	48	0.149086922245339	1	1	FALSE	0.3	1
#E41A1C	49	0.154277654021403	1	1	FALSE	0.3	1
#E41A1C	50	0.15623123498028	1	1	FALSE	0.3	1
#E41A1C	51	0.158787847353493	1	1	FALSE	0.3	1
#E41A1C	52	0.158866926869212	1	1	FALSE	0.3	1
#E41A1C	53	0.158419246398158	1	1	FALSE	0.3	1
#E41A1C	54	0.155420296222042	1	1	FALSE	0.3	1
#E41A1C	55	0.153574797278293	1	1	FALSE	0.3	1
#E41A1C	56	0.150471636686042	1	1	FALSE	0.3	1
#E41A1C	57	0.150157468559559	1	1	FALSE	0.3	1
#E41A1C	58	0.149821974445546	1	1	FALSE	0.3	1
#E41A1C	59	0.152218721444285	1	1	FALSE	0.3	1
#E41A1C	60	0.151505239263767	1	1	FALSE	0.3	1
#E41A1C	61	0.151570724239222	1	1	FALSE	0.3	1
#E41A1C	62	0.150927339676036	1	1	FALSE	0.3	1
#E41A1C	63	0.153069882709207	1	1	FALSE	0.3	1
#E41A1C	64	0.154066995117971	1	1	FALSE	0.3	1
#E41A1C	65	0.154743199321237	1	1	FALSE	0.3	1
#E41A1C	66	0.154048944031859	1	1	FALSE	0.3	1
#E41A1C	67	0.154579732088725	1	1	FALSE	0.3	1
#E41A1C	68	0.155837218179797	1	1	FALSE	0.3	1
#E41A1C	69	0.157653373201651	1	1	FALSE	0.3	1
#E41A1C	70	0.159975349188621	1	1	FALSE	0.3	1
#E41A1C	71	0.161630188324998	1	1	FALSE	0.3	1
#E41A1C	72	0.161452609221671	1	1	FALSE	0.3	1
#E41A1C	73	0.159296288372185	1	1	FALSE	0.3	1
#E41A1C	74	0.156787264289688	1	1	FALSE	0.3	1
#E41A1C	75	0.155171297489254	1	1	FALSE	0.3	1
#E41A1C	76	0.151732243559019	1	1	FALSE	0.3	1
#E41A1C	77	0.149311369089173	1	1	FALSE	0.3	1
#E41A1C	78	0.147598808089507	1	1	FALSE	0.3	1
#E41A1C	79	0.14797655356951	1	1	FALSE	0.3	1
#E41A1C	80	0.147521917629541	1	1	FALSE	0.3	1
#E41A1C	81	0.147632355048084	1	1	FALSE	0.3	1
#E41A1C	82	0.146307978694249	1	1	FALSE	0.3	1
#E41A1C	83	0.14630028159328	1	1	FALSE	0.3	1
#E41A1C	84	0.145404513004933	1	1	FALSE	0.3	1
#E41A1C	85	0.144221352782428	1	1	FALSE	0.3	1
#E41A1C	86	0.142138318246104	1	1	FALSE	0.3	1
#E41A1C	87	0.140418490452402	1	1	FALSE	0.3	1
#E41A1C	88	0.138899763187183	1	1	FALSE	0.3	1
#E41A1C	89	0.13801905207248	1	1	FALSE	0.3	1
#E41A1C	90	0.13778644970708	1	1	FALSE	0.3	1
#E41A1C	91	0.137236269921777	1	1	FALSE	0.3	1
#E41A1C	92	0.136231328748543	1	1	FALSE	0.3	1
#E41A1C	93	0.134330734433718	1	1	FALSE	0.3	1
#E41A1C	94	0.131314642831237	1	1	FALSE	0.3	1
#E41A1C	95	0.12910608391068	1	1	FALSE	0.3	1
#E41A1C	96	0.12838623706547	1	1	FALSE	0.3	1
#E41A1C	97	0.128187066630121	1	1	FALSE	0.3	1
#E41A1C	98	0.128197216017868	1	1	FALSE	0.3	1
#E41A1C	99	0.12824222308819	1	1	FALSE	0.3	1
#E41A1C	100	0.128053969000419	1	1	FALSE	0.3	1
#E41A1C	101	0.127956395879079	1	1	FALSE	0.3	1
#E41A1C	102	0.12711089317458	1	1	FALSE	0.3	1
#E41A1C	103	0.125909424497444	1	1	FALSE	0.3	1
#E41A1C	104	0.124498498339719	1	1	FALSE	0.3	1
#E41A1C	105	0.12278047119329	1	1	FALSE	0.3	1
#E41A1C	106	0.121584734603626	1	1	FALSE	0.3	1
#E41A1C	107	0.120838894198505	1	1	FALSE	0.3	1
#E41A1C	108	0.120755005314753	1	1	FALSE	0.3	1
#E41A1C	109	0.12098164996259	1	1	FALSE	0.3	1
#E41A1C	110	0.121384690309204	1	1	FALSE	0.3	1
#E41A1C	111	0.121306935043265	1	1	FALSE	0.3	1
#E41A1C	112	0.121248361441506	1	1	FALSE	0.3	1
#E41A1C	113	0.121444468313632	1	1	FALSE	0.3	1
#E41A1C	114	0.121236832937826	1	1	FALSE	0.3	1
#E41A1C	115	0.120554282506801	1	1	FALSE	0.3	1
#E41A1C	116	0.119704989831316	1	1	FALSE	0.3	1
#E41A1C	117	0.119496122898346	1	1	FALSE	0.3	1
#E41A1C	118	0.119688243728645	1	1	FALSE	0.3	1
#E41A1C	119	0.120508028841292	1	1	FALSE	0.3	1
#E41A1C	120	0.120797459957058	1	1	FALSE	0.3	1
#E41A1C	121	0.120881031070452	1	1	FALSE	0.3	1
#E41A1C	122	0.121350595834757	1	1	FALSE	0.3	1
#E41A1C	123	0.12162817707858	1	1	FALSE	0.3	1
#E41A1C	124	0.122160972457034	1	1	FALSE	0.3	1
#E41A1C	125	0.122353482159281	1	1	FALSE	0.3	1
#E41A1C	126	0.122839998971662	1	1	FALSE	0.3	1
#E41A1C	127	0.123252383621985	1	1	FALSE	0.3	1
#E41A1C	128	0.124446287520737	1	1	FALSE	0.3	1
#E41A1C	129	0.12539129301758	1	1	FALSE	0.3	1
#E41A1C	130	0.126791490612314	1	1	FALSE	0.3	1
#E41A1C	131	0.127412566342119	1	1	FALSE	0.3	1
#E41A1C	132	0.128362401641546	1	1	FALSE	0.3	1
#E41A1C	133	0.128453795503431	1	1	FALSE	0.3	1
#E41A1C	134	0.129040768625769	1	1	FALSE	0.3	1
#E41A1C	135	0.12894044391653	1	1	FALSE	0.3	1
#E41A1C	136	0.129344123941454	1	1	FALSE	0.3	1
#E41A1C	137	0.129575418211831	1	1	FALSE	0.3	1
#E41A1C	138	0.130804470645933	1	1	FALSE	0.3	1
#E41A1C	139	0.131203569044263	1	1	FALSE	0.3	1
#E41A1C	140	0.132123190801105	1	1	FALSE	0.3	1
#E41A1C	141	0.131918999579028	1	1	FALSE	0.3	1
#E41A1C	142	0.132012365420123	1	1	FALSE	0.3	1
#E41A1C	143	0.131274487375627	1	1	FALSE	0.3	1
#E41A1C	144	0.13144775679861	1	1	FALSE	0.3	1
#E41A1C	145	0.130945582552559	1	1	FALSE	0.3	1
#E41A1C	146	0.130983003896871	1	1	FALSE	0.3	1
#E41A1C	147	0.130108299438039	1	1	FALSE	0.3	1
#E41A1C	148	0.130047747938922	1	1	FALSE	0.3	1
#E41A1C	149	0.129438009272156	1	1	FALSE	0.3	1
#E41A1C	150	0.129723020130651	1	1	FALSE	0.3	1
#E41A1C	151	0.129465292831035	1	1	FALSE	0.3	1
#E41A1C	152	0.129942254171797	1	1	FALSE	0.3	1
#E41A1C	153	0.129710646328589	1	1	FALSE	0.3	1
#E41A1C	154	0.130393835403006	1	1	FALSE	0.3	1
#E41A1C	155	0.130221106736743	1	1	FALSE	0.3	1
#E41A1C	156	0.130708370828683	1	1	FALSE	0.3	1
#E41A1C	157	0.130280091941194	1	1	FALSE	0.3	1
#E41A1C	158	0.130387160896102	1	1	FALSE	0.3	1
#E41A1C	159	0.130469710626304	1	1	FALSE	0.3	1
#E41A1C	160	0.131220841226574	1	1	FALSE	0.3	1
#E41A1C	161	0.131739034462133	1	1	FALSE	0.3	1
#E41A1C	162	0.132604674531353	1	1	FALSE	0.3	1
#E41A1C	163	0.133086452171371	1	1	FALSE	0.3	1
#E41A1C	164	0.133960057296361	1	1	FALSE	0.3	1
#E41A1C	165	0.134628928528064	1	1	FALSE	0.3	1
#E41A1C	166	0.135753002699999	1	1	FALSE	0.3	1
#E41A1C	167	0.136871645347092	1	1	FALSE	0.3	1
#E41A1C	168	0.138027331011846	1	1	FALSE	0.3	1
#E41A1C	169	0.139263778201054	1	1	FALSE	0.3	1
#E41A1C	170	0.140534072062624	1	1	FALSE	0.3	1
#E41A1C	171	0.141745823342189	1	1	FALSE	0.3	1
#E41A1C	172	0.143314442797242	1	1	FALSE	0.3	1
#E41A1C	173	0.144797108498902	1	1	FALSE	0.3	1
#E41A1C	174	0.145874814036058	1	1	FALSE	0.3	1
#E41A1C	175	0.146773929605354	1	1	FALSE	0.3	1
#E41A1C	176	0.14734332730078	1	1	FALSE	0.3	1
#E41A1C	177	0.147721836310633	1	1	FALSE	0.3	1
#E41A1C	178	0.147981237085229	1	1	FALSE	0.3	1
#E41A1C	179	0.148350508102602	1	1	FALSE	0.3	1
#E41A1C	180	0.14876568120248	1	1	FALSE	0.3	1
#E41A1C	181	0.149249464179371	1	1	FALSE	0.3	1
#E41A1C	182	0.149593960888644	1	1	FALSE	0.3	1
#E41A1C	183	0.149822722124972	1	1	FALSE	0.3	1
#E41A1C	184	0.150055062653196	1	1	FALSE	0.3	1
#E41A1C	185	0.150276360939041	1	1	FALSE	0.3	1
#E41A1C	186	0.150378569497581	1	1	FALSE	0.3	1
#E41A1C	187	0.150292106881115	1	1	FALSE	0.3	1
#E41A1C	188	0.150096081254895	1	1	FALSE	0.3	1
#E41A1C	189	0.149987609274603	1	1	FALSE	0.3	1
#E41A1C	190	0.14985428507543	1	1	FALSE	0.3	1
#E41A1C	191	0.14971933401845	1	1	FALSE	0.3	1
#E41A1C	192	0.149483584768125	1	1	FALSE	0.3	1
#E41A1C	193	0.149386093561757	1	1	FALSE	0.3	1
#E41A1C	194	0.149012600439433	1	1	FALSE	0.3	1
#E41A1C	195	0.148806779405557	1	1	FALSE	0.3	1
#E41A1C	196	0.148431057609599	1	1	FALSE	0.3	1
#E41A1C	197	0.148000422163953	1	1	FALSE	0.3	1
#E41A1C	198	0.147406544441169	1	1	FALSE	0.3	1
#E41A1C	199	0.146829687989035	1	1	FALSE	0.3	1
#E41A1C	200	0.146249246516027	1	1	FALSE	0.3	1
#E41A1C	201	0.145644057966571	1	1	FALSE	0.3	1
#E41A1C	202	0.144991505634585	1	1	FALSE	0.3	1
#E41A1C	203	0.144151050393762	1	1	FALSE	0.3	1
#E41A1C	204	0.143118904279693	1	1	FALSE	0.3	1
#E41A1C	205	0.142165430762297	1	1	FALSE	0.3	1
#E41A1C	206	0.141229713066923	1	1	FALSE	0.3	1
#E41A1C	207	0.140456424055902	1	1	FALSE	0.3	1
#E41A1C	208	0.139760855146003	1	1	FALSE	0.3	1
#E41A1C	209	0.139025130649093	1	1	FALSE	0.3	1
#E41A1C	210	0.138341328566638	1	1	FALSE	0.3	1
#E41A1C	211	0.137900472325355	1	1	FALSE	0.3	1
#E41A1C	212	0.137643488859682	1	1	FALSE	0.3	1
#E41A1C	213	0.137153268637908	1	1	FALSE	0.3	1
#E41A1C	214	0.136687835273749	1	1	FALSE	0.3	1
#E41A1C	215	0.136202641666553	1	1	FALSE	0.3	1
#E41A1C	216	0.13578640951066	1	1	FALSE	0.3	1
#E41A1C	217	0.135453309181265	1	1	FALSE	0.3	1
#E41A1C	218	0.13529930606397	1	1	FALSE	0.3	1
#E41A1C	219	0.135263406192299	1	1	FALSE	0.3	1
#E41A1C	220	0.1355569642401	1	1	FALSE	0.3	1
#E41A1C	221	0.13601373144768	1	1	FALSE	0.3	1
#E41A1C	222	0.136530081419104	1	1	FALSE	0.3	1
#E41A1C	223	0.137006051299346	1	1	FALSE	0.3	1
#E41A1C	224	0.137495529378159	1	1	FALSE	0.3	1
#E41A1C	225	0.137962691015605	1	1	FALSE	0.3	1
#E41A1C	226	0.138287016251539	1	1	FALSE	0.3	1
#E41A1C	227	0.138578166281212	1	1	FALSE	0.3	1
#E41A1C	228	0.138729785457862	1	1	FALSE	0.3	1
#E41A1C	229	0.139301771070578	1	1	FALSE	0.3	1
#E41A1C	230	0.139992381428171	1	1	FALSE	0.3	1
#E41A1C	231	0.141016855239661	1	1	FALSE	0.3	1
#E41A1C	232	0.141781291810293	1	1	FALSE	0.3	1
#E41A1C	233	0.142664924900342	1	1	FALSE	0.3	1
#E41A1C	234	0.143491722265205	1	1	FALSE	0.3	1
#E41A1C	235	0.144313955453671	1	1	FALSE	0.3	1
#E41A1C	236	0.144957545152442	1	1	FALSE	0.3	1
#E41A1C	237	0.145703281639519	1	1	FALSE	0.3	1
#E41A1C	238	0.146515143002168	1	1	FALSE	0.3	1
#E41A1C	239	0.147333369172969	1	1	FALSE	0.3	1
#E41A1C	240	0.14795457011914	1	1	FALSE	0.3	1
#E41A1C	241	0.148562549739617	1	1	FALSE	0.3	1
#E41A1C	242	0.149015523507717	1	1	FALSE	0.3	1
#E41A1C	243	0.149545514917522	1	1	FALSE	0.3	1
#E41A1C	244	0.149962189963016	1	1	FALSE	0.3	1
#E41A1C	245	0.150157018589409	1	1	FALSE	0.3	1
#E41A1C	246	0.150102764211648	1	1	FALSE	0.3	1
#E41A1C	247	0.149816657470388	1	1	FALSE	0.3	1
#E41A1C	248	0.149462425135479	1	1	FALSE	0.3	1
#E41A1C	249	0.149169535970907	1	1	FALSE	0.3	1
#E41A1C	250	0.148838448391472	1	1	FALSE	0.3	1
#E41A1C	251	0.148551865274264	1	1	FALSE	0.3	1
#E41A1C	252	0.148318806200768	1	1	FALSE	0.3	1
#E41A1C	253	0.148053059335111	1	1	FALSE	0.3	1
#E41A1C	254	0.147749143307079	1	1	FALSE	0.3	1
#E41A1C	255	0.147330317394166	1	1	FALSE	0.3	1
#E41A1C	256	0.146943198481347	1	1	FALSE	0.3	1
#E41A1C	257	0.146513842845271	1	1	FALSE	0.3	1
#E41A1C	258	0.146169572865951	1	1	FALSE	0.3	1
#E41A1C	259	0.145620038547847	1	1	FALSE	0.3	1
#E41A1C	260	0.145106539097778	1	1	FALSE	0.3	1
#E41A1C	261	0.144472905035179	1	1	FALSE	0.3	1
#E41A1C	262	0.14389980340872	1	1	FALSE	0.3	1
#E41A1C	263	0.143247863366795	1	1	FALSE	0.3	1
#E41A1C	264	0.14256864181385	1	1	FALSE	0.3	1
#E41A1C	265	0.141833711000896	1	1	FALSE	0.3	1
#E41A1C	266	0.141209941913507	1	1	FALSE	0.3	1
#E41A1C	267	0.140462966530106	1	1	FALSE	0.3	1
#E41A1C	268	0.139744306024192	1	1	FALSE	0.3	1
#E41A1C	269	0.139024486271546	1	1	FALSE	0.3	1
#E41A1C	270	0.138314140180391	1	1	FALSE	0.3	1
#E41A1C	271	0.137464915945633	1	1	FALSE	0.3	1
#E41A1C	272	0.136605335537021	1	1	FALSE	0.3	1
#E41A1C	273	0.135811313989262	1	1	FALSE	0.3	1
#E41A1C	274	0.135056060050305	1	1	FALSE	0.3	1
#E41A1C	275	0.134163310523039	1	1	FALSE	0.3	1
#E41A1C	276	0.13343498190788	1	1	FALSE	0.3	1
#E41A1C	277	0.132714670137456	1	1	FALSE	0.3	1
#E41A1C	278	0.13210975222549	1	1	FALSE	0.3	1
#E41A1C	279	0.131399281801225	1	1	FALSE	0.3	1
#E41A1C	280	0.130741793810296	1	1	FALSE	0.3	1
#E41A1C	281	0.130043750792851	1	1	FALSE	0.3	1
#E41A1C	282	0.129360092524942	1	1	FALSE	0.3	1
#E41A1C	283	0.128671553983492	1	1	FALSE	0.3	1
#E41A1C	284	0.128072262158917	1	1	FALSE	0.3	1
#E41A1C	285	0.127547476337898	1	1	FALSE	0.3	1
#E41A1C	286	0.126879014758146	1	1	FALSE	0.3	1
#E41A1C	287	0.126353523182759	1	1	FALSE	0.3	1
#E41A1C	288	0.125746441649766	1	1	FALSE	0.3	1
#E41A1C	289	0.125305178941564	1	1	FALSE	0.3	1
#E41A1C	290	0.124859358112712	1	1	FALSE	0.3	1
#E41A1C	291	0.124458160064199	1	1	FALSE	0.3	1
#E41A1C	292	0.124120551652521	1	1	FALSE	0.3	1
#E41A1C	293	0.123795066393527	1	1	FALSE	0.3	1
#E41A1C	294	0.123672102205169	1	1	FALSE	0.3	1
#E41A1C	295	0.123432997613469	1	1	FALSE	0.3	1
#E41A1C	296	0.123238953971698	1	1	FALSE	0.3	1
#E41A1C	297	0.122987201254798	1	1	FALSE	0.3	1
#E41A1C	298	0.12286644742565	1	1	FALSE	0.3	1
#E41A1C	299	0.122639265490669	1	1	FALSE	0.3	1
#E41A1C	300	0.122612215671588	1	1	FALSE	0.3	1
#E41A1C	301	0.122582501681014	1	1	FALSE	0.3	1
#E41A1C	302	0.12262036743896	1	1	FALSE	0.3	1
#E41A1C	303	0.122687668556264	1	1	FALSE	0.3	1
#E41A1C	304	0.122783696838165	1	1	FALSE	0.3	1
#E41A1C	305	0.122965991692103	1	1	FALSE	0.3	1
#E41A1C	306	0.123274400093529	1	1	FALSE	0.3	1
#E41A1C	307	0.123487652178159	1	1	FALSE	0.3	1
#E41A1C	308	0.123621910792596	1	1	FALSE	0.3	1
#E41A1C	309	0.123780613438343	1	1	FALSE	0.3	1
#E41A1C	310	0.123931370580711	1	1	FALSE	0.3	1
#E41A1C	311	0.124201404999857	1	1	FALSE	0.3	1
#E41A1C	312	0.124566015225667	1	1	FALSE	0.3	1
#E41A1C	313	0.124883638011058	1	1	FALSE	0.3	1
#E41A1C	314	0.125246055691698	1	1	FALSE	0.3	1
#E41A1C	315	0.125543314305163	1	1	FALSE	0.3	1
#E41A1C	316	0.12581751326678	1	1	FALSE	0.3	1
#E41A1C	317	0.126038786352473	1	1	FALSE	0.3	1
#E41A1C	318	0.126296379832642	1	1	FALSE	0.3	1
#E41A1C	319	0.12655230067979	1	1	FALSE	0.3	1
#E41A1C	320	0.126872916977651	1	1	FALSE	0.3	1
#E41A1C	321	0.127124162551903	1	1	FALSE	0.3	1
#E41A1C	322	0.127491488502202	1	1	FALSE	0.3	1
#E41A1C	323	0.127733218908409	1	1	FALSE	0.3	1
#E41A1C	324	0.127957092918365	1	1	FALSE	0.3	1
#E41A1C	325	0.12811277794882	1	1	FALSE	0.3	1
#E41A1C	326	0.128351747264636	1	1	FALSE	0.3	1
#E41A1C	327	0.128570996368341	1	1	FALSE	0.3	1
#E41A1C	328	0.128829282629332	1	1	FALSE	0.3	1
#E41A1C	329	0.129020241525275	1	1	FALSE	0.3	1
#E41A1C	330	0.129390884934745	1	1	FALSE	0.3	1
#E41A1C	331	0.129739542339995	1	1	FALSE	0.3	1
#E41A1C	332	0.130134178740612	1	1	FALSE	0.3	1
#E41A1C	333	0.130460406572185	1	1	FALSE	0.3	1
#E41A1C	334	0.130826865179971	1	1	FALSE	0.3	1
#E41A1C	335	0.131240994902792	1	1	FALSE	0.3	1
#E41A1C	336	0.131450134845364	1	1	FALSE	0.3	1
#E41A1C	337	0.131644028685697	1	1	FALSE	0.3	1
#E41A1C	338	0.13183954479271	1	1	FALSE	0.3	1
#E41A1C	339	0.132187615246959	1	1	FALSE	0.3	1
#E41A1C	340	0.132549382900149	1	1	FALSE	0.3	1
#E41A1C	341	0.133016595327726	1	1	FALSE	0.3	1
#E41A1C	342	0.133392754032885	1	1	FALSE	0.3	1
#E41A1C	343	0.133894574544054	1	1	FALSE	0.3	1
#E41A1C	344	0.134376819574939	1	1	FALSE	0.3	1
#E41A1C	345	0.134883449289801	1	1	FALSE	0.3	1
#E41A1C	346	0.135230106738205	1	1	FALSE	0.3	1
#E41A1C	347	0.135669752412394	1	1	FALSE	0.3	1
#E41A1C	348	0.136074180187557	1	1	FALSE	0.3	1
#E41A1C	349	0.136527359971329	1	1	FALSE	0.3	1
#E41A1C	350	0.136785423781189	1	1	FALSE	0.3	1
#E41A1C	351	0.13716358649376	1	1	FALSE	0.3	1
#E41A1C	352	0.137511817605509	1	1	FALSE	0.3	1
#E41A1C	353	0.137918778859243	1	1	FALSE	0.3	1
#E41A1C	354	0.138323121904234	1	1	FALSE	0.3	1
#E41A1C	355	0.138762443559274	1	1	FALSE	0.3	1
#E41A1C	356	0.139191556411486	1	1	FALSE	0.3	1
#E41A1C	357	0.139757901861948	1	1	FALSE	0.3	1
#E41A1C	358	0.140148993402879	1	1	FALSE	0.3	1
#E41A1C	359	0.140589654479666	1	1	FALSE	0.3	1
#E41A1C	360	0.14109857286955	1	1	FALSE	0.3	1
#E41A1C	361	0.141537172960608	1	1	FALSE	0.3	1
#E41A1C	362	0.142028593917453	1	1	FALSE	0.3	1
#E41A1C	363	0.142586079748397	1	1	FALSE	0.3	1
#E41A1C	364	0.14315172763056	1	1	FALSE	0.3	1
#E41A1C	365	0.14369353965811	1	1	FALSE	0.3	1
#E41A1C	366	0.144073575979665	1	1	FALSE	0.3	1
#E41A1C	367	0.144452050812149	1	1	FALSE	0.3	1
#E41A1C	368	0.144819280317746	1	1	FALSE	0.3	1
#E41A1C	369	0.145184657364133	1	1	FALSE	0.3	1
#E41A1C	370	0.145475813301215	1	1	FALSE	0.3	1
#E41A1C	371	0.145797713697475	1	1	FALSE	0.3	1
#E41A1C	372	0.146092433613693	1	1	FALSE	0.3	1
#E41A1C	373	0.146415334546341	1	1	FALSE	0.3	1
#E41A1C	374	0.146652016460189	1	1	FALSE	0.3	1
#E41A1C	375	0.1468060899192	1	1	FALSE	0.3	1
#E41A1C	376	0.146945297651731	1	1	FALSE	0.3	1
#E41A1C	377	0.147078854524984	1	1	FALSE	0.3	1
#E41A1C	378	0.147147977983102	1	1	FALSE	0.3	1
#E41A1C	379	0.14726088862692	1	1	FALSE	0.3	1
#E41A1C	380	0.14715549798171	1	1	FALSE	0.3	1
#E41A1C	381	0.14703083436293	1	1	FALSE	0.3	1
#E41A1C	382	0.146863308349114	1	1	FALSE	0.3	1
#E41A1C	383	0.14683314973912	1	1	FALSE	0.3	1
#E41A1C	384	0.146747683991795	1	1	FALSE	0.3	1
#E41A1C	385	0.146699234321183	1	1	FALSE	0.3	1
#E41A1C	386	0.146613499462582	1	1	FALSE	0.3	1
#E41A1C	387	0.146537159294393	1	1	FALSE	0.3	1
#E41A1C	388	0.146411554495474	1	1	FALSE	0.3	1
#E41A1C	389	0.146246604793778	1	1	FALSE	0.3	1
#E41A1C	390	0.146082355157877	1	1	FALSE	0.3	1
#E41A1C	391	0.145917492384453	1	1	FALSE	0.3	1
#E41A1C	392	0.145715312904596	1	1	FALSE	0.3	1
#E41A1C	393	0.14557617111893	1	1	FALSE	0.3	1
#E41A1C	394	0.145412183291153	1	1	FALSE	0.3	1
#E41A1C	395	0.145345438646198	1	1	FALSE	0.3	1
#E41A1C	396	0.14514762526963	1	1	FALSE	0.3	1
#E41A1C	397	0.144997343375429	1	1	FALSE	0.3	1
#E41A1C	398	0.144742995035332	1	1	FALSE	0.3	1
#E41A1C	399	0.144572332067859	1	1	FALSE	0.3	1
#E41A1C	400	0.144300095674324	1	1	FALSE	0.3	1
#E41A1C	401	0.144121151581527	1	1	FALSE	0.3	1
#E41A1C	402	0.143863725121448	1	1	FALSE	0.3	1
#E41A1C	403	0.143677908284406	1	1	FALSE	0.3	1
#E41A1C	404	0.143462992517891	1	1	FALSE	0.3	1
#E41A1C	405	0.143369408482509	1	1	FALSE	0.3	1
#E41A1C	406	0.143200566881205	1	1	FALSE	0.3	1
#E41A1C	407	0.143114490418126	1	1	FALSE	0.3	1
#E41A1C	408	0.142998972160756	1	1	FALSE	0.3	1
#E41A1C	409	0.142849540658536	1	1	FALSE	0.3	1
#E41A1C	410	0.142706933606798	1	1	FALSE	0.3	1
#E41A1C	411	0.142563859364555	1	1	FALSE	0.3	1
#E41A1C	412	0.142395370583125	1	1	FALSE	0.3	1
#E41A1C	413	0.142314027840534	1	1	FALSE	0.3	1
#E41A1C	414	0.142346715736443	1	1	FALSE	0.3	1
#E41A1C	415	0.142328269781806	1	1	FALSE	0.3	1
#E41A1C	416	0.142384698367811	1	1	FALSE	0.3	1
#E41A1C	417	0.142464162360446	1	1	FALSE	0.3	1
#E41A1C	418	0.1424700356666	1	1	FALSE	0.3	1
#E41A1C	419	0.142409903705874	1	1	FALSE	0.3	1
#E41A1C	420	0.142302330923741	1	1	FALSE	0.3	1
#E41A1C	421	0.14226044403177	1	1	FALSE	0.3	1
#E41A1C	422	0.142224801149906	1	1	FALSE	0.3	1
#E41A1C	423	0.142265795864426	1	1	FALSE	0.3	1
#E41A1C	424	0.142391636877313	1	1	FALSE	0.3	1
#E41A1C	425	0.142524077776277	1	1	FALSE	0.3	1
#E41A1C	426	0.14255896358177	1	1	FALSE	0.3	1
#E41A1C	427	0.14254257187478	1	1	FALSE	0.3	1
#E41A1C	428	0.142521309734535	1	1	FALSE	0.3	1
#E41A1C	429	0.14248226469308	1	1	FALSE	0.3	1
#E41A1C	430	0.142439649870447	1	1	FALSE	0.3	1
#E41A1C	431	0.142337675722697	1	1	FALSE	0.3	1
#E41A1C	432	0.142281477615417	1	1	FALSE	0.3	1
#E41A1C	433	0.14221378939404	1	1	FALSE	0.3	1
#E41A1C	434	0.14222632576297	1	1	FALSE	0.3	1
#E41A1C	435	0.142210732761232	1	1	FALSE	0.3	1
#E41A1C	436	0.142160877347635	1	1	FALSE	0.3	1
#E41A1C	437	0.141952756790616	1	1	FALSE	0.3	1
#E41A1C	438	0.141753476292492	1	1	FALSE	0.3	1
#E41A1C	439	0.141532721432538	1	1	FALSE	0.3	1
#E41A1C	440	0.141248856024992	1	1	FALSE	0.3	1
#E41A1C	441	0.140892480489018	1	1	FALSE	0.3	1
#E41A1C	442	0.140695228692828	1	1	FALSE	0.3	1
#E41A1C	443	0.140526373744663	1	1	FALSE	0.3	1
#E41A1C	444	0.140413557367926	1	1	FALSE	0.3	1
#E41A1C	445	0.140181107481626	1	1	FALSE	0.3	1
#E41A1C	446	0.139909710720897	1	1	FALSE	0.3	1
#E41A1C	447	0.139558966640226	1	1	FALSE	0.3	1
#E41A1C	448	0.139282799110875	1	1	FALSE	0.3	1
#E41A1C	449	0.138980178639562	1	1	FALSE	0.3	1
#E41A1C	450	0.13863094833964	1	1	FALSE	0.3	1
#E41A1C	451	0.138238149754177	1	1	FALSE	0.3	1
#E41A1C	452	0.13785468840388	1	1	FALSE	0.3	1
#E41A1C	453	0.137485427515476	1	1	FALSE	0.3	1
#E41A1C	454	0.13704423643038	1	1	FALSE	0.3	1
#E41A1C	455	0.136577064047394	1	1	FALSE	0.3	1
#E41A1C	456	0.136072192517721	1	1	FALSE	0.3	1
#E41A1C	457	0.135584965079786	1	1	FALSE	0.3	1
#E41A1C	458	0.135126296740961	1	1	FALSE	0.3	1
#E41A1C	459	0.134646928008025	1	1	FALSE	0.3	1
#E41A1C	460	0.134079884721718	1	1	FALSE	0.3	1
#E41A1C	461	0.13351979667539	1	1	FALSE	0.3	1
#E41A1C	462	0.132981853175294	1	1	FALSE	0.3	1
#E41A1C	463	0.132547247617436	1	1	FALSE	0.3	1
#E41A1C	464	0.132076668233853	1	1	FALSE	0.3	1
#E41A1C	465	0.131597041117047	1	1	FALSE	0.3	1
#E41A1C	466	0.131200983603877	1	1	FALSE	0.3	1
#E41A1C	467	0.130853947396797	1	1	FALSE	0.3	1
#E41A1C	468	0.130453736240504	1	1	FALSE	0.3	1
#E41A1C	469	0.130037005933866	1	1	FALSE	0.3	1
#E41A1C	470	0.129675523630065	1	1	FALSE	0.3	1
#E41A1C	471	0.129421057025087	1	1	FALSE	0.3	1
#E41A1C	472	0.129210665760935	1	1	FALSE	0.3	1
#E41A1C	473	0.128935910979916	1	1	FALSE	0.3	1
#E41A1C	474	0.12872975323549	1	1	FALSE	0.3	1
#E41A1C	475	0.128469201311394	1	1	FALSE	0.3	1
#E41A1C	476	0.12818062546389	1	1	FALSE	0.3	1
#E41A1C	477	0.127912946921447	1	1	FALSE	0.3	1
#E41A1C	478	0.127664024735881	1	1	FALSE	0.3	1
#E41A1C	479	0.127372225722726	1	1	FALSE	0.3	1
#E41A1C	480	0.127100693721634	1	1	FALSE	0.3	1
#E41A1C	481	0.126819696122043	1	1	FALSE	0.3	1
#E41A1C	482	0.126635291073085	1	1	FALSE	0.3	1
#E41A1C	483	0.126438616043099	1	1	FALSE	0.3	1
#E41A1C	484	0.126306631123063	1	1	FALSE	0.3	1
#E41A1C	485	0.126193195763174	1	1	FALSE	0.3	1
#E41A1C	486	0.126147880025418	1	1	FALSE	0.3	1
#E41A1C	487	0.126055314904315	1	1	FALSE	0.3	1
#E41A1C	488	0.126001217204097	1	1	FALSE	0.3	1
#E41A1C	489	0.12599867391382	1	1	FALSE	0.3	1
#E41A1C	490	0.125971189931382	1	1	FALSE	0.3	1
#E41A1C	491	0.126055733620889	1	1	FALSE	0.3	1
#E41A1C	492	0.126160797039879	1	1	FALSE	0.3	1
#E41A1C	493	0.126363456870796	1	1	FALSE	0.3	1
#E41A1C	494	0.126601949032983	1	1	FALSE	0.3	1
#E41A1C	495	0.126878903660762	1	1	FALSE	0.3	1
#E41A1C	496	0.127085329646383	1	1	FALSE	0.3	1
#E41A1C	497	0.12731963596987	1	1	FALSE	0.3	1
#E41A1C	498	0.127470302309805	1	1	FALSE	0.3	1
#E41A1C	499	0.127634668600722	1	1	FALSE	0.3	1
#E41A1C	500	0.127858403359505	1	1	FALSE	0.3	1
#E41A1C	501	0.128066033082157	1	1	FALSE	0.3	1
#E41A1C	502	0.128265648581397	1	1	FALSE	0.3	1
#E41A1C	503	0.128531174614647	1	1	FALSE	0.3	1
#E41A1C	504	0.1288115057095	1	1	FALSE	0.3	1
#E41A1C	505	0.129043273088205	1	1	FALSE	0.3	1
#E41A1C	506	0.129267327269974	1	1	FALSE	0.3	1
#E41A1C	507	0.129458353008451	1	1	FALSE	0.3	1
#E41A1C	508	0.129643602948585	1	1	FALSE	0.3	1
#E41A1C	509	0.129903143996304	1	1	FALSE	0.3	1
#E41A1C	510	0.130102647565102	1	1	FALSE	0.3	1
#E41A1C	511	0.130395839074198	1	1	FALSE	0.3	1
#E41A1C	512	0.130574787541952	1	1	FALSE	0.3	1
#E41A1C	513	0.130882272916013	1	1	FALSE	0.3	1
#E41A1C	514	0.131051672851185	1	1	FALSE	0.3	1
#E41A1C	515	0.131339076901985	1	1	FALSE	0.3	1
#E41A1C	516	0.131545840929025	1	1	FALSE	0.3	1
#E41A1C	517	0.131786791804559	1	1	FALSE	0.3	1
#E41A1C	518	0.131960992836931	1	1	FALSE	0.3	1
#E41A1C	519	0.132301077319624	1	1	FALSE	0.3	1
#E41A1C	520	0.13251868652311	1	1	FALSE	0.3	1
#E41A1C	521	0.132823550874308	1	1	FALSE	0.3	1
#E41A1C	522	0.133034247676269	1	1	FALSE	0.3	1
#E41A1C	523	0.133382041175743	1	1	FALSE	0.3	1
#E41A1C	524	0.133580205224984	1	1	FALSE	0.3	1
#E41A1C	525	0.1338617681218	1	1	FALSE	0.3	1
#E41A1C	526	0.13418227184938	1	1	FALSE	0.3	1
#E41A1C	527	0.134510186607115	1	1	FALSE	0.3	1
#E41A1C	528	0.134858761802264	1	1	FALSE	0.3	1
#E41A1C	529	0.135213200912133	1	1	FALSE	0.3	1
#E41A1C	530	0.13557609413169	1	1	FALSE	0.3	1
#E41A1C	531	0.13588210707328	1	1	FALSE	0.3	1
#E41A1C	532	0.136167679419493	1	1	FALSE	0.3	1
#E41A1C	533	0.136493737128886	1	1	FALSE	0.3	1
#E41A1C	534	0.136757105320904	1	1	FALSE	0.3	1
#E41A1C	535	0.136995967429805	1	1	FALSE	0.3	1
#E41A1C	536	0.137245057045392	1	1	FALSE	0.3	1
#E41A1C	537	0.137450731243713	1	1	FALSE	0.3	1
#E41A1C	538	0.137750646690695	1	1	FALSE	0.3	1
#E41A1C	539	0.138017725472378	1	1	FALSE	0.3	1
#E41A1C	540	0.138319356023382	1	1	FALSE	0.3	1
#E41A1C	541	0.138582573251716	1	1	FALSE	0.3	1
#E41A1C	542	0.138808625660852	1	1	FALSE	0.3	1
#E41A1C	543	0.139128778694643	1	1	FALSE	0.3	1
#E41A1C	544	0.139385355915068	1	1	FALSE	0.3	1
#E41A1C	545	0.13969942757388	1	1	FALSE	0.3	1
#E41A1C	546	0.139943223567786	1	1	FALSE	0.3	1
#E41A1C	547	0.140183856112425	1	1	FALSE	0.3	1
#E41A1C	548	0.140347345406262	1	1	FALSE	0.3	1
#E41A1C	549	0.140545977725485	1	1	FALSE	0.3	1
#E41A1C	550	0.140658647538502	1	1	FALSE	0.3	1
#E41A1C	551	0.140884801293428	1	1	FALSE	0.3	1
#E41A1C	552	0.141000450837962	1	1	FALSE	0.3	1
#E41A1C	553	0.14116388873043	1	1	FALSE	0.3	1
#E41A1C	554	0.141240306645014	1	1	FALSE	0.3	1
#E41A1C	555	0.141370551371221	1	1	FALSE	0.3	1
#E41A1C	556	0.14148903395319	1	1	FALSE	0.3	1
#E41A1C	557	0.141701368453858	1	1	FALSE	0.3	1
#E41A1C	558	0.141772775547424	1	1	FALSE	0.3	1
#E41A1C	559	0.141928973359931	1	1	FALSE	0.3	1
#E41A1C	560	0.142019319827627	1	1	FALSE	0.3	1
#E41A1C	561	0.142222938841148	1	1	FALSE	0.3	1
#E41A1C	562	0.14229344691254	1	1	FALSE	0.3	1
#E41A1C	563	0.14241884571386	1	1	FALSE	0.3	1
#E41A1C	564	0.142458730505633	1	1	FALSE	0.3	1
#E41A1C	565	0.142596761958522	1	1	FALSE	0.3	1
#E41A1C	566	0.142638572271044	1	1	FALSE	0.3	1
#E41A1C	567	0.142760291196062	1	1	FALSE	0.3	1
#E41A1C	568	0.142793470698284	1	1	FALSE	0.3	1
#E41A1C	569	0.142947722065499	1	1	FALSE	0.3	1
#E41A1C	570	0.142937263511255	1	1	FALSE	0.3	1
#E41A1C	571	0.143053492346309	1	1	FALSE	0.3	1
#E41A1C	572	0.143088682066366	1	1	FALSE	0.3	1
#E41A1C	573	0.143186725427033	1	1	FALSE	0.3	1
#E41A1C	574	0.143225118287289	1	1	FALSE	0.3	1
#E41A1C	575	0.143370699032503	1	1	FALSE	0.3	1
#E41A1C	576	0.143435142608678	1	1	FALSE	0.3	1
#E41A1C	577	0.143565661095578	1	1	FALSE	0.3	1
#E41A1C	578	0.143636442468192	1	1	FALSE	0.3	1
#E41A1C	579	0.143824971277872	1	1	FALSE	0.3	1
#E41A1C	580	0.143910719379119	1	1	FALSE	0.3	1
#E41A1C	581	0.144134075614373	1	1	FALSE	0.3	1
#E41A1C	582	0.144237498415353	1	1	FALSE	0.3	1
#E41A1C	583	0.144446365277522	1	1	FALSE	0.3	1
#E41A1C	584	0.144501452280881	1	1	FALSE	0.3	1
#E41A1C	585	0.144685909260036	1	1	FALSE	0.3	1
#E41A1C	586	0.144759264564262	1	1	FALSE	0.3	1
#E41A1C	587	0.144866350954529	1	1	FALSE	0.3	1
#E41A1C	588	0.144878017243954	1	1	FALSE	0.3	1
#E41A1C	589	0.144903161174396	1	1	FALSE	0.3	1
#E41A1C	590	0.144899480409167	1	1	FALSE	0.3	1
#E41A1C	591	0.144863848101897	1	1	FALSE	0.3	1
#E41A1C	592	0.144804110634534	1	1	FALSE	0.3	1
#E41A1C	593	0.14473941721296	1	1	FALSE	0.3	1
#E41A1C	594	0.144684511114738	1	1	FALSE	0.3	1
#E41A1C	595	0.144628617674963	1	1	FALSE	0.3	1
#E41A1C	596	0.144561209357422	1	1	FALSE	0.3	1
#E41A1C	597	0.144509132460078	1	1	FALSE	0.3	1
#E41A1C	598	0.144467839558425	1	1	FALSE	0.3	1
#E41A1C	599	0.144390856150141	1	1	FALSE	0.3	1
#E41A1C	600	0.144177319866989	1	1	FALSE	0.3	1
#E41A1C	601	0.14394671648682	1	1	FALSE	0.3	1
#E41A1C	602	0.143718626445634	1	1	FALSE	0.3	1
#E41A1C	603	0.143569378313562	1	1	FALSE	0.3	1
#E41A1C	604	0.14343141466788	1	1	FALSE	0.3	1
#E41A1C	605	0.143349049275591	1	1	FALSE	0.3	1
#E41A1C	606	0.143305323280918	1	1	FALSE	0.3	1
#E41A1C	607	0.143187844442955	1	1	FALSE	0.3	1
#E41A1C	608	0.14301933103012	1	1	FALSE	0.3	1
#E41A1C	609	0.142770215736628	1	1	FALSE	0.3	1
#E41A1C	610	0.142503901673077	1	1	FALSE	0.3	1
#E41A1C	611	0.142289421265265	1	1	FALSE	0.3	1
#E41A1C	612	0.142065325375221	1	1	FALSE	0.3	1
#E41A1C	613	0.141838569825516	1	1	FALSE	0.3	1
#E41A1C	614	0.141570768071178	1	1	FALSE	0.3	1
#E41A1C	615	0.141333440307526	1	1	FALSE	0.3	1
#E41A1C	616	0.141030958720616	1	1	FALSE	0.3	1
#E41A1C	617	0.140788877179016	1	1	FALSE	0.3	1
#E41A1C	618	0.140443132469292	1	1	FALSE	0.3	1
#E41A1C	619	0.140125699531334	1	1	FALSE	0.3	1
#E41A1C	620	0.13979023072228	1	1	FALSE	0.3	1
#E41A1C	621	0.139521999692834	1	1	FALSE	0.3	1
#E41A1C	622	0.139138842078053	1	1	FALSE	0.3	1
#E41A1C	623	0.138784647134882	1	1	FALSE	0.3	1
#E41A1C	624	0.138420045402346	1	1	FALSE	0.3	1
#E41A1C	625	0.138151840428843	1	1	FALSE	0.3	1
#E41A1C	626	0.137773964832712	1	1	FALSE	0.3	1
#E41A1C	627	0.137549768689827	1	1	FALSE	0.3	1
#E41A1C	628	0.13721218008642	1	1	FALSE	0.3	1
#E41A1C	629	0.136994108452099	1	1	FALSE	0.3	1
#E41A1C	630	0.136642624775321	1	1	FALSE	0.3	1
#E41A1C	631	0.136429001843493	1	1	FALSE	0.3	1
#E41A1C	632	0.13611017296505	1	1	FALSE	0.3	1
#E41A1C	633	0.135911207285559	1	1	FALSE	0.3	1
#E41A1C	634	0.135616972662902	1	1	FALSE	0.3	1
#E41A1C	635	0.135481380718517	1	1	FALSE	0.3	1
#E41A1C	636	0.135281164458037	1	1	FALSE	0.3	1
#E41A1C	637	0.135175410354641	1	1	FALSE	0.3	1
#E41A1C	638	0.134963267062673	1	1	FALSE	0.3	1
#E41A1C	639	0.13485530594805	1	1	FALSE	0.3	1
#E41A1C	640	0.134679675681467	1	1	FALSE	0.3	1
#E41A1C	641	0.134584849441308	1	1	FALSE	0.3	1
#E41A1C	642	0.134283433370498	1	1	FALSE	0.3	1
#E41A1C	643	0.134050656648791	1	1	FALSE	0.3	1
#E41A1C	644	0.133719674089166	1	1	FALSE	0.3	1
#E41A1C	645	0.133585096053878	1	1	FALSE	0.3	1
#E41A1C	646	0.133371492923917	1	1	FALSE	0.3	1
#E41A1C	647	0.133232826158336	1	1	FALSE	0.3	1
#E41A1C	648	0.133006116279754	1	1	FALSE	0.3	1
#E41A1C	649	0.132861553414212	1	1	FALSE	0.3	1
#E41A1C	650	0.132649125053641	1	1	FALSE	0.3	1
#E41A1C	651	0.132537623005879	1	1	FALSE	0.3	1
#E41A1C	652	0.132385438931951	1	1	FALSE	0.3	1
#E41A1C	653	0.132316500656763	1	1	FALSE	0.3	1
#E41A1C	654	0.132157544709499	1	1	FALSE	0.3	1
#E41A1C	655	0.132076496600576	1	1	FALSE	0.3	1
#E41A1C	656	0.131858556835824	1	1	FALSE	0.3	1
#E41A1C	657	0.131718814651644	1	1	FALSE	0.3	1
#E41A1C	658	0.131582460689501	1	1	FALSE	0.3	1
#E41A1C	659	0.131541135330823	1	1	FALSE	0.3	1
#E41A1C	660	0.131481133031662	1	1	FALSE	0.3	1
#E41A1C	661	0.131510200120263	1	1	FALSE	0.3	1
#E41A1C	662	0.131492101361103	1	1	FALSE	0.3	1
#E41A1C	663	0.131472966564637	1	1	FALSE	0.3	1
#E41A1C	664	0.131353759620175	1	1	FALSE	0.3	1
#E41A1C	665	0.131359184797207	1	1	FALSE	0.3	1
#E41A1C	666	0.131304191256118	1	1	FALSE	0.3	1
#E41A1C	667	0.131298687231058	1	1	FALSE	0.3	1
#E41A1C	668	0.131173928627843	1	1	FALSE	0.3	1
#E41A1C	669	0.131018462311951	1	1	FALSE	0.3	1
#E41A1C	670	0.130855760812519	1	1	FALSE	0.3	1
#E41A1C	671	0.130766611964461	1	1	FALSE	0.3	1
#E41A1C	672	0.130636354844249	1	1	FALSE	0.3	1
#E41A1C	673	0.130566069333351	1	1	FALSE	0.3	1
#E41A1C	674	0.130447875868033	1	1	FALSE	0.3	1
#E41A1C	675	0.130287058464972	1	1	FALSE	0.3	1
#E41A1C	676	0.130093369964369	1	1	FALSE	0.3	1
#E41A1C	677	0.129990519497695	1	1	FALSE	0.3	1
#E41A1C	678	0.1298422731136	1	1	FALSE	0.3	1
#E41A1C	679	0.129794886115312	1	1	FALSE	0.3	1
#E41A1C	680	0.129695488916504	1	1	FALSE	0.3	1
#E41A1C	681	0.129665955105032	1	1	FALSE	0.3	1
#E41A1C	682	0.129658784962957	1	1	FALSE	0.3	1
#E41A1C	683	0.12966967256602	1	1	FALSE	0.3	1
#E41A1C	684	0.129710490545211	1	1	FALSE	0.3	1
#E41A1C	685	0.129754553005969	1	1	FALSE	0.3	1
#E41A1C	686	0.129722958402871	1	1	FALSE	0.3	1
#E41A1C	687	0.129692053021896	1	1	FALSE	0.3	1
#E41A1C	688	0.129727602321524	1	1	FALSE	0.3	1
#E41A1C	689	0.129743462787773	1	1	FALSE	0.3	1
#E41A1C	690	0.129846036178756	1	1	FALSE	0.3	1
#E41A1C	691	0.129887374474798	1	1	FALSE	0.3	1
#E41A1C	692	0.129971617701628	1	1	FALSE	0.3	1
#E41A1C	693	0.130004754219995	1	1	FALSE	0.3	1
#E41A1C	694	0.130129497452485	1	1	FALSE	0.3	1
#E41A1C	695	0.130264182410505	1	1	FALSE	0.3	1
#E41A1C	696	0.130468738062503	1	1	FALSE	0.3	1
#E41A1C	697	0.130701995224212	1	1	FALSE	0.3	1
#E41A1C	698	0.130895578370616	1	1	FALSE	0.3	1
#E41A1C	699	0.13105684696914	1	1	FALSE	0.3	1
#E41A1C	700	0.131216676789038	1	1	FALSE	0.3	1
#E41A1C	701	0.13141279921326	1	1	FALSE	0.3	1
#E41A1C	702	0.131652482651109	1	1	FALSE	0.3	1
#E41A1C	703	0.131899383331278	1	1	FALSE	0.3	1
#E41A1C	704	0.132144430968034	1	1	FALSE	0.3	1
#E41A1C	705	0.132353363114662	1	1	FALSE	0.3	1
#E41A1C	706	0.132656666769227	1	1	FALSE	0.3	1
#E41A1C	707	0.132878820269117	1	1	FALSE	0.3	1
#E41A1C	708	0.133177527090114	1	1	FALSE	0.3	1
#E41A1C	709	0.133473560875372	1	1	FALSE	0.3	1
#E41A1C	710	0.133767031258077	1	1	FALSE	0.3	1
#E41A1C	711	0.133981776200729	1	1	FALSE	0.3	1
#E41A1C	712	0.134261619194416	1	1	FALSE	0.3	1
#E41A1C	713	0.134447330584894	1	1	FALSE	0.3	1
#E41A1C	714	0.134622953925009	1	1	FALSE	0.3	1
#E41A1C	715	0.134806997546971	1	1	FALSE	0.3	1
#E41A1C	716	0.135081607336326	1	1	FALSE	0.3	1
#E41A1C	717	0.135248884687532	1	1	FALSE	0.3	1
#E41A1C	718	0.135534586840096	1	1	FALSE	0.3	1
#E41A1C	719	0.135728220263144	1	1	FALSE	0.3	1
#E41A1C	720	0.135974438776425	1	1	FALSE	0.3	1
#E41A1C	721	0.136163105693141	1	1	FALSE	0.3	1
#E41A1C	722	0.136385070090023	1	1	FALSE	0.3	1
#E41A1C	723	0.136551671315446	1	1	FALSE	0.3	1
#E41A1C	724	0.13674225800985	1	1	FALSE	0.3	1
#E41A1C	725	0.136845186378162	1	1	FALSE	0.3	1
#E41A1C	726	0.1370318952461	1	1	FALSE	0.3	1
#E41A1C	727	0.137209352824434	1	1	FALSE	0.3	1
#E41A1C	728	0.137436265639774	1	1	FALSE	0.3	1
#E41A1C	729	0.137626375952603	1	1	FALSE	0.3	1
#E41A1C	730	0.137930178469501	1	1	FALSE	0.3	1
#E41A1C	731	0.13814925241239	1	1	FALSE	0.3	1
#E41A1C	732	0.138450722123855	1	1	FALSE	0.3	1
#E41A1C	733	0.138635665227317	1	1	FALSE	0.3	1
#E41A1C	734	0.138869129097284	1	1	FALSE	0.3	1
#E41A1C	735	0.139031066770026	1	1	FALSE	0.3	1
#E41A1C	736	0.139250078108345	1	1	FALSE	0.3	1
#E41A1C	737	0.139440658657901	1	1	FALSE	0.3	1
#E41A1C	738	0.1397316862722	1	1	FALSE	0.3	1
#E41A1C	739	0.13995221165123	1	1	FALSE	0.3	1
#E41A1C	740	0.140241076406076	1	1	FALSE	0.3	1
#E41A1C	741	0.140466387902341	1	1	FALSE	0.3	1
#E41A1C	742	0.140716791217624	1	1	FALSE	0.3	1
#E41A1C	743	0.140933065909001	1	1	FALSE	0.3	1
#E41A1C	744	0.14108581994218	1	1	FALSE	0.3	1
#E41A1C	745	0.141234553544544	1	1	FALSE	0.3	1
#E41A1C	746	0.141412066361939	1	1	FALSE	0.3	1
#E41A1C	747	0.141594107659409	1	1	FALSE	0.3	1
#E41A1C	748	0.141752097298643	1	1	FALSE	0.3	1
#E41A1C	749	0.141864835412284	1	1	FALSE	0.3	1
#E41A1C	750	0.14202350795772	1	1	FALSE	0.3	1
#E41A1C	751	0.142165062881833	1	1	FALSE	0.3	1
#E41A1C	752	0.142265715877991	1	1	FALSE	0.3	1
#E41A1C	753	0.14233597903601	1	1	FALSE	0.3	1
#E41A1C	754	0.142481738560187	1	1	FALSE	0.3	1
#E41A1C	755	0.142513124086682	1	1	FALSE	0.3	1
#E41A1C	756	0.142597971545314	1	1	FALSE	0.3	1
#E41A1C	757	0.142641787089636	1	1	FALSE	0.3	1
#E41A1C	758	0.142691888900271	1	1	FALSE	0.3	1
#E41A1C	759	0.142765499993364	1	1	FALSE	0.3	1
#E41A1C	760	0.142880287189023	1	1	FALSE	0.3	1
#E41A1C	761	0.142908870342807	1	1	FALSE	0.3	1
#E41A1C	762	0.142912883960653	1	1	FALSE	0.3	1
#E41A1C	763	0.142889468823232	1	1	FALSE	0.3	1
#E41A1C	764	0.142851251927312	1	1	FALSE	0.3	1
#E41A1C	765	0.142757725907528	1	1	FALSE	0.3	1
#E41A1C	766	0.142711398810386	1	1	FALSE	0.3	1
#E41A1C	767	0.142581939285168	1	1	FALSE	0.3	1
#E41A1C	768	0.142542722877252	1	1	FALSE	0.3	1
#E41A1C	769	0.142528575955199	1	1	FALSE	0.3	1
#E41A1C	770	0.142486784014626	1	1	FALSE	0.3	1
#E41A1C	771	0.142405584162869	1	1	FALSE	0.3	1
#E41A1C	772	0.142394400398632	1	1	FALSE	0.3	1
#E41A1C	773	0.142301266641413	1	1	FALSE	0.3	1
#E41A1C	774	0.142323108017052	1	1	FALSE	0.3	1
#E41A1C	775	0.142248342745883	1	1	FALSE	0.3	1
#E41A1C	776	0.142339816815515	1	1	FALSE	0.3	1
#E41A1C	777	0.142333282145549	1	1	FALSE	0.3	1
#E41A1C	778	0.14234878719898	1	1	FALSE	0.3	1
#E41A1C	779	0.142337036612416	1	1	FALSE	0.3	1
#E41A1C	780	0.142445850512254	1	1	FALSE	0.3	1
#E41A1C	781	0.142433061137363	1	1	FALSE	0.3	1
#E41A1C	782	0.142544046512679	1	1	FALSE	0.3	1
#E41A1C	783	0.142560686332396	1	1	FALSE	0.3	1
#E41A1C	784	0.142615255434589	1	1	FALSE	0.3	1
#E41A1C	785	0.142546724810475	1	1	FALSE	0.3	1
#E41A1C	786	0.14254270834083	1	1	FALSE	0.3	1
#E41A1C	787	0.142440032569566	1	1	FALSE	0.3	1
#E41A1C	788	0.142361198635046	1	1	FALSE	0.3	1
#E41A1C	789	0.142160063943869	1	1	FALSE	0.3	1
#E41A1C	790	0.142062873780694	1	1	FALSE	0.3	1
#E41A1C	791	0.141811430219297	1	1	FALSE	0.3	1
#E41A1C	792	0.141734741278876	1	1	FALSE	0.3	1
#E41A1C	793	0.141528945838459	1	1	FALSE	0.3	1
#E41A1C	794	0.141365372886178	1	1	FALSE	0.3	1
#E41A1C	795	0.14111646884041	1	1	FALSE	0.3	1
#E41A1C	796	0.141046173146318	1	1	FALSE	0.3	1
#E41A1C	797	0.140903598546242	1	1	FALSE	0.3	1
#E41A1C	798	0.14070718838428	1	1	FALSE	0.3	1
#E41A1C	799	0.140438929575337	1	1	FALSE	0.3	1
#E41A1C	800	0.140208087165731	1	1	FALSE	0.3	1
#E41A1C	801	0.139888913092709	1	1	FALSE	0.3	1
#E41A1C	802	0.139712675546177	1	1	FALSE	0.3	1
#E41A1C	803	0.139474415098997	1	1	FALSE	0.3	1
#E41A1C	804	0.139251006909445	1	1	FALSE	0.3	1
#E41A1C	805	0.138941486141577	1	1	FALSE	0.3	1
#E41A1C	806	0.138711337010588	1	1	FALSE	0.3	1
#E41A1C	807	0.138547368232244	1	1	FALSE	0.3	1
#E41A1C	808	0.138352354485527	1	1	FALSE	0.3	1
#E41A1C	809	0.138100212988229	1	1	FALSE	0.3	1
#E41A1C	810	0.137949193547191	1	1	FALSE	0.3	1
#E41A1C	811	0.137742948310969	1	1	FALSE	0.3	1
#E41A1C	812	0.137532690987336	1	1	FALSE	0.3	1
#E41A1C	813	0.137299633213915	1	1	FALSE	0.3	1
#E41A1C	814	0.137094330254311	1	1	FALSE	0.3	1
#E41A1C	815	0.136861565313871	1	1	FALSE	0.3	1
#E41A1C	816	0.136693835781752	1	1	FALSE	0.3	1
#E41A1C	817	0.136580229338811	1	1	FALSE	0.3	1
#E41A1C	818	0.136408510303312	1	1	FALSE	0.3	1
#E41A1C	819	0.136288207282862	1	1	FALSE	0.3	1
#E41A1C	820	0.136128098598828	1	1	FALSE	0.3	1
#E41A1C	821	0.13601077403432	1	1	FALSE	0.3	1
#E41A1C	822	0.135854149320214	1	1	FALSE	0.3	1
#E41A1C	823	0.13568595574661	1	1	FALSE	0.3	1
#E41A1C	824	0.135501063141101	1	1	FALSE	0.3	1
#E41A1C	825	0.135349490950034	1	1	FALSE	0.3	1
#E41A1C	826	0.135151490515349	1	1	FALSE	0.3	1
#E41A1C	827	0.134954412261926	1	1	FALSE	0.3	1
#E41A1C	828	0.134714839943442	1	1	FALSE	0.3	1
#E41A1C	829	0.134546702289217	1	1	FALSE	0.3	1
#E41A1C	830	0.134361738678214	1	1	FALSE	0.3	1
#E41A1C	831	0.134170512817544	1	1	FALSE	0.3	1
#E41A1C	832	0.133950574192754	1	1	FALSE	0.3	1
#E41A1C	833	0.133713147507739	1	1	FALSE	0.3	1
#E41A1C	834	0.133476435745594	1	1	FALSE	0.3	1
#E41A1C	835	0.133297581078982	1	1	FALSE	0.3	1
#E41A1C	836	0.133075483146996	1	1	FALSE	0.3	1
#E41A1C	837	0.132952003065581	1	1	FALSE	0.3	1
#E41A1C	838	0.13287466275457	1	1	FALSE	0.3	1
#E41A1C	839	0.132815677182968	1	1	FALSE	0.3	1
#E41A1C	840	0.13269738251677	1	1	FALSE	0.3	1
#E41A1C	841	0.132601656460612	1	1	FALSE	0.3	1
#E41A1C	842	0.132515541137879	1	1	FALSE	0.3	1
#E41A1C	843	0.132443750556838	1	1	FALSE	0.3	1
#E41A1C	844	0.132343760780515	1	1	FALSE	0.3	1
#E41A1C	845	0.13226427964517	1	1	FALSE	0.3	1
#E41A1C	846	0.132210737266407	1	1	FALSE	0.3	1
#E41A1C	847	0.132131136351856	1	1	FALSE	0.3	1
#E41A1C	848	0.132083493041305	1	1	FALSE	0.3	1
#E41A1C	849	0.131967568650218	1	1	FALSE	0.3	1
#E41A1C	850	0.131890287483122	1	1	FALSE	0.3	1
#E41A1C	851	0.131786381745604	1	1	FALSE	0.3	1
#E41A1C	852	0.131710002553483	1	1	FALSE	0.3	1
#E41A1C	853	0.131607284440513	1	1	FALSE	0.3	1
#E41A1C	854	0.131510337879227	1	1	FALSE	0.3	1
#E41A1C	855	0.131426590873213	1	1	FALSE	0.3	1
#E41A1C	856	0.131384839153014	1	1	FALSE	0.3	1
#E41A1C	857	0.131264761474103	1	1	FALSE	0.3	1
#E41A1C	858	0.131221886276108	1	1	FALSE	0.3	1
#E41A1C	859	0.131104119209128	1	1	FALSE	0.3	1
#E41A1C	860	0.131032311364908	1	1	FALSE	0.3	1
#E41A1C	861	0.13093300852483	1	1	FALSE	0.3	1
#E41A1C	862	0.130922594240247	1	1	FALSE	0.3	1
#E41A1C	863	0.130840106342263	1	1	FALSE	0.3	1
#E41A1C	864	0.130866106854194	1	1	FALSE	0.3	1
#E41A1C	865	0.130803260798782	1	1	FALSE	0.3	1
#E41A1C	866	0.13080624814299	1	1	FALSE	0.3	1
#E41A1C	867	0.130765928260503	1	1	FALSE	0.3	1
#E41A1C	868	0.13079073040543	1	1	FALSE	0.3	1
#E41A1C	869	0.130769324074868	1	1	FALSE	0.3	1
#E41A1C	870	0.130851952879346	1	1	FALSE	0.3	1
#E41A1C	871	0.130875161025472	1	1	FALSE	0.3	1
#E41A1C	872	0.131026537635874	1	1	FALSE	0.3	1
#E41A1C	873	0.131083416895632	1	1	FALSE	0.3	1
#E41A1C	874	0.131209426940115	1	1	FALSE	0.3	1
#E41A1C	875	0.131309578998294	1	1	FALSE	0.3	1
#E41A1C	876	0.131417163455069	1	1	FALSE	0.3	1
#E41A1C	877	0.131453891283301	1	1	FALSE	0.3	1
#E41A1C	878	0.131576448179742	1	1	FALSE	0.3	1
#E41A1C	879	0.131664509047982	1	1	FALSE	0.3	1
#E41A1C	880	0.131812299931261	1	1	FALSE	0.3	1
#E41A1C	881	0.131956204068932	1	1	FALSE	0.3	1
#E41A1C	882	0.132155283877796	1	1	FALSE	0.3	1
#E41A1C	883	0.132370357357568	1	1	FALSE	0.3	1
#E41A1C	884	0.132584853434855	1	1	FALSE	0.3	1
#E41A1C	885	0.132752267308216	1	1	FALSE	0.3	1
#E41A1C	886	0.133015536544646	1	1	FALSE	0.3	1
#E41A1C	887	0.133272223894104	1	1	FALSE	0.3	1
#E41A1C	888	0.133538329500459	1	1	FALSE	0.3	1
#E41A1C	889	0.133819172989275	1	1	FALSE	0.3	1
#E41A1C	890	0.13412722510949	1	1	FALSE	0.3	1
#E41A1C	891	0.134384932053415	1	1	FALSE	0.3	1
#E41A1C	892	0.134595962505585	1	1	FALSE	0.3	1
#E41A1C	893	0.134759809252454	1	1	FALSE	0.3	1
#E41A1C	894	0.134967087185563	1	1	FALSE	0.3	1
#E41A1C	895	0.135080629540254	1	1	FALSE	0.3	1
#E41A1C	896	0.135197284356695	1	1	FALSE	0.3	1
#E41A1C	897	0.13526168547239	1	1	FALSE	0.3	1
#E41A1C	898	0.135403537601978	1	1	FALSE	0.3	1
#E41A1C	899	0.135548557377887	1	1	FALSE	0.3	1
#E41A1C	900	0.135708617846316	1	1	FALSE	0.3	1
#E41A1C	901	0.135823170516077	1	1	FALSE	0.3	1
#E41A1C	902	0.13596127498845	1	1	FALSE	0.3	1
#E41A1C	903	0.136081839590357	1	1	FALSE	0.3	1
#E41A1C	904	0.136218045785601	1	1	FALSE	0.3	1
#E41A1C	905	0.136309775272851	1	1	FALSE	0.3	1
#E41A1C	906	0.13646378297449	1	1	FALSE	0.3	1
#E41A1C	907	0.13659578502082	1	1	FALSE	0.3	1
#E41A1C	908	0.136759718122885	1	1	FALSE	0.3	1
#E41A1C	909	0.136875064116988	1	1	FALSE	0.3	1
#E41A1C	910	0.136975137063361	1	1	FALSE	0.3	1
#E41A1C	911	0.137059058256866	1	1	FALSE	0.3	1
#E41A1C	912	0.13718708621	1	1	FALSE	0.3	1
#E41A1C	913	0.137351430113732	1	1	FALSE	0.3	1
#E41A1C	914	0.137524089078743	1	1	FALSE	0.3	1
#E41A1C	915	0.137680548223139	1	1	FALSE	0.3	1
#E41A1C	916	0.137870856778058	1	1	FALSE	0.3	1
#E41A1C	917	0.138087899528718	1	1	FALSE	0.3	1
#E41A1C	918	0.138341158052783	1	1	FALSE	0.3	1
#E41A1C	919	0.138487836979609	1	1	FALSE	0.3	1
#E41A1C	920	0.138642653547505	1	1	FALSE	0.3	1
#E41A1C	921	0.138747801993901	1	1	FALSE	0.3	1
#E41A1C	922	0.138922700212651	1	1	FALSE	0.3	1
#E41A1C	923	0.13899347306495	1	1	FALSE	0.3	1
#E41A1C	924	0.13912421622342	1	1	FALSE	0.3	1
#E41A1C	925	0.139196891530537	1	1	FALSE	0.3	1
#E41A1C	926	0.139337412758335	1	1	FALSE	0.3	1
#E41A1C	927	0.139408643673265	1	1	FALSE	0.3	1
#E41A1C	928	0.139653037224898	1	1	FALSE	0.3	1
#E41A1C	929	0.139773134282296	1	1	FALSE	0.3	1
#E41A1C	930	0.139918693502538	1	1	FALSE	0.3	1
#E41A1C	931	0.139920667855174	1	1	FALSE	0.3	1
#E41A1C	932	0.140025910359553	1	1	FALSE	0.3	1
#E41A1C	933	0.140051784525306	1	1	FALSE	0.3	1
#E41A1C	934	0.140151487258356	1	1	FALSE	0.3	1
#E41A1C	935	0.140171182521243	1	1	FALSE	0.3	1
#E41A1C	936	0.140353032302244	1	1	FALSE	0.3	1
#E41A1C	937	0.140421927405025	1	1	FALSE	0.3	1
#E41A1C	938	0.140587241042253	1	1	FALSE	0.3	1
#E41A1C	939	0.140611409204878	1	1	FALSE	0.3	1
#E41A1C	940	0.140778345743324	1	1	FALSE	0.3	1
#E41A1C	941	0.140821551778337	1	1	FALSE	0.3	1
#E41A1C	942	0.141067806937884	1	1	FALSE	0.3	1
#E41A1C	943	0.141127714877187	1	1	FALSE	0.3	1
#E41A1C	944	0.141289391992205	1	1	FALSE	0.3	1
#E41A1C	945	0.141335801530128	1	1	FALSE	0.3	1
#E41A1C	946	0.141465598190308	1	1	FALSE	0.3	1
#E41A1C	947	0.141476871023156	1	1	FALSE	0.3	1
#E41A1C	948	0.141598603363791	1	1	FALSE	0.3	1
#E41A1C	949	0.14159763905299	1	1	FALSE	0.3	1
#E41A1C	950	0.141652044555151	1	1	FALSE	0.3	1
#E41A1C	951	0.141541766267102	1	1	FALSE	0.3	1
#E41A1C	952	0.141602607089292	1	1	FALSE	0.3	1
#E41A1C	953	0.141523512409201	1	1	FALSE	0.3	1
#E41A1C	954	0.141568384386909	1	1	FALSE	0.3	1
#E41A1C	955	0.141407293735012	1	1	FALSE	0.3	1
#E41A1C	956	0.141412173755574	1	1	FALSE	0.3	1
#E41A1C	957	0.141297822642274	1	1	FALSE	0.3	1
#E41A1C	958	0.141334223180096	1	1	FALSE	0.3	1
#E41A1C	959	0.141191353062479	1	1	FALSE	0.3	1
#E41A1C	960	0.141238319524148	1	1	FALSE	0.3	1
#E41A1C	961	0.141057504620998	1	1	FALSE	0.3	1
#E41A1C	962	0.141028070747937	1	1	FALSE	0.3	1
#E41A1C	963	0.140832577010944	1	1	FALSE	0.3	1
#E41A1C	964	0.140856182141469	1	1	FALSE	0.3	1
#E41A1C	965	0.140690090373049	1	1	FALSE	0.3	1
#E41A1C	966	0.140664876405611	1	1	FALSE	0.3	1
#E41A1C	967	0.140491352453259	1	1	FALSE	0.3	1
#E41A1C	968	0.14043524786878	1	1	FALSE	0.3	1
#E41A1C	969	0.140264846495503	1	1	FALSE	0.3	1
#E41A1C	970	0.140236998373358	1	1	FALSE	0.3	1
#E41A1C	971	0.14014819196857	1	1	FALSE	0.3	1
#E41A1C	972	0.140110693361878	1	1	FALSE	0.3	1
#E41A1C	973	0.140019865353759	1	1	FALSE	0.3	1
#E41A1C	974	0.140039523236542	1	1	FALSE	0.3	1
#E41A1C	975	0.140019528381897	1	1	FALSE	0.3	1
#E41A1C	976	0.140008659199517	1	1	FALSE	0.3	1
#E41A1C	977	0.139945064098523	1	1	FALSE	0.3	1
#E41A1C	978	0.139873785527196	1	1	FALSE	0.3	1
#E41A1C	979	0.139762055378375	1	1	FALSE	0.3	1
#E41A1C	980	0.139703353229039	1	1	FALSE	0.3	1
#E41A1C	981	0.139600138839199	1	1	FALSE	0.3	1
#E41A1C	982	0.139537025697684	1	1	FALSE	0.3	1
#E41A1C	983	0.139434934685516	1	1	FALSE	0.3	1
#E41A1C	984	0.139325770296984	1	1	FALSE	0.3	1
#E41A1C	985	0.139192983136856	1	1	FALSE	0.3	1
#E41A1C	986	0.139091091855142	1	1	FALSE	0.3	1
#E41A1C	987	0.138917512558189	1	1	FALSE	0.3	1
#E41A1C	988	0.138773116636074	1	1	FALSE	0.3	1
#E41A1C	989	0.138549196951172	1	1	FALSE	0.3	1
#E41A1C	990	0.138353436828146	1	1	FALSE	0.3	1
#E41A1C	991	0.138183304042335	1	1	FALSE	0.3	1
#E41A1C	992	0.138058153996001	1	1	FALSE	0.3	1
#E41A1C	993	0.137958369093399	1	1	FALSE	0.3	1
#E41A1C	994	0.137906835511895	1	1	FALSE	0.3	1
#E41A1C	995	0.137860515963159	1	1	FALSE	0.3	1
#E41A1C	996	0.137845419972482	1	1	FALSE	0.3	1
#E41A1C	997	0.137795524236247	1	1	FALSE	0.3	1
#E41A1C	998	0.137748885424163	1	1	FALSE	0.3	1
[truncated: 2,003 more rows]
