# Supplementary material for: Differential nucleosome organization in human interphase and metaphase chromosomes
Source: Mol Syst Biol. 2026 Feb 2;22(5):738–65. doi: 10.1038/s44320-026-00192-y (PMC13144420; doi:10.1038/s44320-026-00192-y)
Supplement: Supplementary file 9 — Source data Fig. 7 [file 44320_2026_192_MOESM9_ESM.zip › Figure 7/7B/fig7b.csv]

colour	x	y	PANEL	group	flipped_aes	linewidth	linetype	alpha
#E41A1C	-150	0.129038237354818	1	1	FALSE	0.3	1
#E41A1C	-149	0.12930546307279	1	1	FALSE	0.3	1
#E41A1C	-148	0.128974656393536	1	1	FALSE	0.3	1
#E41A1C	-147	0.129615006132556	1	1	FALSE	0.3	1
#E41A1C	-146	0.129707577582435	1	1	FALSE	0.3	1
#E41A1C	-145	0.130714738926739	1	1	FALSE	0.3	1
#E41A1C	-144	0.130730512156856	1	1	FALSE	0.3	1
#E41A1C	-143	0.131338821122168	1	1	FALSE	0.3	1
#E41A1C	-142	0.131159586330275	1	1	FALSE	0.3	1
#E41A1C	-141	0.131919859281553	1	1	FALSE	0.3	1
#E41A1C	-140	0.131818154343004	1	1	FALSE	0.3	1
#E41A1C	-139	0.132101644583387	1	1	FALSE	0.3	1
#E41A1C	-138	0.131169171443654	1	1	FALSE	0.3	1
#E41A1C	-137	0.130759480557347	1	1	FALSE	0.3	1
#E41A1C	-136	0.129539809781393	1	1	FALSE	0.3	1
#E41A1C	-135	0.129298347286388	1	1	FALSE	0.3	1
#E41A1C	-134	0.128847978150105	1	1	FALSE	0.3	1
#E41A1C	-133	0.128928684125805	1	1	FALSE	0.3	1
#E41A1C	-132	0.128247687929638	1	1	FALSE	0.3	1
#E41A1C	-131	0.128130132900852	1	1	FALSE	0.3	1
#E41A1C	-130	0.127167155882979	1	1	FALSE	0.3	1
#E41A1C	-129	0.126575042356524	1	1	FALSE	0.3	1
#E41A1C	-128	0.125131995458982	1	1	FALSE	0.3	1
#E41A1C	-127	0.124219395843845	1	1	FALSE	0.3	1
#E41A1C	-126	0.12295616921037	1	1	FALSE	0.3	1
#E41A1C	-125	0.122543061783897	1	1	FALSE	0.3	1
#E41A1C	-124	0.122024213187768	1	1	FALSE	0.3	1
#E41A1C	-123	0.121810568360781	1	1	FALSE	0.3	1
#E41A1C	-122	0.121233420510585	1	1	FALSE	0.3	1
#E41A1C	-121	0.120937929925049	1	1	FALSE	0.3	1
#E41A1C	-120	0.120407458097302	1	1	FALSE	0.3	1
#E41A1C	-119	0.120271943436498	1	1	FALSE	0.3	1
#E41A1C	-118	0.120008063747741	1	1	FALSE	0.3	1
#E41A1C	-117	0.11921441550143	1	1	FALSE	0.3	1
#E41A1C	-116	0.118965092119558	1	1	FALSE	0.3	1
#E41A1C	-115	0.119127351538481	1	1	FALSE	0.3	1
#E41A1C	-114	0.120018360682583	1	1	FALSE	0.3	1
#E41A1C	-113	0.120676405420151	1	1	FALSE	0.3	1
#E41A1C	-112	0.120861429491337	1	1	FALSE	0.3	1
#E41A1C	-111	0.120625277147234	1	1	FALSE	0.3	1
#E41A1C	-110	0.120647404245976	1	1	FALSE	0.3	1
#E41A1C	-109	0.120718588574283	1	1	FALSE	0.3	1
#E41A1C	-108	0.120318273074667	1	1	FALSE	0.3	1
#E41A1C	-107	0.120081331252119	1	1	FALSE	0.3	1
#E41A1C	-106	0.120132201706303	1	1	FALSE	0.3	1
#E41A1C	-105	0.120894768503581	1	1	FALSE	0.3	1
#E41A1C	-104	0.122158996163498	1	1	FALSE	0.3	1
#E41A1C	-103	0.123942636224196	1	1	FALSE	0.3	1
#E41A1C	-102	0.125386937826691	1	1	FALSE	0.3	1
#E41A1C	-101	0.1266008169542	1	1	FALSE	0.3	1
#E41A1C	-100	0.127474670581597	1	1	FALSE	0.3	1
#E41A1C	-99	0.127602307740929	1	1	FALSE	0.3	1
#E41A1C	-98	0.127847014405049	1	1	FALSE	0.3	1
#E41A1C	-97	0.127806815178307	1	1	FALSE	0.3	1
#E41A1C	-96	0.127847741688985	1	1	FALSE	0.3	1
#E41A1C	-95	0.128076051511045	1	1	FALSE	0.3	1
#E41A1C	-94	0.128824727789732	1	1	FALSE	0.3	1
#E41A1C	-93	0.131062143469438	1	1	FALSE	0.3	1
#E41A1C	-92	0.134053182016124	1	1	FALSE	0.3	1
#E41A1C	-91	0.135942460942006	1	1	FALSE	0.3	1
#E41A1C	-90	0.13698630544807	1	1	FALSE	0.3	1
#E41A1C	-89	0.137566317229376	1	1	FALSE	0.3	1
#E41A1C	-88	0.137830419107829	1	1	FALSE	0.3	1
#E41A1C	-87	0.13874460495762	1	1	FALSE	0.3	1
#E41A1C	-86	0.140210573090476	1	1	FALSE	0.3	1
#E41A1C	-85	0.141951792677208	1	1	FALSE	0.3	1
#E41A1C	-84	0.144068147594721	1	1	FALSE	0.3	1
#E41A1C	-83	0.145285741468454	1	1	FALSE	0.3	1
#E41A1C	-82	0.146159719292716	1	1	FALSE	0.3	1
#E41A1C	-81	0.146192848885293	1	1	FALSE	0.3	1
#E41A1C	-80	0.147531233964029	1	1	FALSE	0.3	1
#E41A1C	-79	0.147471535716781	1	1	FALSE	0.3	1
#E41A1C	-78	0.148051237984712	1	1	FALSE	0.3	1
#E41A1C	-77	0.14772901711238	1	1	FALSE	0.3	1
#E41A1C	-76	0.149458466087157	1	1	FALSE	0.3	1
#E41A1C	-75	0.151916824606838	1	1	FALSE	0.3	1
#E41A1C	-74	0.155447815066798	1	1	FALSE	0.3	1
#E41A1C	-73	0.157126147262179	1	1	FALSE	0.3	1
#E41A1C	-72	0.159665709615924	1	1	FALSE	0.3	1
#E41A1C	-71	0.161825227390227	1	1	FALSE	0.3	1
#E41A1C	-70	0.162044803369446	1	1	FALSE	0.3	1
#E41A1C	-69	0.160376951676887	1	1	FALSE	0.3	1
#E41A1C	-68	0.15810836666589	1	1	FALSE	0.3	1
#E41A1C	-67	0.156273872636335	1	1	FALSE	0.3	1
#E41A1C	-66	0.155044734104522	1	1	FALSE	0.3	1
#E41A1C	-65	0.154528447801736	1	1	FALSE	0.3	1
#E41A1C	-64	0.155275157556588	1	1	FALSE	0.3	1
#E41A1C	-63	0.154520870615674	1	1	FALSE	0.3	1
#E41A1C	-62	0.153537316288643	1	1	FALSE	0.3	1
#E41A1C	-61	0.151333289002745	1	1	FALSE	0.3	1
#E41A1C	-60	0.152010400806693	1	1	FALSE	0.3	1
#E41A1C	-59	0.151879528666885	1	1	FALSE	0.3	1
#E41A1C	-58	0.152498382016871	1	1	FALSE	0.3	1
#E41A1C	-57	0.150027975765997	1	1	FALSE	0.3	1
#E41A1C	-56	0.150371254407713	1	1	FALSE	0.3	1
#E41A1C	-55	0.150596273963905	1	1	FALSE	0.3	1
#E41A1C	-54	0.15374117026398	1	1	FALSE	0.3	1
#E41A1C	-53	0.155595776761702	1	1	FALSE	0.3	1
#E41A1C	-52	0.158616950051405	1	1	FALSE	0.3	1
#E41A1C	-51	0.158945899080047	1	1	FALSE	0.3	1
#E41A1C	-50	0.158837234301586	1	1	FALSE	0.3	1
#E41A1C	-49	0.156224898664359	1	1	FALSE	0.3	1
#E41A1C	-48	0.154287830793106	1	1	FALSE	0.3	1
#E41A1C	-47	0.149020467950393	1	1	FALSE	0.3	1
#E41A1C	-46	0.144936811460972	1	1	FALSE	0.3	1
#E41A1C	-45	0.142352412008787	1	1	FALSE	0.3	1
#E41A1C	-44	0.143825020451342	1	1	FALSE	0.3	1
#E41A1C	-43	0.143477311950149	1	1	FALSE	0.3	1
#E41A1C	-42	0.142935449282342	1	1	FALSE	0.3	1
#E41A1C	-41	0.140085347910298	1	1	FALSE	0.3	1
#E41A1C	-40	0.137841920147103	1	1	FALSE	0.3	1
#E41A1C	-39	0.134596991457106	1	1	FALSE	0.3	1
#E41A1C	-38	0.133906957920899	1	1	FALSE	0.3	1
#E41A1C	-37	0.128489885443845	1	1	FALSE	0.3	1
#E41A1C	-36	0.123236322303304	1	1	FALSE	0.3	1
#E41A1C	-35	0.119992192857355	1	1	FALSE	0.3	1
#E41A1C	-34	0.121858843317405	1	1	FALSE	0.3	1
#E41A1C	-33	0.119958992601355	1	1	FALSE	0.3	1
#E41A1C	-32	0.117126580100987	1	1	FALSE	0.3	1
#E41A1C	-31	0.113775260303886	1	1	FALSE	0.3	1
#E41A1C	-30	0.109937409207313	1	1	FALSE	0.3	1
#E41A1C	-29	0.109071378263633	1	1	FALSE	0.3	1
#E41A1C	-28	0.107993714081854	1	1	FALSE	0.3	1
#E41A1C	-27	0.104872889121713	1	1	FALSE	0.3	1
#E41A1C	-26	0.104685444304976	1	1	FALSE	0.3	1
#E41A1C	-25	0.104511505769252	1	1	FALSE	0.3	1
#E41A1C	-24	0.109681348953177	1	1	FALSE	0.3	1
#E41A1C	-23	0.114796380292507	1	1	FALSE	0.3	1
#E41A1C	-22	0.121860739819501	1	1	FALSE	0.3	1
#E41A1C	-21	0.127047522572216	1	1	FALSE	0.3	1
#E41A1C	-20	0.136527635863334	1	1	FALSE	0.3	1
#E41A1C	-19	0.139510727273557	1	1	FALSE	0.3	1
#E41A1C	-18	0.143733404439651	1	1	FALSE	0.3	1
#E41A1C	-17	0.143412888465028	1	1	FALSE	0.3	1
#E41A1C	-16	0.146601737464199	1	1	FALSE	0.3	1
#E41A1C	-15	0.146117454063992	1	1	FALSE	0.3	1
#E41A1C	-14	0.148092909538231	1	1	FALSE	0.3	1
#E41A1C	-13	0.149718587194905	1	1	FALSE	0.3	1
#E41A1C	-12	0.152752592285029	1	1	FALSE	0.3	1
#E41A1C	-11	0.153185115819151	1	1	FALSE	0.3	1
#E41A1C	-10	0.149748015379042	1	1	FALSE	0.3	1
#E41A1C	-9	0.15089607396886	1	1	FALSE	0.3	1
#E41A1C	-8	0.152631767503599	1	1	FALSE	0.3	1
#E41A1C	-7	0.151432090185403	1	1	FALSE	0.3	1
#E41A1C	-6	0.150178400676722	1	1	FALSE	0.3	1
#E41A1C	-5	0.148709463712316	1	1	FALSE	0.3	1
#E41A1C	-4	0.1513981524865	1	1	FALSE	0.3	1
#E41A1C	-3	0.155475622253333	1	1	FALSE	0.3	1
#E41A1C	-2	0.1588220715813	1	1	FALSE	0.3	1
#E41A1C	-1	0.158123138161138	1	1	FALSE	0.3	1
#E41A1C	0	0.155986651029581	1	1	FALSE	0.3	1
#E41A1C	1	0.155967581532386	1	1	FALSE	0.3	1
#E41A1C	2	0.158156572745388	1	1	FALSE	0.3	1
#E41A1C	3	0.1587994278903	1	1	FALSE	0.3	1
#E41A1C	4	0.155551307674593	1	1	FALSE	0.3	1
#E41A1C	5	0.151435999643007	1	1	FALSE	0.3	1
#E41A1C	6	0.148761305809036	1	1	FALSE	0.3	1
#E41A1C	7	0.150095457465765	1	1	FALSE	0.3	1
#E41A1C	8	0.151348217426131	1	1	FALSE	0.3	1
#E41A1C	9	0.152551378267244	1	1	FALSE	0.3	1
#E41A1C	10	0.150857583932453	1	1	FALSE	0.3	1
#E41A1C	11	0.149762899990197	1	1	FALSE	0.3	1
#E41A1C	12	0.153082819154809	1	1	FALSE	0.3	1
#E41A1C	13	0.152601803850259	1	1	FALSE	0.3	1
#E41A1C	14	0.149527994830774	1	1	FALSE	0.3	1
#E41A1C	15	0.14791008591712	1	1	FALSE	0.3	1
#E41A1C	16	0.145922617802338	1	1	FALSE	0.3	1
#E41A1C	17	0.146411241928581	1	1	FALSE	0.3	1
#E41A1C	18	0.143148533369224	1	1	FALSE	0.3	1
#E41A1C	19	0.143494226888587	1	1	FALSE	0.3	1
#E41A1C	20	0.139262742105617	1	1	FALSE	0.3	1
#E41A1C	21	0.136291934000436	1	1	FALSE	0.3	1
#E41A1C	22	0.126820984880137	1	1	FALSE	0.3	1
#E41A1C	23	0.121649571461734	1	1	FALSE	0.3	1
#E41A1C	24	0.11454701823432	1	1	FALSE	0.3	1
#E41A1C	25	0.109453366557723	1	1	FALSE	0.3	1
#E41A1C	26	0.104274246312127	1	1	FALSE	0.3	1
#E41A1C	27	0.104459000377601	1	1	FALSE	0.3	1
#E41A1C	28	0.104661576730262	1	1	FALSE	0.3	1
#E41A1C	29	0.107842084254922	1	1	FALSE	0.3	1
#E41A1C	30	0.108919277396135	1	1	FALSE	0.3	1
#E41A1C	31	0.109854750296207	1	1	FALSE	0.3	1
#E41A1C	32	0.11375918511981	1	1	FALSE	0.3	1
#E41A1C	33	0.117076365547484	1	1	FALSE	0.3	1
#E41A1C	34	0.119916878037695	1	1	FALSE	0.3	1
#E41A1C	35	0.121845695292504	1	1	FALSE	0.3	1
#E41A1C	36	0.119975467484975	1	1	FALSE	0.3	1
#E41A1C	37	0.123195124655256	1	1	FALSE	0.3	1
#E41A1C	38	0.128501124929898	1	1	FALSE	0.3	1
#E41A1C	39	0.133959754065869	1	1	FALSE	0.3	1
#E41A1C	40	0.13471737499659	1	1	FALSE	0.3	1
#E41A1C	41	0.137875458628993	1	1	FALSE	0.3	1
#E41A1C	42	0.140140327970856	1	1	FALSE	0.3	1
#E41A1C	43	0.142972009233393	1	1	FALSE	0.3	1
#E41A1C	44	0.143593538197413	1	1	FALSE	0.3	1
#E41A1C	45	0.143826185570424	1	1	FALSE	0.3	1
#E41A1C	46	0.142429125418269	1	1	FALSE	0.3	1
#E41A1C	47	0.144948186199927	1	1	FALSE	0.3	1
#E41A1C	48	0.149086922245339	1	1	FALSE	0.3	1
#E41A1C	49	0.154277654021403	1	1	FALSE	0.3	1
#E41A1C	50	0.15623123498028	1	1	FALSE	0.3	1
#E41A1C	51	0.158787847353493	1	1	FALSE	0.3	1
#E41A1C	52	0.158866926869212	1	1	FALSE	0.3	1
#E41A1C	53	0.158419246398158	1	1	FALSE	0.3	1
#E41A1C	54	0.155420296222042	1	1	FALSE	0.3	1
#E41A1C	55	0.153574797278293	1	1	FALSE	0.3	1
#E41A1C	56	0.150471636686042	1	1	FALSE	0.3	1
#E41A1C	57	0.150157468559559	1	1	FALSE	0.3	1
#E41A1C	58	0.149821974445546	1	1	FALSE	0.3	1
#E41A1C	59	0.152218721444285	1	1	FALSE	0.3	1
#E41A1C	60	0.151505239263767	1	1	FALSE	0.3	1
#E41A1C	61	0.151570724239222	1	1	FALSE	0.3	1
#E41A1C	62	0.150927339676036	1	1	FALSE	0.3	1
#E41A1C	63	0.153069882709207	1	1	FALSE	0.3	1
#E41A1C	64	0.154066995117971	1	1	FALSE	0.3	1
#E41A1C	65	0.154743199321237	1	1	FALSE	0.3	1
#E41A1C	66	0.154048944031859	1	1	FALSE	0.3	1
#E41A1C	67	0.154579732088725	1	1	FALSE	0.3	1
#E41A1C	68	0.155837218179797	1	1	FALSE	0.3	1
#E41A1C	69	0.157653373201651	1	1	FALSE	0.3	1
#E41A1C	70	0.159975349188621	1	1	FALSE	0.3	1
#E41A1C	71	0.161630188324998	1	1	FALSE	0.3	1
#E41A1C	72	0.161452609221671	1	1	FALSE	0.3	1
#E41A1C	73	0.159296288372185	1	1	FALSE	0.3	1
#E41A1C	74	0.156787264289688	1	1	FALSE	0.3	1
#E41A1C	75	0.155171297489254	1	1	FALSE	0.3	1
#E41A1C	76	0.151732243559019	1	1	FALSE	0.3	1
#E41A1C	77	0.149311369089173	1	1	FALSE	0.3	1
#E41A1C	78	0.147598808089507	1	1	FALSE	0.3	1
#E41A1C	79	0.14797655356951	1	1	FALSE	0.3	1
#E41A1C	80	0.147521917629541	1	1	FALSE	0.3	1
#E41A1C	81	0.147632355048084	1	1	FALSE	0.3	1
#E41A1C	82	0.146307978694249	1	1	FALSE	0.3	1
#E41A1C	83	0.14630028159328	1	1	FALSE	0.3	1
#E41A1C	84	0.145404513004933	1	1	FALSE	0.3	1
#E41A1C	85	0.144221352782428	1	1	FALSE	0.3	1
#E41A1C	86	0.142138318246104	1	1	FALSE	0.3	1
#E41A1C	87	0.140418490452402	1	1	FALSE	0.3	1
#E41A1C	88	0.138899763187183	1	1	FALSE	0.3	1
#E41A1C	89	0.13801905207248	1	1	FALSE	0.3	1
#E41A1C	90	0.13778644970708	1	1	FALSE	0.3	1
#E41A1C	91	0.137236269921777	1	1	FALSE	0.3	1
#E41A1C	92	0.136231328748543	1	1	FALSE	0.3	1
#E41A1C	93	0.134330734433718	1	1	FALSE	0.3	1
#E41A1C	94	0.131314642831237	1	1	FALSE	0.3	1
#E41A1C	95	0.12910608391068	1	1	FALSE	0.3	1
#E41A1C	96	0.12838623706547	1	1	FALSE	0.3	1
#E41A1C	97	0.128187066630121	1	1	FALSE	0.3	1
#E41A1C	98	0.128197216017868	1	1	FALSE	0.3	1
#E41A1C	99	0.12824222308819	1	1	FALSE	0.3	1
#E41A1C	100	0.128053969000419	1	1	FALSE	0.3	1
#E41A1C	101	0.127956395879079	1	1	FALSE	0.3	1
#E41A1C	102	0.12711089317458	1	1	FALSE	0.3	1
#E41A1C	103	0.125909424497444	1	1	FALSE	0.3	1
#E41A1C	104	0.124498498339719	1	1	FALSE	0.3	1
#E41A1C	105	0.12278047119329	1	1	FALSE	0.3	1
#E41A1C	106	0.121584734603626	1	1	FALSE	0.3	1
#E41A1C	107	0.120838894198505	1	1	FALSE	0.3	1
#E41A1C	108	0.120755005314753	1	1	FALSE	0.3	1
#E41A1C	109	0.12098164996259	1	1	FALSE	0.3	1
#E41A1C	110	0.121384690309204	1	1	FALSE	0.3	1
#E41A1C	111	0.121306935043265	1	1	FALSE	0.3	1
#E41A1C	112	0.121248361441506	1	1	FALSE	0.3	1
#E41A1C	113	0.121444468313632	1	1	FALSE	0.3	1
#E41A1C	114	0.121236832937826	1	1	FALSE	0.3	1
#E41A1C	115	0.120554282506801	1	1	FALSE	0.3	1
#E41A1C	116	0.119704989831316	1	1	FALSE	0.3	1
#E41A1C	117	0.119496122898346	1	1	FALSE	0.3	1
#E41A1C	118	0.119688243728645	1	1	FALSE	0.3	1
#E41A1C	119	0.120508028841292	1	1	FALSE	0.3	1
#E41A1C	120	0.120797459957058	1	1	FALSE	0.3	1
#E41A1C	121	0.120881031070452	1	1	FALSE	0.3	1
#E41A1C	122	0.121350595834757	1	1	FALSE	0.3	1
#E41A1C	123	0.12162817707858	1	1	FALSE	0.3	1
#E41A1C	124	0.122160972457034	1	1	FALSE	0.3	1
#E41A1C	125	0.122353482159281	1	1	FALSE	0.3	1
#E41A1C	126	0.122839998971662	1	1	FALSE	0.3	1
#E41A1C	127	0.123252383621985	1	1	FALSE	0.3	1
#E41A1C	128	0.124446287520737	1	1	FALSE	0.3	1
#E41A1C	129	0.12539129301758	1	1	FALSE	0.3	1
#E41A1C	130	0.126791490612314	1	1	FALSE	0.3	1
#E41A1C	131	0.127412566342119	1	1	FALSE	0.3	1
#E41A1C	132	0.128362401641546	1	1	FALSE	0.3	1
#E41A1C	133	0.128453795503431	1	1	FALSE	0.3	1
#E41A1C	134	0.129040768625769	1	1	FALSE	0.3	1
#E41A1C	135	0.12894044391653	1	1	FALSE	0.3	1
#E41A1C	136	0.129344123941454	1	1	FALSE	0.3	1
#E41A1C	137	0.129575418211831	1	1	FALSE	0.3	1
#E41A1C	138	0.130804470645933	1	1	FALSE	0.3	1
#E41A1C	139	0.131203569044263	1	1	FALSE	0.3	1
#E41A1C	140	0.132123190801105	1	1	FALSE	0.3	1
#E41A1C	141	0.131918999579028	1	1	FALSE	0.3	1
#E41A1C	142	0.132012365420123	1	1	FALSE	0.3	1
#E41A1C	143	0.131274487375627	1	1	FALSE	0.3	1
#E41A1C	144	0.13144775679861	1	1	FALSE	0.3	1
#E41A1C	145	0.130945582552559	1	1	FALSE	0.3	1
#E41A1C	146	0.130983003896871	1	1	FALSE	0.3	1
#E41A1C	147	0.130108299438039	1	1	FALSE	0.3	1
#E41A1C	148	0.130047747938922	1	1	FALSE	0.3	1
#E41A1C	149	0.129438009272156	1	1	FALSE	0.3	1
#E41A1C	150	0.129723020130651	1	1	FALSE	0.3	1
#377EB8	-150	0.128060483632561	1	2	FALSE	0.3	1
#377EB8	-149	0.127699732093808	1	2	FALSE	0.3	1
#377EB8	-148	0.126909666798102	1	2	FALSE	0.3	1
#377EB8	-147	0.126739143100736	1	2	FALSE	0.3	1
#377EB8	-146	0.126247332406523	1	2	FALSE	0.3	1
#377EB8	-145	0.126457322732593	1	2	FALSE	0.3	1
#377EB8	-144	0.126028489883499	1	2	FALSE	0.3	1
#377EB8	-143	0.125896584199977	1	2	FALSE	0.3	1
#377EB8	-142	0.125296944367851	1	2	FALSE	0.3	1
#377EB8	-141	0.125358789553183	1	2	FALSE	0.3	1
#377EB8	-140	0.124756276322651	1	2	FALSE	0.3	1
#377EB8	-139	0.124434907070791	1	2	FALSE	0.3	1
#377EB8	-138	0.123263017377082	1	2	FALSE	0.3	1
#377EB8	-137	0.122463198631287	1	2	FALSE	0.3	1
#377EB8	-136	0.121251258736189	1	2	FALSE	0.3	1
#377EB8	-135	0.120779483238345	1	2	FALSE	0.3	1
#377EB8	-134	0.120258828446146	1	2	FALSE	0.3	1
#377EB8	-133	0.119955514717947	1	2	FALSE	0.3	1
#377EB8	-132	0.119080839959937	1	2	FALSE	0.3	1
#377EB8	-131	0.118427199707661	1	2	FALSE	0.3	1
#377EB8	-130	0.117297543170066	1	2	FALSE	0.3	1
#377EB8	-129	0.116345455675688	1	2	FALSE	0.3	1
#377EB8	-128	0.114934287638854	1	2	FALSE	0.3	1
#377EB8	-127	0.113894049113182	1	2	FALSE	0.3	1
#377EB8	-126	0.112768220857457	1	2	FALSE	0.3	1
#377EB8	-125	0.11241405704221	1	2	FALSE	0.3	1
#377EB8	-124	0.112280090807385	1	2	FALSE	0.3	1
#377EB8	-123	0.11226067116147	1	2	FALSE	0.3	1
#377EB8	-122	0.11207984391287	1	2	FALSE	0.3	1
#377EB8	-121	0.11209419106015	1	2	FALSE	0.3	1
#377EB8	-120	0.112164326857723	1	2	FALSE	0.3	1
#377EB8	-119	0.11242549944223	1	2	FALSE	0.3	1
#377EB8	-118	0.112678110803586	1	2	FALSE	0.3	1
#377EB8	-117	0.112713311249043	1	2	FALSE	0.3	1
#377EB8	-116	0.113552511747109	1	2	FALSE	0.3	1
#377EB8	-115	0.114797091745267	1	2	FALSE	0.3	1
#377EB8	-114	0.116477617849791	1	2	FALSE	0.3	1
#377EB8	-113	0.118071178496682	1	2	FALSE	0.3	1
#377EB8	-112	0.119281552348067	1	2	FALSE	0.3	1
#377EB8	-111	0.120067178330583	1	2	FALSE	0.3	1
#377EB8	-110	0.121039117776665	1	2	FALSE	0.3	1
#377EB8	-109	0.122118946459628	1	2	FALSE	0.3	1
#377EB8	-108	0.122919575206273	1	2	FALSE	0.3	1
#377EB8	-107	0.123883666080871	1	2	FALSE	0.3	1
#377EB8	-106	0.125277104580746	1	2	FALSE	0.3	1
#377EB8	-105	0.127134822171761	1	2	FALSE	0.3	1
#377EB8	-104	0.12937490880821	1	2	FALSE	0.3	1
#377EB8	-103	0.131966276122867	1	2	FALSE	0.3	1
#377EB8	-102	0.134368361490957	1	2	FALSE	0.3	1
#377EB8	-101	0.136390054961942	1	2	FALSE	0.3	1
#377EB8	-100	0.138054320689195	1	2	FALSE	0.3	1
#377EB8	-99	0.13897195206484	1	2	FALSE	0.3	1
#377EB8	-98	0.139937809923285	1	2	FALSE	0.3	1
#377EB8	-97	0.140575455224357	1	2	FALSE	0.3	1
#377EB8	-96	0.141306639441434	1	2	FALSE	0.3	1
#377EB8	-95	0.142127510493955	1	2	FALSE	0.3	1
#377EB8	-94	0.143327651439542	1	2	FALSE	0.3	1
#377EB8	-93	0.145410372752886	1	2	FALSE	0.3	1
#377EB8	-92	0.147961081918591	1	2	FALSE	0.3	1
#377EB8	-91	0.1494793178318	1	2	FALSE	0.3	1
#377EB8	-90	0.150068531163142	1	2	FALSE	0.3	1
#377EB8	-89	0.150174247823885	1	2	FALSE	0.3	1
#377EB8	-88	0.149947500179765	1	2	FALSE	0.3	1
#377EB8	-87	0.150013338473762	1	2	FALSE	0.3	1
#377EB8	-86	0.150596749151092	1	2	FALSE	0.3	1
#377EB8	-85	0.151561506087072	1	2	FALSE	0.3	1
#377EB8	-84	0.15274245202335	1	2	FALSE	0.3	1
#377EB8	-83	0.153126551244806	1	2	FALSE	0.3	1
#377EB8	-82	0.153143807720493	1	2	FALSE	0.3	1
#377EB8	-81	0.152454707591472	1	2	FALSE	0.3	1
#377EB8	-80	0.152854569744854	1	2	FALSE	0.3	1
#377EB8	-79	0.151604154264919	1	2	FALSE	0.3	1
#377EB8	-78	0.150354573788351	1	2	FALSE	0.3	1
#377EB8	-77	0.148271687799364	1	2	FALSE	0.3	1
#377EB8	-76	0.147775936102174	1	2	FALSE	0.3	1
#377EB8	-75	0.147933594845555	1	2	FALSE	0.3	1
#377EB8	-74	0.148917740807378	1	2	FALSE	0.3	1
#377EB8	-73	0.148187258606078	1	2	FALSE	0.3	1
#377EB8	-72	0.148344528111884	1	2	FALSE	0.3	1
#377EB8	-71	0.148393903146205	1	2	FALSE	0.3	1
#377EB8	-70	0.14723342844896	1	2	FALSE	0.3	1
#377EB8	-69	0.144352948191536	1	2	FALSE	0.3	1
#377EB8	-68	0.141101600496252	1	2	FALSE	0.3	1
#377EB8	-67	0.138119409172542	1	2	FALSE	0.3	1
#377EB8	-66	0.135957240907657	1	2	FALSE	0.3	1
#377EB8	-65	0.134261683885079	1	2	FALSE	0.3	1
#377EB8	-64	0.13403662762843	1	2	FALSE	0.3	1
#377EB8	-63	0.13258960060315	1	2	FALSE	0.3	1
#377EB8	-62	0.130924821382518	1	2	FALSE	0.3	1
#377EB8	-61	0.128255098944276	1	2	FALSE	0.3	1
#377EB8	-60	0.128114390499499	1	2	FALSE	0.3	1
#377EB8	-59	0.127681698479874	1	2	FALSE	0.3	1
#377EB8	-58	0.127157440219651	1	2	FALSE	0.3	1
#377EB8	-57	0.123765080592123	1	2	FALSE	0.3	1
#377EB8	-56	0.122906462002787	1	2	FALSE	0.3	1
#377EB8	-55	0.122976647107596	1	2	FALSE	0.3	1
#377EB8	-54	0.125636448474794	1	2	FALSE	0.3	1
#377EB8	-53	0.127842882146988	1	2	FALSE	0.3	1
#377EB8	-52	0.130717079996042	1	2	FALSE	0.3	1
#377EB8	-51	0.131667532920359	1	2	FALSE	0.3	1
#377EB8	-50	0.132164200236749	1	2	FALSE	0.3	1
#377EB8	-49	0.131240528038221	1	2	FALSE	0.3	1
#377EB8	-48	0.13074248805742	1	2	FALSE	0.3	1
#377EB8	-47	0.127565640047271	1	2	FALSE	0.3	1
#377EB8	-46	0.124898649927455	1	2	FALSE	0.3	1
#377EB8	-45	0.12432888025538	1	2	FALSE	0.3	1
#377EB8	-44	0.127190100176236	1	2	FALSE	0.3	1
#377EB8	-43	0.128514743078625	1	2	FALSE	0.3	1
#377EB8	-42	0.129074702221543	1	2	FALSE	0.3	1
#377EB8	-41	0.127887182404968	1	2	FALSE	0.3	1
#377EB8	-40	0.127499585815501	1	2	FALSE	0.3	1
#377EB8	-39	0.127271978864296	1	2	FALSE	0.3	1
#377EB8	-38	0.128670423473362	1	2	FALSE	0.3	1
#377EB8	-37	0.125918566241223	1	2	FALSE	0.3	1
#377EB8	-36	0.122755855523571	1	2	FALSE	0.3	1
#377EB8	-35	0.121576339873998	1	2	FALSE	0.3	1
#377EB8	-34	0.124790598145145	1	2	FALSE	0.3	1
#377EB8	-33	0.124415848463686	1	2	FALSE	0.3	1
#377EB8	-32	0.122539507213548	1	2	FALSE	0.3	1
#377EB8	-31	0.121157658147167	1	2	FALSE	0.3	1
#377EB8	-30	0.118583513218879	1	2	FALSE	0.3	1
#377EB8	-29	0.119383006234494	1	2	FALSE	0.3	1
#377EB8	-28	0.11930428802275	1	2	FALSE	0.3	1
#377EB8	-27	0.118503021691537	1	2	FALSE	0.3	1
#377EB8	-26	0.118949767842348	1	2	FALSE	0.3	1
#377EB8	-25	0.119863089794336	1	2	FALSE	0.3	1
#377EB8	-24	0.124085148479173	1	2	FALSE	0.3	1
#377EB8	-23	0.128515866969416	1	2	FALSE	0.3	1
#377EB8	-22	0.133958996613721	1	2	FALSE	0.3	1
#377EB8	-21	0.138380295435442	1	2	FALSE	0.3	1
#377EB8	-20	0.145544178917659	1	2	FALSE	0.3	1
#377EB8	-19	0.148545807519889	1	2	FALSE	0.3	1
#377EB8	-18	0.152537531578499	1	2	FALSE	0.3	1
#377EB8	-17	0.153082734892799	1	2	FALSE	0.3	1
#377EB8	-16	0.15544032457931	1	2	FALSE	0.3	1
#377EB8	-15	0.154735243481527	1	2	FALSE	0.3	1
#377EB8	-14	0.155501542525044	1	2	FALSE	0.3	1
#377EB8	-13	0.156684251435904	1	2	FALSE	0.3	1
#377EB8	-12	0.158812404813938	1	2	FALSE	0.3	1
#377EB8	-11	0.158258289648852	1	2	FALSE	0.3	1
#377EB8	-10	0.154197249692624	1	2	FALSE	0.3	1
#377EB8	-9	0.15549063820033	1	2	FALSE	0.3	1
#377EB8	-8	0.157573320411463	1	2	FALSE	0.3	1
#377EB8	-7	0.156704617417691	1	2	FALSE	0.3	1
#377EB8	-6	0.154869079299893	1	2	FALSE	0.3	1
#377EB8	-5	0.15332338035263	1	2	FALSE	0.3	1
#377EB8	-4	0.155154406671092	1	2	FALSE	0.3	1
#377EB8	-3	0.158753729101292	1	2	FALSE	0.3	1
#377EB8	-2	0.161582321476392	1	2	FALSE	0.3	1
#377EB8	-1	0.161424263759761	1	2	FALSE	0.3	1
#377EB8	0	0.159580399500538	1	2	FALSE	0.3	1
#377EB8	1	0.15957182532644	1	2	FALSE	0.3	1
#377EB8	2	0.161227626338537	1	2	FALSE	0.3	1
#377EB8	3	0.161361377172112	1	2	FALSE	0.3	1
#377EB8	4	0.158414302275836	1	2	FALSE	0.3	1
#377EB8	5	0.154932062707037	1	2	FALSE	0.3	1
#377EB8	6	0.15307343654595	1	2	FALSE	0.3	1
#377EB8	7	0.154692671982223	1	2	FALSE	0.3	1
#377EB8	8	0.156507820685335	1	2	FALSE	0.3	1
#377EB8	9	0.157496223667359	1	2	FALSE	0.3	1
#377EB8	10	0.155459537296964	1	2	FALSE	0.3	1
#377EB8	11	0.154264288991204	1	2	FALSE	0.3	1
#377EB8	12	0.158336760200764	1	2	FALSE	0.3	1
#377EB8	13	0.158897050698478	1	2	FALSE	0.3	1
#377EB8	14	0.156679041280101	1	2	FALSE	0.3	1
#377EB8	15	0.155499880740966	1	2	FALSE	0.3	1
#377EB8	16	0.154744369495141	1	2	FALSE	0.3	1
#377EB8	17	0.155583207138644	1	2	FALSE	0.3	1
#377EB8	18	0.153279101952834	1	2	FALSE	0.3	1
#377EB8	19	0.152725758124412	1	2	FALSE	0.3	1
#377EB8	20	0.148636826967104	1	2	FALSE	0.3	1
#377EB8	21	0.145642792737954	1	2	FALSE	0.3	1
#377EB8	22	0.138406230241799	1	2	FALSE	0.3	1
#377EB8	23	0.134043660886181	1	2	FALSE	0.3	1
#377EB8	24	0.128523490293507	1	2	FALSE	0.3	1
#377EB8	25	0.124126546398505	1	2	FALSE	0.3	1
#377EB8	26	0.119955430035091	1	2	FALSE	0.3	1
#377EB8	27	0.119097246510121	1	2	FALSE	0.3	1
#377EB8	28	0.118620655679692	1	2	FALSE	0.3	1
#377EB8	29	0.11946808775732	1	2	FALSE	0.3	1
#377EB8	30	0.119525061355307	1	2	FALSE	0.3	1
#377EB8	31	0.118814265065868	1	2	FALSE	0.3	1
#377EB8	32	0.121374259557096	1	2	FALSE	0.3	1
#377EB8	33	0.122691485869271	1	2	FALSE	0.3	1
#377EB8	34	0.124512867841953	1	2	FALSE	0.3	1
#377EB8	35	0.124793729431841	1	2	FALSE	0.3	1
#377EB8	36	0.121521298006401	1	2	FALSE	0.3	1
#377EB8	37	0.122694450340788	1	2	FALSE	0.3	1
#377EB8	38	0.125890043320065	1	2	FALSE	0.3	1
#377EB8	39	0.128621098211038	1	2	FALSE	0.3	1
#377EB8	40	0.127203964577365	1	2	FALSE	0.3	1
#377EB8	41	0.127384665761198	1	2	FALSE	0.3	1
#377EB8	42	0.127745134303175	1	2	FALSE	0.3	1
#377EB8	43	0.128888808284548	1	2	FALSE	0.3	1
#377EB8	44	0.128398787966248	1	2	FALSE	0.3	1
#377EB8	45	0.127018960415855	1	2	FALSE	0.3	1
#377EB8	46	0.124230391493224	1	2	FALSE	0.3	1
#377EB8	47	0.124769039145338	1	2	FALSE	0.3	1
#377EB8	48	0.127439073712169	1	2	FALSE	0.3	1
#377EB8	49	0.130533644173326	1	2	FALSE	0.3	1
#377EB8	50	0.131154778189625	1	2	FALSE	0.3	1
#377EB8	51	0.131987189963901	1	2	FALSE	0.3	1
#377EB8	52	0.131592790976207	1	2	FALSE	0.3	1
#377EB8	53	0.130547796037911	1	2	FALSE	0.3	1
#377EB8	54	0.127715511074118	1	2	FALSE	0.3	1
#377EB8	55	0.125506165011085	1	2	FALSE	0.3	1
#377EB8	56	0.122881235841335	1	2	FALSE	0.3	1
#377EB8	57	0.122740883053101	1	2	FALSE	0.3	1
#377EB8	58	0.123597422488834	1	2	FALSE	0.3	1
#377EB8	59	0.126881518248561	1	2	FALSE	0.3	1
#377EB8	60	0.127413262367833	1	2	FALSE	0.3	1
#377EB8	61	0.127826019836783	1	2	FALSE	0.3	1
#377EB8	62	0.128008208638247	1	2	FALSE	0.3	1
#377EB8	63	0.130598812561379	1	2	FALSE	0.3	1
#377EB8	64	0.132289458279539	1	2	FALSE	0.3	1
#377EB8	65	0.133635428229112	1	2	FALSE	0.3	1
#377EB8	66	0.13398735973672	1	2	FALSE	0.3	1
#377EB8	67	0.135590153318027	1	2	FALSE	0.3	1
#377EB8	68	0.137855962991713	1	2	FALSE	0.3	1
#377EB8	69	0.140750682559624	1	2	FALSE	0.3	1
#377EB8	70	0.144111873968072	1	2	FALSE	0.3	1
#377EB8	71	0.146934927605009	1	2	FALSE	0.3	1
#377EB8	72	0.148206680186858	1	2	FALSE	0.3	1
#377EB8	73	0.148053214886803	1	2	FALSE	0.3	1
#377EB8	74	0.14804378332661	1	2	FALSE	0.3	1
#377EB8	75	0.148725110359125	1	2	FALSE	0.3	1
#377EB8	76	0.1478853201829	1	2	FALSE	0.3	1
#377EB8	77	0.147631365691472	1	2	FALSE	0.3	1
#377EB8	78	0.148137055586312	1	2	FALSE	0.3	1
#377EB8	79	0.150240378727107	1	2	FALSE	0.3	1
#377EB8	80	0.151630707569307	1	2	FALSE	0.3	1
#377EB8	81	0.152803692266819	1	2	FALSE	0.3	1
#377EB8	82	0.152454384491001	1	2	FALSE	0.3	1
#377EB8	83	0.15308230937853	1	2	FALSE	0.3	1
#377EB8	84	0.153133582511354	1	2	FALSE	0.3	1
#377EB8	85	0.152766501670988	1	2	FALSE	0.3	1
#377EB8	86	0.151738055347397	1	2	FALSE	0.3	1
#377EB8	87	0.15083717742758	1	2	FALSE	0.3	1
#377EB8	88	0.150282314859305	1	2	FALSE	0.3	1
#377EB8	89	0.150255712154884	1	2	FALSE	0.3	1
#377EB8	90	0.1505866740533	1	2	FALSE	0.3	1
#377EB8	91	0.150538448529287	1	2	FALSE	0.3	1
#377EB8	92	0.149969305665293	1	2	FALSE	0.3	1
#377EB8	93	0.148502058161692	1	2	FALSE	0.3	1
#377EB8	94	0.145997323163443	1	2	FALSE	0.3	1
#377EB8	95	0.143919985937587	1	2	FALSE	0.3	1
#377EB8	96	0.142745660384275	1	2	FALSE	0.3	1
#377EB8	97	0.141922088974573	1	2	FALSE	0.3	1
#377EB8	98	0.141228198727316	1	2	FALSE	0.3	1
#377EB8	99	0.140605248564675	1	2	FALSE	0.3	1
#377EB8	100	0.139654623769019	1	2	FALSE	0.3	1
#377EB8	101	0.138757356925066	1	2	FALSE	0.3	1
#377EB8	102	0.137046944783125	1	2	FALSE	0.3	1
#377EB8	103	0.134969229896025	1	2	FALSE	0.3	1
#377EB8	104	0.132386935998717	1	2	FALSE	0.3	1
#377EB8	105	0.129754311286403	1	2	FALSE	0.3	1
#377EB8	106	0.12747204753375	1	2	FALSE	0.3	1
#377EB8	107	0.125530522824896	1	2	FALSE	0.3	1
#377EB8	108	0.124062125911858	1	2	FALSE	0.3	1
#377EB8	109	0.123048034103944	1	2	FALSE	0.3	1
#377EB8	110	0.122124733093032	1	2	FALSE	0.3	1
#377EB8	111	0.121057496261826	1	2	FALSE	0.3	1
#377EB8	112	0.120038840715201	1	2	FALSE	0.3	1
#377EB8	113	0.119237578051213	1	2	FALSE	0.3	1
#377EB8	114	0.118058758107704	1	2	FALSE	0.3	1
#377EB8	115	0.116513171198681	1	2	FALSE	0.3	1
#377EB8	116	0.114795585522281	1	2	FALSE	0.3	1
#377EB8	117	0.113518833274254	1	2	FALSE	0.3	1
#377EB8	118	0.112683090491222	1	2	FALSE	0.3	1
#377EB8	119	0.112659066352026	1	2	FALSE	0.3	1
#377EB8	120	0.11237475974906	1	2	FALSE	0.3	1
#377EB8	121	0.112123622278068	1	2	FALSE	0.3	1
#377EB8	122	0.112034571992874	1	2	FALSE	0.3	1
#377EB8	123	0.112020954477658	1	2	FALSE	0.3	1
#377EB8	124	0.112106662465158	1	2	FALSE	0.3	1
#377EB8	125	0.112059101066547	1	2	FALSE	0.3	1
#377EB8	126	0.112066603710838	1	2	FALSE	0.3	1
#377EB8	127	0.112381927404574	1	2	FALSE	0.3	1
#377EB8	128	0.113382382944542	1	2	FALSE	0.3	1
#377EB8	129	0.114457291183449	1	2	FALSE	0.3	1
#377EB8	130	0.115801296232125	1	2	FALSE	0.3	1
#377EB8	131	0.116776670774353	1	2	FALSE	0.3	1
#377EB8	132	0.117903677259708	1	2	FALSE	0.3	1
#377EB8	133	0.118586897994404	1	2	FALSE	0.3	1
#377EB8	134	0.11945001184826	1	2	FALSE	0.3	1
#377EB8	135	0.119798540181384	1	2	FALSE	0.3	1
#377EB8	136	0.120370582775055	1	2	FALSE	0.3	1
#377EB8	137	0.120910104457075	1	2	FALSE	0.3	1
#377EB8	138	0.122125914410305	1	2	FALSE	0.3	1
#377EB8	139	0.122985143408147	1	2	FALSE	0.3	1
#377EB8	140	0.124202917822497	1	2	FALSE	0.3	1
#377EB8	141	0.124583217692609	1	2	FALSE	0.3	1
#377EB8	142	0.125188381115945	1	2	FALSE	0.3	1
#377EB8	143	0.125208997992247	1	2	FALSE	0.3	1
#377EB8	144	0.125845901663539	1	2	FALSE	0.3	1
#377EB8	145	0.126061775526247	1	2	FALSE	0.3	1
#377EB8	146	0.126526172969881	1	2	FALSE	0.3	1
#377EB8	147	0.126389990170662	1	2	FALSE	0.3	1
#377EB8	148	0.126851733202475	1	2	FALSE	0.3	1
#377EB8	149	0.127063698761196	1	2	FALSE	0.3	1
#377EB8	150	0.127929918281806	1	2	FALSE	0.3	1
