# Supplementary material for: Differential nucleosome organization in human interphase and metaphase chromosomes
Source: Mol Syst Biol. 2026 Feb 2;22(5):738–65. doi: 10.1038/s44320-026-00192-y (PMC13144420; doi:10.1038/s44320-026-00192-y)
Supplement: Supplementary file 9 — Source data Fig. 7 [file 44320_2026_192_MOESM9_ESM.zip › Figure 7/7C/fig7c.csv]

colour	x	y	PANEL	group	flipped_aes	linewidth	linetype	alpha
#E41A1C	-150	0.240723570389358	1	1	FALSE	0.3	1
#E41A1C	-149	0.240717816589487	1	1	FALSE	0.3	1
#E41A1C	-148	0.239995183143335	1	1	FALSE	0.3	1
#E41A1C	-147	0.240276435010346	1	1	FALSE	0.3	1
#E41A1C	-146	0.239691719052181	1	1	FALSE	0.3	1
#E41A1C	-145	0.239955264757221	1	1	FALSE	0.3	1
#E41A1C	-144	0.239770515664072	1	1	FALSE	0.3	1
#E41A1C	-143	0.240684264352788	1	1	FALSE	0.3	1
#E41A1C	-142	0.240481709505575	1	1	FALSE	0.3	1
#E41A1C	-141	0.240656703003015	1	1	FALSE	0.3	1
#E41A1C	-140	0.239694885826336	1	1	FALSE	0.3	1
#E41A1C	-139	0.239149868025471	1	1	FALSE	0.3	1
#E41A1C	-138	0.237582965551482	1	1	FALSE	0.3	1
#E41A1C	-137	0.237276479455339	1	1	FALSE	0.3	1
#E41A1C	-136	0.235662594433329	1	1	FALSE	0.3	1
#E41A1C	-135	0.235589978550351	1	1	FALSE	0.3	1
#E41A1C	-134	0.234933889794674	1	1	FALSE	0.3	1
#E41A1C	-133	0.234902629168921	1	1	FALSE	0.3	1
#E41A1C	-132	0.233753024958296	1	1	FALSE	0.3	1
#E41A1C	-131	0.233991655366049	1	1	FALSE	0.3	1
#E41A1C	-130	0.232450184391975	1	1	FALSE	0.3	1
#E41A1C	-129	0.232193249517961	1	1	FALSE	0.3	1
#E41A1C	-128	0.230440708299321	1	1	FALSE	0.3	1
#E41A1C	-127	0.229268772308758	1	1	FALSE	0.3	1
#E41A1C	-126	0.227917569857572	1	1	FALSE	0.3	1
#E41A1C	-125	0.227361469461649	1	1	FALSE	0.3	1
#E41A1C	-124	0.226960830223807	1	1	FALSE	0.3	1
#E41A1C	-123	0.227219747053921	1	1	FALSE	0.3	1
#E41A1C	-122	0.227302582484589	1	1	FALSE	0.3	1
#E41A1C	-121	0.227500493765572	1	1	FALSE	0.3	1
#E41A1C	-120	0.226687384311118	1	1	FALSE	0.3	1
#E41A1C	-119	0.226294497030822	1	1	FALSE	0.3	1
#E41A1C	-118	0.225212310017228	1	1	FALSE	0.3	1
#E41A1C	-117	0.22460020150163	1	1	FALSE	0.3	1
#E41A1C	-116	0.223298175725906	1	1	FALSE	0.3	1
#E41A1C	-115	0.223077955599191	1	1	FALSE	0.3	1
#E41A1C	-114	0.222383685305786	1	1	FALSE	0.3	1
#E41A1C	-113	0.222622424984043	1	1	FALSE	0.3	1
#E41A1C	-112	0.222311187015673	1	1	FALSE	0.3	1
#E41A1C	-111	0.222358492982922	1	1	FALSE	0.3	1
#E41A1C	-110	0.22146647148144	1	1	FALSE	0.3	1
#E41A1C	-109	0.221363358860505	1	1	FALSE	0.3	1
#E41A1C	-108	0.220644578823095	1	1	FALSE	0.3	1
#E41A1C	-107	0.220119233006854	1	1	FALSE	0.3	1
#E41A1C	-106	0.219237601132091	1	1	FALSE	0.3	1
#E41A1C	-105	0.219287433612724	1	1	FALSE	0.3	1
#E41A1C	-104	0.219564979277815	1	1	FALSE	0.3	1
#E41A1C	-103	0.220198523482697	1	1	FALSE	0.3	1
#E41A1C	-102	0.221152210127257	1	1	FALSE	0.3	1
#E41A1C	-101	0.22252141690857	1	1	FALSE	0.3	1
#E41A1C	-100	0.223127061505802	1	1	FALSE	0.3	1
#E41A1C	-99	0.223798423977265	1	1	FALSE	0.3	1
#E41A1C	-98	0.224370992496501	1	1	FALSE	0.3	1
#E41A1C	-97	0.224549233358817	1	1	FALSE	0.3	1
#E41A1C	-96	0.224794122195739	1	1	FALSE	0.3	1
#E41A1C	-95	0.224585106329613	1	1	FALSE	0.3	1
#E41A1C	-94	0.225371651439176	1	1	FALSE	0.3	1
#E41A1C	-93	0.226345679651761	1	1	FALSE	0.3	1
#E41A1C	-92	0.228114191143557	1	1	FALSE	0.3	1
#E41A1C	-91	0.229029293509002	1	1	FALSE	0.3	1
#E41A1C	-90	0.23067632388808	1	1	FALSE	0.3	1
#E41A1C	-89	0.230583536052834	1	1	FALSE	0.3	1
#E41A1C	-88	0.230812403719451	1	1	FALSE	0.3	1
#E41A1C	-87	0.229769238778259	1	1	FALSE	0.3	1
#E41A1C	-86	0.23074893583664	1	1	FALSE	0.3	1
#E41A1C	-85	0.23084393425516	1	1	FALSE	0.3	1
#E41A1C	-84	0.233239644351581	1	1	FALSE	0.3	1
#E41A1C	-83	0.234644500842576	1	1	FALSE	0.3	1
#E41A1C	-82	0.236931725475627	1	1	FALSE	0.3	1
#E41A1C	-81	0.238454597026875	1	1	FALSE	0.3	1
#E41A1C	-80	0.240419729384225	1	1	FALSE	0.3	1
#E41A1C	-79	0.2401075246824	1	1	FALSE	0.3	1
#E41A1C	-78	0.239677419845934	1	1	FALSE	0.3	1
#E41A1C	-77	0.238241882347587	1	1	FALSE	0.3	1
#E41A1C	-76	0.238338658725466	1	1	FALSE	0.3	1
#E41A1C	-75	0.239806986776919	1	1	FALSE	0.3	1
#E41A1C	-74	0.243296491621788	1	1	FALSE	0.3	1
#E41A1C	-73	0.246623189330256	1	1	FALSE	0.3	1
#E41A1C	-72	0.250981737475973	1	1	FALSE	0.3	1
#E41A1C	-71	0.253123951284774	1	1	FALSE	0.3	1
#E41A1C	-70	0.253104293439531	1	1	FALSE	0.3	1
#E41A1C	-69	0.249610343371786	1	1	FALSE	0.3	1
#E41A1C	-68	0.245630237567212	1	1	FALSE	0.3	1
#E41A1C	-67	0.241946564941618	1	1	FALSE	0.3	1
#E41A1C	-66	0.241263454745818	1	1	FALSE	0.3	1
#E41A1C	-65	0.242573229407068	1	1	FALSE	0.3	1
#E41A1C	-64	0.24773508586165	1	1	FALSE	0.3	1
#E41A1C	-63	0.253261898134318	1	1	FALSE	0.3	1
#E41A1C	-62	0.259687492674717	1	1	FALSE	0.3	1
#E41A1C	-61	0.262805759097927	1	1	FALSE	0.3	1
#E41A1C	-60	0.26517654320477	1	1	FALSE	0.3	1
#E41A1C	-59	0.263953941133147	1	1	FALSE	0.3	1
#E41A1C	-58	0.260523427987958	1	1	FALSE	0.3	1
#E41A1C	-57	0.255096763984745	1	1	FALSE	0.3	1
#E41A1C	-56	0.252523262143446	1	1	FALSE	0.3	1
#E41A1C	-55	0.254157614488515	1	1	FALSE	0.3	1
#E41A1C	-54	0.259782817205458	1	1	FALSE	0.3	1
#E41A1C	-53	0.268247090351073	1	1	FALSE	0.3	1
#E41A1C	-52	0.277115206857296	1	1	FALSE	0.3	1
#E41A1C	-51	0.28366245882893	1	1	FALSE	0.3	1
#E41A1C	-50	0.284711847452322	1	1	FALSE	0.3	1
#E41A1C	-49	0.280764112196441	1	1	FALSE	0.3	1
#E41A1C	-48	0.27322963677924	1	1	FALSE	0.3	1
#E41A1C	-47	0.263961496904697	1	1	FALSE	0.3	1
#E41A1C	-46	0.256080389069422	1	1	FALSE	0.3	1
#E41A1C	-45	0.253671306733365	1	1	FALSE	0.3	1
#E41A1C	-44	0.25582810202243	1	1	FALSE	0.3	1
#E41A1C	-43	0.262348204389856	1	1	FALSE	0.3	1
#E41A1C	-42	0.267011904463901	1	1	FALSE	0.3	1
#E41A1C	-41	0.269751850751498	1	1	FALSE	0.3	1
#E41A1C	-40	0.267564599037925	1	1	FALSE	0.3	1
#E41A1C	-39	0.262586340312719	1	1	FALSE	0.3	1
#E41A1C	-38	0.254702230812803	1	1	FALSE	0.3	1
#E41A1C	-37	0.244027677999858	1	1	FALSE	0.3	1
#E41A1C	-36	0.233673734438954	1	1	FALSE	0.3	1
#E41A1C	-35	0.228839642653017	1	1	FALSE	0.3	1
#E41A1C	-34	0.230118951474876	1	1	FALSE	0.3	1
#E41A1C	-33	0.232793646215304	1	1	FALSE	0.3	1
#E41A1C	-32	0.236221914521416	1	1	FALSE	0.3	1
#E41A1C	-31	0.238013923453401	1	1	FALSE	0.3	1
#E41A1C	-30	0.236775806796094	1	1	FALSE	0.3	1
#E41A1C	-29	0.23528682440469	1	1	FALSE	0.3	1
#E41A1C	-28	0.231024137420101	1	1	FALSE	0.3	1
#E41A1C	-27	0.224073660469465	1	1	FALSE	0.3	1
#E41A1C	-26	0.219485455072288	1	1	FALSE	0.3	1
#E41A1C	-25	0.217651769139417	1	1	FALSE	0.3	1
#E41A1C	-24	0.22141898364147	1	1	FALSE	0.3	1
#E41A1C	-23	0.230408887753536	1	1	FALSE	0.3	1
#E41A1C	-22	0.241766310266601	1	1	FALSE	0.3	1
#E41A1C	-21	0.25575320442199	1	1	FALSE	0.3	1
#E41A1C	-20	0.266259454764012	1	1	FALSE	0.3	1
#E41A1C	-19	0.268160260220899	1	1	FALSE	0.3	1
#E41A1C	-18	0.265651487480752	1	1	FALSE	0.3	1
#E41A1C	-17	0.258523593319535	1	1	FALSE	0.3	1
#E41A1C	-16	0.254699799169557	1	1	FALSE	0.3	1
#E41A1C	-15	0.251921873603345	1	1	FALSE	0.3	1
#E41A1C	-14	0.253277201117279	1	1	FALSE	0.3	1
#E41A1C	-13	0.260048453627229	1	1	FALSE	0.3	1
#E41A1C	-12	0.269079726496851	1	1	FALSE	0.3	1
#E41A1C	-11	0.275773144281869	1	1	FALSE	0.3	1
#E41A1C	-10	0.27546168536092	1	1	FALSE	0.3	1
#E41A1C	-9	0.275516404954244	1	1	FALSE	0.3	1
#E41A1C	-8	0.270921363421068	1	1	FALSE	0.3	1
#E41A1C	-7	0.262499184312623	1	1	FALSE	0.3	1
#E41A1C	-6	0.253698929135633	1	1	FALSE	0.3	1
#E41A1C	-5	0.248527715793017	1	1	FALSE	0.3	1
#E41A1C	-4	0.248841061459365	1	1	FALSE	0.3	1
#E41A1C	-3	0.255046364552356	1	1	FALSE	0.3	1
#E41A1C	-2	0.26278022575478	1	1	FALSE	0.3	1
#E41A1C	-1	0.270330211695001	1	1	FALSE	0.3	1
#E41A1C	0	0.273504311305578	1	1	FALSE	0.3	1
#E41A1C	1	0.273731301916417	1	1	FALSE	0.3	1
#E41A1C	2	0.269988559011726	1	1	FALSE	0.3	1
#E41A1C	3	0.26261215863634	1	1	FALSE	0.3	1
#E41A1C	4	0.254471035475032	1	1	FALSE	0.3	1
#E41A1C	5	0.248447660872553	1	1	FALSE	0.3	1
#E41A1C	6	0.246714696267836	1	1	FALSE	0.3	1
#E41A1C	7	0.251233431522284	1	1	FALSE	0.3	1
#E41A1C	8	0.258562595689326	1	1	FALSE	0.3	1
#E41A1C	9	0.266912292211835	1	1	FALSE	0.3	1
#E41A1C	10	0.2706728915369	1	1	FALSE	0.3	1
#E41A1C	11	0.27107595555245	1	1	FALSE	0.3	1
#E41A1C	12	0.269860854894022	1	1	FALSE	0.3	1
#E41A1C	13	0.263315230441313	1	1	FALSE	0.3	1
#E41A1C	14	0.253128609473299	1	1	FALSE	0.3	1
#E41A1C	15	0.246944576077326	1	1	FALSE	0.3	1
#E41A1C	16	0.244919470840426	1	1	FALSE	0.3	1
#E41A1C	17	0.247947753136044	1	1	FALSE	0.3	1
#E41A1C	18	0.251347785167545	1	1	FALSE	0.3	1
#E41A1C	19	0.2598074607289	1	1	FALSE	0.3	1
#E41A1C	20	0.262105378122509	1	1	FALSE	0.3	1
#E41A1C	21	0.261079626704723	1	1	FALSE	0.3	1
#E41A1C	22	0.250530370966853	1	1	FALSE	0.3	1
#E41A1C	23	0.237302348846228	1	1	FALSE	0.3	1
#E41A1C	24	0.225854183839777	1	1	FALSE	0.3	1
#E41A1C	25	0.217669420231546	1	1	FALSE	0.3	1
#E41A1C	26	0.214506995539163	1	1	FALSE	0.3	1
#E41A1C	27	0.216661397652271	1	1	FALSE	0.3	1
#E41A1C	28	0.221996361069519	1	1	FALSE	0.3	1
#E41A1C	29	0.228563111215121	1	1	FALSE	0.3	1
#E41A1C	30	0.233464029597923	1	1	FALSE	0.3	1
#E41A1C	31	0.235439802362269	1	1	FALSE	0.3	1
#E41A1C	32	0.237730465339805	1	1	FALSE	0.3	1
#E41A1C	33	0.236304226261338	1	1	FALSE	0.3	1
#E41A1C	34	0.234108829612464	1	1	FALSE	0.3	1
#E41A1C	35	0.231796158291033	1	1	FALSE	0.3	1
#E41A1C	36	0.231154264175818	1	1	FALSE	0.3	1
#E41A1C	37	0.2367512122812	1	1	FALSE	0.3	1
#E41A1C	38	0.246955999923138	1	1	FALSE	0.3	1
#E41A1C	39	0.257746556186816	1	1	FALSE	0.3	1
#E41A1C	40	0.26519991255256	1	1	FALSE	0.3	1
#E41A1C	41	0.270055352586953	1	1	FALSE	0.3	1
#E41A1C	42	0.272177904138315	1	1	FALSE	0.3	1
#E41A1C	43	0.2697730222694	1	1	FALSE	0.3	1
#E41A1C	44	0.265927220864552	1	1	FALSE	0.3	1
#E41A1C	45	0.260599768000436	1	1	FALSE	0.3	1
#E41A1C	46	0.25841801340414	1	1	FALSE	0.3	1
#E41A1C	47	0.261286214729883	1	1	FALSE	0.3	1
#E41A1C	48	0.269431600929741	1	1	FALSE	0.3	1
#E41A1C	49	0.279037424706845	1	1	FALSE	0.3	1
#E41A1C	50	0.286530998251625	1	1	FALSE	0.3	1
#E41A1C	51	0.289472634685592	1	1	FALSE	0.3	1
#E41A1C	52	0.287850797451053	1	1	FALSE	0.3	1
#E41A1C	53	0.280701581024144	1	1	FALSE	0.3	1
#E41A1C	54	0.271274564468428	1	1	FALSE	0.3	1
#E41A1C	55	0.262863240086284	1	1	FALSE	0.3	1
#E41A1C	56	0.257218751874546	1	1	FALSE	0.3	1
#E41A1C	57	0.255313399611704	1	1	FALSE	0.3	1
#E41A1C	58	0.257508885908494	1	1	FALSE	0.3	1
#E41A1C	59	0.262399515890194	1	1	FALSE	0.3	1
#E41A1C	60	0.26512818617891	1	1	FALSE	0.3	1
#E41A1C	61	0.266182671147498	1	1	FALSE	0.3	1
#E41A1C	62	0.2632634717599	1	1	FALSE	0.3	1
#E41A1C	63	0.259722030398021	1	1	FALSE	0.3	1
#E41A1C	64	0.253657229029908	1	1	FALSE	0.3	1
#E41A1C	65	0.248035872815806	1	1	FALSE	0.3	1
#E41A1C	66	0.243089923171649	1	1	FALSE	0.3	1
#E41A1C	67	0.241033882315264	1	1	FALSE	0.3	1
#E41A1C	68	0.24169657042	1	1	FALSE	0.3	1
#E41A1C	69	0.243938072949816	1	1	FALSE	0.3	1
#E41A1C	70	0.247443557708584	1	1	FALSE	0.3	1
#E41A1C	71	0.2494278609895	1	1	FALSE	0.3	1
#E41A1C	72	0.249249132348869	1	1	FALSE	0.3	1
#E41A1C	73	0.245933106852371	1	1	FALSE	0.3	1
#E41A1C	74	0.241784262641619	1	1	FALSE	0.3	1
#E41A1C	75	0.237793148071388	1	1	FALSE	0.3	1
#E41A1C	76	0.234660025623398	1	1	FALSE	0.3	1
#E41A1C	77	0.232899616052519	1	1	FALSE	0.3	1
#E41A1C	78	0.232428166495573	1	1	FALSE	0.3	1
#E41A1C	79	0.233547114062802	1	1	FALSE	0.3	1
#E41A1C	80	0.234135320736293	1	1	FALSE	0.3	1
#E41A1C	81	0.233864000018215	1	1	FALSE	0.3	1
#E41A1C	82	0.23225519841392	1	1	FALSE	0.3	1
#E41A1C	83	0.23076825858901	1	1	FALSE	0.3	1
#E41A1C	84	0.230219851469504	1	1	FALSE	0.3	1
#E41A1C	85	0.22866828937132	1	1	FALSE	0.3	1
#E41A1C	86	0.227784520784347	1	1	FALSE	0.3	1
#E41A1C	87	0.227270986424263	1	1	FALSE	0.3	1
#E41A1C	88	0.227858769390864	1	1	FALSE	0.3	1
#E41A1C	89	0.228093599051202	1	1	FALSE	0.3	1
#E41A1C	90	0.228842445067568	1	1	FALSE	0.3	1
#E41A1C	91	0.228463762946009	1	1	FALSE	0.3	1
#E41A1C	92	0.227783693390215	1	1	FALSE	0.3	1
#E41A1C	93	0.226404234358704	1	1	FALSE	0.3	1
#E41A1C	94	0.224931205226538	1	1	FALSE	0.3	1
#E41A1C	95	0.223633479849754	1	1	FALSE	0.3	1
#E41A1C	96	0.223986625680396	1	1	FALSE	0.3	1
#E41A1C	97	0.223713349884908	1	1	FALSE	0.3	1
#E41A1C	98	0.224533343773612	1	1	FALSE	0.3	1
#E41A1C	99	0.223805533079806	1	1	FALSE	0.3	1
#E41A1C	100	0.224173348345834	1	1	FALSE	0.3	1
#E41A1C	101	0.223090730209939	1	1	FALSE	0.3	1
#E41A1C	102	0.222777429272922	1	1	FALSE	0.3	1
#E41A1C	103	0.220873211932629	1	1	FALSE	0.3	1
#E41A1C	104	0.220930164560482	1	1	FALSE	0.3	1
#E41A1C	105	0.220154267789387	1	1	FALSE	0.3	1
#E41A1C	106	0.221194927606497	1	1	FALSE	0.3	1
#E41A1C	107	0.221093192093062	1	1	FALSE	0.3	1
#E41A1C	108	0.22289470252033	1	1	FALSE	0.3	1
#E41A1C	109	0.223318568228944	1	1	FALSE	0.3	1
#E41A1C	110	0.224152959169497	1	1	FALSE	0.3	1
#E41A1C	111	0.223740608824547	1	1	FALSE	0.3	1
#E41A1C	112	0.224389044971736	1	1	FALSE	0.3	1
#E41A1C	113	0.224660604399815	1	1	FALSE	0.3	1
#E41A1C	114	0.225443879137471	1	1	FALSE	0.3	1
#E41A1C	115	0.225918616725416	1	1	FALSE	0.3	1
#E41A1C	116	0.227079401832337	1	1	FALSE	0.3	1
#E41A1C	117	0.227915665115897	1	1	FALSE	0.3	1
#E41A1C	118	0.229537754303479	1	1	FALSE	0.3	1
#E41A1C	119	0.230688555307099	1	1	FALSE	0.3	1
#E41A1C	120	0.231774865495801	1	1	FALSE	0.3	1
#E41A1C	121	0.232090186993312	1	1	FALSE	0.3	1
#E41A1C	122	0.232455731017371	1	1	FALSE	0.3	1
#E41A1C	123	0.232990643680656	1	1	FALSE	0.3	1
#E41A1C	124	0.233782101153502	1	1	FALSE	0.3	1
#E41A1C	125	0.233918746523596	1	1	FALSE	0.3	1
#E41A1C	126	0.234416694125162	1	1	FALSE	0.3	1
#E41A1C	127	0.234684613918321	1	1	FALSE	0.3	1
#E41A1C	128	0.235644325919572	1	1	FALSE	0.3	1
#E41A1C	129	0.236238146207302	1	1	FALSE	0.3	1
#E41A1C	130	0.2370245541792	1	1	FALSE	0.3	1
#E41A1C	131	0.237752695863745	1	1	FALSE	0.3	1
#E41A1C	132	0.238401448436124	1	1	FALSE	0.3	1
#E41A1C	133	0.238678574712923	1	1	FALSE	0.3	1
#E41A1C	134	0.239056507190761	1	1	FALSE	0.3	1
#E41A1C	135	0.239020906838813	1	1	FALSE	0.3	1
#E41A1C	136	0.239090880266095	1	1	FALSE	0.3	1
#E41A1C	137	0.240116077905635	1	1	FALSE	0.3	1
#E41A1C	138	0.24088752145157	1	1	FALSE	0.3	1
#E41A1C	139	0.242036195702396	1	1	FALSE	0.3	1
#E41A1C	140	0.24261453755608	1	1	FALSE	0.3	1
#E41A1C	141	0.243249475363461	1	1	FALSE	0.3	1
#E41A1C	142	0.243231954300376	1	1	FALSE	0.3	1
#E41A1C	143	0.243412182589919	1	1	FALSE	0.3	1
#E41A1C	144	0.243013607575309	1	1	FALSE	0.3	1
#E41A1C	145	0.24235838483579	1	1	FALSE	0.3	1
#E41A1C	146	0.242365693645046	1	1	FALSE	0.3	1
#E41A1C	147	0.242475159972722	1	1	FALSE	0.3	1
#E41A1C	148	0.242230004231524	1	1	FALSE	0.3	1
#E41A1C	149	0.242390829884975	1	1	FALSE	0.3	1
#E41A1C	150	0.242706436850786	1	1	FALSE	0.3	1
#377EB8	-150	0.238786013919604	1	2	FALSE	0.3	1
#377EB8	-149	0.23761075382955	1	2	FALSE	0.3	1
#377EB8	-148	0.236290561365099	1	2	FALSE	0.3	1
#377EB8	-147	0.235999593377834	1	2	FALSE	0.3	1
#377EB8	-146	0.236057994892978	1	2	FALSE	0.3	1
#377EB8	-145	0.236808458458492	1	2	FALSE	0.3	1
#377EB8	-144	0.237530597231503	1	2	FALSE	0.3	1
#377EB8	-143	0.238367040262518	1	2	FALSE	0.3	1
#377EB8	-142	0.239347474459862	1	2	FALSE	0.3	1
#377EB8	-141	0.239864772269535	1	2	FALSE	0.3	1
#377EB8	-140	0.239579100115311	1	2	FALSE	0.3	1
#377EB8	-139	0.238475433272779	1	2	FALSE	0.3	1
#377EB8	-138	0.237493686925776	1	2	FALSE	0.3	1
#377EB8	-137	0.236040438113381	1	2	FALSE	0.3	1
#377EB8	-136	0.23455958543394	1	2	FALSE	0.3	1
#377EB8	-135	0.234211587973062	1	2	FALSE	0.3	1
#377EB8	-134	0.234085567680509	1	2	FALSE	0.3	1
#377EB8	-133	0.234370446995633	1	2	FALSE	0.3	1
#377EB8	-132	0.234733893129986	1	2	FALSE	0.3	1
#377EB8	-131	0.23488193176468	1	2	FALSE	0.3	1
#377EB8	-130	0.234870924388824	1	2	FALSE	0.3	1
#377EB8	-129	0.234635670692684	1	2	FALSE	0.3	1
#377EB8	-128	0.233758307391977	1	2	FALSE	0.3	1
#377EB8	-127	0.232771484939901	1	2	FALSE	0.3	1
#377EB8	-126	0.231663266982322	1	2	FALSE	0.3	1
#377EB8	-125	0.231068352117083	1	2	FALSE	0.3	1
#377EB8	-124	0.231055207122093	1	2	FALSE	0.3	1
#377EB8	-123	0.231206055288357	1	2	FALSE	0.3	1
#377EB8	-122	0.232119565207737	1	2	FALSE	0.3	1
#377EB8	-121	0.232510127594555	1	2	FALSE	0.3	1
#377EB8	-120	0.23229789100811	1	2	FALSE	0.3	1
#377EB8	-119	0.231984594476565	1	2	FALSE	0.3	1
#377EB8	-118	0.231738344584944	1	2	FALSE	0.3	1
#377EB8	-117	0.231108612232178	1	2	FALSE	0.3	1
#377EB8	-116	0.230514976261076	1	2	FALSE	0.3	1
#377EB8	-115	0.230481411948732	1	2	FALSE	0.3	1
#377EB8	-114	0.229811168436567	1	2	FALSE	0.3	1
#377EB8	-113	0.229750415253853	1	2	FALSE	0.3	1
#377EB8	-112	0.229520499760039	1	2	FALSE	0.3	1
#377EB8	-111	0.229507736562067	1	2	FALSE	0.3	1
#377EB8	-110	0.229743623547232	1	2	FALSE	0.3	1
#377EB8	-109	0.230439748585598	1	2	FALSE	0.3	1
#377EB8	-108	0.230734297351562	1	2	FALSE	0.3	1
#377EB8	-107	0.231566481595678	1	2	FALSE	0.3	1
#377EB8	-106	0.231604401461372	1	2	FALSE	0.3	1
#377EB8	-105	0.231866134595275	1	2	FALSE	0.3	1
#377EB8	-104	0.231959917385275	1	2	FALSE	0.3	1
#377EB8	-103	0.232341000805952	1	2	FALSE	0.3	1
#377EB8	-102	0.233015388262105	1	2	FALSE	0.3	1
#377EB8	-101	0.233782345720837	1	2	FALSE	0.3	1
#377EB8	-100	0.234157045020594	1	2	FALSE	0.3	1
#377EB8	-99	0.234952276992562	1	2	FALSE	0.3	1
#377EB8	-98	0.23513310527092	1	2	FALSE	0.3	1
#377EB8	-97	0.235989152976966	1	2	FALSE	0.3	1
#377EB8	-96	0.235807589807709	1	2	FALSE	0.3	1
#377EB8	-95	0.23572095707476	1	2	FALSE	0.3	1
#377EB8	-94	0.236237106680934	1	2	FALSE	0.3	1
#377EB8	-93	0.237193808488365	1	2	FALSE	0.3	1
#377EB8	-92	0.239011762604924	1	2	FALSE	0.3	1
#377EB8	-91	0.2392990466791	1	2	FALSE	0.3	1
#377EB8	-90	0.24017568792874	1	2	FALSE	0.3	1
#377EB8	-89	0.239495892550958	1	2	FALSE	0.3	1
#377EB8	-88	0.23930549429387	1	2	FALSE	0.3	1
#377EB8	-87	0.237871510711224	1	2	FALSE	0.3	1
#377EB8	-86	0.238267164958113	1	2	FALSE	0.3	1
#377EB8	-85	0.237526929112439	1	2	FALSE	0.3	1
#377EB8	-84	0.239571316720429	1	2	FALSE	0.3	1
#377EB8	-83	0.23966673985754	1	2	FALSE	0.3	1
#377EB8	-82	0.241146441595308	1	2	FALSE	0.3	1
#377EB8	-81	0.240244511946162	1	2	FALSE	0.3	1
#377EB8	-80	0.241417696236521	1	2	FALSE	0.3	1
#377EB8	-79	0.239221967206611	1	2	FALSE	0.3	1
#377EB8	-78	0.237301661187205	1	2	FALSE	0.3	1
#377EB8	-77	0.23402967897806	1	2	FALSE	0.3	1
#377EB8	-76	0.232981308045674	1	2	FALSE	0.3	1
#377EB8	-75	0.232381727310192	1	2	FALSE	0.3	1
#377EB8	-74	0.234581879360196	1	2	FALSE	0.3	1
#377EB8	-73	0.236097814188937	1	2	FALSE	0.3	1
#377EB8	-72	0.239494088321426	1	2	FALSE	0.3	1
#377EB8	-71	0.240086166650006	1	2	FALSE	0.3	1
#377EB8	-70	0.239177544491768	1	2	FALSE	0.3	1
#377EB8	-69	0.234939795258265	1	2	FALSE	0.3	1
#377EB8	-68	0.23121237429022	1	2	FALSE	0.3	1
#377EB8	-67	0.225602163316643	1	2	FALSE	0.3	1
#377EB8	-66	0.223918353180111	1	2	FALSE	0.3	1
#377EB8	-65	0.224010127627717	1	2	FALSE	0.3	1
#377EB8	-64	0.22870483700061	1	2	FALSE	0.3	1
#377EB8	-63	0.233004751454364	1	2	FALSE	0.3	1
#377EB8	-62	0.238616484189376	1	2	FALSE	0.3	1
#377EB8	-61	0.240470436722568	1	2	FALSE	0.3	1
#377EB8	-60	0.242494558923326	1	2	FALSE	0.3	1
#377EB8	-59	0.239506913622443	1	2	FALSE	0.3	1
#377EB8	-58	0.234525859608956	1	2	FALSE	0.3	1
#377EB8	-57	0.227219647996877	1	2	FALSE	0.3	1
#377EB8	-56	0.223466458007841	1	2	FALSE	0.3	1
#377EB8	-55	0.223987540945976	1	2	FALSE	0.3	1
#377EB8	-54	0.230352226409737	1	2	FALSE	0.3	1
#377EB8	-53	0.239701757717218	1	2	FALSE	0.3	1
#377EB8	-52	0.250124670758334	1	2	FALSE	0.3	1
#377EB8	-51	0.256785655506746	1	2	FALSE	0.3	1
#377EB8	-50	0.258488736857139	1	2	FALSE	0.3	1
#377EB8	-49	0.254252834515747	1	2	FALSE	0.3	1
#377EB8	-48	0.246730658381734	1	2	FALSE	0.3	1
#377EB8	-47	0.237103546315277	1	2	FALSE	0.3	1
#377EB8	-46	0.229198995561602	1	2	FALSE	0.3	1
#377EB8	-45	0.22755744642656	1	2	FALSE	0.3	1
#377EB8	-44	0.23149515715288	1	2	FALSE	0.3	1
#377EB8	-43	0.239703477272479	1	2	FALSE	0.3	1
#377EB8	-42	0.246174262710783	1	2	FALSE	0.3	1
#377EB8	-41	0.251278217161344	1	2	FALSE	0.3	1
#377EB8	-40	0.251220732320588	1	2	FALSE	0.3	1
#377EB8	-39	0.247302451972426	1	2	FALSE	0.3	1
#377EB8	-38	0.240800951628506	1	2	FALSE	0.3	1
#377EB8	-37	0.231251377746826	1	2	FALSE	0.3	1
#377EB8	-36	0.221892337841036	1	2	FALSE	0.3	1
#377EB8	-35	0.218633357100243	1	2	FALSE	0.3	1
#377EB8	-34	0.222365385811252	1	2	FALSE	0.3	1
#377EB8	-33	0.228361994289763	1	2	FALSE	0.3	1
#377EB8	-32	0.234018922393299	1	2	FALSE	0.3	1
#377EB8	-31	0.238369421587408	1	2	FALSE	0.3	1
#377EB8	-30	0.237740489579856	1	2	FALSE	0.3	1
#377EB8	-29	0.237407078080394	1	2	FALSE	0.3	1
#377EB8	-28	0.233037564756874	1	2	FALSE	0.3	1
#377EB8	-27	0.227243243532173	1	2	FALSE	0.3	1
#377EB8	-26	0.223056385552926	1	2	FALSE	0.3	1
#377EB8	-25	0.223643275018237	1	2	FALSE	0.3	1
#377EB8	-24	0.22860997786762	1	2	FALSE	0.3	1
#377EB8	-23	0.240647150323646	1	2	FALSE	0.3	1
#377EB8	-22	0.25383584687294	1	2	FALSE	0.3	1
#377EB8	-21	0.269833357583627	1	2	FALSE	0.3	1
#377EB8	-20	0.281668942637615	1	2	FALSE	0.3	1
#377EB8	-19	0.28456916925148	1	2	FALSE	0.3	1
#377EB8	-18	0.281295032047417	1	2	FALSE	0.3	1
#377EB8	-17	0.273484594048654	1	2	FALSE	0.3	1
#377EB8	-16	0.269214318151081	1	2	FALSE	0.3	1
#377EB8	-15	0.266401470790223	1	2	FALSE	0.3	1
#377EB8	-14	0.267743646933819	1	2	FALSE	0.3	1
#377EB8	-13	0.275655927496141	1	2	FALSE	0.3	1
#377EB8	-12	0.285443049962315	1	2	FALSE	0.3	1
#377EB8	-11	0.29241188729872	1	2	FALSE	0.3	1
#377EB8	-10	0.291757052927782	1	2	FALSE	0.3	1
#377EB8	-9	0.291531859665788	1	2	FALSE	0.3	1
#377EB8	-8	0.286916057594131	1	2	FALSE	0.3	1
#377EB8	-7	0.278072265146192	1	2	FALSE	0.3	1
#377EB8	-6	0.268442249854164	1	2	FALSE	0.3	1
#377EB8	-5	0.263592985611485	1	2	FALSE	0.3	1
#377EB8	-4	0.264603130285136	1	2	FALSE	0.3	1
#377EB8	-3	0.27225730378119	1	2	FALSE	0.3	1
#377EB8	-2	0.280632848832849	1	2	FALSE	0.3	1
#377EB8	-1	0.289194241630122	1	2	FALSE	0.3	1
#377EB8	0	0.292979265054797	1	2	FALSE	0.3	1
#377EB8	1	0.29359012522907	1	2	FALSE	0.3	1
#377EB8	2	0.289522367327725	1	2	FALSE	0.3	1
#377EB8	3	0.281081983376018	1	2	FALSE	0.3	1
#377EB8	4	0.272031362764544	1	2	FALSE	0.3	1
#377EB8	5	0.265140701282382	1	2	FALSE	0.3	1
#377EB8	6	0.264132456238087	1	2	FALSE	0.3	1
#377EB8	7	0.27046264643007	1	2	FALSE	0.3	1
#377EB8	8	0.279799933831304	1	2	FALSE	0.3	1
#377EB8	9	0.289836023494879	1	2	FALSE	0.3	1
#377EB8	10	0.293809971080714	1	2	FALSE	0.3	1
#377EB8	11	0.294361474198729	1	2	FALSE	0.3	1
#377EB8	12	0.293641878154144	1	2	FALSE	0.3	1
#377EB8	13	0.286998009338782	1	2	FALSE	0.3	1
#377EB8	14	0.276507817839601	1	2	FALSE	0.3	1
#377EB8	15	0.269492001991043	1	2	FALSE	0.3	1
#377EB8	16	0.267454986642401	1	2	FALSE	0.3	1
#377EB8	17	0.270602037200205	1	2	FALSE	0.3	1
#377EB8	18	0.274538643862821	1	2	FALSE	0.3	1
#377EB8	19	0.282567552926046	1	2	FALSE	0.3	1
#377EB8	20	0.285336024811928	1	2	FALSE	0.3	1
#377EB8	21	0.282753741838039	1	2	FALSE	0.3	1
#377EB8	22	0.270938021770382	1	2	FALSE	0.3	1
#377EB8	23	0.25532677040448	1	2	FALSE	0.3	1
#377EB8	24	0.241531452723215	1	2	FALSE	0.3	1
#377EB8	25	0.230674568428885	1	2	FALSE	0.3	1
#377EB8	26	0.225164429326612	1	2	FALSE	0.3	1
#377EB8	27	0.22527081857905	1	2	FALSE	0.3	1
#377EB8	28	0.229212618429119	1	2	FALSE	0.3	1
#377EB8	29	0.235425953374381	1	2	FALSE	0.3	1
#377EB8	30	0.239334255135608	1	2	FALSE	0.3	1
#377EB8	31	0.240515617973292	1	2	FALSE	0.3	1
#377EB8	32	0.24012665940888	1	2	FALSE	0.3	1
#377EB8	33	0.235808812539758	1	2	FALSE	0.3	1
#377EB8	34	0.228914475435672	1	2	FALSE	0.3	1
#377EB8	35	0.223337456528263	1	2	FALSE	0.3	1
#377EB8	36	0.219698486645645	1	2	FALSE	0.3	1
#377EB8	37	0.223901867840822	1	2	FALSE	0.3	1
#377EB8	38	0.233195287866646	1	2	FALSE	0.3	1
#377EB8	39	0.243838367223104	1	2	FALSE	0.3	1
#377EB8	40	0.250329965067865	1	2	FALSE	0.3	1
#377EB8	41	0.254918619344774	1	2	FALSE	0.3	1
#377EB8	42	0.25473085890218	1	2	FALSE	0.3	1
#377EB8	43	0.250735778243348	1	2	FALSE	0.3	1
#377EB8	44	0.24384781024825	1	2	FALSE	0.3	1
#377EB8	45	0.236252715993562	1	2	FALSE	0.3	1
#377EB8	46	0.231334264376584	1	2	FALSE	0.3	1
#377EB8	47	0.232891976089624	1	2	FALSE	0.3	1
#377EB8	48	0.239734205350381	1	2	FALSE	0.3	1
#377EB8	49	0.249989810604945	1	2	FALSE	0.3	1
#377EB8	50	0.257645692699177	1	2	FALSE	0.3	1
#377EB8	51	0.261738801241254	1	2	FALSE	0.3	1
#377EB8	52	0.260143629228943	1	2	FALSE	0.3	1
#377EB8	53	0.253425094786466	1	2	FALSE	0.3	1
#377EB8	54	0.243252854637598	1	2	FALSE	0.3	1
#377EB8	55	0.234841288764707	1	2	FALSE	0.3	1
#377EB8	56	0.228537193107174	1	2	FALSE	0.3	1
#377EB8	57	0.227532693566826	1	2	FALSE	0.3	1
#377EB8	58	0.230982912316231	1	2	FALSE	0.3	1
#377EB8	59	0.238218286903763	1	2	FALSE	0.3	1
#377EB8	60	0.243460446480782	1	2	FALSE	0.3	1
#377EB8	61	0.246729168692055	1	2	FALSE	0.3	1
#377EB8	62	0.245861885000168	1	2	FALSE	0.3	1
#377EB8	63	0.243732127609998	1	2	FALSE	0.3	1
#377EB8	64	0.238327234021495	1	2	FALSE	0.3	1
#377EB8	65	0.234201278325426	1	2	FALSE	0.3	1
#377EB8	66	0.229762614916976	1	2	FALSE	0.3	1
#377EB8	67	0.228760928103954	1	2	FALSE	0.3	1
#377EB8	68	0.230378828994606	1	2	FALSE	0.3	1
#377EB8	69	0.23466487897697	1	2	FALSE	0.3	1
#377EB8	70	0.239890959568304	1	2	FALSE	0.3	1
#377EB8	71	0.244024436317985	1	2	FALSE	0.3	1
#377EB8	72	0.245021414430199	1	2	FALSE	0.3	1
#377EB8	73	0.242822661852577	1	2	FALSE	0.3	1
#377EB8	74	0.239557214607295	1	2	FALSE	0.3	1
#377EB8	75	0.236425017123732	1	2	FALSE	0.3	1
#377EB8	76	0.233993873454458	1	2	FALSE	0.3	1
#377EB8	77	0.233545601420295	1	2	FALSE	0.3	1
#377EB8	78	0.235205978041919	1	2	FALSE	0.3	1
#377EB8	79	0.237446428270129	1	2	FALSE	0.3	1
#377EB8	80	0.239646947431564	1	2	FALSE	0.3	1
#377EB8	81	0.241157097572273	1	2	FALSE	0.3	1
#377EB8	82	0.241508981461173	1	2	FALSE	0.3	1
#377EB8	83	0.241646129074963	1	2	FALSE	0.3	1
#377EB8	84	0.241232058608516	1	2	FALSE	0.3	1
#377EB8	85	0.240063378171867	1	2	FALSE	0.3	1
#377EB8	86	0.239031919177213	1	2	FALSE	0.3	1
#377EB8	87	0.238259937233257	1	2	FALSE	0.3	1
#377EB8	88	0.238723983431139	1	2	FALSE	0.3	1
#377EB8	89	0.239592865674238	1	2	FALSE	0.3	1
#377EB8	90	0.240218264619683	1	2	FALSE	0.3	1
#377EB8	91	0.240944932570049	1	2	FALSE	0.3	1
#377EB8	92	0.241414117823085	1	2	FALSE	0.3	1
#377EB8	93	0.240979850876742	1	2	FALSE	0.3	1
#377EB8	94	0.239851860071671	1	2	FALSE	0.3	1
#377EB8	95	0.239013445839471	1	2	FALSE	0.3	1
#377EB8	96	0.23887423858843	1	2	FALSE	0.3	1
#377EB8	97	0.238283827088587	1	2	FALSE	0.3	1
#377EB8	98	0.237836945136124	1	2	FALSE	0.3	1
#377EB8	99	0.236653498449406	1	2	FALSE	0.3	1
#377EB8	100	0.236077152229504	1	2	FALSE	0.3	1
#377EB8	101	0.234708577090193	1	2	FALSE	0.3	1
#377EB8	102	0.233789527078866	1	2	FALSE	0.3	1
#377EB8	103	0.232507765627241	1	2	FALSE	0.3	1
#377EB8	104	0.232083421022541	1	2	FALSE	0.3	1
#377EB8	105	0.230784549634439	1	2	FALSE	0.3	1
#377EB8	106	0.231604207657335	1	2	FALSE	0.3	1
#377EB8	107	0.230581106028899	1	2	FALSE	0.3	1
#377EB8	108	0.230830969678026	1	2	FALSE	0.3	1
#377EB8	109	0.22984260965566	1	2	FALSE	0.3	1
#377EB8	110	0.230028929902591	1	2	FALSE	0.3	1
#377EB8	111	0.228868705300497	1	2	FALSE	0.3	1
#377EB8	112	0.229758683186999	1	2	FALSE	0.3	1
#377EB8	113	0.228849053783596	1	2	FALSE	0.3	1
#377EB8	114	0.230067477075618	1	2	FALSE	0.3	1
#377EB8	115	0.229118041975219	1	2	FALSE	0.3	1
#377EB8	116	0.229983613401334	1	2	FALSE	0.3	1
#377EB8	117	0.229125018925386	1	2	FALSE	0.3	1
#377EB8	118	0.23024398988132	1	2	FALSE	0.3	1
#377EB8	119	0.229636317931618	1	2	FALSE	0.3	1
#377EB8	120	0.231195939255617	1	2	FALSE	0.3	1
#377EB8	121	0.230507326434302	1	2	FALSE	0.3	1
#377EB8	122	0.231179497387971	1	2	FALSE	0.3	1
#377EB8	123	0.230424952354397	1	2	FALSE	0.3	1
#377EB8	124	0.230856249224143	1	2	FALSE	0.3	1
#377EB8	125	0.229699005780973	1	2	FALSE	0.3	1
#377EB8	126	0.230613102388845	1	2	FALSE	0.3	1
#377EB8	127	0.230693270628546	1	2	FALSE	0.3	1
#377EB8	128	0.232025872240285	1	2	FALSE	0.3	1
#377EB8	129	0.231808371153007	1	2	FALSE	0.3	1
#377EB8	130	0.232425614973415	1	2	FALSE	0.3	1
#377EB8	131	0.23195858950949	1	2	FALSE	0.3	1
#377EB8	132	0.232439699323166	1	2	FALSE	0.3	1
#377EB8	133	0.231713410109314	1	2	FALSE	0.3	1
#377EB8	134	0.231966552177258	1	2	FALSE	0.3	1
#377EB8	135	0.231420405280077	1	2	FALSE	0.3	1
#377EB8	136	0.232053488801584	1	2	FALSE	0.3	1
#377EB8	137	0.232425573010241	1	2	FALSE	0.3	1
#377EB8	138	0.233582229703464	1	2	FALSE	0.3	1
#377EB8	139	0.234591066730181	1	2	FALSE	0.3	1
#377EB8	140	0.235683791779299	1	2	FALSE	0.3	1
#377EB8	141	0.236039576646887	1	2	FALSE	0.3	1
#377EB8	142	0.236621267740513	1	2	FALSE	0.3	1
#377EB8	143	0.236696895813691	1	2	FALSE	0.3	1
#377EB8	144	0.237092905892513	1	2	FALSE	0.3	1
#377EB8	145	0.236772607734367	1	2	FALSE	0.3	1
#377EB8	146	0.236977606242799	1	2	FALSE	0.3	1
#377EB8	147	0.236761270816733	1	2	FALSE	0.3	1
#377EB8	148	0.238015772730682	1	2	FALSE	0.3	1
#377EB8	149	0.238743768100812	1	2	FALSE	0.3	1
#377EB8	150	0.23967140747633	1	2	FALSE	0.3	1
