# Supplementary material for: Differential nucleosome organization in human interphase and metaphase chromosomes
Source: Mol Syst Biol. 2026 Feb 2;22(5):738–65. doi: 10.1038/s44320-026-00192-y (PMC13144420; doi:10.1038/s44320-026-00192-y)
Supplement: Supplementary file 9 — Source data Fig. 7 [file 44320_2026_192_MOESM9_ESM.zip › Figure 7/7D/fig7d.csv]

colour	x	y	PANEL	group	flipped_aes	linewidth	linetype	alpha
#E41A1C	-150	0.180132020272141	1	1	FALSE	0.3	1
#E41A1C	-149	0.18030998569477	1	1	FALSE	0.3	1
#E41A1C	-148	0.179091697730507	1	1	FALSE	0.3	1
#E41A1C	-147	0.179844276939677	1	1	FALSE	0.3	1
#E41A1C	-146	0.179140447174481	1	1	FALSE	0.3	1
#E41A1C	-145	0.180648250328678	1	1	FALSE	0.3	1
#E41A1C	-144	0.179892402135783	1	1	FALSE	0.3	1
#E41A1C	-143	0.18011776280265	1	1	FALSE	0.3	1
#E41A1C	-142	0.179396930317985	1	1	FALSE	0.3	1
#E41A1C	-141	0.180470918197666	1	1	FALSE	0.3	1
#E41A1C	-140	0.179216918718622	1	1	FALSE	0.3	1
#E41A1C	-139	0.179662878543364	1	1	FALSE	0.3	1
#E41A1C	-138	0.176991716499796	1	1	FALSE	0.3	1
#E41A1C	-137	0.177277319647273	1	1	FALSE	0.3	1
#E41A1C	-136	0.175456460748429	1	1	FALSE	0.3	1
#E41A1C	-135	0.175638315088163	1	1	FALSE	0.3	1
#E41A1C	-134	0.176022638646505	1	1	FALSE	0.3	1
#E41A1C	-133	0.176963493239465	1	1	FALSE	0.3	1
#E41A1C	-132	0.176476279916489	1	1	FALSE	0.3	1
#E41A1C	-131	0.177640994632397	1	1	FALSE	0.3	1
#E41A1C	-130	0.176988641983018	1	1	FALSE	0.3	1
#E41A1C	-129	0.177373585427901	1	1	FALSE	0.3	1
#E41A1C	-128	0.175880715843069	1	1	FALSE	0.3	1
#E41A1C	-127	0.175957767307694	1	1	FALSE	0.3	1
#E41A1C	-126	0.174973933366173	1	1	FALSE	0.3	1
#E41A1C	-125	0.174715660114479	1	1	FALSE	0.3	1
#E41A1C	-124	0.173232349606117	1	1	FALSE	0.3	1
#E41A1C	-123	0.173289593634606	1	1	FALSE	0.3	1
#E41A1C	-122	0.17280341148542	1	1	FALSE	0.3	1
#E41A1C	-121	0.17348748685355	1	1	FALSE	0.3	1
#E41A1C	-120	0.172222166062422	1	1	FALSE	0.3	1
#E41A1C	-119	0.172337497917142	1	1	FALSE	0.3	1
#E41A1C	-118	0.171698317852853	1	1	FALSE	0.3	1
#E41A1C	-117	0.170928947419564	1	1	FALSE	0.3	1
#E41A1C	-116	0.169771010059693	1	1	FALSE	0.3	1
#E41A1C	-115	0.168921205185925	1	1	FALSE	0.3	1
#E41A1C	-114	0.168925747667101	1	1	FALSE	0.3	1
#E41A1C	-113	0.168252406814019	1	1	FALSE	0.3	1
#E41A1C	-112	0.166766431155068	1	1	FALSE	0.3	1
#E41A1C	-111	0.165647473696957	1	1	FALSE	0.3	1
#E41A1C	-110	0.164616755119522	1	1	FALSE	0.3	1
#E41A1C	-109	0.164360807165897	1	1	FALSE	0.3	1
#E41A1C	-108	0.162774587351707	1	1	FALSE	0.3	1
#E41A1C	-107	0.162289674753856	1	1	FALSE	0.3	1
#E41A1C	-106	0.161529281917051	1	1	FALSE	0.3	1
#E41A1C	-105	0.162140988500918	1	1	FALSE	0.3	1
#E41A1C	-104	0.163498632128388	1	1	FALSE	0.3	1
#E41A1C	-103	0.165025265621034	1	1	FALSE	0.3	1
#E41A1C	-102	0.166165892823068	1	1	FALSE	0.3	1
#E41A1C	-101	0.167130616679036	1	1	FALSE	0.3	1
#E41A1C	-100	0.168194975330143	1	1	FALSE	0.3	1
#E41A1C	-99	0.168767398393538	1	1	FALSE	0.3	1
#E41A1C	-98	0.169152630546611	1	1	FALSE	0.3	1
#E41A1C	-97	0.16919537812345	1	1	FALSE	0.3	1
#E41A1C	-96	0.169891095877331	1	1	FALSE	0.3	1
#E41A1C	-95	0.170328236571569	1	1	FALSE	0.3	1
#E41A1C	-94	0.171269802287661	1	1	FALSE	0.3	1
#E41A1C	-93	0.172898314227477	1	1	FALSE	0.3	1
#E41A1C	-92	0.175309042640547	1	1	FALSE	0.3	1
#E41A1C	-91	0.176188079200772	1	1	FALSE	0.3	1
#E41A1C	-90	0.17739705202853	1	1	FALSE	0.3	1
#E41A1C	-89	0.178194323709562	1	1	FALSE	0.3	1
#E41A1C	-88	0.17865618448651	1	1	FALSE	0.3	1
#E41A1C	-87	0.179083616718789	1	1	FALSE	0.3	1
#E41A1C	-86	0.180017223075498	1	1	FALSE	0.3	1
#E41A1C	-85	0.18159496899844	1	1	FALSE	0.3	1
#E41A1C	-84	0.183993282698566	1	1	FALSE	0.3	1
#E41A1C	-83	0.185427996634277	1	1	FALSE	0.3	1
#E41A1C	-82	0.187282772351975	1	1	FALSE	0.3	1
#E41A1C	-81	0.188675706386512	1	1	FALSE	0.3	1
#E41A1C	-80	0.191224831007795	1	1	FALSE	0.3	1
#E41A1C	-79	0.191026507651699	1	1	FALSE	0.3	1
#E41A1C	-78	0.190926223474137	1	1	FALSE	0.3	1
#E41A1C	-77	0.190467103978756	1	1	FALSE	0.3	1
#E41A1C	-76	0.192215474593594	1	1	FALSE	0.3	1
#E41A1C	-75	0.194916961885985	1	1	FALSE	0.3	1
#E41A1C	-74	0.198860056888443	1	1	FALSE	0.3	1
#E41A1C	-73	0.201646794618069	1	1	FALSE	0.3	1
#E41A1C	-72	0.205267330821078	1	1	FALSE	0.3	1
#E41A1C	-71	0.208031440805917	1	1	FALSE	0.3	1
#E41A1C	-70	0.208175102970835	1	1	FALSE	0.3	1
#E41A1C	-69	0.206307101681565	1	1	FALSE	0.3	1
#E41A1C	-68	0.203605645348157	1	1	FALSE	0.3	1
#E41A1C	-67	0.201533669568946	1	1	FALSE	0.3	1
#E41A1C	-66	0.200186905155889	1	1	FALSE	0.3	1
#E41A1C	-65	0.200817398793934	1	1	FALSE	0.3	1
#E41A1C	-64	0.203763459070153	1	1	FALSE	0.3	1
#E41A1C	-63	0.205473453580163	1	1	FALSE	0.3	1
#E41A1C	-62	0.206476802199405	1	1	FALSE	0.3	1
#E41A1C	-61	0.206344407657765	1	1	FALSE	0.3	1
#E41A1C	-60	0.208404634204631	1	1	FALSE	0.3	1
#E41A1C	-59	0.208223092571441	1	1	FALSE	0.3	1
#E41A1C	-58	0.20887085487864	1	1	FALSE	0.3	1
#E41A1C	-57	0.20653175310758	1	1	FALSE	0.3	1
#E41A1C	-56	0.206961137900411	1	1	FALSE	0.3	1
#E41A1C	-55	0.208628039404065	1	1	FALSE	0.3	1
#E41A1C	-54	0.213060836517738	1	1	FALSE	0.3	1
#E41A1C	-53	0.21728756680177	1	1	FALSE	0.3	1
#E41A1C	-52	0.222486294357238	1	1	FALSE	0.3	1
#E41A1C	-51	0.223957995173607	1	1	FALSE	0.3	1
#E41A1C	-50	0.223584812021853	1	1	FALSE	0.3	1
#E41A1C	-49	0.219973983263129	1	1	FALSE	0.3	1
#E41A1C	-48	0.216012831566129	1	1	FALSE	0.3	1
#E41A1C	-47	0.210241576776535	1	1	FALSE	0.3	1
#E41A1C	-46	0.204126853718516	1	1	FALSE	0.3	1
#E41A1C	-45	0.201353832429799	1	1	FALSE	0.3	1
#E41A1C	-44	0.202015487798508	1	1	FALSE	0.3	1
#E41A1C	-43	0.202607455052581	1	1	FALSE	0.3	1
#E41A1C	-42	0.20164065977273	1	1	FALSE	0.3	1
#E41A1C	-41	0.198222221293633	1	1	FALSE	0.3	1
#E41A1C	-40	0.19397833181587	1	1	FALSE	0.3	1
#E41A1C	-39	0.189305251422064	1	1	FALSE	0.3	1
#E41A1C	-38	0.184964510436917	1	1	FALSE	0.3	1
#E41A1C	-37	0.176835946673899	1	1	FALSE	0.3	1
#E41A1C	-36	0.168661331726545	1	1	FALSE	0.3	1
#E41A1C	-35	0.163536676892263	1	1	FALSE	0.3	1
#E41A1C	-34	0.163908783275511	1	1	FALSE	0.3	1
#E41A1C	-33	0.163233805807928	1	1	FALSE	0.3	1
#E41A1C	-32	0.161488436026735	1	1	FALSE	0.3	1
#E41A1C	-31	0.159328975245947	1	1	FALSE	0.3	1
#E41A1C	-30	0.15514233492634	1	1	FALSE	0.3	1
#E41A1C	-29	0.153828823130334	1	1	FALSE	0.3	1
#E41A1C	-28	0.150767679691315	1	1	FALSE	0.3	1
#E41A1C	-27	0.146670628391037	1	1	FALSE	0.3	1
#E41A1C	-26	0.14489774857677	1	1	FALSE	0.3	1
#E41A1C	-25	0.144252450564337	1	1	FALSE	0.3	1
#E41A1C	-24	0.147875592016532	1	1	FALSE	0.3	1
#E41A1C	-23	0.153338404199552	1	1	FALSE	0.3	1
#E41A1C	-22	0.161644951659355	1	1	FALSE	0.3	1
#E41A1C	-21	0.168986648553113	1	1	FALSE	0.3	1
#E41A1C	-20	0.180166415540442	1	1	FALSE	0.3	1
#E41A1C	-19	0.18306123678269	1	1	FALSE	0.3	1
#E41A1C	-18	0.185247199967701	1	1	FALSE	0.3	1
#E41A1C	-17	0.18203125717377	1	1	FALSE	0.3	1
#E41A1C	-16	0.183282509429332	1	1	FALSE	0.3	1
#E41A1C	-15	0.182010540086493	1	1	FALSE	0.3	1
#E41A1C	-14	0.184396577711644	1	1	FALSE	0.3	1
#E41A1C	-13	0.187346349845924	1	1	FALSE	0.3	1
#E41A1C	-12	0.192379579835981	1	1	FALSE	0.3	1
#E41A1C	-11	0.194865592085438	1	1	FALSE	0.3	1
#E41A1C	-10	0.192305987884019	1	1	FALSE	0.3	1
#E41A1C	-9	0.194581814073017	1	1	FALSE	0.3	1
#E41A1C	-8	0.194756761185949	1	1	FALSE	0.3	1
#E41A1C	-7	0.193141159799412	1	1	FALSE	0.3	1
#E41A1C	-6	0.190164118574384	1	1	FALSE	0.3	1
#E41A1C	-5	0.188585456834827	1	1	FALSE	0.3	1
#E41A1C	-4	0.190942482309582	1	1	FALSE	0.3	1
#E41A1C	-3	0.195129969856438	1	1	FALSE	0.3	1
#E41A1C	-2	0.199541083779903	1	1	FALSE	0.3	1
#E41A1C	-1	0.200582964787712	1	1	FALSE	0.3	1
#E41A1C	0	0.201371332540343	1	1	FALSE	0.3	1
#E41A1C	1	0.201576891485859	1	1	FALSE	0.3	1
#E41A1C	2	0.202913529378401	1	1	FALSE	0.3	1
#E41A1C	3	0.20041260345872	1	1	FALSE	0.3	1
#E41A1C	4	0.196698744793189	1	1	FALSE	0.3	1
#E41A1C	5	0.191717174037816	1	1	FALSE	0.3	1
#E41A1C	6	0.190027073416406	1	1	FALSE	0.3	1
#E41A1C	7	0.191575331377812	1	1	FALSE	0.3	1
#E41A1C	8	0.194860524020755	1	1	FALSE	0.3	1
#E41A1C	9	0.197137991877257	1	1	FALSE	0.3	1
#E41A1C	10	0.1971856321295	1	1	FALSE	0.3	1
#E41A1C	11	0.195788720092999	1	1	FALSE	0.3	1
#E41A1C	12	0.198334780047884	1	1	FALSE	0.3	1
#E41A1C	13	0.19618365067253	1	1	FALSE	0.3	1
#E41A1C	14	0.191399702516158	1	1	FALSE	0.3	1
#E41A1C	15	0.187235769041258	1	1	FALSE	0.3	1
#E41A1C	16	0.185668993376033	1	1	FALSE	0.3	1
#E41A1C	17	0.186011998870797	1	1	FALSE	0.3	1
#E41A1C	18	0.18480078622307	1	1	FALSE	0.3	1
#E41A1C	19	0.187056936508851	1	1	FALSE	0.3	1
#E41A1C	20	0.183963762038689	1	1	FALSE	0.3	1
#E41A1C	21	0.180407320998943	1	1	FALSE	0.3	1
#E41A1C	22	0.169785736186452	1	1	FALSE	0.3	1
#E41A1C	23	0.161328353019819	1	1	FALSE	0.3	1
#E41A1C	24	0.152446272022461	1	1	FALSE	0.3	1
#E41A1C	25	0.145139679989144	1	1	FALSE	0.3	1
#E41A1C	26	0.140408135375235	1	1	FALSE	0.3	1
#E41A1C	27	0.141105792190083	1	1	FALSE	0.3	1
#E41A1C	28	0.143026677404988	1	1	FALSE	0.3	1
#E41A1C	29	0.147243068704073	1	1	FALSE	0.3	1
#E41A1C	30	0.149803408084449	1	1	FALSE	0.3	1
#E41A1C	31	0.151423538538493	1	1	FALSE	0.3	1
#E41A1C	32	0.155625759866743	1	1	FALSE	0.3	1
#E41A1C	33	0.158286731092332	1	1	FALSE	0.3	1
#E41A1C	34	0.160571241156422	1	1	FALSE	0.3	1
#E41A1C	35	0.161842271980303	1	1	FALSE	0.3	1
#E41A1C	36	0.16068829236263	1	1	FALSE	0.3	1
#E41A1C	37	0.165828655048848	1	1	FALSE	0.3	1
#E41A1C	38	0.174162171620921	1	1	FALSE	0.3	1
#E41A1C	39	0.183249293528886	1	1	FALSE	0.3	1
#E41A1C	40	0.187143454911379	1	1	FALSE	0.3	1
#E41A1C	41	0.192795524476025	1	1	FALSE	0.3	1
#E41A1C	42	0.196555525734544	1	1	FALSE	0.3	1
#E41A1C	43	0.199678007269516	1	1	FALSE	0.3	1
#E41A1C	44	0.199547084864982	1	1	FALSE	0.3	1
#E41A1C	45	0.197971960783301	1	1	FALSE	0.3	1
#E41A1C	46	0.196374151611503	1	1	FALSE	0.3	1
#E41A1C	47	0.199373899215743	1	1	FALSE	0.3	1
#E41A1C	48	0.204040918687939	1	1	FALSE	0.3	1
#E41A1C	49	0.210778477894074	1	1	FALSE	0.3	1
#E41A1C	50	0.214319947136567	1	1	FALSE	0.3	1
#E41A1C	51	0.218983896782056	1	1	FALSE	0.3	1
#E41A1C	52	0.219482378706967	1	1	FALSE	0.3	1
#E41A1C	53	0.218724261155335	1	1	FALSE	0.3	1
#E41A1C	54	0.213870338997868	1	1	FALSE	0.3	1
#E41A1C	55	0.210907473292737	1	1	FALSE	0.3	1
#E41A1C	56	0.205974475645449	1	1	FALSE	0.3	1
#E41A1C	57	0.204739836545472	1	1	FALSE	0.3	1
#E41A1C	58	0.203488714817631	1	1	FALSE	0.3	1
#E41A1C	59	0.205976135972661	1	1	FALSE	0.3	1
#E41A1C	60	0.205359426732443	1	1	FALSE	0.3	1
#E41A1C	61	0.205540169133749	1	1	FALSE	0.3	1
#E41A1C	62	0.20300221285122	1	1	FALSE	0.3	1
#E41A1C	63	0.202660088484385	1	1	FALSE	0.3	1
#E41A1C	64	0.200684960579325	1	1	FALSE	0.3	1
#E41A1C	65	0.199418942267704	1	1	FALSE	0.3	1
#E41A1C	66	0.196059294385472	1	1	FALSE	0.3	1
#E41A1C	67	0.195896239127062	1	1	FALSE	0.3	1
#E41A1C	68	0.196493161535898	1	1	FALSE	0.3	1
#E41A1C	69	0.199151532842841	1	1	FALSE	0.3	1
#E41A1C	70	0.201047172791528	1	1	FALSE	0.3	1
#E41A1C	71	0.203479849401956	1	1	FALSE	0.3	1
#E41A1C	72	0.202416926926798	1	1	FALSE	0.3	1
#E41A1C	73	0.200608638028692	1	1	FALSE	0.3	1
#E41A1C	74	0.197266035083762	1	1	FALSE	0.3	1
#E41A1C	75	0.195350398807018	1	1	FALSE	0.3	1
#E41A1C	76	0.190731754952828	1	1	FALSE	0.3	1
#E41A1C	77	0.188645528089891	1	1	FALSE	0.3	1
#E41A1C	78	0.186441962054168	1	1	FALSE	0.3	1
#E41A1C	79	0.187889891936295	1	1	FALSE	0.3	1
#E41A1C	80	0.187023290281481	1	1	FALSE	0.3	1
#E41A1C	81	0.187958004498511	1	1	FALSE	0.3	1
#E41A1C	82	0.186551476538301	1	1	FALSE	0.3	1
#E41A1C	83	0.187692032834342	1	1	FALSE	0.3	1
#E41A1C	84	0.186269010927591	1	1	FALSE	0.3	1
#E41A1C	85	0.185848694852792	1	1	FALSE	0.3	1
#E41A1C	86	0.183650983798931	1	1	FALSE	0.3	1
#E41A1C	87	0.1838469763787	1	1	FALSE	0.3	1
#E41A1C	88	0.182648407888674	1	1	FALSE	0.3	1
#E41A1C	89	0.182316807176854	1	1	FALSE	0.3	1
#E41A1C	90	0.181668163172823	1	1	FALSE	0.3	1
#E41A1C	91	0.183128479144137	1	1	FALSE	0.3	1
#E41A1C	92	0.182042878635806	1	1	FALSE	0.3	1
#E41A1C	93	0.181581360712806	1	1	FALSE	0.3	1
#E41A1C	94	0.179504380544319	1	1	FALSE	0.3	1
#E41A1C	95	0.177752056857945	1	1	FALSE	0.3	1
#E41A1C	96	0.177142633858623	1	1	FALSE	0.3	1
#E41A1C	97	0.177105340138217	1	1	FALSE	0.3	1
#E41A1C	98	0.177140088054247	1	1	FALSE	0.3	1
#E41A1C	99	0.175975184103424	1	1	FALSE	0.3	1
#E41A1C	100	0.175730503988411	1	1	FALSE	0.3	1
#E41A1C	101	0.174889777958901	1	1	FALSE	0.3	1
#E41A1C	102	0.174989428544233	1	1	FALSE	0.3	1
#E41A1C	103	0.173749054692966	1	1	FALSE	0.3	1
#E41A1C	104	0.173300483620162	1	1	FALSE	0.3	1
#E41A1C	105	0.17174416606138	1	1	FALSE	0.3	1
#E41A1C	106	0.172226710851927	1	1	FALSE	0.3	1
#E41A1C	107	0.170916748622166	1	1	FALSE	0.3	1
#E41A1C	108	0.17182778968578	1	1	FALSE	0.3	1
#E41A1C	109	0.171264506326405	1	1	FALSE	0.3	1
#E41A1C	110	0.173310729639176	1	1	FALSE	0.3	1
#E41A1C	111	0.173043011328484	1	1	FALSE	0.3	1
#E41A1C	112	0.174405492069351	1	1	FALSE	0.3	1
#E41A1C	113	0.174119176070053	1	1	FALSE	0.3	1
#E41A1C	114	0.175313864003069	1	1	FALSE	0.3	1
#E41A1C	115	0.17500212896401	1	1	FALSE	0.3	1
#E41A1C	116	0.175349932442579	1	1	FALSE	0.3	1
#E41A1C	117	0.174874320275223	1	1	FALSE	0.3	1
#E41A1C	118	0.175539196142339	1	1	FALSE	0.3	1
#E41A1C	119	0.175768277414511	1	1	FALSE	0.3	1
#E41A1C	120	0.176915058186517	1	1	FALSE	0.3	1
#E41A1C	121	0.176864151157679	1	1	FALSE	0.3	1
#E41A1C	122	0.177193420161278	1	1	FALSE	0.3	1
#E41A1C	123	0.176521453556643	1	1	FALSE	0.3	1
#E41A1C	124	0.17762356747881	1	1	FALSE	0.3	1
#E41A1C	125	0.177945551488408	1	1	FALSE	0.3	1
#E41A1C	126	0.179024351479409	1	1	FALSE	0.3	1
#E41A1C	127	0.179430972765796	1	1	FALSE	0.3	1
#E41A1C	128	0.180789410221279	1	1	FALSE	0.3	1
#E41A1C	129	0.181700941248895	1	1	FALSE	0.3	1
#E41A1C	130	0.183136332210939	1	1	FALSE	0.3	1
#E41A1C	131	0.182413308509535	1	1	FALSE	0.3	1
#E41A1C	132	0.182899814440125	1	1	FALSE	0.3	1
#E41A1C	133	0.181857347361332	1	1	FALSE	0.3	1
#E41A1C	134	0.182263252055725	1	1	FALSE	0.3	1
#E41A1C	135	0.182553288589865	1	1	FALSE	0.3	1
#E41A1C	136	0.18345140888186	1	1	FALSE	0.3	1
#E41A1C	137	0.183117670549881	1	1	FALSE	0.3	1
#E41A1C	138	0.184452190046493	1	1	FALSE	0.3	1
#E41A1C	139	0.184631812252033	1	1	FALSE	0.3	1
#E41A1C	140	0.186098049429393	1	1	FALSE	0.3	1
#E41A1C	141	0.185596205671303	1	1	FALSE	0.3	1
#E41A1C	142	0.186374097679713	1	1	FALSE	0.3	1
#E41A1C	143	0.185723129957477	1	1	FALSE	0.3	1
#E41A1C	144	0.186001946005709	1	1	FALSE	0.3	1
#E41A1C	145	0.184703923405044	1	1	FALSE	0.3	1
#E41A1C	146	0.185040677336721	1	1	FALSE	0.3	1
#E41A1C	147	0.183967329521976	1	1	FALSE	0.3	1
#E41A1C	148	0.183962336605947	1	1	FALSE	0.3	1
#E41A1C	149	0.182822303469723	1	1	FALSE	0.3	1
#E41A1C	150	0.183323522387533	1	1	FALSE	0.3	1
#377EB8	-150	0.171749929998399	1	2	FALSE	0.3	1
#377EB8	-149	0.171335832716646	1	2	FALSE	0.3	1
#377EB8	-148	0.171029491552479	1	2	FALSE	0.3	1
#377EB8	-147	0.171023493846438	1	2	FALSE	0.3	1
#377EB8	-146	0.17159892692683	1	2	FALSE	0.3	1
#377EB8	-145	0.172530951887821	1	2	FALSE	0.3	1
#377EB8	-144	0.172589975195576	1	2	FALSE	0.3	1
#377EB8	-143	0.172257128808025	1	2	FALSE	0.3	1
#377EB8	-142	0.172900150971852	1	2	FALSE	0.3	1
#377EB8	-141	0.173297534688657	1	2	FALSE	0.3	1
#377EB8	-140	0.173149470445483	1	2	FALSE	0.3	1
#377EB8	-139	0.172711665273056	1	2	FALSE	0.3	1
#377EB8	-138	0.17043374710644	1	2	FALSE	0.3	1
#377EB8	-137	0.169876858139106	1	2	FALSE	0.3	1
#377EB8	-136	0.168639096310459	1	2	FALSE	0.3	1
#377EB8	-135	0.168015649270763	1	2	FALSE	0.3	1
#377EB8	-134	0.166390745550192	1	2	FALSE	0.3	1
#377EB8	-133	0.166328894934743	1	2	FALSE	0.3	1
#377EB8	-132	0.165324759263113	1	2	FALSE	0.3	1
#377EB8	-131	0.164769363086817	1	2	FALSE	0.3	1
#377EB8	-130	0.163773081830266	1	2	FALSE	0.3	1
#377EB8	-129	0.163398075857775	1	2	FALSE	0.3	1
#377EB8	-128	0.162553746354161	1	2	FALSE	0.3	1
#377EB8	-127	0.161747071696094	1	2	FALSE	0.3	1
#377EB8	-126	0.160521901879407	1	2	FALSE	0.3	1
#377EB8	-125	0.160115028029707	1	2	FALSE	0.3	1
#377EB8	-124	0.159434554948732	1	2	FALSE	0.3	1
#377EB8	-123	0.160562590170373	1	2	FALSE	0.3	1
#377EB8	-122	0.161226227289796	1	2	FALSE	0.3	1
#377EB8	-121	0.162361833513251	1	2	FALSE	0.3	1
#377EB8	-120	0.162476968087262	1	2	FALSE	0.3	1
#377EB8	-119	0.16337249423357	1	2	FALSE	0.3	1
#377EB8	-118	0.163295899742487	1	2	FALSE	0.3	1
#377EB8	-117	0.163499270100001	1	2	FALSE	0.3	1
#377EB8	-116	0.163297897559842	1	2	FALSE	0.3	1
#377EB8	-115	0.163693382588084	1	2	FALSE	0.3	1
#377EB8	-114	0.164109529592088	1	2	FALSE	0.3	1
#377EB8	-113	0.16554132863036	1	2	FALSE	0.3	1
#377EB8	-112	0.165389606319912	1	2	FALSE	0.3	1
#377EB8	-111	0.165890029084324	1	2	FALSE	0.3	1
#377EB8	-110	0.166534871427025	1	2	FALSE	0.3	1
#377EB8	-109	0.16784708210471	1	2	FALSE	0.3	1
#377EB8	-108	0.168127506254909	1	2	FALSE	0.3	1
#377EB8	-107	0.168670780444758	1	2	FALSE	0.3	1
#377EB8	-106	0.169175795965779	1	2	FALSE	0.3	1
#377EB8	-105	0.170056410403038	1	2	FALSE	0.3	1
#377EB8	-104	0.171432570181572	1	2	FALSE	0.3	1
#377EB8	-103	0.173218899284144	1	2	FALSE	0.3	1
#377EB8	-102	0.175133605621216	1	2	FALSE	0.3	1
#377EB8	-101	0.177320255580068	1	2	FALSE	0.3	1
#377EB8	-100	0.179967095879198	1	2	FALSE	0.3	1
#377EB8	-99	0.181005256978153	1	2	FALSE	0.3	1
#377EB8	-98	0.181733889331844	1	2	FALSE	0.3	1
#377EB8	-97	0.18286443637798	1	2	FALSE	0.3	1
#377EB8	-96	0.183151582860564	1	2	FALSE	0.3	1
#377EB8	-95	0.184425715706366	1	2	FALSE	0.3	1
#377EB8	-94	0.184987832754143	1	2	FALSE	0.3	1
#377EB8	-93	0.187641102541225	1	2	FALSE	0.3	1
#377EB8	-92	0.190104951493968	1	2	FALSE	0.3	1
#377EB8	-91	0.192429910665206	1	2	FALSE	0.3	1
#377EB8	-90	0.192810951580424	1	2	FALSE	0.3	1
#377EB8	-89	0.193591096812528	1	2	FALSE	0.3	1
#377EB8	-88	0.193587015519214	1	2	FALSE	0.3	1
#377EB8	-87	0.193652710403482	1	2	FALSE	0.3	1
#377EB8	-86	0.193529543587353	1	2	FALSE	0.3	1
#377EB8	-85	0.194428916391229	1	2	FALSE	0.3	1
#377EB8	-84	0.195081134755732	1	2	FALSE	0.3	1
#377EB8	-83	0.195788362217535	1	2	FALSE	0.3	1
#377EB8	-82	0.1957902038847	1	2	FALSE	0.3	1
#377EB8	-81	0.196909071828588	1	2	FALSE	0.3	1
#377EB8	-80	0.197856263688228	1	2	FALSE	0.3	1
#377EB8	-79	0.197426913077828	1	2	FALSE	0.3	1
#377EB8	-78	0.195986469618636	1	2	FALSE	0.3	1
#377EB8	-77	0.194266750034987	1	2	FALSE	0.3	1
#377EB8	-76	0.193731724584951	1	2	FALSE	0.3	1
#377EB8	-75	0.194617457058909	1	2	FALSE	0.3	1
#377EB8	-74	0.195570223260533	1	2	FALSE	0.3	1
#377EB8	-73	0.195922382131913	1	2	FALSE	0.3	1
#377EB8	-72	0.196637394662427	1	2	FALSE	0.3	1
#377EB8	-71	0.197238198457501	1	2	FALSE	0.3	1
#377EB8	-70	0.195702790790324	1	2	FALSE	0.3	1
#377EB8	-69	0.192819197737087	1	2	FALSE	0.3	1
#377EB8	-68	0.188623304375413	1	2	FALSE	0.3	1
#377EB8	-67	0.185297354721727	1	2	FALSE	0.3	1
#377EB8	-66	0.182684353595276	1	2	FALSE	0.3	1
#377EB8	-65	0.182229594452964	1	2	FALSE	0.3	1
#377EB8	-64	0.1830188060006	1	2	FALSE	0.3	1
#377EB8	-63	0.183019316478124	1	2	FALSE	0.3	1
#377EB8	-62	0.182022002235155	1	2	FALSE	0.3	1
#377EB8	-61	0.17964376122597	1	2	FALSE	0.3	1
#377EB8	-60	0.180264801253665	1	2	FALSE	0.3	1
#377EB8	-59	0.179141442352516	1	2	FALSE	0.3	1
#377EB8	-58	0.177927637255928	1	2	FALSE	0.3	1
#377EB8	-57	0.1742052900383	1	2	FALSE	0.3	1
#377EB8	-56	0.172978785836451	1	2	FALSE	0.3	1
#377EB8	-55	0.174169022140372	1	2	FALSE	0.3	1
#377EB8	-54	0.177990370602776	1	2	FALSE	0.3	1
#377EB8	-53	0.183215710803754	1	2	FALSE	0.3	1
#377EB8	-52	0.188113362396048	1	2	FALSE	0.3	1
#377EB8	-51	0.190859190720576	1	2	FALSE	0.3	1
#377EB8	-50	0.191444317505412	1	2	FALSE	0.3	1
#377EB8	-49	0.190478864920663	1	2	FALSE	0.3	1
#377EB8	-48	0.187127544979509	1	2	FALSE	0.3	1
#377EB8	-47	0.181998846333212	1	2	FALSE	0.3	1
#377EB8	-46	0.177802375202734	1	2	FALSE	0.3	1
#377EB8	-45	0.177327148985715	1	2	FALSE	0.3	1
#377EB8	-44	0.180076163954379	1	2	FALSE	0.3	1
#377EB8	-43	0.184085132342831	1	2	FALSE	0.3	1
#377EB8	-42	0.185310996845731	1	2	FALSE	0.3	1
#377EB8	-41	0.185337031753772	1	2	FALSE	0.3	1
#377EB8	-40	0.184148316045757	1	2	FALSE	0.3	1
#377EB8	-39	0.183083237631458	1	2	FALSE	0.3	1
#377EB8	-38	0.181534539698326	1	2	FALSE	0.3	1
#377EB8	-37	0.17678247741721	1	2	FALSE	0.3	1
#377EB8	-36	0.170563020965415	1	2	FALSE	0.3	1
#377EB8	-35	0.168975504996268	1	2	FALSE	0.3	1
#377EB8	-34	0.172559822012407	1	2	FALSE	0.3	1
#377EB8	-33	0.174856544273749	1	2	FALSE	0.3	1
#377EB8	-32	0.173946701868493	1	2	FALSE	0.3	1
#377EB8	-31	0.174691423107914	1	2	FALSE	0.3	1
#377EB8	-30	0.17188780557524	1	2	FALSE	0.3	1
#377EB8	-29	0.173420959329788	1	2	FALSE	0.3	1
#377EB8	-28	0.17168855779096	1	2	FALSE	0.3	1
#377EB8	-27	0.170211071476835	1	2	FALSE	0.3	1
#377EB8	-26	0.169004369302578	1	2	FALSE	0.3	1
#377EB8	-25	0.170522271619318	1	2	FALSE	0.3	1
#377EB8	-24	0.174948550121623	1	2	FALSE	0.3	1
#377EB8	-23	0.181512297171013	1	2	FALSE	0.3	1
#377EB8	-22	0.18831767323205	1	2	FALSE	0.3	1
#377EB8	-21	0.196018246609675	1	2	FALSE	0.3	1
#377EB8	-20	0.204127503290396	1	2	FALSE	0.3	1
#377EB8	-19	0.20675439794328	1	2	FALSE	0.3	1
#377EB8	-18	0.207384907328726	1	2	FALSE	0.3	1
#377EB8	-17	0.205340995140687	1	2	FALSE	0.3	1
#377EB8	-16	0.204810578144608	1	2	FALSE	0.3	1
#377EB8	-15	0.203245484150618	1	2	FALSE	0.3	1
#377EB8	-14	0.202960625059346	1	2	FALSE	0.3	1
#377EB8	-13	0.205373279440225	1	2	FALSE	0.3	1
#377EB8	-12	0.209399073220104	1	2	FALSE	0.3	1
#377EB8	-11	0.210927798897524	1	2	FALSE	0.3	1
#377EB8	-10	0.207665119738376	1	2	FALSE	0.3	1
#377EB8	-9	0.209835139417263	1	2	FALSE	0.3	1
#377EB8	-8	0.210624325635428	1	2	FALSE	0.3	1
#377EB8	-7	0.208371300962903	1	2	FALSE	0.3	1
#377EB8	-6	0.205137026759613	1	2	FALSE	0.3	1
#377EB8	-5	0.202395574976657	1	2	FALSE	0.3	1
#377EB8	-4	0.203676081896206	1	2	FALSE	0.3	1
#377EB8	-3	0.208159608077837	1	2	FALSE	0.3	1
#377EB8	-2	0.211873543844611	1	2	FALSE	0.3	1
#377EB8	-1	0.213841815057177	1	2	FALSE	0.3	1
#377EB8	0	0.213320571604392	1	2	FALSE	0.3	1
#377EB8	1	0.213540603770145	1	2	FALSE	0.3	1
#377EB8	2	0.213511410529482	1	2	FALSE	0.3	1
#377EB8	3	0.21238383641527	1	2	FALSE	0.3	1
#377EB8	4	0.20796326682951	1	2	FALSE	0.3	1
#377EB8	5	0.203609871406606	1	2	FALSE	0.3	1
#377EB8	6	0.202146261626461	1	2	FALSE	0.3	1
#377EB8	7	0.2048026350304	1	2	FALSE	0.3	1
#377EB8	8	0.208100823092546	1	2	FALSE	0.3	1
#377EB8	9	0.210712587173659	1	2	FALSE	0.3	1
#377EB8	10	0.209666168836517	1	2	FALSE	0.3	1
#377EB8	11	0.207990778053309	1	2	FALSE	0.3	1
#377EB8	12	0.212351843318881	1	2	FALSE	0.3	1
#377EB8	13	0.211129574256707	1	2	FALSE	0.3	1
#377EB8	14	0.206451824870912	1	2	FALSE	0.3	1
#377EB8	15	0.203326247722967	1	2	FALSE	0.3	1
#377EB8	16	0.202305220296214	1	2	FALSE	0.3	1
#377EB8	17	0.202547701968841	1	2	FALSE	0.3	1
#377EB8	18	0.20212738928352	1	2	FALSE	0.3	1
#377EB8	19	0.202789327019537	1	2	FALSE	0.3	1
#377EB8	20	0.201043886516635	1	2	FALSE	0.3	1
#377EB8	21	0.196982688255997	1	2	FALSE	0.3	1
#377EB8	22	0.18861712029682	1	2	FALSE	0.3	1
#377EB8	23	0.179756559034903	1	2	FALSE	0.3	1
#377EB8	24	0.172618917821298	1	2	FALSE	0.3	1
#377EB8	25	0.165060578505102	1	2	FALSE	0.3	1
#377EB8	26	0.161814695640272	1	2	FALSE	0.3	1
#377EB8	27	0.160273005133382	1	2	FALSE	0.3	1
#377EB8	28	0.162036245755517	1	2	FALSE	0.3	1
#377EB8	29	0.163984287721564	1	2	FALSE	0.3	1
#377EB8	30	0.166874023658925	1	2	FALSE	0.3	1
#377EB8	31	0.16553339107427	1	2	FALSE	0.3	1
#377EB8	32	0.168745496655338	1	2	FALSE	0.3	1
#377EB8	33	0.167896070225931	1	2	FALSE	0.3	1
#377EB8	34	0.169327808624796	1	2	FALSE	0.3	1
#377EB8	35	0.167536433094107	1	2	FALSE	0.3	1
#377EB8	36	0.1649040558644	1	2	FALSE	0.3	1
#377EB8	37	0.166252478474188	1	2	FALSE	0.3	1
#377EB8	38	0.171502141240035	1	2	FALSE	0.3	1
#377EB8	39	0.176520769414509	1	2	FALSE	0.3	1
#377EB8	40	0.178327247097264	1	2	FALSE	0.3	1
#377EB8	41	0.179136765140298	1	2	FALSE	0.3	1
#377EB8	42	0.179709336430877	1	2	FALSE	0.3	1
#377EB8	43	0.178510994526567	1	2	FALSE	0.3	1
#377EB8	44	0.176861695409179	1	2	FALSE	0.3	1
#377EB8	45	0.173062123516387	1	2	FALSE	0.3	1
#377EB8	46	0.169729444079912	1	2	FALSE	0.3	1
#377EB8	47	0.169371550476535	1	2	FALSE	0.3	1
#377EB8	48	0.173963135751906	1	2	FALSE	0.3	1
#377EB8	49	0.178480392352746	1	2	FALSE	0.3	1
#377EB8	50	0.181881243342243	1	2	FALSE	0.3	1
#377EB8	51	0.184690334608281	1	2	FALSE	0.3	1
#377EB8	52	0.184936319278055	1	2	FALSE	0.3	1
#377EB8	53	0.183516044847002	1	2	FALSE	0.3	1
#377EB8	54	0.178848460376507	1	2	FALSE	0.3	1
#377EB8	55	0.174576999655222	1	2	FALSE	0.3	1
#377EB8	56	0.171009608748399	1	2	FALSE	0.3	1
#377EB8	57	0.17044158455806	1	2	FALSE	0.3	1
#377EB8	58	0.172302436975693	1	2	FALSE	0.3	1
#377EB8	59	0.176689487118583	1	2	FALSE	0.3	1
#377EB8	60	0.179375317887862	1	2	FALSE	0.3	1
#377EB8	61	0.18034809445702	1	2	FALSE	0.3	1
#377EB8	62	0.181039112788895	1	2	FALSE	0.3	1
#377EB8	63	0.182658731592245	1	2	FALSE	0.3	1
#377EB8	64	0.182744017962619	1	2	FALSE	0.3	1
#377EB8	65	0.182284463993991	1	2	FALSE	0.3	1
#377EB8	66	0.180956552509153	1	2	FALSE	0.3	1
#377EB8	67	0.182482900497225	1	2	FALSE	0.3	1
#377EB8	68	0.184736356756137	1	2	FALSE	0.3	1
#377EB8	69	0.189118415345811	1	2	FALSE	0.3	1
#377EB8	70	0.192384037204617	1	2	FALSE	0.3	1
#377EB8	71	0.196741040124823	1	2	FALSE	0.3	1
#377EB8	72	0.197457360435366	1	2	FALSE	0.3	1
#377EB8	73	0.197499632141452	1	2	FALSE	0.3	1
#377EB8	74	0.196346640298894	1	2	FALSE	0.3	1
#377EB8	75	0.196765024149385	1	2	FALSE	0.3	1
#377EB8	76	0.194556245568572	1	2	FALSE	0.3	1
#377EB8	77	0.193971933824951	1	2	FALSE	0.3	1
#377EB8	78	0.19340831923644	1	2	FALSE	0.3	1
#377EB8	79	0.195353835616149	1	2	FALSE	0.3	1
#377EB8	80	0.195952095005546	1	2	FALSE	0.3	1
#377EB8	81	0.196765177358773	1	2	FALSE	0.3	1
#377EB8	82	0.195670390907595	1	2	FALSE	0.3	1
#377EB8	83	0.196651115009158	1	2	FALSE	0.3	1
#377EB8	84	0.196018102658521	1	2	FALSE	0.3	1
#377EB8	85	0.196459037465531	1	2	FALSE	0.3	1
#377EB8	86	0.195267848461203	1	2	FALSE	0.3	1
#377EB8	87	0.194403919863603	1	2	FALSE	0.3	1
#377EB8	88	0.19369215185204	1	2	FALSE	0.3	1
#377EB8	89	0.193458913310059	1	2	FALSE	0.3	1
#377EB8	90	0.194550834342482	1	2	FALSE	0.3	1
#377EB8	91	0.194764501142325	1	2	FALSE	0.3	1
#377EB8	92	0.194456078185285	1	2	FALSE	0.3	1
#377EB8	93	0.193567118997589	1	2	FALSE	0.3	1
#377EB8	94	0.19131258151911	1	2	FALSE	0.3	1
#377EB8	95	0.190914067541405	1	2	FALSE	0.3	1
#377EB8	96	0.190100173022122	1	2	FALSE	0.3	1
#377EB8	97	0.190708321298946	1	2	FALSE	0.3	1
#377EB8	98	0.190240467357732	1	2	FALSE	0.3	1
#377EB8	99	0.19003634905259	1	2	FALSE	0.3	1
#377EB8	100	0.189015904741054	1	2	FALSE	0.3	1
#377EB8	101	0.188989880004147	1	2	FALSE	0.3	1
#377EB8	102	0.187591858809539	1	2	FALSE	0.3	1
#377EB8	103	0.186620925774353	1	2	FALSE	0.3	1
#377EB8	104	0.184770296866481	1	2	FALSE	0.3	1
#377EB8	105	0.183430298382356	1	2	FALSE	0.3	1
#377EB8	106	0.181365717062324	1	2	FALSE	0.3	1
#377EB8	107	0.179618783531769	1	2	FALSE	0.3	1
#377EB8	108	0.178141868186958	1	2	FALSE	0.3	1
#377EB8	109	0.177432224050489	1	2	FALSE	0.3	1
#377EB8	110	0.177082655455262	1	2	FALSE	0.3	1
#377EB8	111	0.176384056208033	1	2	FALSE	0.3	1
#377EB8	112	0.175803155344659	1	2	FALSE	0.3	1
#377EB8	113	0.175578371598505	1	2	FALSE	0.3	1
#377EB8	114	0.175143216204602	1	2	FALSE	0.3	1
#377EB8	115	0.175062124804005	1	2	FALSE	0.3	1
#377EB8	116	0.173740613904231	1	2	FALSE	0.3	1
#377EB8	117	0.173531322423566	1	2	FALSE	0.3	1
#377EB8	118	0.172970512467926	1	2	FALSE	0.3	1
#377EB8	119	0.172212283248522	1	2	FALSE	0.3	1
#377EB8	120	0.171537077077883	1	2	FALSE	0.3	1
#377EB8	121	0.172012056652066	1	2	FALSE	0.3	1
#377EB8	122	0.171709112207267	1	2	FALSE	0.3	1
#377EB8	123	0.171560579719303	1	2	FALSE	0.3	1
#377EB8	124	0.171025761223897	1	2	FALSE	0.3	1
#377EB8	125	0.171641017830003	1	2	FALSE	0.3	1
#377EB8	126	0.171723392735552	1	2	FALSE	0.3	1
#377EB8	127	0.172294206164864	1	2	FALSE	0.3	1
#377EB8	128	0.172597073861115	1	2	FALSE	0.3	1
#377EB8	129	0.17245523485673	1	2	FALSE	0.3	1
#377EB8	130	0.172665785149718	1	2	FALSE	0.3	1
#377EB8	131	0.1733135849299	1	2	FALSE	0.3	1
#377EB8	132	0.173116738269691	1	2	FALSE	0.3	1
#377EB8	133	0.173202528429208	1	2	FALSE	0.3	1
#377EB8	134	0.173383109687808	1	2	FALSE	0.3	1
#377EB8	135	0.174247343272889	1	2	FALSE	0.3	1
#377EB8	136	0.174770773289411	1	2	FALSE	0.3	1
#377EB8	137	0.175062529896441	1	2	FALSE	0.3	1
#377EB8	138	0.176635862887643	1	2	FALSE	0.3	1
#377EB8	139	0.177335590072146	1	2	FALSE	0.3	1
#377EB8	140	0.178627431159571	1	2	FALSE	0.3	1
#377EB8	141	0.178842500454218	1	2	FALSE	0.3	1
#377EB8	142	0.179400447843627	1	2	FALSE	0.3	1
#377EB8	143	0.179529751353144	1	2	FALSE	0.3	1
#377EB8	144	0.180349957735392	1	2	FALSE	0.3	1
#377EB8	145	0.179287743251183	1	2	FALSE	0.3	1
#377EB8	146	0.179905440487205	1	2	FALSE	0.3	1
#377EB8	147	0.179755913499879	1	2	FALSE	0.3	1
#377EB8	148	0.180679408131784	1	2	FALSE	0.3	1
#377EB8	149	0.180493021330015	1	2	FALSE	0.3	1
#377EB8	150	0.181242749327346	1	2	FALSE	0.3	1
