# Supplementary material for: Differential nucleosome organization in human interphase and metaphase chromosomes
Source: Mol Syst Biol. 2026 Feb 2;22(5):738–65. doi: 10.1038/s44320-026-00192-y (PMC13144420; doi:10.1038/s44320-026-00192-y)
Supplement: Supplementary file 9 — Source data Fig. 7 [file 44320_2026_192_MOESM9_ESM.zip › Figure 7/7E/fig7e.csv]

colour	x	y	PANEL	group	flipped_aes	linewidth	linetype	alpha
#E41A1C	-150	0.209729631589342	1	1	FALSE	0.3	1
#E41A1C	-149	0.20990125779126	1	1	FALSE	0.3	1
#E41A1C	-148	0.210512917476216	1	1	FALSE	0.3	1
#E41A1C	-147	0.210772460243314	1	1	FALSE	0.3	1
#E41A1C	-146	0.211372554409986	1	1	FALSE	0.3	1
#E41A1C	-145	0.211445528695391	1	1	FALSE	0.3	1
#E41A1C	-144	0.212263028033309	1	1	FALSE	0.3	1
#E41A1C	-143	0.212315727493057	1	1	FALSE	0.3	1
#E41A1C	-142	0.213033737228252	1	1	FALSE	0.3	1
#E41A1C	-141	0.213125509782547	1	1	FALSE	0.3	1
#E41A1C	-140	0.213768205063891	1	1	FALSE	0.3	1
#E41A1C	-139	0.213041266425043	1	1	FALSE	0.3	1
#E41A1C	-138	0.212622631944504	1	1	FALSE	0.3	1
#E41A1C	-137	0.21193443979207	1	1	FALSE	0.3	1
#E41A1C	-136	0.211701777057551	1	1	FALSE	0.3	1
#E41A1C	-135	0.211423827509071	1	1	FALSE	0.3	1
#E41A1C	-134	0.211442248938877	1	1	FALSE	0.3	1
#E41A1C	-133	0.211496401923605	1	1	FALSE	0.3	1
#E41A1C	-132	0.211219939039516	1	1	FALSE	0.3	1
#E41A1C	-131	0.210782074681068	1	1	FALSE	0.3	1
#E41A1C	-130	0.209671887176416	1	1	FALSE	0.3	1
#E41A1C	-129	0.208434677258573	1	1	FALSE	0.3	1
#E41A1C	-128	0.20692337084202	1	1	FALSE	0.3	1
#E41A1C	-127	0.205782758128578	1	1	FALSE	0.3	1
#E41A1C	-126	0.204376227323115	1	1	FALSE	0.3	1
#E41A1C	-125	0.203123455338912	1	1	FALSE	0.3	1
#E41A1C	-124	0.202066939650125	1	1	FALSE	0.3	1
#E41A1C	-123	0.201403638780244	1	1	FALSE	0.3	1
#E41A1C	-122	0.200543652480829	1	1	FALSE	0.3	1
#E41A1C	-121	0.199732608753356	1	1	FALSE	0.3	1
#E41A1C	-120	0.198900896387724	1	1	FALSE	0.3	1
#E41A1C	-119	0.19807592668476	1	1	FALSE	0.3	1
#E41A1C	-118	0.196880267754186	1	1	FALSE	0.3	1
#E41A1C	-117	0.196045866557436	1	1	FALSE	0.3	1
#E41A1C	-116	0.195141651365059	1	1	FALSE	0.3	1
#E41A1C	-115	0.194783201882674	1	1	FALSE	0.3	1
#E41A1C	-114	0.194641764431356	1	1	FALSE	0.3	1
#E41A1C	-113	0.194128102370533	1	1	FALSE	0.3	1
#E41A1C	-112	0.193629635302178	1	1	FALSE	0.3	1
#E41A1C	-111	0.193419161363744	1	1	FALSE	0.3	1
#E41A1C	-110	0.192909704561449	1	1	FALSE	0.3	1
#E41A1C	-109	0.192498647547013	1	1	FALSE	0.3	1
#E41A1C	-108	0.191369569045413	1	1	FALSE	0.3	1
#E41A1C	-107	0.19080784218083	1	1	FALSE	0.3	1
#E41A1C	-106	0.19027091190494	1	1	FALSE	0.3	1
#E41A1C	-105	0.190637800034147	1	1	FALSE	0.3	1
#E41A1C	-104	0.191008796363205	1	1	FALSE	0.3	1
#E41A1C	-103	0.192050740912338	1	1	FALSE	0.3	1
#E41A1C	-102	0.192318748823587	1	1	FALSE	0.3	1
#E41A1C	-101	0.193208011352932	1	1	FALSE	0.3	1
#E41A1C	-100	0.193545989881728	1	1	FALSE	0.3	1
#E41A1C	-99	0.193842824212456	1	1	FALSE	0.3	1
#E41A1C	-98	0.193817422701386	1	1	FALSE	0.3	1
#E41A1C	-97	0.193625597959609	1	1	FALSE	0.3	1
#E41A1C	-96	0.193427053498141	1	1	FALSE	0.3	1
#E41A1C	-95	0.193448608331051	1	1	FALSE	0.3	1
#E41A1C	-94	0.194318682581191	1	1	FALSE	0.3	1
#E41A1C	-93	0.196163929944867	1	1	FALSE	0.3	1
#E41A1C	-92	0.197735388159129	1	1	FALSE	0.3	1
#E41A1C	-91	0.198235574558712	1	1	FALSE	0.3	1
#E41A1C	-90	0.198297922440389	1	1	FALSE	0.3	1
#E41A1C	-89	0.197920379045638	1	1	FALSE	0.3	1
#E41A1C	-88	0.197948310754327	1	1	FALSE	0.3	1
#E41A1C	-87	0.198421456979709	1	1	FALSE	0.3	1
#E41A1C	-86	0.199721370973826	1	1	FALSE	0.3	1
#E41A1C	-85	0.201123040876241	1	1	FALSE	0.3	1
#E41A1C	-84	0.202594605045143	1	1	FALSE	0.3	1
#E41A1C	-83	0.203605401368385	1	1	FALSE	0.3	1
#E41A1C	-82	0.204280938500995	1	1	FALSE	0.3	1
#E41A1C	-81	0.20516745807742	1	1	FALSE	0.3	1
#E41A1C	-80	0.205875137172231	1	1	FALSE	0.3	1
#E41A1C	-79	0.20564992933596	1	1	FALSE	0.3	1
#E41A1C	-78	0.205358706102106	1	1	FALSE	0.3	1
#E41A1C	-77	0.206015429389744	1	1	FALSE	0.3	1
#E41A1C	-76	0.208206177874469	1	1	FALSE	0.3	1
#E41A1C	-75	0.211454093173672	1	1	FALSE	0.3	1
#E41A1C	-74	0.215082733754594	1	1	FALSE	0.3	1
#E41A1C	-73	0.218082553377826	1	1	FALSE	0.3	1
#E41A1C	-72	0.221497387087147	1	1	FALSE	0.3	1
#E41A1C	-71	0.222965240519021	1	1	FALSE	0.3	1
#E41A1C	-70	0.222285566853141	1	1	FALSE	0.3	1
#E41A1C	-69	0.220035692709891	1	1	FALSE	0.3	1
#E41A1C	-68	0.217798324508457	1	1	FALSE	0.3	1
#E41A1C	-67	0.217090659012523	1	1	FALSE	0.3	1
#E41A1C	-66	0.217160409972517	1	1	FALSE	0.3	1
#E41A1C	-65	0.219676915363638	1	1	FALSE	0.3	1
#E41A1C	-64	0.222149588951737	1	1	FALSE	0.3	1
#E41A1C	-63	0.224312705915057	1	1	FALSE	0.3	1
#E41A1C	-62	0.22520554493754	1	1	FALSE	0.3	1
#E41A1C	-61	0.226139724644517	1	1	FALSE	0.3	1
#E41A1C	-60	0.226381084890031	1	1	FALSE	0.3	1
#E41A1C	-59	0.225835207669079	1	1	FALSE	0.3	1
#E41A1C	-58	0.223759899922617	1	1	FALSE	0.3	1
#E41A1C	-57	0.22218583759456	1	1	FALSE	0.3	1
#E41A1C	-56	0.223056887259334	1	1	FALSE	0.3	1
#E41A1C	-55	0.226774103517882	1	1	FALSE	0.3	1
#E41A1C	-54	0.232204090328633	1	1	FALSE	0.3	1
#E41A1C	-53	0.237974937389251	1	1	FALSE	0.3	1
#E41A1C	-52	0.242321938729122	1	1	FALSE	0.3	1
#E41A1C	-51	0.243603767303723	1	1	FALSE	0.3	1
#E41A1C	-50	0.24165519023493	1	1	FALSE	0.3	1
#E41A1C	-49	0.237715067459846	1	1	FALSE	0.3	1
#E41A1C	-48	0.232145081127398	1	1	FALSE	0.3	1
#E41A1C	-47	0.22592450459792	1	1	FALSE	0.3	1
#E41A1C	-46	0.222077967460354	1	1	FALSE	0.3	1
#E41A1C	-45	0.222243029443696	1	1	FALSE	0.3	1
#E41A1C	-44	0.224612889742624	1	1	FALSE	0.3	1
#E41A1C	-43	0.226419521668628	1	1	FALSE	0.3	1
#E41A1C	-42	0.226322608883397	1	1	FALSE	0.3	1
#E41A1C	-41	0.223866098029008	1	1	FALSE	0.3	1
#E41A1C	-40	0.219764990197294	1	1	FALSE	0.3	1
#E41A1C	-39	0.214731768575932	1	1	FALSE	0.3	1
#E41A1C	-38	0.208122717678671	1	1	FALSE	0.3	1
#E41A1C	-37	0.199870872640751	1	1	FALSE	0.3	1
#E41A1C	-36	0.193678609292579	1	1	FALSE	0.3	1
#E41A1C	-35	0.192355063658743	1	1	FALSE	0.3	1
#E41A1C	-34	0.192887266352753	1	1	FALSE	0.3	1
#E41A1C	-33	0.192252379446886	1	1	FALSE	0.3	1
#E41A1C	-32	0.190882725806556	1	1	FALSE	0.3	1
#E41A1C	-31	0.188001912975314	1	1	FALSE	0.3	1
#E41A1C	-30	0.185201976231296	1	1	FALSE	0.3	1
#E41A1C	-29	0.182918222646286	1	1	FALSE	0.3	1
#E41A1C	-28	0.178560698081407	1	1	FALSE	0.3	1
#E41A1C	-27	0.175452287932981	1	1	FALSE	0.3	1
#E41A1C	-26	0.173893397879275	1	1	FALSE	0.3	1
#E41A1C	-25	0.176354110298083	1	1	FALSE	0.3	1
#E41A1C	-24	0.182414960329506	1	1	FALSE	0.3	1
#E41A1C	-23	0.190730017586719	1	1	FALSE	0.3	1
#E41A1C	-22	0.199896135159911	1	1	FALSE	0.3	1
#E41A1C	-21	0.209744647897291	1	1	FALSE	0.3	1
#E41A1C	-20	0.216391884743251	1	1	FALSE	0.3	1
#E41A1C	-19	0.2186538159565	1	1	FALSE	0.3	1
#E41A1C	-18	0.218014033127919	1	1	FALSE	0.3	1
#E41A1C	-17	0.216660262484363	1	1	FALSE	0.3	1
#E41A1C	-16	0.216406906676362	1	1	FALSE	0.3	1
#E41A1C	-15	0.21673566676302	1	1	FALSE	0.3	1
#E41A1C	-14	0.219770562894113	1	1	FALSE	0.3	1
#E41A1C	-13	0.224481812285885	1	1	FALSE	0.3	1
#E41A1C	-12	0.228837209506331	1	1	FALSE	0.3	1
#E41A1C	-11	0.228984991191642	1	1	FALSE	0.3	1
#E41A1C	-10	0.228132138031022	1	1	FALSE	0.3	1
#E41A1C	-9	0.227873984661616	1	1	FALSE	0.3	1
#E41A1C	-8	0.2256130793057	1	1	FALSE	0.3	1
#E41A1C	-7	0.221637321005867	1	1	FALSE	0.3	1
#E41A1C	-6	0.21840722345157	1	1	FALSE	0.3	1
#E41A1C	-5	0.218119393683317	1	1	FALSE	0.3	1
#E41A1C	-4	0.222014281350807	1	1	FALSE	0.3	1
#E41A1C	-3	0.227103733113017	1	1	FALSE	0.3	1
#E41A1C	-2	0.231218630382898	1	1	FALSE	0.3	1
#E41A1C	-1	0.232277099990925	1	1	FALSE	0.3	1
#E41A1C	0	0.231915312822588	1	1	FALSE	0.3	1
#E41A1C	1	0.231670668429558	1	1	FALSE	0.3	1
#E41A1C	2	0.230112711225227	1	1	FALSE	0.3	1
#E41A1C	3	0.225987959840732	1	1	FALSE	0.3	1
#E41A1C	4	0.22122801453982	1	1	FALSE	0.3	1
#E41A1C	5	0.217810651875161	1	1	FALSE	0.3	1
#E41A1C	6	0.218625915126671	1	1	FALSE	0.3	1
#E41A1C	7	0.222224349660136	1	1	FALSE	0.3	1
#E41A1C	8	0.226503268371628	1	1	FALSE	0.3	1
#E41A1C	9	0.228884971809228	1	1	FALSE	0.3	1
#E41A1C	10	0.228804607145039	1	1	FALSE	0.3	1
#E41A1C	11	0.229805279365148	1	1	FALSE	0.3	1
#E41A1C	12	0.229717590451865	1	1	FALSE	0.3	1
#E41A1C	13	0.225379764910479	1	1	FALSE	0.3	1
#E41A1C	14	0.221125146188619	1	1	FALSE	0.3	1
#E41A1C	15	0.218580196378078	1	1	FALSE	0.3	1
#E41A1C	16	0.218866882172285	1	1	FALSE	0.3	1
#E41A1C	17	0.219483512273957	1	1	FALSE	0.3	1
#E41A1C	18	0.221423962359728	1	1	FALSE	0.3	1
#E41A1C	19	0.222352041700835	1	1	FALSE	0.3	1
#E41A1C	20	0.22028188412543	1	1	FALSE	0.3	1
#E41A1C	21	0.212906943394994	1	1	FALSE	0.3	1
#E41A1C	22	0.203010261073244	1	1	FALSE	0.3	1
#E41A1C	23	0.19367895355745	1	1	FALSE	0.3	1
#E41A1C	24	0.185574268917755	1	1	FALSE	0.3	1
#E41A1C	25	0.179364894295363	1	1	FALSE	0.3	1
#E41A1C	26	0.176978234876401	1	1	FALSE	0.3	1
#E41A1C	27	0.178363338598895	1	1	FALSE	0.3	1
#E41A1C	28	0.181681751085156	1	1	FALSE	0.3	1
#E41A1C	29	0.185244661776638	1	1	FALSE	0.3	1
#E41A1C	30	0.18755078876447	1	1	FALSE	0.3	1
#E41A1C	31	0.189744149036589	1	1	FALSE	0.3	1
#E41A1C	32	0.19238292338947	1	1	FALSE	0.3	1
#E41A1C	33	0.192974465186152	1	1	FALSE	0.3	1
#E41A1C	34	0.193686030679625	1	1	FALSE	0.3	1
#E41A1C	35	0.192756026982129	1	1	FALSE	0.3	1
#E41A1C	36	0.194345536303761	1	1	FALSE	0.3	1
#E41A1C	37	0.20032513466294	1	1	FALSE	0.3	1
#E41A1C	38	0.208546728200634	1	1	FALSE	0.3	1
#E41A1C	39	0.214157820407615	1	1	FALSE	0.3	1
#E41A1C	40	0.218477598513913	1	1	FALSE	0.3	1
#E41A1C	41	0.221752942023417	1	1	FALSE	0.3	1
#E41A1C	42	0.223595847631708	1	1	FALSE	0.3	1
#E41A1C	43	0.223379545790048	1	1	FALSE	0.3	1
#E41A1C	44	0.221529465135226	1	1	FALSE	0.3	1
#E41A1C	45	0.219499449968234	1	1	FALSE	0.3	1
#E41A1C	46	0.219849914973477	1	1	FALSE	0.3	1
#E41A1C	47	0.224009104958439	1	1	FALSE	0.3	1
#E41A1C	48	0.230479349066307	1	1	FALSE	0.3	1
#E41A1C	49	0.236028705042667	1	1	FALSE	0.3	1
#E41A1C	50	0.23954885387412	1	1	FALSE	0.3	1
#E41A1C	51	0.240968452828781	1	1	FALSE	0.3	1
#E41A1C	52	0.239709570586044	1	1	FALSE	0.3	1
#E41A1C	53	0.235305767820688	1	1	FALSE	0.3	1
#E41A1C	54	0.229979218808608	1	1	FALSE	0.3	1
#E41A1C	55	0.225244792573708	1	1	FALSE	0.3	1
#E41A1C	56	0.222551339398508	1	1	FALSE	0.3	1
#E41A1C	57	0.222297451645232	1	1	FALSE	0.3	1
#E41A1C	58	0.224447347078244	1	1	FALSE	0.3	1
#E41A1C	59	0.226690615261326	1	1	FALSE	0.3	1
#E41A1C	60	0.227206723414564	1	1	FALSE	0.3	1
#E41A1C	61	0.226728467278891	1	1	FALSE	0.3	1
#E41A1C	62	0.225599291976794	1	1	FALSE	0.3	1
#E41A1C	63	0.22443750387955	1	1	FALSE	0.3	1
#E41A1C	64	0.22212560729876	1	1	FALSE	0.3	1
#E41A1C	65	0.219600359559364	1	1	FALSE	0.3	1
#E41A1C	66	0.217491612437274	1	1	FALSE	0.3	1
#E41A1C	67	0.217679365398244	1	1	FALSE	0.3	1
#E41A1C	68	0.219048602864055	1	1	FALSE	0.3	1
#E41A1C	69	0.221390424017714	1	1	FALSE	0.3	1
#E41A1C	70	0.223517133174252	1	1	FALSE	0.3	1
#E41A1C	71	0.223843436254062	1	1	FALSE	0.3	1
#E41A1C	72	0.22216971140122	1	1	FALSE	0.3	1
#E41A1C	73	0.218583684494051	1	1	FALSE	0.3	1
#E41A1C	74	0.214998761089536	1	1	FALSE	0.3	1
#E41A1C	75	0.21140536712304	1	1	FALSE	0.3	1
#E41A1C	76	0.208247849586505	1	1	FALSE	0.3	1
#E41A1C	77	0.206253449948978	1	1	FALSE	0.3	1
#E41A1C	78	0.205866374277435	1	1	FALSE	0.3	1
#E41A1C	79	0.206133607629537	1	1	FALSE	0.3	1
#E41A1C	80	0.206243087909125	1	1	FALSE	0.3	1
#E41A1C	81	0.205513162439967	1	1	FALSE	0.3	1
#E41A1C	82	0.204457240168283	1	1	FALSE	0.3	1
#E41A1C	83	0.203522350196142	1	1	FALSE	0.3	1
#E41A1C	84	0.202178853752941	1	1	FALSE	0.3	1
#E41A1C	85	0.200631123843174	1	1	FALSE	0.3	1
#E41A1C	86	0.199096063666583	1	1	FALSE	0.3	1
#E41A1C	87	0.197986336684038	1	1	FALSE	0.3	1
#E41A1C	88	0.197071799543652	1	1	FALSE	0.3	1
#E41A1C	89	0.197089056793341	1	1	FALSE	0.3	1
#E41A1C	90	0.196791423332155	1	1	FALSE	0.3	1
#E41A1C	91	0.196478170427861	1	1	FALSE	0.3	1
#E41A1C	92	0.195348935291355	1	1	FALSE	0.3	1
#E41A1C	93	0.19351638009652	1	1	FALSE	0.3	1
#E41A1C	94	0.191419271718875	1	1	FALSE	0.3	1
#E41A1C	95	0.190747324169503	1	1	FALSE	0.3	1
#E41A1C	96	0.190704164759333	1	1	FALSE	0.3	1
#E41A1C	97	0.190993663745607	1	1	FALSE	0.3	1
#E41A1C	98	0.191225047306702	1	1	FALSE	0.3	1
#E41A1C	99	0.191024022805494	1	1	FALSE	0.3	1
#E41A1C	100	0.190841508481574	1	1	FALSE	0.3	1
#E41A1C	101	0.190722841032369	1	1	FALSE	0.3	1
#E41A1C	102	0.190368903637278	1	1	FALSE	0.3	1
#E41A1C	103	0.18984959626678	1	1	FALSE	0.3	1
#E41A1C	104	0.189066799784169	1	1	FALSE	0.3	1
#E41A1C	105	0.188580165960637	1	1	FALSE	0.3	1
#E41A1C	106	0.188509139294632	1	1	FALSE	0.3	1
#E41A1C	107	0.188974768330418	1	1	FALSE	0.3	1
#E41A1C	108	0.189251450914434	1	1	FALSE	0.3	1
#E41A1C	109	0.190015280843296	1	1	FALSE	0.3	1
#E41A1C	110	0.19026271974773	1	1	FALSE	0.3	1
#E41A1C	111	0.190780198706236	1	1	FALSE	0.3	1
#E41A1C	112	0.191061169973724	1	1	FALSE	0.3	1
#E41A1C	113	0.191436930658205	1	1	FALSE	0.3	1
#E41A1C	114	0.191835054791575	1	1	FALSE	0.3	1
#E41A1C	115	0.192197043628138	1	1	FALSE	0.3	1
#E41A1C	116	0.192729298643995	1	1	FALSE	0.3	1
#E41A1C	117	0.193840256290233	1	1	FALSE	0.3	1
#E41A1C	118	0.195014402030898	1	1	FALSE	0.3	1
#E41A1C	119	0.195802614328049	1	1	FALSE	0.3	1
#E41A1C	120	0.196523221252651	1	1	FALSE	0.3	1
#E41A1C	121	0.197191781910993	1	1	FALSE	0.3	1
#E41A1C	122	0.197946016959834	1	1	FALSE	0.3	1
#E41A1C	123	0.19856883985286	1	1	FALSE	0.3	1
#E41A1C	124	0.199356094898258	1	1	FALSE	0.3	1
#E41A1C	125	0.200316997659555	1	1	FALSE	0.3	1
#E41A1C	126	0.201413947030089	1	1	FALSE	0.3	1
#E41A1C	127	0.202881839069802	1	1	FALSE	0.3	1
#E41A1C	128	0.204414191441824	1	1	FALSE	0.3	1
#E41A1C	129	0.20616280822505	1	1	FALSE	0.3	1
#E41A1C	130	0.207389761875857	1	1	FALSE	0.3	1
#E41A1C	131	0.208629563364886	1	1	FALSE	0.3	1
#E41A1C	132	0.209327447523573	1	1	FALSE	0.3	1
#E41A1C	133	0.209937173913226	1	1	FALSE	0.3	1
#E41A1C	134	0.21038955426028	1	1	FALSE	0.3	1
#E41A1C	135	0.211138646863837	1	1	FALSE	0.3	1
#E41A1C	136	0.211946044485865	1	1	FALSE	0.3	1
#E41A1C	137	0.213153659367263	1	1	FALSE	0.3	1
#E41A1C	138	0.21434631258355	1	1	FALSE	0.3	1
#E41A1C	139	0.21555798939161	1	1	FALSE	0.3	1
#E41A1C	140	0.216653582537886	1	1	FALSE	0.3	1
#E41A1C	141	0.216955577782769	1	1	FALSE	0.3	1
#E41A1C	142	0.217214948707489	1	1	FALSE	0.3	1
#E41A1C	143	0.217421904694852	1	1	FALSE	0.3	1
#E41A1C	144	0.21746615734383	1	1	FALSE	0.3	1
#E41A1C	145	0.217119519449014	1	1	FALSE	0.3	1
#E41A1C	146	0.216940077986071	1	1	FALSE	0.3	1
#E41A1C	147	0.216908909017394	1	1	FALSE	0.3	1
#E41A1C	148	0.216739474156118	1	1	FALSE	0.3	1
#E41A1C	149	0.216468676537823	1	1	FALSE	0.3	1
#E41A1C	150	0.216595995308836	1	1	FALSE	0.3	1
#377EB8	-150	0.201486809504517	1	2	FALSE	0.3	1
#377EB8	-149	0.200818650635506	1	2	FALSE	0.3	1
#377EB8	-148	0.200963426460149	1	2	FALSE	0.3	1
#377EB8	-147	0.200630243422124	1	2	FALSE	0.3	1
#377EB8	-146	0.201049720518662	1	2	FALSE	0.3	1
#377EB8	-145	0.200945338730807	1	2	FALSE	0.3	1
#377EB8	-144	0.201427854673973	1	2	FALSE	0.3	1
#377EB8	-143	0.201386728705088	1	2	FALSE	0.3	1
#377EB8	-142	0.201941631827782	1	2	FALSE	0.3	1
#377EB8	-141	0.201354123128991	1	2	FALSE	0.3	1
#377EB8	-140	0.201032931790374	1	2	FALSE	0.3	1
#377EB8	-139	0.199510902938853	1	2	FALSE	0.3	1
#377EB8	-138	0.198563584414596	1	2	FALSE	0.3	1
#377EB8	-137	0.197112830365822	1	2	FALSE	0.3	1
#377EB8	-136	0.196227479906141	1	2	FALSE	0.3	1
#377EB8	-135	0.195584209783976	1	2	FALSE	0.3	1
#377EB8	-134	0.195496656983586	1	2	FALSE	0.3	1
#377EB8	-133	0.195103306719542	1	2	FALSE	0.3	1
#377EB8	-132	0.194790138361348	1	2	FALSE	0.3	1
#377EB8	-131	0.194150579318824	1	2	FALSE	0.3	1
#377EB8	-130	0.193176880323733	1	2	FALSE	0.3	1
#377EB8	-129	0.192065494201141	1	2	FALSE	0.3	1
#377EB8	-128	0.191087584037434	1	2	FALSE	0.3	1
#377EB8	-127	0.189973978556697	1	2	FALSE	0.3	1
#377EB8	-126	0.189485796767781	1	2	FALSE	0.3	1
#377EB8	-125	0.189244181777565	1	2	FALSE	0.3	1
#377EB8	-124	0.188978952029631	1	2	FALSE	0.3	1
#377EB8	-123	0.18895801956546	1	2	FALSE	0.3	1
#377EB8	-122	0.18921334259368	1	2	FALSE	0.3	1
#377EB8	-121	0.189314695860679	1	2	FALSE	0.3	1
#377EB8	-120	0.189570088865458	1	2	FALSE	0.3	1
#377EB8	-119	0.189135000884602	1	2	FALSE	0.3	1
#377EB8	-118	0.189140963533741	1	2	FALSE	0.3	1
#377EB8	-117	0.189020315716526	1	2	FALSE	0.3	1
#377EB8	-116	0.189483724678286	1	2	FALSE	0.3	1
#377EB8	-115	0.19007225054802	1	2	FALSE	0.3	1
#377EB8	-114	0.190955706013107	1	2	FALSE	0.3	1
#377EB8	-113	0.191804787160582	1	2	FALSE	0.3	1
#377EB8	-112	0.192926497228443	1	2	FALSE	0.3	1
#377EB8	-111	0.193862316727021	1	2	FALSE	0.3	1
#377EB8	-110	0.194706751865608	1	2	FALSE	0.3	1
#377EB8	-109	0.195425834905982	1	2	FALSE	0.3	1
#377EB8	-108	0.196124695944601	1	2	FALSE	0.3	1
#377EB8	-107	0.196860383033481	1	2	FALSE	0.3	1
#377EB8	-106	0.198152363517076	1	2	FALSE	0.3	1
#377EB8	-105	0.199666727372823	1	2	FALSE	0.3	1
#377EB8	-104	0.201522374954389	1	2	FALSE	0.3	1
#377EB8	-103	0.203401710230949	1	2	FALSE	0.3	1
#377EB8	-102	0.205484375106615	1	2	FALSE	0.3	1
#377EB8	-101	0.207175381598804	1	2	FALSE	0.3	1
#377EB8	-100	0.208586135131248	1	2	FALSE	0.3	1
#377EB8	-99	0.20945750249599	1	2	FALSE	0.3	1
#377EB8	-98	0.210655382026029	1	2	FALSE	0.3	1
#377EB8	-97	0.211262055653238	1	2	FALSE	0.3	1
#377EB8	-96	0.212133530919974	1	2	FALSE	0.3	1
#377EB8	-95	0.213051451845993	1	2	FALSE	0.3	1
#377EB8	-94	0.214562121848218	1	2	FALSE	0.3	1
#377EB8	-93	0.216632146387222	1	2	FALSE	0.3	1
#377EB8	-92	0.218550574026542	1	2	FALSE	0.3	1
#377EB8	-91	0.219253520615547	1	2	FALSE	0.3	1
#377EB8	-90	0.219363503845577	1	2	FALSE	0.3	1
#377EB8	-89	0.218940273002611	1	2	FALSE	0.3	1
#377EB8	-88	0.21849037229393	1	2	FALSE	0.3	1
#377EB8	-87	0.21829830031976	1	2	FALSE	0.3	1
#377EB8	-86	0.2187748678442	1	2	FALSE	0.3	1
#377EB8	-85	0.219584136027982	1	2	FALSE	0.3	1
#377EB8	-84	0.220892175416881	1	2	FALSE	0.3	1
#377EB8	-83	0.221495047754317	1	2	FALSE	0.3	1
#377EB8	-82	0.221816708484387	1	2	FALSE	0.3	1
#377EB8	-81	0.222212540124914	1	2	FALSE	0.3	1
#377EB8	-80	0.22199589929505	1	2	FALSE	0.3	1
#377EB8	-79	0.220706773277031	1	2	FALSE	0.3	1
#377EB8	-78	0.219072887488252	1	2	FALSE	0.3	1
#377EB8	-77	0.217715207880021	1	2	FALSE	0.3	1
#377EB8	-76	0.217951701820931	1	2	FALSE	0.3	1
#377EB8	-75	0.219055173772327	1	2	FALSE	0.3	1
#377EB8	-74	0.220580010732482	1	2	FALSE	0.3	1
#377EB8	-73	0.221544876045129	1	2	FALSE	0.3	1
#377EB8	-72	0.222610681401622	1	2	FALSE	0.3	1
#377EB8	-71	0.222003666174287	1	2	FALSE	0.3	1
#377EB8	-70	0.219670044157308	1	2	FALSE	0.3	1
#377EB8	-69	0.2156626923737	1	2	FALSE	0.3	1
#377EB8	-68	0.211988273624173	1	2	FALSE	0.3	1
#377EB8	-67	0.208778480426465	1	2	FALSE	0.3	1
#377EB8	-66	0.207584066552706	1	2	FALSE	0.3	1
#377EB8	-65	0.207676035750464	1	2	FALSE	0.3	1
#377EB8	-64	0.208827118017804	1	2	FALSE	0.3	1
#377EB8	-63	0.209155027109443	1	2	FALSE	0.3	1
#377EB8	-62	0.209154307259445	1	2	FALSE	0.3	1
#377EB8	-61	0.208308839490381	1	2	FALSE	0.3	1
#377EB8	-60	0.207486388468353	1	2	FALSE	0.3	1
#377EB8	-59	0.204834634203256	1	2	FALSE	0.3	1
#377EB8	-58	0.201229506188232	1	2	FALSE	0.3	1
#377EB8	-57	0.197640195236159	1	2	FALSE	0.3	1
#377EB8	-56	0.197516161821348	1	2	FALSE	0.3	1
#377EB8	-55	0.199927018458695	1	2	FALSE	0.3	1
#377EB8	-54	0.204891918211113	1	2	FALSE	0.3	1
#377EB8	-53	0.21016385525568	1	2	FALSE	0.3	1
#377EB8	-52	0.214494449052619	1	2	FALSE	0.3	1
#377EB8	-51	0.215803959714123	1	2	FALSE	0.3	1
#377EB8	-50	0.214658687254764	1	2	FALSE	0.3	1
#377EB8	-49	0.211427064815695	1	2	FALSE	0.3	1
#377EB8	-48	0.206735080566434	1	2	FALSE	0.3	1
#377EB8	-47	0.201450982070908	1	2	FALSE	0.3	1
#377EB8	-46	0.198942573365855	1	2	FALSE	0.3	1
#377EB8	-45	0.200399469486326	1	2	FALSE	0.3	1
#377EB8	-44	0.203997089609644	1	2	FALSE	0.3	1
#377EB8	-43	0.207149324702376	1	2	FALSE	0.3	1
#377EB8	-42	0.208944176053354	1	2	FALSE	0.3	1
#377EB8	-41	0.20906956189058	1	2	FALSE	0.3	1
#377EB8	-40	0.207833576808611	1	2	FALSE	0.3	1
#377EB8	-39	0.205385801931901	1	2	FALSE	0.3	1
#377EB8	-38	0.201554976497445	1	2	FALSE	0.3	1
#377EB8	-37	0.195705593029059	1	2	FALSE	0.3	1
#377EB8	-36	0.192184209277032	1	2	FALSE	0.3	1
#377EB8	-35	0.19273009833844	1	2	FALSE	0.3	1
#377EB8	-34	0.195579493293786	1	2	FALSE	0.3	1
#377EB8	-33	0.196742928520605	1	2	FALSE	0.3	1
#377EB8	-32	0.197432179161616	1	2	FALSE	0.3	1
#377EB8	-31	0.196552390837002	1	2	FALSE	0.3	1
#377EB8	-30	0.195315012360582	1	2	FALSE	0.3	1
#377EB8	-29	0.193839078621305	1	2	FALSE	0.3	1
#377EB8	-28	0.191163290380241	1	2	FALSE	0.3	1
#377EB8	-27	0.188937610629539	1	2	FALSE	0.3	1
#377EB8	-26	0.188310341365194	1	2	FALSE	0.3	1
#377EB8	-25	0.190674669126605	1	2	FALSE	0.3	1
#377EB8	-24	0.1962420357823	1	2	FALSE	0.3	1
#377EB8	-23	0.204121831425494	1	2	FALSE	0.3	1
#377EB8	-22	0.212051328980865	1	2	FALSE	0.3	1
#377EB8	-21	0.220608467384045	1	2	FALSE	0.3	1
#377EB8	-20	0.225889801031397	1	2	FALSE	0.3	1
#377EB8	-19	0.228056445312688	1	2	FALSE	0.3	1
#377EB8	-18	0.226984178615781	1	2	FALSE	0.3	1
#377EB8	-17	0.225819986401528	1	2	FALSE	0.3	1
#377EB8	-16	0.224631014040273	1	2	FALSE	0.3	1
#377EB8	-15	0.224485843748092	1	2	FALSE	0.3	1
#377EB8	-14	0.226290763264691	1	2	FALSE	0.3	1
#377EB8	-13	0.230409076529714	1	2	FALSE	0.3	1
#377EB8	-12	0.23337491381339	1	2	FALSE	0.3	1
#377EB8	-11	0.233051405629624	1	2	FALSE	0.3	1
#377EB8	-10	0.231766277134457	1	2	FALSE	0.3	1
#377EB8	-9	0.23198847382797	1	2	FALSE	0.3	1
#377EB8	-8	0.229365624555238	1	2	FALSE	0.3	1
#377EB8	-7	0.225545615757607	1	2	FALSE	0.3	1
#377EB8	-6	0.221355007289616	1	2	FALSE	0.3	1
#377EB8	-5	0.22088268235314	1	2	FALSE	0.3	1
#377EB8	-4	0.224014519800342	1	2	FALSE	0.3	1
#377EB8	-3	0.229222677679583	1	2	FALSE	0.3	1
#377EB8	-2	0.232962662759629	1	2	FALSE	0.3	1
#377EB8	-1	0.234470118144489	1	2	FALSE	0.3	1
#377EB8	0	0.234200769381995	1	2	FALSE	0.3	1
#377EB8	1	0.234144627151042	1	2	FALSE	0.3	1
#377EB8	2	0.232523127169654	1	2	FALSE	0.3	1
#377EB8	3	0.228847969678013	1	2	FALSE	0.3	1
#377EB8	4	0.223959480602467	1	2	FALSE	0.3	1
#377EB8	5	0.221233054698155	1	2	FALSE	0.3	1
#377EB8	6	0.222290756054145	1	2	FALSE	0.3	1
#377EB8	7	0.226078926997216	1	2	FALSE	0.3	1
#377EB8	8	0.230382777323347	1	2	FALSE	0.3	1
#377EB8	9	0.232553277005717	1	2	FALSE	0.3	1
#377EB8	10	0.232428332472198	1	2	FALSE	0.3	1
#377EB8	11	0.233063462420244	1	2	FALSE	0.3	1
#377EB8	12	0.233427663112669	1	2	FALSE	0.3	1
#377EB8	13	0.229702234446478	1	2	FALSE	0.3	1
#377EB8	14	0.225761512990821	1	2	FALSE	0.3	1
#377EB8	15	0.223618024341452	1	2	FALSE	0.3	1
#377EB8	16	0.224129405104275	1	2	FALSE	0.3	1
#377EB8	17	0.225252594157191	1	2	FALSE	0.3	1
#377EB8	18	0.227210886809493	1	2	FALSE	0.3	1
#377EB8	19	0.22784110962746	1	2	FALSE	0.3	1
#377EB8	20	0.225865437608765	1	2	FALSE	0.3	1
#377EB8	21	0.220407433063968	1	2	FALSE	0.3	1
#377EB8	22	0.211679883322447	1	2	FALSE	0.3	1
#377EB8	23	0.203631000336123	1	2	FALSE	0.3	1
#377EB8	24	0.196148600075996	1	2	FALSE	0.3	1
#377EB8	25	0.191037237099868	1	2	FALSE	0.3	1
#377EB8	26	0.189060575822571	1	2	FALSE	0.3	1
#377EB8	27	0.190101657633287	1	2	FALSE	0.3	1
#377EB8	28	0.191982848724829	1	2	FALSE	0.3	1
#377EB8	29	0.194727136811878	1	2	FALSE	0.3	1
#377EB8	30	0.19570688819159	1	2	FALSE	0.3	1
#377EB8	31	0.197296602699112	1	2	FALSE	0.3	1
#377EB8	32	0.198076749144227	1	2	FALSE	0.3	1
#377EB8	33	0.197452715601769	1	2	FALSE	0.3	1
#377EB8	34	0.196093891832591	1	2	FALSE	0.3	1
#377EB8	35	0.193588903387952	1	2	FALSE	0.3	1
#377EB8	36	0.192898912008422	1	2	FALSE	0.3	1
#377EB8	37	0.196733651563255	1	2	FALSE	0.3	1
#377EB8	38	0.202281746315515	1	2	FALSE	0.3	1
#377EB8	39	0.205851916833224	1	2	FALSE	0.3	1
#377EB8	40	0.207525996233837	1	2	FALSE	0.3	1
#377EB8	41	0.208610122975124	1	2	FALSE	0.3	1
#377EB8	42	0.208349697856043	1	2	FALSE	0.3	1
#377EB8	43	0.206333382103835	1	2	FALSE	0.3	1
#377EB8	44	0.20309726149715	1	2	FALSE	0.3	1
#377EB8	45	0.199450933021963	1	2	FALSE	0.3	1
#377EB8	46	0.198058349785039	1	2	FALSE	0.3	1
#377EB8	47	0.20067715018353	1	2	FALSE	0.3	1
#377EB8	48	0.205662839823881	1	2	FALSE	0.3	1
#377EB8	49	0.209878729782641	1	2	FALSE	0.3	1
#377EB8	50	0.212329618605943	1	2	FALSE	0.3	1
#377EB8	51	0.212803179214901	1	2	FALSE	0.3	1
#377EB8	52	0.211162014570343	1	2	FALSE	0.3	1
#377EB8	53	0.207315202009613	1	2	FALSE	0.3	1
#377EB8	54	0.202184885797564	1	2	FALSE	0.3	1
#377EB8	55	0.198005132335139	1	2	FALSE	0.3	1
#377EB8	56	0.196078480813469	1	2	FALSE	0.3	1
#377EB8	57	0.197214743430603	1	2	FALSE	0.3	1
#377EB8	58	0.200766670960779	1	2	FALSE	0.3	1
#377EB8	59	0.204667106771135	1	2	FALSE	0.3	1
#377EB8	60	0.206647030355138	1	2	FALSE	0.3	1
#377EB8	61	0.20740219344855	1	2	FALSE	0.3	1
#377EB8	62	0.207618579178634	1	2	FALSE	0.3	1
#377EB8	63	0.207884940493158	1	2	FALSE	0.3	1
#377EB8	64	0.207144891521772	1	2	FALSE	0.3	1
#377EB8	65	0.206238632780638	1	2	FALSE	0.3	1
#377EB8	66	0.20602369088309	1	2	FALSE	0.3	1
#377EB8	67	0.207692612278278	1	2	FALSE	0.3	1
#377EB8	68	0.210606046039176	1	2	FALSE	0.3	1
#377EB8	69	0.214486012581398	1	2	FALSE	0.3	1
#377EB8	70	0.217965509624004	1	2	FALSE	0.3	1
#377EB8	71	0.220323676971748	1	2	FALSE	0.3	1
#377EB8	72	0.220475148225309	1	2	FALSE	0.3	1
#377EB8	73	0.219565643927469	1	2	FALSE	0.3	1
#377EB8	74	0.218323661576036	1	2	FALSE	0.3	1
#377EB8	75	0.217544009594477	1	2	FALSE	0.3	1
#377EB8	76	0.216377650929352	1	2	FALSE	0.3	1
#377EB8	77	0.2167568564984	1	2	FALSE	0.3	1
#377EB8	78	0.218184743419935	1	2	FALSE	0.3	1
#377EB8	79	0.220423884987693	1	2	FALSE	0.3	1
#377EB8	80	0.22206600361661	1	2	FALSE	0.3	1
#377EB8	81	0.222876811283651	1	2	FALSE	0.3	1
#377EB8	82	0.222488267603393	1	2	FALSE	0.3	1
#377EB8	83	0.222825342982512	1	2	FALSE	0.3	1
#377EB8	84	0.2220582217764	1	2	FALSE	0.3	1
#377EB8	85	0.221233812702326	1	2	FALSE	0.3	1
#377EB8	86	0.219714673070525	1	2	FALSE	0.3	1
#377EB8	87	0.219069746297155	1	2	FALSE	0.3	1
#377EB8	88	0.218405549438247	1	2	FALSE	0.3	1
#377EB8	89	0.218825093627501	1	2	FALSE	0.3	1
#377EB8	90	0.219066093539871	1	2	FALSE	0.3	1
#377EB8	91	0.219208537015988	1	2	FALSE	0.3	1
#377EB8	92	0.21834232212171	1	2	FALSE	0.3	1
#377EB8	93	0.217082197238922	1	2	FALSE	0.3	1
#377EB8	94	0.21486102543624	1	2	FALSE	0.3	1
#377EB8	95	0.213983427041187	1	2	FALSE	0.3	1
#377EB8	96	0.212894946896929	1	2	FALSE	0.3	1
#377EB8	97	0.212613462334181	1	2	FALSE	0.3	1
#377EB8	98	0.21180653722761	1	2	FALSE	0.3	1
#377EB8	99	0.211029038954753	1	2	FALSE	0.3	1
#377EB8	100	0.210179273186548	1	2	FALSE	0.3	1
#377EB8	101	0.209248121202717	1	2	FALSE	0.3	1
#377EB8	102	0.208138339050782	1	2	FALSE	0.3	1
#377EB8	103	0.207107114280951	1	2	FALSE	0.3	1
#377EB8	104	0.205622333135572	1	2	FALSE	0.3	1
#377EB8	105	0.204131485512134	1	2	FALSE	0.3	1
#377EB8	106	0.203036464967449	1	2	FALSE	0.3	1
#377EB8	107	0.202377399082065	1	2	FALSE	0.3	1
#377EB8	108	0.201747386516985	1	2	FALSE	0.3	1
#377EB8	109	0.201291432028093	1	2	FALSE	0.3	1
#377EB8	110	0.200706620108444	1	2	FALSE	0.3	1
#377EB8	111	0.200498703389448	1	2	FALSE	0.3	1
#377EB8	112	0.20004725223159	1	2	FALSE	0.3	1
#377EB8	113	0.19932897521557	1	2	FALSE	0.3	1
#377EB8	114	0.198481190642573	1	2	FALSE	0.3	1
#377EB8	115	0.197767013779243	1	2	FALSE	0.3	1
#377EB8	116	0.197360979102288	1	2	FALSE	0.3	1
#377EB8	117	0.197097594992461	1	2	FALSE	0.3	1
#377EB8	118	0.196935287604702	1	2	FALSE	0.3	1
#377EB8	119	0.196697892301127	1	2	FALSE	0.3	1
#377EB8	120	0.197020670770955	1	2	FALSE	0.3	1
#377EB8	121	0.196653614283932	1	2	FALSE	0.3	1
#377EB8	122	0.196457679543992	1	2	FALSE	0.3	1
#377EB8	123	0.196025297088685	1	2	FALSE	0.3	1
#377EB8	124	0.195989516205257	1	2	FALSE	0.3	1
#377EB8	125	0.195718493189206	1	2	FALSE	0.3	1
#377EB8	126	0.195648326126548	1	2	FALSE	0.3	1
#377EB8	127	0.196292509364117	1	2	FALSE	0.3	1
#377EB8	128	0.197564395616198	1	2	FALSE	0.3	1
#377EB8	129	0.198644032705735	1	2	FALSE	0.3	1
#377EB8	130	0.199710949268074	1	2	FALSE	0.3	1
#377EB8	131	0.20020718468475	1	2	FALSE	0.3	1
#377EB8	132	0.200675802930578	1	2	FALSE	0.3	1
#377EB8	133	0.200571662005039	1	2	FALSE	0.3	1
#377EB8	134	0.200675485002261	1	2	FALSE	0.3	1
#377EB8	135	0.200446294803901	1	2	FALSE	0.3	1
#377EB8	136	0.200472521245055	1	2	FALSE	0.3	1
#377EB8	137	0.200887944701576	1	2	FALSE	0.3	1
#377EB8	138	0.202274659414745	1	2	FALSE	0.3	1
#377EB8	139	0.203305999446332	1	2	FALSE	0.3	1
#377EB8	140	0.204317342830613	1	2	FALSE	0.3	1
#377EB8	141	0.204664849495128	1	2	FALSE	0.3	1
#377EB8	142	0.205024011421197	1	2	FALSE	0.3	1
#377EB8	143	0.204648474156197	1	2	FALSE	0.3	1
#377EB8	144	0.20435743123041	1	2	FALSE	0.3	1
#377EB8	145	0.203521710340164	1	2	FALSE	0.3	1
#377EB8	146	0.203610036362704	1	2	FALSE	0.3	1
#377EB8	147	0.203216322346449	1	2	FALSE	0.3	1
#377EB8	148	0.203680145699441	1	2	FALSE	0.3	1
#377EB8	149	0.203925425259497	1	2	FALSE	0.3	1
#377EB8	150	0.204791741901957	1	2	FALSE	0.3	1
