# Supplementary material for: Differential nucleosome organization in human interphase and metaphase chromosomes
Source: Mol Syst Biol. 2026 Feb 2;22(5):738–65. doi: 10.1038/s44320-026-00192-y (PMC13144420; doi:10.1038/s44320-026-00192-y)
Supplement: Supplementary file 9 — Source data Fig. 7 [file 44320_2026_192_MOESM9_ESM.zip › Figure 7/7F/fig7f.csv]

colour	x	y	PANEL	group	flipped_aes	linewidth	linetype	alpha
#E41A1C	-150	0.210869946741141	1	1	FALSE	0.3	1
#E41A1C	-149	0.210569727592682	1	1	FALSE	0.3	1
#E41A1C	-148	0.211580106372298	1	1	FALSE	0.3	1
#E41A1C	-147	0.21127302649151	1	1	FALSE	0.3	1
#E41A1C	-146	0.21191861806381	1	1	FALSE	0.3	1
#E41A1C	-145	0.21157877617686	1	1	FALSE	0.3	1
#E41A1C	-144	0.212664124927864	1	1	FALSE	0.3	1
#E41A1C	-143	0.212180603025208	1	1	FALSE	0.3	1
#E41A1C	-142	0.213441369006872	1	1	FALSE	0.3	1
#E41A1C	-141	0.213333378756628	1	1	FALSE	0.3	1
#E41A1C	-140	0.213941476225966	1	1	FALSE	0.3	1
#E41A1C	-139	0.212854037649172	1	1	FALSE	0.3	1
#E41A1C	-138	0.21264010501447	1	1	FALSE	0.3	1
#E41A1C	-137	0.211467960118301	1	1	FALSE	0.3	1
#E41A1C	-136	0.211411761601468	1	1	FALSE	0.3	1
#E41A1C	-135	0.210803860557158	1	1	FALSE	0.3	1
#E41A1C	-134	0.21087771783921	1	1	FALSE	0.3	1
#E41A1C	-133	0.210594250299049	1	1	FALSE	0.3	1
#E41A1C	-132	0.210791303077818	1	1	FALSE	0.3	1
#E41A1C	-131	0.210309192930451	1	1	FALSE	0.3	1
#E41A1C	-130	0.209796698479812	1	1	FALSE	0.3	1
#E41A1C	-129	0.208481335864664	1	1	FALSE	0.3	1
#E41A1C	-128	0.207017660735451	1	1	FALSE	0.3	1
#E41A1C	-127	0.205452969490289	1	1	FALSE	0.3	1
#E41A1C	-126	0.203911694252279	1	1	FALSE	0.3	1
#E41A1C	-125	0.202341975749374	1	1	FALSE	0.3	1
#E41A1C	-124	0.201367501611679	1	1	FALSE	0.3	1
#E41A1C	-123	0.200963211877199	1	1	FALSE	0.3	1
#E41A1C	-122	0.200144564856302	1	1	FALSE	0.3	1
#E41A1C	-121	0.199268071832753	1	1	FALSE	0.3	1
#E41A1C	-120	0.198141667298277	1	1	FALSE	0.3	1
#E41A1C	-119	0.197241211931344	1	1	FALSE	0.3	1
#E41A1C	-118	0.196162987282157	1	1	FALSE	0.3	1
#E41A1C	-117	0.194933729694264	1	1	FALSE	0.3	1
#E41A1C	-116	0.193756031594306	1	1	FALSE	0.3	1
#E41A1C	-115	0.193535526993246	1	1	FALSE	0.3	1
#E41A1C	-114	0.193113312127756	1	1	FALSE	0.3	1
#E41A1C	-113	0.192639292132915	1	1	FALSE	0.3	1
#E41A1C	-112	0.191977850827631	1	1	FALSE	0.3	1
#E41A1C	-111	0.192035990736283	1	1	FALSE	0.3	1
#E41A1C	-110	0.191239930463261	1	1	FALSE	0.3	1
#E41A1C	-109	0.191297310201613	1	1	FALSE	0.3	1
#E41A1C	-108	0.190013669357967	1	1	FALSE	0.3	1
#E41A1C	-107	0.190112535292663	1	1	FALSE	0.3	1
#E41A1C	-106	0.189634675433303	1	1	FALSE	0.3	1
#E41A1C	-105	0.190893874200158	1	1	FALSE	0.3	1
#E41A1C	-104	0.191021250940954	1	1	FALSE	0.3	1
#E41A1C	-103	0.192838294809644	1	1	FALSE	0.3	1
#E41A1C	-102	0.192692878236066	1	1	FALSE	0.3	1
#E41A1C	-101	0.194111991258899	1	1	FALSE	0.3	1
#E41A1C	-100	0.194085205050571	1	1	FALSE	0.3	1
#E41A1C	-99	0.194832294024791	1	1	FALSE	0.3	1
#E41A1C	-98	0.194470163370164	1	1	FALSE	0.3	1
#E41A1C	-97	0.194775311759793	1	1	FALSE	0.3	1
#E41A1C	-96	0.194095759026037	1	1	FALSE	0.3	1
#E41A1C	-95	0.194707770324017	1	1	FALSE	0.3	1
#E41A1C	-94	0.195070471303687	1	1	FALSE	0.3	1
#E41A1C	-93	0.197264653547307	1	1	FALSE	0.3	1
#E41A1C	-92	0.197968778024549	1	1	FALSE	0.3	1
#E41A1C	-91	0.198785575766093	1	1	FALSE	0.3	1
#E41A1C	-90	0.198301334375205	1	1	FALSE	0.3	1
#E41A1C	-89	0.198202392748755	1	1	FALSE	0.3	1
#E41A1C	-88	0.197331407138283	1	1	FALSE	0.3	1
#E41A1C	-87	0.198034535143744	1	1	FALSE	0.3	1
#E41A1C	-86	0.198641388475339	1	1	FALSE	0.3	1
#E41A1C	-85	0.200223267086025	1	1	FALSE	0.3	1
#E41A1C	-84	0.201214446563314	1	1	FALSE	0.3	1
#E41A1C	-83	0.202519867960587	1	1	FALSE	0.3	1
#E41A1C	-82	0.203112170466381	1	1	FALSE	0.3	1
#E41A1C	-81	0.204298586596944	1	1	FALSE	0.3	1
#E41A1C	-80	0.204733338450969	1	1	FALSE	0.3	1
#E41A1C	-79	0.204927935163187	1	1	FALSE	0.3	1
#E41A1C	-78	0.203998807866909	1	1	FALSE	0.3	1
#E41A1C	-77	0.204701590646765	1	1	FALSE	0.3	1
#E41A1C	-76	0.20643618599729	1	1	FALSE	0.3	1
#E41A1C	-75	0.209759863659311	1	1	FALSE	0.3	1
#E41A1C	-74	0.213265289018431	1	1	FALSE	0.3	1
#E41A1C	-73	0.216572497401198	1	1	FALSE	0.3	1
#E41A1C	-72	0.220013435679891	1	1	FALSE	0.3	1
#E41A1C	-71	0.22149408196159	1	1	FALSE	0.3	1
#E41A1C	-70	0.220526247413703	1	1	FALSE	0.3	1
#E41A1C	-69	0.218075911293333	1	1	FALSE	0.3	1
#E41A1C	-68	0.215673983032519	1	1	FALSE	0.3	1
#E41A1C	-67	0.214331608129585	1	1	FALSE	0.3	1
#E41A1C	-66	0.214164087050511	1	1	FALSE	0.3	1
#E41A1C	-65	0.216348255278323	1	1	FALSE	0.3	1
#E41A1C	-64	0.218467120033021	1	1	FALSE	0.3	1
#E41A1C	-63	0.220325512200035	1	1	FALSE	0.3	1
#E41A1C	-62	0.220732014276486	1	1	FALSE	0.3	1
#E41A1C	-61	0.221099665334944	1	1	FALSE	0.3	1
#E41A1C	-60	0.22105908146613	1	1	FALSE	0.3	1
#E41A1C	-59	0.219943585103254	1	1	FALSE	0.3	1
#E41A1C	-58	0.217830216334796	1	1	FALSE	0.3	1
#E41A1C	-57	0.215865355678482	1	1	FALSE	0.3	1
#E41A1C	-56	0.216716892924694	1	1	FALSE	0.3	1
#E41A1C	-55	0.219900027792929	1	1	FALSE	0.3	1
#E41A1C	-54	0.224742489002827	1	1	FALSE	0.3	1
#E41A1C	-53	0.230304233768673	1	1	FALSE	0.3	1
#E41A1C	-52	0.233985877520407	1	1	FALSE	0.3	1
#E41A1C	-51	0.234636177314554	1	1	FALSE	0.3	1
#E41A1C	-50	0.232073218323223	1	1	FALSE	0.3	1
#E41A1C	-49	0.227685353109472	1	1	FALSE	0.3	1
#E41A1C	-48	0.222001998136331	1	1	FALSE	0.3	1
#E41A1C	-47	0.215274824184315	1	1	FALSE	0.3	1
#E41A1C	-46	0.211198228473948	1	1	FALSE	0.3	1
#E41A1C	-45	0.211091357667606	1	1	FALSE	0.3	1
#E41A1C	-44	0.213320277090568	1	1	FALSE	0.3	1
#E41A1C	-43	0.214116657329598	1	1	FALSE	0.3	1
#E41A1C	-42	0.213550827335149	1	1	FALSE	0.3	1
#E41A1C	-41	0.21081421593323	1	1	FALSE	0.3	1
#E41A1C	-40	0.206592062565471	1	1	FALSE	0.3	1
#E41A1C	-39	0.201283596872354	1	1	FALSE	0.3	1
#E41A1C	-38	0.194370226622702	1	1	FALSE	0.3	1
#E41A1C	-37	0.185763778082909	1	1	FALSE	0.3	1
#E41A1C	-36	0.179689624594471	1	1	FALSE	0.3	1
#E41A1C	-35	0.177797799993795	1	1	FALSE	0.3	1
#E41A1C	-34	0.178560585768455	1	1	FALSE	0.3	1
#E41A1C	-33	0.177506812150368	1	1	FALSE	0.3	1
#E41A1C	-32	0.176303041021885	1	1	FALSE	0.3	1
#E41A1C	-31	0.173058702104429	1	1	FALSE	0.3	1
#E41A1C	-30	0.170474176478643	1	1	FALSE	0.3	1
#E41A1C	-29	0.167628060664893	1	1	FALSE	0.3	1
#E41A1C	-28	0.163613757398776	1	1	FALSE	0.3	1
#E41A1C	-27	0.15973753695754	1	1	FALSE	0.3	1
#E41A1C	-26	0.158011952326152	1	1	FALSE	0.3	1
#E41A1C	-25	0.159838543970965	1	1	FALSE	0.3	1
#E41A1C	-24	0.166126873587751	1	1	FALSE	0.3	1
#E41A1C	-23	0.173923680316406	1	1	FALSE	0.3	1
#E41A1C	-22	0.183007225136674	1	1	FALSE	0.3	1
#E41A1C	-21	0.192192764632708	1	1	FALSE	0.3	1
#E41A1C	-20	0.199407278099844	1	1	FALSE	0.3	1
#E41A1C	-19	0.20113559372868	1	1	FALSE	0.3	1
#E41A1C	-18	0.200659818491225	1	1	FALSE	0.3	1
#E41A1C	-17	0.198737070072716	1	1	FALSE	0.3	1
#E41A1C	-16	0.198520340125653	1	1	FALSE	0.3	1
#E41A1C	-15	0.19823512349353	1	1	FALSE	0.3	1
#E41A1C	-14	0.201460808711477	1	1	FALSE	0.3	1
#E41A1C	-13	0.20574805630266	1	1	FALSE	0.3	1
#E41A1C	-12	0.210681384266453	1	1	FALSE	0.3	1
#E41A1C	-11	0.210752245232371	1	1	FALSE	0.3	1
#E41A1C	-10	0.210519262203744	1	1	FALSE	0.3	1
#E41A1C	-9	0.21052889263535	1	1	FALSE	0.3	1
#E41A1C	-8	0.209472838963105	1	1	FALSE	0.3	1
#E41A1C	-7	0.205408449589795	1	1	FALSE	0.3	1
#E41A1C	-6	0.202748881152246	1	1	FALSE	0.3	1
#E41A1C	-5	0.202302123491853	1	1	FALSE	0.3	1
#E41A1C	-4	0.206734656831046	1	1	FALSE	0.3	1
#E41A1C	-3	0.211065006143175	1	1	FALSE	0.3	1
#E41A1C	-2	0.214842226612182	1	1	FALSE	0.3	1
#E41A1C	-1	0.21533430488848	1	1	FALSE	0.3	1
#E41A1C	0	0.21486796124669	1	1	FALSE	0.3	1
#E41A1C	1	0.214311785689316	1	1	FALSE	0.3	1
#E41A1C	2	0.212863973240734	1	1	FALSE	0.3	1
#E41A1C	3	0.209121113357015	1	1	FALSE	0.3	1
#E41A1C	4	0.204492172495322	1	1	FALSE	0.3	1
#E41A1C	5	0.201164752811401	1	1	FALSE	0.3	1
#E41A1C	6	0.201819364659033	1	1	FALSE	0.3	1
#E41A1C	7	0.205456585333803	1	1	FALSE	0.3	1
#E41A1C	8	0.209163286309899	1	1	FALSE	0.3	1
#E41A1C	9	0.210786217706047	1	1	FALSE	0.3	1
#E41A1C	10	0.210686888400951	1	1	FALSE	0.3	1
#E41A1C	11	0.211981908904183	1	1	FALSE	0.3	1
#E41A1C	12	0.211952270469821	1	1	FALSE	0.3	1
#E41A1C	13	0.207925095298085	1	1	FALSE	0.3	1
#E41A1C	14	0.203776243044558	1	1	FALSE	0.3	1
#E41A1C	15	0.20127121458547	1	1	FALSE	0.3	1
#E41A1C	16	0.201378379268627	1	1	FALSE	0.3	1
#E41A1C	17	0.202146765365376	1	1	FALSE	0.3	1
#E41A1C	18	0.204056812600497	1	1	FALSE	0.3	1
#E41A1C	19	0.205291059720379	1	1	FALSE	0.3	1
#E41A1C	20	0.203301753114733	1	1	FALSE	0.3	1
#E41A1C	21	0.196461227940372	1	1	FALSE	0.3	1
#E41A1C	22	0.187297724293601	1	1	FALSE	0.3	1
#E41A1C	23	0.178454562273333	1	1	FALSE	0.3	1
#E41A1C	24	0.170456288546367	1	1	FALSE	0.3	1
#E41A1C	25	0.164521590749529	1	1	FALSE	0.3	1
#E41A1C	26	0.162369118758385	1	1	FALSE	0.3	1
#E41A1C	27	0.163828109426329	1	1	FALSE	0.3	1
#E41A1C	28	0.167109837799431	1	1	FALSE	0.3	1
#E41A1C	29	0.170647787684235	1	1	FALSE	0.3	1
#E41A1C	30	0.17308990623731	1	1	FALSE	0.3	1
#E41A1C	31	0.17542074251948	1	1	FALSE	0.3	1
#E41A1C	32	0.178388447966547	1	1	FALSE	0.3	1
#E41A1C	33	0.179411921380036	1	1	FALSE	0.3	1
#E41A1C	34	0.180490498577424	1	1	FALSE	0.3	1
#E41A1C	35	0.179744967527933	1	1	FALSE	0.3	1
#E41A1C	36	0.181412649447549	1	1	FALSE	0.3	1
#E41A1C	37	0.187555165856963	1	1	FALSE	0.3	1
#E41A1C	38	0.196046859931256	1	1	FALSE	0.3	1
#E41A1C	39	0.201667464215625	1	1	FALSE	0.3	1
#E41A1C	40	0.206077767283771	1	1	FALSE	0.3	1
#E41A1C	41	0.209594486939953	1	1	FALSE	0.3	1
#E41A1C	42	0.212012569053482	1	1	FALSE	0.3	1
#E41A1C	43	0.212252641079049	1	1	FALSE	0.3	1
#E41A1C	44	0.21117815913151	1	1	FALSE	0.3	1
#E41A1C	45	0.20935819030741	1	1	FALSE	0.3	1
#E41A1C	46	0.209881696190911	1	1	FALSE	0.3	1
#E41A1C	47	0.213907245309804	1	1	FALSE	0.3	1
#E41A1C	48	0.220727701330031	1	1	FALSE	0.3	1
#E41A1C	49	0.226321171497724	1	1	FALSE	0.3	1
#E41A1C	50	0.230052219446112	1	1	FALSE	0.3	1
#E41A1C	51	0.231667048704905	1	1	FALSE	0.3	1
#E41A1C	52	0.230545514502979	1	1	FALSE	0.3	1
#E41A1C	53	0.226746876395978	1	1	FALSE	0.3	1
#E41A1C	54	0.221414361021736	1	1	FALSE	0.3	1
#E41A1C	55	0.21719416263389	1	1	FALSE	0.3	1
#E41A1C	56	0.214858671273656	1	1	FALSE	0.3	1
#E41A1C	57	0.215166049440387	1	1	FALSE	0.3	1
#E41A1C	58	0.217654117277901	1	1	FALSE	0.3	1
#E41A1C	59	0.220223790843796	1	1	FALSE	0.3	1
#E41A1C	60	0.221083356382277	1	1	FALSE	0.3	1
#E41A1C	61	0.221112815925446	1	1	FALSE	0.3	1
#E41A1C	62	0.220683199336603	1	1	FALSE	0.3	1
#E41A1C	63	0.220083115125062	1	1	FALSE	0.3	1
#E41A1C	64	0.21836359526654	1	1	FALSE	0.3	1
#E41A1C	65	0.215874312652323	1	1	FALSE	0.3	1
#E41A1C	66	0.213815944501644	1	1	FALSE	0.3	1
#E41A1C	67	0.214215384359153	1	1	FALSE	0.3	1
#E41A1C	68	0.215793029751577	1	1	FALSE	0.3	1
#E41A1C	69	0.218441023855109	1	1	FALSE	0.3	1
#E41A1C	70	0.220506721155348	1	1	FALSE	0.3	1
#E41A1C	71	0.221026794443094	1	1	FALSE	0.3	1
#E41A1C	72	0.219500521176334	1	1	FALSE	0.3	1
#E41A1C	73	0.216277879336066	1	1	FALSE	0.3	1
#E41A1C	74	0.212595795548402	1	1	FALSE	0.3	1
#E41A1C	75	0.208788902641433	1	1	FALSE	0.3	1
#E41A1C	76	0.205552723097792	1	1	FALSE	0.3	1
#E41A1C	77	0.203696071963392	1	1	FALSE	0.3	1
#E41A1C	78	0.20326933312308	1	1	FALSE	0.3	1
#E41A1C	79	0.20342515684382	1	1	FALSE	0.3	1
#E41A1C	80	0.203706509013417	1	1	FALSE	0.3	1
#E41A1C	81	0.203255566307197	1	1	FALSE	0.3	1
#E41A1C	82	0.202641547350587	1	1	FALSE	0.3	1
#E41A1C	83	0.2020377887753	1	1	FALSE	0.3	1
#E41A1C	84	0.200869507213738	1	1	FALSE	0.3	1
#E41A1C	85	0.199087909560817	1	1	FALSE	0.3	1
#E41A1C	86	0.197203989392756	1	1	FALSE	0.3	1
#E41A1C	87	0.196092753921447	1	1	FALSE	0.3	1
#E41A1C	88	0.195110004265671	1	1	FALSE	0.3	1
#E41A1C	89	0.195130767362532	1	1	FALSE	0.3	1
#E41A1C	90	0.194810960662791	1	1	FALSE	0.3	1
#E41A1C	91	0.194325547119777	1	1	FALSE	0.3	1
#E41A1C	92	0.193541574692105	1	1	FALSE	0.3	1
#E41A1C	93	0.192184701138676	1	1	FALSE	0.3	1
#E41A1C	94	0.19049027661736	1	1	FALSE	0.3	1
#E41A1C	95	0.189659195858005	1	1	FALSE	0.3	1
#E41A1C	96	0.189854431988232	1	1	FALSE	0.3	1
#E41A1C	97	0.190374097638672	1	1	FALSE	0.3	1
#E41A1C	98	0.190659529177702	1	1	FALSE	0.3	1
#E41A1C	99	0.190545467721652	1	1	FALSE	0.3	1
#E41A1C	100	0.190630179807118	1	1	FALSE	0.3	1
#E41A1C	101	0.19061278754398	1	1	FALSE	0.3	1
#E41A1C	102	0.190199222069908	1	1	FALSE	0.3	1
#E41A1C	103	0.189926598767842	1	1	FALSE	0.3	1
#E41A1C	104	0.189103741745696	1	1	FALSE	0.3	1
#E41A1C	105	0.188845952547957	1	1	FALSE	0.3	1
#E41A1C	106	0.188774925197544	1	1	FALSE	0.3	1
#E41A1C	107	0.189380065453434	1	1	FALSE	0.3	1
#E41A1C	108	0.189546255883734	1	1	FALSE	0.3	1
#E41A1C	109	0.190445441033648	1	1	FALSE	0.3	1
#E41A1C	110	0.190489963077074	1	1	FALSE	0.3	1
#E41A1C	111	0.190936794235966	1	1	FALSE	0.3	1
#E41A1C	112	0.190639214532081	1	1	FALSE	0.3	1
#E41A1C	113	0.191168763933907	1	1	FALSE	0.3	1
#E41A1C	114	0.191697301211053	1	1	FALSE	0.3	1
#E41A1C	115	0.19215932495746	1	1	FALSE	0.3	1
#E41A1C	116	0.192625105165644	1	1	FALSE	0.3	1
#E41A1C	117	0.193947703519285	1	1	FALSE	0.3	1
#E41A1C	118	0.194890432591575	1	1	FALSE	0.3	1
#E41A1C	119	0.195507948627752	1	1	FALSE	0.3	1
#E41A1C	120	0.195976143857892	1	1	FALSE	0.3	1
#E41A1C	121	0.196884788386924	1	1	FALSE	0.3	1
#E41A1C	122	0.197741917227358	1	1	FALSE	0.3	1
#E41A1C	123	0.198466440209205	1	1	FALSE	0.3	1
#E41A1C	124	0.199001267724332	1	1	FALSE	0.3	1
#E41A1C	125	0.199746043849484	1	1	FALSE	0.3	1
#E41A1C	126	0.201092452855867	1	1	FALSE	0.3	1
#E41A1C	127	0.202969428650325	1	1	FALSE	0.3	1
#E41A1C	128	0.204960320305606	1	1	FALSE	0.3	1
#E41A1C	129	0.207144261098862	1	1	FALSE	0.3	1
#E41A1C	130	0.208520883901537	1	1	FALSE	0.3	1
#E41A1C	131	0.210142820161089	1	1	FALSE	0.3	1
#E41A1C	132	0.210742681147293	1	1	FALSE	0.3	1
#E41A1C	133	0.211123791259398	1	1	FALSE	0.3	1
#E41A1C	134	0.211679796928792	1	1	FALSE	0.3	1
#E41A1C	135	0.212400742430332	1	1	FALSE	0.3	1
#E41A1C	136	0.213062861848536	1	1	FALSE	0.3	1
#E41A1C	137	0.213845018609904	1	1	FALSE	0.3	1
#E41A1C	138	0.21514562176275	1	1	FALSE	0.3	1
#E41A1C	139	0.216174095039965	1	1	FALSE	0.3	1
#E41A1C	140	0.217393101698292	1	1	FALSE	0.3	1
#E41A1C	141	0.217575091043964	1	1	FALSE	0.3	1
#E41A1C	142	0.218258724186149	1	1	FALSE	0.3	1
#E41A1C	143	0.218301548656734	1	1	FALSE	0.3	1
#E41A1C	144	0.218896307937979	1	1	FALSE	0.3	1
#E41A1C	145	0.218614182856295	1	1	FALSE	0.3	1
#E41A1C	146	0.219119392452982	1	1	FALSE	0.3	1
#E41A1C	147	0.219217847448956	1	1	FALSE	0.3	1
#E41A1C	148	0.219652454861354	1	1	FALSE	0.3	1
#E41A1C	149	0.219038112057322	1	1	FALSE	0.3	1
#E41A1C	150	0.21977244428738	1	1	FALSE	0.3	1
#377EB8	-150	0.199794610122772	1	2	FALSE	0.3	1
#377EB8	-149	0.198891955994607	1	2	FALSE	0.3	1
#377EB8	-148	0.199547769568463	1	2	FALSE	0.3	1
#377EB8	-147	0.199204487746951	1	2	FALSE	0.3	1
#377EB8	-146	0.199796446734939	1	2	FALSE	0.3	1
#377EB8	-145	0.199320679626194	1	2	FALSE	0.3	1
#377EB8	-144	0.199579295936424	1	2	FALSE	0.3	1
#377EB8	-143	0.199489005574817	1	2	FALSE	0.3	1
#377EB8	-142	0.199924553089802	1	2	FALSE	0.3	1
#377EB8	-141	0.198878520263492	1	2	FALSE	0.3	1
#377EB8	-140	0.198670378085203	1	2	FALSE	0.3	1
#377EB8	-139	0.197300959556681	1	2	FALSE	0.3	1
#377EB8	-138	0.196223798248883	1	2	FALSE	0.3	1
#377EB8	-137	0.195027772646929	1	2	FALSE	0.3	1
#377EB8	-136	0.194567126690068	1	2	FALSE	0.3	1
#377EB8	-135	0.194046944880048	1	2	FALSE	0.3	1
#377EB8	-134	0.194088027850486	1	2	FALSE	0.3	1
#377EB8	-133	0.193655967907579	1	2	FALSE	0.3	1
#377EB8	-132	0.193273124441716	1	2	FALSE	0.3	1
#377EB8	-131	0.192714569029849	1	2	FALSE	0.3	1
#377EB8	-130	0.191460215567234	1	2	FALSE	0.3	1
#377EB8	-129	0.190240935132271	1	2	FALSE	0.3	1
#377EB8	-128	0.188911328586136	1	2	FALSE	0.3	1
#377EB8	-127	0.187797206998882	1	2	FALSE	0.3	1
#377EB8	-126	0.18730183844287	1	2	FALSE	0.3	1
#377EB8	-125	0.186950961312277	1	2	FALSE	0.3	1
#377EB8	-124	0.186356839887407	1	2	FALSE	0.3	1
#377EB8	-123	0.186434670627139	1	2	FALSE	0.3	1
#377EB8	-122	0.186949063615654	1	2	FALSE	0.3	1
#377EB8	-121	0.187071494296906	1	2	FALSE	0.3	1
#377EB8	-120	0.187143283717883	1	2	FALSE	0.3	1
#377EB8	-119	0.186654090363584	1	2	FALSE	0.3	1
#377EB8	-118	0.186602686635402	1	2	FALSE	0.3	1
#377EB8	-117	0.186350816954464	1	2	FALSE	0.3	1
#377EB8	-116	0.186841612162267	1	2	FALSE	0.3	1
#377EB8	-115	0.187413130043267	1	2	FALSE	0.3	1
#377EB8	-114	0.188299681549215	1	2	FALSE	0.3	1
#377EB8	-113	0.189224345544481	1	2	FALSE	0.3	1
#377EB8	-112	0.19030677766666	1	2	FALSE	0.3	1
#377EB8	-111	0.191209266450148	1	2	FALSE	0.3	1
#377EB8	-110	0.191908187342738	1	2	FALSE	0.3	1
#377EB8	-109	0.192847476189301	1	2	FALSE	0.3	1
#377EB8	-108	0.193663231219854	1	2	FALSE	0.3	1
#377EB8	-107	0.194605074810983	1	2	FALSE	0.3	1
#377EB8	-106	0.196320193407361	1	2	FALSE	0.3	1
#377EB8	-105	0.198361316722477	1	2	FALSE	0.3	1
#377EB8	-104	0.200455134554896	1	2	FALSE	0.3	1
#377EB8	-103	0.202637457772468	1	2	FALSE	0.3	1
#377EB8	-102	0.204491646840011	1	2	FALSE	0.3	1
#377EB8	-101	0.206055316295122	1	2	FALSE	0.3	1
#377EB8	-100	0.207706828940482	1	2	FALSE	0.3	1
#377EB8	-99	0.208724620662228	1	2	FALSE	0.3	1
#377EB8	-98	0.210306964287348	1	2	FALSE	0.3	1
#377EB8	-97	0.211184725279149	1	2	FALSE	0.3	1
#377EB8	-96	0.212081998650343	1	2	FALSE	0.3	1
#377EB8	-95	0.213092861917294	1	2	FALSE	0.3	1
#377EB8	-94	0.21440915027576	1	2	FALSE	0.3	1
#377EB8	-93	0.216404700985356	1	2	FALSE	0.3	1
#377EB8	-92	0.218178816271681	1	2	FALSE	0.3	1
#377EB8	-91	0.218802937088424	1	2	FALSE	0.3	1
#377EB8	-90	0.218620190550108	1	2	FALSE	0.3	1
#377EB8	-89	0.217969977746087	1	2	FALSE	0.3	1
#377EB8	-88	0.217276082993753	1	2	FALSE	0.3	1
#377EB8	-87	0.217084776902215	1	2	FALSE	0.3	1
#377EB8	-86	0.217320799307709	1	2	FALSE	0.3	1
#377EB8	-85	0.218216416949063	1	2	FALSE	0.3	1
#377EB8	-84	0.219066117012363	1	2	FALSE	0.3	1
#377EB8	-83	0.219512344139475	1	2	FALSE	0.3	1
#377EB8	-82	0.21950136375498	1	2	FALSE	0.3	1
#377EB8	-81	0.220137693859952	1	2	FALSE	0.3	1
#377EB8	-80	0.219774361092796	1	2	FALSE	0.3	1
#377EB8	-79	0.218375609333928	1	2	FALSE	0.3	1
#377EB8	-78	0.21615572788825	1	2	FALSE	0.3	1
#377EB8	-77	0.214584613555901	1	2	FALSE	0.3	1
#377EB8	-76	0.214627332881387	1	2	FALSE	0.3	1
#377EB8	-75	0.215610273463577	1	2	FALSE	0.3	1
#377EB8	-74	0.217324890107513	1	2	FALSE	0.3	1
#377EB8	-73	0.218407415011464	1	2	FALSE	0.3	1
#377EB8	-72	0.219113727676624	1	2	FALSE	0.3	1
#377EB8	-71	0.218257702551266	1	2	FALSE	0.3	1
#377EB8	-70	0.215565531177541	1	2	FALSE	0.3	1
#377EB8	-69	0.21144535871124	1	2	FALSE	0.3	1
#377EB8	-68	0.207270900674055	1	2	FALSE	0.3	1
#377EB8	-67	0.203607832077408	1	2	FALSE	0.3	1
#377EB8	-66	0.201970842197547	1	2	FALSE	0.3	1
#377EB8	-65	0.201330518186977	1	2	FALSE	0.3	1
#377EB8	-64	0.202008658000529	1	2	FALSE	0.3	1
#377EB8	-63	0.201578508164389	1	2	FALSE	0.3	1
#377EB8	-62	0.200771489744316	1	2	FALSE	0.3	1
#377EB8	-61	0.199284387811042	1	2	FALSE	0.3	1
#377EB8	-60	0.198354721796619	1	2	FALSE	0.3	1
#377EB8	-59	0.19512249546662	1	2	FALSE	0.3	1
#377EB8	-58	0.191391431774446	1	2	FALSE	0.3	1
#377EB8	-57	0.187509779160498	1	2	FALSE	0.3	1
#377EB8	-56	0.18672907298432	1	2	FALSE	0.3	1
#377EB8	-55	0.188422655632665	1	2	FALSE	0.3	1
#377EB8	-54	0.192638086815712	1	2	FALSE	0.3	1
#377EB8	-53	0.197116133292124	1	2	FALSE	0.3	1
#377EB8	-52	0.200467902225223	1	2	FALSE	0.3	1
#377EB8	-51	0.201621849026615	1	2	FALSE	0.3	1
#377EB8	-50	0.199832086353955	1	2	FALSE	0.3	1
#377EB8	-49	0.19649659011604	1	2	FALSE	0.3	1
#377EB8	-48	0.191795253107972	1	2	FALSE	0.3	1
#377EB8	-47	0.186844685133644	1	2	FALSE	0.3	1
#377EB8	-46	0.184284104339035	1	2	FALSE	0.3	1
#377EB8	-45	0.186090683783665	1	2	FALSE	0.3	1
#377EB8	-44	0.189764178543012	1	2	FALSE	0.3	1
#377EB8	-43	0.19331082525088	1	2	FALSE	0.3	1
#377EB8	-42	0.194688299132448	1	2	FALSE	0.3	1
#377EB8	-41	0.195193784667745	1	2	FALSE	0.3	1
#377EB8	-40	0.193769758355832	1	2	FALSE	0.3	1
#377EB8	-39	0.191721505959955	1	2	FALSE	0.3	1
#377EB8	-38	0.187714236087371	1	2	FALSE	0.3	1
#377EB8	-37	0.182445947058398	1	2	FALSE	0.3	1
#377EB8	-36	0.178787047993805	1	2	FALSE	0.3	1
#377EB8	-35	0.179792829595461	1	2	FALSE	0.3	1
#377EB8	-34	0.182245705102245	1	2	FALSE	0.3	1
#377EB8	-33	0.183644661770716	1	2	FALSE	0.3	1
#377EB8	-32	0.183760562443881	1	2	FALSE	0.3	1
#377EB8	-31	0.183212443317759	1	2	FALSE	0.3	1
#377EB8	-30	0.182035417468613	1	2	FALSE	0.3	1
#377EB8	-29	0.181147709914715	1	2	FALSE	0.3	1
#377EB8	-28	0.17880665909523	1	2	FALSE	0.3	1
#377EB8	-27	0.17734950734481	1	2	FALSE	0.3	1
#377EB8	-26	0.176819513096185	1	2	FALSE	0.3	1
#377EB8	-25	0.17945446941588	1	2	FALSE	0.3	1
#377EB8	-24	0.184995873078774	1	2	FALSE	0.3	1
#377EB8	-23	0.192768018274049	1	2	FALSE	0.3	1
#377EB8	-22	0.200621040337185	1	2	FALSE	0.3	1
#377EB8	-21	0.209142165348135	1	2	FALSE	0.3	1
#377EB8	-20	0.214366731367878	1	2	FALSE	0.3	1
#377EB8	-19	0.216653229743718	1	2	FALSE	0.3	1
#377EB8	-18	0.215716547000175	1	2	FALSE	0.3	1
#377EB8	-17	0.214634603288524	1	2	FALSE	0.3	1
#377EB8	-16	0.213480823262351	1	2	FALSE	0.3	1
#377EB8	-15	0.213274135904154	1	2	FALSE	0.3	1
#377EB8	-14	0.214880000336687	1	2	FALSE	0.3	1
#377EB8	-13	0.218893909726574	1	2	FALSE	0.3	1
#377EB8	-12	0.221626019519241	1	2	FALSE	0.3	1
#377EB8	-11	0.220982923647265	1	2	FALSE	0.3	1
#377EB8	-10	0.219572935492049	1	2	FALSE	0.3	1
#377EB8	-9	0.219887467192775	1	2	FALSE	0.3	1
#377EB8	-8	0.217732287276467	1	2	FALSE	0.3	1
#377EB8	-7	0.214482844454125	1	2	FALSE	0.3	1
#377EB8	-6	0.210684865964415	1	2	FALSE	0.3	1
#377EB8	-5	0.210633211277452	1	2	FALSE	0.3	1
#377EB8	-4	0.213726874017303	1	2	FALSE	0.3	1
#377EB8	-3	0.218786544050154	1	2	FALSE	0.3	1
#377EB8	-2	0.222478400445507	1	2	FALSE	0.3	1
#377EB8	-1	0.223899916654632	1	2	FALSE	0.3	1
#377EB8	0	0.223768714335983	1	2	FALSE	0.3	1
#377EB8	1	0.223444291854453	1	2	FALSE	0.3	1
#377EB8	2	0.221799097959621	1	2	FALSE	0.3	1
#377EB8	3	0.218615969000346	1	2	FALSE	0.3	1
#377EB8	4	0.21366821996177	1	2	FALSE	0.3	1
#377EB8	5	0.210918890277561	1	2	FALSE	0.3	1
#377EB8	6	0.211689266836546	1	2	FALSE	0.3	1
#377EB8	7	0.215631596573961	1	2	FALSE	0.3	1
#377EB8	8	0.219368906944671	1	2	FALSE	0.3	1
#377EB8	9	0.221267027754988	1	2	FALSE	0.3	1
#377EB8	10	0.220709646891441	1	2	FALSE	0.3	1
#377EB8	11	0.22164388825776	1	2	FALSE	0.3	1
#377EB8	12	0.221569385529817	1	2	FALSE	0.3	1
#377EB8	13	0.21814452123997	1	2	FALSE	0.3	1
#377EB8	14	0.214315270594397	1	2	FALSE	0.3	1
#377EB8	15	0.212525953241393	1	2	FALSE	0.3	1
#377EB8	16	0.212492387947591	1	2	FALSE	0.3	1
#377EB8	17	0.213689748931782	1	2	FALSE	0.3	1
#377EB8	18	0.214937992227654	1	2	FALSE	0.3	1
#377EB8	19	0.215726179582221	1	2	FALSE	0.3	1
#377EB8	20	0.213412819760548	1	2	FALSE	0.3	1
#377EB8	21	0.208437725043642	1	2	FALSE	0.3	1
#377EB8	22	0.200161851881083	1	2	FALSE	0.3	1
#377EB8	23	0.192635979862052	1	2	FALSE	0.3	1
#377EB8	24	0.185138267126207	1	2	FALSE	0.3	1
#377EB8	25	0.180426583332754	1	2	FALSE	0.3	1
#377EB8	26	0.178185637832679	1	2	FALSE	0.3	1
#377EB8	27	0.178736422855358	1	2	FALSE	0.3	1
#377EB8	28	0.180270407773244	1	2	FALSE	0.3	1
#377EB8	29	0.182769610850112	1	2	FALSE	0.3	1
#377EB8	30	0.183850169847297	1	2	FALSE	0.3	1
#377EB8	31	0.185370958932179	1	2	FALSE	0.3	1
#377EB8	32	0.186489322938088	1	2	FALSE	0.3	1
#377EB8	33	0.185735073643129	1	2	FALSE	0.3	1
#377EB8	34	0.184919622339159	1	2	FALSE	0.3	1
#377EB8	35	0.18239123725148	1	2	FALSE	0.3	1
#377EB8	36	0.182000374175255	1	2	FALSE	0.3	1
#377EB8	37	0.18550666683091	1	2	FALSE	0.3	1
#377EB8	38	0.190943670363786	1	2	FALSE	0.3	1
#377EB8	39	0.194510564542261	1	2	FALSE	0.3	1
#377EB8	40	0.196364812005673	1	2	FALSE	0.3	1
#377EB8	41	0.197060022267712	1	2	FALSE	0.3	1
#377EB8	42	0.19676183468865	1	2	FALSE	0.3	1
#377EB8	43	0.194701754427655	1	2	FALSE	0.3	1
#377EB8	44	0.191834232626971	1	2	FALSE	0.3	1
#377EB8	45	0.1880910127109	1	2	FALSE	0.3	1
#377EB8	46	0.186484727423293	1	2	FALSE	0.3	1
#377EB8	47	0.189228244035042	1	2	FALSE	0.3	1
#377EB8	48	0.194465612052083	1	2	FALSE	0.3	1
#377EB8	49	0.19866559898971	1	2	FALSE	0.3	1
#377EB8	50	0.201262097100393	1	2	FALSE	0.3	1
#377EB8	51	0.201966659702461	1	2	FALSE	0.3	1
#377EB8	52	0.200829787336469	1	2	FALSE	0.3	1
#377EB8	53	0.197511009308019	1	2	FALSE	0.3	1
#377EB8	54	0.192759233663553	1	2	FALSE	0.3	1
#377EB8	55	0.188942384105236	1	2	FALSE	0.3	1
#377EB8	56	0.187213332501835	1	2	FALSE	0.3	1
#377EB8	57	0.188467296951507	1	2	FALSE	0.3	1
#377EB8	58	0.192410387588227	1	2	FALSE	0.3	1
#377EB8	59	0.195764385131116	1	2	FALSE	0.3	1
#377EB8	60	0.197961003592558	1	2	FALSE	0.3	1
#377EB8	61	0.199098575345648	1	2	FALSE	0.3	1
#377EB8	62	0.199976887249391	1	2	FALSE	0.3	1
#377EB8	63	0.200750623370027	1	2	FALSE	0.3	1
#377EB8	64	0.200237164808122	1	2	FALSE	0.3	1
#377EB8	65	0.199581253181917	1	2	FALSE	0.3	1
#377EB8	66	0.200117931751495	1	2	FALSE	0.3	1
#377EB8	67	0.202122426615572	1	2	FALSE	0.3	1
#377EB8	68	0.205322628637809	1	2	FALSE	0.3	1
#377EB8	69	0.209322864477776	1	2	FALSE	0.3	1
#377EB8	70	0.213031104749041	1	2	FALSE	0.3	1
#377EB8	71	0.215571775405063	1	2	FALSE	0.3	1
#377EB8	72	0.216080474525801	1	2	FALSE	0.3	1
#377EB8	73	0.215605872096996	1	2	FALSE	0.3	1
#377EB8	74	0.214464240362729	1	2	FALSE	0.3	1
#377EB8	75	0.213735259064846	1	2	FALSE	0.3	1
#377EB8	76	0.212573034107349	1	2	FALSE	0.3	1
#377EB8	77	0.21304051812072	1	2	FALSE	0.3	1
#377EB8	78	0.214508540186543	1	2	FALSE	0.3	1
#377EB8	79	0.216498609727947	1	2	FALSE	0.3	1
#377EB8	80	0.218443814369309	1	2	FALSE	0.3	1
#377EB8	81	0.219389549833022	1	2	FALSE	0.3	1
#377EB8	82	0.219540727552182	1	2	FALSE	0.3	1
#377EB8	83	0.219915072180435	1	2	FALSE	0.3	1
#377EB8	84	0.219810596218015	1	2	FALSE	0.3	1
#377EB8	85	0.218817202109854	1	2	FALSE	0.3	1
#377EB8	86	0.217402880885825	1	2	FALSE	0.3	1
#377EB8	87	0.216582266093533	1	2	FALSE	0.3	1
#377EB8	88	0.216715310409163	1	2	FALSE	0.3	1
#377EB8	89	0.217587260332432	1	2	FALSE	0.3	1
#377EB8	90	0.218130198391721	1	2	FALSE	0.3	1
#377EB8	91	0.218541673920271	1	2	FALSE	0.3	1
#377EB8	92	0.217785181693514	1	2	FALSE	0.3	1
#377EB8	93	0.216714412649978	1	2	FALSE	0.3	1
#377EB8	94	0.214969563244553	1	2	FALSE	0.3	1
#377EB8	95	0.214167170028321	1	2	FALSE	0.3	1
#377EB8	96	0.213406879318102	1	2	FALSE	0.3	1
#377EB8	97	0.2132436527353	1	2	FALSE	0.3	1
#377EB8	98	0.212582287161201	1	2	FALSE	0.3	1
#377EB8	99	0.21201766395686	1	2	FALSE	0.3	1
#377EB8	100	0.211399573128892	1	2	FALSE	0.3	1
#377EB8	101	0.210551914875035	1	2	FALSE	0.3	1
#377EB8	102	0.209592680962234	1	2	FALSE	0.3	1
#377EB8	103	0.20864626479436	1	2	FALSE	0.3	1
#377EB8	104	0.207185569341684	1	2	FALSE	0.3	1
#377EB8	105	0.205380488197843	1	2	FALSE	0.3	1
#377EB8	106	0.203960284750534	1	2	FALSE	0.3	1
#377EB8	107	0.203272603187208	1	2	FALSE	0.3	1
#377EB8	108	0.202514823933791	1	2	FALSE	0.3	1
#377EB8	109	0.202096123056228	1	2	FALSE	0.3	1
#377EB8	110	0.201234802465011	1	2	FALSE	0.3	1
#377EB8	111	0.200870396171187	1	2	FALSE	0.3	1
#377EB8	112	0.200210647602064	1	2	FALSE	0.3	1
#377EB8	113	0.199646701891157	1	2	FALSE	0.3	1
#377EB8	114	0.198679447811532	1	2	FALSE	0.3	1
#377EB8	115	0.198269127430544	1	2	FALSE	0.3	1
#377EB8	116	0.197785386408984	1	2	FALSE	0.3	1
#377EB8	117	0.197636097559015	1	2	FALSE	0.3	1
#377EB8	118	0.197662052068668	1	2	FALSE	0.3	1
#377EB8	119	0.197435181785703	1	2	FALSE	0.3	1
#377EB8	120	0.197453425541399	1	2	FALSE	0.3	1
#377EB8	121	0.196969606386545	1	2	FALSE	0.3	1
#377EB8	122	0.196495485985719	1	2	FALSE	0.3	1
#377EB8	123	0.196022087726388	1	2	FALSE	0.3	1
#377EB8	124	0.195575859176177	1	2	FALSE	0.3	1
#377EB8	125	0.195056781691652	1	2	FALSE	0.3	1
#377EB8	126	0.194920492232806	1	2	FALSE	0.3	1
#377EB8	127	0.195495362435295	1	2	FALSE	0.3	1
#377EB8	128	0.196610870048071	1	2	FALSE	0.3	1
#377EB8	129	0.197387029753251	1	2	FALSE	0.3	1
#377EB8	130	0.198164389698493	1	2	FALSE	0.3	1
#377EB8	131	0.198489470640533	1	2	FALSE	0.3	1
#377EB8	132	0.198803451677451	1	2	FALSE	0.3	1
#377EB8	133	0.198350187994535	1	2	FALSE	0.3	1
#377EB8	134	0.198019771252946	1	2	FALSE	0.3	1
#377EB8	135	0.197916162915386	1	2	FALSE	0.3	1
#377EB8	136	0.197891330735498	1	2	FALSE	0.3	1
#377EB8	137	0.198276673432848	1	2	FALSE	0.3	1
#377EB8	138	0.199580519854931	1	2	FALSE	0.3	1
#377EB8	139	0.200465272942454	1	2	FALSE	0.3	1
#377EB8	140	0.201251963408209	1	2	FALSE	0.3	1
#377EB8	141	0.20150788985911	1	2	FALSE	0.3	1
#377EB8	142	0.202022044571793	1	2	FALSE	0.3	1
#377EB8	143	0.201733166228457	1	2	FALSE	0.3	1
#377EB8	144	0.201324117718612	1	2	FALSE	0.3	1
#377EB8	145	0.200683411329275	1	2	FALSE	0.3	1
#377EB8	146	0.200941940178879	1	2	FALSE	0.3	1
#377EB8	147	0.200641255259067	1	2	FALSE	0.3	1
#377EB8	148	0.201108268452718	1	2	FALSE	0.3	1
#377EB8	149	0.201484108833318	1	2	FALSE	0.3	1
#377EB8	150	0.201912404046929	1	2	FALSE	0.3	1
