# Supplementary material for: Differential nucleosome organization in human interphase and metaphase chromosomes
Source: Mol Syst Biol. 2026 Feb 2;22(5):738–65. doi: 10.1038/s44320-026-00192-y (PMC13144420; doi:10.1038/s44320-026-00192-y)
Supplement: Supplementary file 9 — Source data Fig. 7 [file 44320_2026_192_MOESM9_ESM.zip › Figure 7/7G/fig7g.csv]

colour	x	y	PANEL	group	flipped_aes	linewidth	linetype	alpha
#E41A1C	-150	0.140499342993397	1	1	FALSE	0.3	1
#E41A1C	-149	0.140926320446457	1	1	FALSE	0.3	1
#E41A1C	-148	0.140663436769499	1	1	FALSE	0.3	1
#E41A1C	-147	0.14150897988306	1	1	FALSE	0.3	1
#E41A1C	-146	0.141709856552112	1	1	FALSE	0.3	1
#E41A1C	-145	0.14289971485348	1	1	FALSE	0.3	1
#E41A1C	-144	0.143025475546521	1	1	FALSE	0.3	1
#E41A1C	-143	0.143937335491336	1	1	FALSE	0.3	1
#E41A1C	-142	0.143824123045654	1	1	FALSE	0.3	1
#E41A1C	-141	0.144764204396257	1	1	FALSE	0.3	1
#E41A1C	-140	0.144657269962333	1	1	FALSE	0.3	1
#E41A1C	-139	0.14499934896521	1	1	FALSE	0.3	1
#E41A1C	-138	0.143883274625012	1	1	FALSE	0.3	1
#E41A1C	-137	0.143492470349269	1	1	FALSE	0.3	1
#E41A1C	-136	0.14217230195902	1	1	FALSE	0.3	1
#E41A1C	-135	0.142045065663991	1	1	FALSE	0.3	1
#E41A1C	-134	0.141637220318518	1	1	FALSE	0.3	1
#E41A1C	-133	0.141960363209289	1	1	FALSE	0.3	1
#E41A1C	-132	0.141375006272681	1	1	FALSE	0.3	1
#E41A1C	-131	0.141414451005078	1	1	FALSE	0.3	1
#E41A1C	-130	0.140426453996244	1	1	FALSE	0.3	1
#E41A1C	-129	0.139839257510199	1	1	FALSE	0.3	1
#E41A1C	-128	0.138313426962025	1	1	FALSE	0.3	1
#E41A1C	-127	0.137375318372722	1	1	FALSE	0.3	1
#E41A1C	-126	0.135982363564606	1	1	FALSE	0.3	1
#E41A1C	-125	0.135470618241929	1	1	FALSE	0.3	1
#E41A1C	-124	0.134866106089625	1	1	FALSE	0.3	1
#E41A1C	-123	0.134639755014211	1	1	FALSE	0.3	1
#E41A1C	-122	0.134093910790546	1	1	FALSE	0.3	1
#E41A1C	-121	0.133965573184482	1	1	FALSE	0.3	1
#E41A1C	-120	0.133459719750195	1	1	FALSE	0.3	1
#E41A1C	-119	0.133361993023246	1	1	FALSE	0.3	1
#E41A1C	-118	0.133010287688059	1	1	FALSE	0.3	1
#E41A1C	-117	0.132107544163129	1	1	FALSE	0.3	1
#E41A1C	-116	0.131705293983078	1	1	FALSE	0.3	1
#E41A1C	-115	0.13182006310708	1	1	FALSE	0.3	1
#E41A1C	-114	0.132751363265611	1	1	FALSE	0.3	1
#E41A1C	-113	0.133466881146316	1	1	FALSE	0.3	1
#E41A1C	-112	0.13362636133014	1	1	FALSE	0.3	1
#E41A1C	-111	0.133411921101684	1	1	FALSE	0.3	1
#E41A1C	-110	0.133434505173433	1	1	FALSE	0.3	1
#E41A1C	-109	0.13348554736016	1	1	FALSE	0.3	1
#E41A1C	-108	0.13294823906853	1	1	FALSE	0.3	1
#E41A1C	-107	0.132713428675835	1	1	FALSE	0.3	1
#E41A1C	-106	0.132671331334528	1	1	FALSE	0.3	1
#E41A1C	-105	0.133415864763987	1	1	FALSE	0.3	1
#E41A1C	-104	0.134752460985975	1	1	FALSE	0.3	1
#E41A1C	-103	0.13674321073632	1	1	FALSE	0.3	1
#E41A1C	-102	0.138248184215517	1	1	FALSE	0.3	1
#E41A1C	-101	0.139446234892809	1	1	FALSE	0.3	1
#E41A1C	-100	0.140352297757593	1	1	FALSE	0.3	1
#E41A1C	-99	0.140445747769724	1	1	FALSE	0.3	1
#E41A1C	-98	0.140682649930049	1	1	FALSE	0.3	1
#E41A1C	-97	0.140477822131264	1	1	FALSE	0.3	1
#E41A1C	-96	0.140318090633846	1	1	FALSE	0.3	1
#E41A1C	-95	0.140454253397647	1	1	FALSE	0.3	1
#E41A1C	-94	0.141288186465086	1	1	FALSE	0.3	1
#E41A1C	-93	0.143780239636932	1	1	FALSE	0.3	1
#E41A1C	-92	0.147244859712142	1	1	FALSE	0.3	1
#E41A1C	-91	0.149333728055935	1	1	FALSE	0.3	1
#E41A1C	-90	0.150505511874265	1	1	FALSE	0.3	1
#E41A1C	-89	0.151325583441809	1	1	FALSE	0.3	1
#E41A1C	-88	0.151745490709018	1	1	FALSE	0.3	1
#E41A1C	-87	0.152972324035316	1	1	FALSE	0.3	1
#E41A1C	-86	0.154689987881444	1	1	FALSE	0.3	1
#E41A1C	-85	0.156644260417496	1	1	FALSE	0.3	1
#E41A1C	-84	0.158992991272134	1	1	FALSE	0.3	1
#E41A1C	-83	0.160424643051481	1	1	FALSE	0.3	1
#E41A1C	-82	0.161317396024939	1	1	FALSE	0.3	1
#E41A1C	-81	0.161265516570765	1	1	FALSE	0.3	1
#E41A1C	-80	0.162492153556649	1	1	FALSE	0.3	1
#E41A1C	-79	0.162282103809618	1	1	FALSE	0.3	1
#E41A1C	-78	0.162918086409993	1	1	FALSE	0.3	1
#E41A1C	-77	0.162672853889272	1	1	FALSE	0.3	1
#E41A1C	-76	0.164745199146072	1	1	FALSE	0.3	1
#E41A1C	-75	0.167643464737303	1	1	FALSE	0.3	1
#E41A1C	-74	0.171930632429488	1	1	FALSE	0.3	1
#E41A1C	-73	0.17429235775553	1	1	FALSE	0.3	1
#E41A1C	-72	0.177464975964831	1	1	FALSE	0.3	1
#E41A1C	-71	0.179986869627059	1	1	FALSE	0.3	1
#E41A1C	-70	0.180033724351528	1	1	FALSE	0.3	1
#E41A1C	-69	0.178126158842879	1	1	FALSE	0.3	1
#E41A1C	-68	0.175387213073873	1	1	FALSE	0.3	1
#E41A1C	-67	0.173365031022526	1	1	FALSE	0.3	1
#E41A1C	-66	0.171914835092539	1	1	FALSE	0.3	1
#E41A1C	-65	0.171601254965057	1	1	FALSE	0.3	1
#E41A1C	-64	0.172654884087417	1	1	FALSE	0.3	1
#E41A1C	-63	0.172179796135436	1	1	FALSE	0.3	1
#E41A1C	-62	0.171510098713957	1	1	FALSE	0.3	1
#E41A1C	-61	0.169253409729101	1	1	FALSE	0.3	1
#E41A1C	-60	0.169706582795698	1	1	FALSE	0.3	1
#E41A1C	-59	0.168703854536378	1	1	FALSE	0.3	1
#E41A1C	-58	0.168777573529213	1	1	FALSE	0.3	1
#E41A1C	-57	0.165680109228603	1	1	FALSE	0.3	1
#E41A1C	-56	0.165985635231164	1	1	FALSE	0.3	1
#E41A1C	-55	0.16618719469954	1	1	FALSE	0.3	1
#E41A1C	-54	0.169893165718665	1	1	FALSE	0.3	1
#E41A1C	-53	0.172311504583358	1	1	FALSE	0.3	1
#E41A1C	-52	0.176260685035675	1	1	FALSE	0.3	1
#E41A1C	-51	0.176842341664497	1	1	FALSE	0.3	1
#E41A1C	-50	0.176515689487202	1	1	FALSE	0.3	1
#E41A1C	-49	0.172825235227281	1	1	FALSE	0.3	1
#E41A1C	-48	0.169891867490537	1	1	FALSE	0.3	1
#E41A1C	-47	0.163446445209691	1	1	FALSE	0.3	1
#E41A1C	-46	0.158796326465488	1	1	FALSE	0.3	1
#E41A1C	-45	0.155606497699297	1	1	FALSE	0.3	1
#E41A1C	-44	0.157260052241094	1	1	FALSE	0.3	1
#E41A1C	-43	0.157185655452354	1	1	FALSE	0.3	1
#E41A1C	-42	0.157257889651829	1	1	FALSE	0.3	1
#E41A1C	-41	0.154577860961478	1	1	FALSE	0.3	1
#E41A1C	-40	0.152206440843069	1	1	FALSE	0.3	1
#E41A1C	-39	0.147998068331367	1	1	FALSE	0.3	1
#E41A1C	-38	0.146393591226191	1	1	FALSE	0.3	1
#E41A1C	-37	0.139682528813042	1	1	FALSE	0.3	1
#E41A1C	-36	0.133612901348468	1	1	FALSE	0.3	1
#E41A1C	-35	0.129764936450274	1	1	FALSE	0.3	1
#E41A1C	-34	0.131735008427038	1	1	FALSE	0.3	1
#E41A1C	-33	0.130182435385142	1	1	FALSE	0.3	1
#E41A1C	-32	0.128328419468229	1	1	FALSE	0.3	1
#E41A1C	-31	0.125246494496818	1	1	FALSE	0.3	1
#E41A1C	-30	0.121266915367734	1	1	FALSE	0.3	1
#E41A1C	-29	0.1194410487069	1	1	FALSE	0.3	1
#E41A1C	-28	0.117325647207906	1	1	FALSE	0.3	1
#E41A1C	-27	0.11254068153696	1	1	FALSE	0.3	1
#E41A1C	-26	0.111834708157427	1	1	FALSE	0.3	1
#E41A1C	-25	0.11114672814749	1	1	FALSE	0.3	1
#E41A1C	-24	0.116749101545862	1	1	FALSE	0.3	1
#E41A1C	-23	0.122380477139439	1	1	FALSE	0.3	1
#E41A1C	-22	0.130433859640548	1	1	FALSE	0.3	1
#E41A1C	-21	0.136577253268024	1	1	FALSE	0.3	1
#E41A1C	-20	0.146985978181923	1	1	FALSE	0.3	1
#E41A1C	-19	0.14951054387081	1	1	FALSE	0.3	1
#E41A1C	-18	0.15300585361387	1	1	FALSE	0.3	1
#E41A1C	-17	0.151230762576314	1	1	FALSE	0.3	1
#E41A1C	-16	0.153739430436058	1	1	FALSE	0.3	1
#E41A1C	-15	0.152655644784119	1	1	FALSE	0.3	1
#E41A1C	-14	0.154843622253729	1	1	FALSE	0.3	1
#E41A1C	-13	0.156753662028662	1	1	FALSE	0.3	1
#E41A1C	-12	0.160395507580446	1	1	FALSE	0.3	1
#E41A1C	-11	0.161469290241923	1	1	FALSE	0.3	1
#E41A1C	-10	0.158135421980625	1	1	FALSE	0.3	1
#E41A1C	-9	0.158829264386788	1	1	FALSE	0.3	1
#E41A1C	-8	0.159630132416036	1	1	FALSE	0.3	1
#E41A1C	-7	0.157551198848936	1	1	FALSE	0.3	1
#E41A1C	-6	0.155813800361538	1	1	FALSE	0.3	1
#E41A1C	-5	0.154107903067258	1	1	FALSE	0.3	1
#E41A1C	-4	0.157125264658713	1	1	FALSE	0.3	1
#E41A1C	-3	0.161854816212243	1	1	FALSE	0.3	1
#E41A1C	-2	0.165866612510333	1	1	FALSE	0.3	1
#E41A1C	-1	0.165555722970889	1	1	FALSE	0.3	1
#E41A1C	0	0.163535252534906	1	1	FALSE	0.3	1
#E41A1C	1	0.163516820568931	1	1	FALSE	0.3	1
#E41A1C	2	0.165576117519886	1	1	FALSE	0.3	1
#E41A1C	3	0.165861289849367	1	1	FALSE	0.3	1
#E41A1C	4	0.161985988563426	1	1	FALSE	0.3	1
#E41A1C	5	0.157151478964003	1	1	FALSE	0.3	1
#E41A1C	6	0.154177393742899	1	1	FALSE	0.3	1
#E41A1C	7	0.155804756230587	1	1	FALSE	0.3	1
#E41A1C	8	0.157562872898958	1	1	FALSE	0.3	1
#E41A1C	9	0.159677503141752	1	1	FALSE	0.3	1
#E41A1C	10	0.158921720739062	1	1	FALSE	0.3	1
#E41A1C	11	0.158252521644596	1	1	FALSE	0.3	1
#E41A1C	12	0.161479376866117	1	1	FALSE	0.3	1
#E41A1C	13	0.160407527913242	1	1	FALSE	0.3	1
#E41A1C	14	0.156764377660047	1	1	FALSE	0.3	1
#E41A1C	15	0.154859357521943	1	1	FALSE	0.3	1
#E41A1C	16	0.15263913796315	1	1	FALSE	0.3	1
#E41A1C	17	0.153797556698598	1	1	FALSE	0.3	1
#E41A1C	18	0.151140138119538	1	1	FALSE	0.3	1
#E41A1C	19	0.152997605671195	1	1	FALSE	0.3	1
#E41A1C	20	0.14949074532076	1	1	FALSE	0.3	1
#E41A1C	21	0.147095726773973	1	1	FALSE	0.3	1
#E41A1C	22	0.136672148322456	1	1	FALSE	0.3	1
#E41A1C	23	0.130633346136156	1	1	FALSE	0.3	1
#E41A1C	24	0.122583399895195	1	1	FALSE	0.3	1
#E41A1C	25	0.117047733614725	1	1	FALSE	0.3	1
#E41A1C	26	0.111372786174884	1	1	FALSE	0.3	1
#E41A1C	27	0.112059176049931	1	1	FALSE	0.3	1
#E41A1C	28	0.112729053531937	1	1	FALSE	0.3	1
#E41A1C	29	0.117550525958566	1	1	FALSE	0.3	1
#E41A1C	30	0.119706849217273	1	1	FALSE	0.3	1
#E41A1C	31	0.121557216185847	1	1	FALSE	0.3	1
#E41A1C	32	0.125643832665728	1	1	FALSE	0.3	1
#E41A1C	33	0.128732847691876	1	1	FALSE	0.3	1
#E41A1C	34	0.130648783948358	1	1	FALSE	0.3	1
#E41A1C	35	0.13222348088321	1	1	FALSE	0.3	1
#E41A1C	36	0.130297665170839	1	1	FALSE	0.3	1
#E41A1C	37	0.134065764875375	1	1	FALSE	0.3	1
#E41A1C	38	0.140228018704529	1	1	FALSE	0.3	1
#E41A1C	39	0.146924467241685	1	1	FALSE	0.3	1
#E41A1C	40	0.148603127149597	1	1	FALSE	0.3	1
#E41A1C	41	0.152718456340522	1	1	FALSE	0.3	1
#E41A1C	42	0.155086214133903	1	1	FALSE	0.3	1
#E41A1C	43	0.157733870043961	1	1	FALSE	0.3	1
#E41A1C	44	0.15770095490344	1	1	FALSE	0.3	1
#E41A1C	45	0.157593829510303	1	1	FALSE	0.3	1
#E41A1C	46	0.155964760479745	1	1	FALSE	0.3	1
#E41A1C	47	0.15899058365699	1	1	FALSE	0.3	1
#E41A1C	48	0.163727083899326	1	1	FALSE	0.3	1
#E41A1C	49	0.170092897979653	1	1	FALSE	0.3	1
#E41A1C	50	0.172968537864873	1	1	FALSE	0.3	1
#E41A1C	51	0.176473802624584	1	1	FALSE	0.3	1
#E41A1C	52	0.176784758018888	1	1	FALSE	0.3	1
#E41A1C	53	0.176111682381679	1	1	FALSE	0.3	1
#E41A1C	54	0.172189804560884	1	1	FALSE	0.3	1
#E41A1C	55	0.169725905620379	1	1	FALSE	0.3	1
#E41A1C	56	0.166071034490995	1	1	FALSE	0.3	1
#E41A1C	57	0.165786232015354	1	1	FALSE	0.3	1
#E41A1C	58	0.165503598032044	1	1	FALSE	0.3	1
#E41A1C	59	0.16859527288717	1	1	FALSE	0.3	1
#E41A1C	60	0.168386651468862	1	1	FALSE	0.3	1
#E41A1C	61	0.169334030577411	1	1	FALSE	0.3	1
#E41A1C	62	0.168848729678504	1	1	FALSE	0.3	1
#E41A1C	63	0.17110820933656	1	1	FALSE	0.3	1
#E41A1C	64	0.171807999012569	1	1	FALSE	0.3	1
#E41A1C	65	0.172219997488315	1	1	FALSE	0.3	1
#E41A1C	66	0.171119420952505	1	1	FALSE	0.3	1
#E41A1C	67	0.171445383776634	1	1	FALSE	0.3	1
#E41A1C	68	0.172753242335394	1	1	FALSE	0.3	1
#E41A1C	69	0.174768093482707	1	1	FALSE	0.3	1
#E41A1C	70	0.177480185426292	1	1	FALSE	0.3	1
#E41A1C	71	0.17942451751999	1	1	FALSE	0.3	1
#E41A1C	72	0.179312684741734	1	1	FALSE	0.3	1
#E41A1C	73	0.176784024778429	1	1	FALSE	0.3	1
#E41A1C	74	0.173537615012216	1	1	FALSE	0.3	1
#E41A1C	75	0.171223220780474	1	1	FALSE	0.3	1
#E41A1C	76	0.166953787266165	1	1	FALSE	0.3	1
#E41A1C	77	0.164091817679981	1	1	FALSE	0.3	1
#E41A1C	78	0.161983060406882	1	1	FALSE	0.3	1
#E41A1C	79	0.162344496592669	1	1	FALSE	0.3	1
#E41A1C	80	0.161796093095281	1	1	FALSE	0.3	1
#E41A1C	81	0.162030995327918	1	1	FALSE	0.3	1
#E41A1C	82	0.160808170256443	1	1	FALSE	0.3	1
#E41A1C	83	0.160872183783306	1	1	FALSE	0.3	1
#E41A1C	84	0.1599217446858	1	1	FALSE	0.3	1
#E41A1C	85	0.158524789590924	1	1	FALSE	0.3	1
#E41A1C	86	0.156144714971214	1	1	FALSE	0.3	1
#E41A1C	87	0.154233650316528	1	1	FALSE	0.3	1
#E41A1C	88	0.15252660067903	1	1	FALSE	0.3	1
#E41A1C	89	0.151376278728854	1	1	FALSE	0.3	1
#E41A1C	90	0.150943158695726	1	1	FALSE	0.3	1
#E41A1C	91	0.150152262224197	1	1	FALSE	0.3	1
#E41A1C	92	0.149018753217268	1	1	FALSE	0.3	1
#E41A1C	93	0.146909632793343	1	1	FALSE	0.3	1
#E41A1C	94	0.143377126962224	1	1	FALSE	0.3	1
#E41A1C	95	0.140896695929069	1	1	FALSE	0.3	1
#E41A1C	96	0.140088421646746	1	1	FALSE	0.3	1
#E41A1C	97	0.139989790215609	1	1	FALSE	0.3	1
#E41A1C	98	0.140194626421208	1	1	FALSE	0.3	1
#E41A1C	99	0.140377740724739	1	1	FALSE	0.3	1
#E41A1C	100	0.140240464646004	1	1	FALSE	0.3	1
#E41A1C	101	0.140213503360749	1	1	FALSE	0.3	1
#E41A1C	102	0.139338522650315	1	1	FALSE	0.3	1
#E41A1C	103	0.138173881207887	1	1	FALSE	0.3	1
#E41A1C	104	0.136770090593758	1	1	FALSE	0.3	1
#E41A1C	105	0.134837965667566	1	1	FALSE	0.3	1
#E41A1C	106	0.133548978311153	1	1	FALSE	0.3	1
#E41A1C	107	0.132750065045561	1	1	FALSE	0.3	1
#E41A1C	108	0.132824535919098	1	1	FALSE	0.3	1
#E41A1C	109	0.133091752295736	1	1	FALSE	0.3	1
#E41A1C	110	0.133650773728127	1	1	FALSE	0.3	1
#E41A1C	111	0.133667925378876	1	1	FALSE	0.3	1
#E41A1C	112	0.133675453820762	1	1	FALSE	0.3	1
#E41A1C	113	0.133903125186097	1	1	FALSE	0.3	1
#E41A1C	114	0.133811921743971	1	1	FALSE	0.3	1
#E41A1C	115	0.133091701318527	1	1	FALSE	0.3	1
#E41A1C	116	0.132283926261526	1	1	FALSE	0.3	1
#E41A1C	117	0.13219484544421	1	1	FALSE	0.3	1
#E41A1C	118	0.132501625711872	1	1	FALSE	0.3	1
#E41A1C	119	0.133443570452246	1	1	FALSE	0.3	1
#E41A1C	120	0.133915978395497	1	1	FALSE	0.3	1
#E41A1C	121	0.134009220215635	1	1	FALSE	0.3	1
#E41A1C	122	0.134520922726073	1	1	FALSE	0.3	1
#E41A1C	123	0.134657368828642	1	1	FALSE	0.3	1
#E41A1C	124	0.135132867275185	1	1	FALSE	0.3	1
#E41A1C	125	0.135335430901579	1	1	FALSE	0.3	1
#E41A1C	126	0.135918723546493	1	1	FALSE	0.3	1
#E41A1C	127	0.13641773282174	1	1	FALSE	0.3	1
#E41A1C	128	0.137816092548057	1	1	FALSE	0.3	1
#E41A1C	129	0.138825278804425	1	1	FALSE	0.3	1
#E41A1C	130	0.14035273338834	1	1	FALSE	0.3	1
#E41A1C	131	0.140971718522185	1	1	FALSE	0.3	1
#E41A1C	132	0.141924445777364	1	1	FALSE	0.3	1
#E41A1C	133	0.14180957508678	1	1	FALSE	0.3	1
#E41A1C	134	0.142244047763826	1	1	FALSE	0.3	1
#E41A1C	135	0.141928615122004	1	1	FALSE	0.3	1
#E41A1C	136	0.142228171913997	1	1	FALSE	0.3	1
#E41A1C	137	0.142331330823888	1	1	FALSE	0.3	1
#E41A1C	138	0.143656608471945	1	1	FALSE	0.3	1
#E41A1C	139	0.144133909742431	1	1	FALSE	0.3	1
#E41A1C	140	0.145203232054057	1	1	FALSE	0.3	1
#E41A1C	141	0.14495211734683	1	1	FALSE	0.3	1
#E41A1C	142	0.145004621359813	1	1	FALSE	0.3	1
#E41A1C	143	0.144125606444499	1	1	FALSE	0.3	1
#E41A1C	144	0.144181962185959	1	1	FALSE	0.3	1
#E41A1C	145	0.143393519918999	1	1	FALSE	0.3	1
#E41A1C	146	0.143345949297853	1	1	FALSE	0.3	1
#E41A1C	147	0.142272996476454	1	1	FALSE	0.3	1
#E41A1C	148	0.14208822036224	1	1	FALSE	0.3	1
#E41A1C	149	0.141351915215956	1	1	FALSE	0.3	1
#E41A1C	150	0.141524474716631	1	1	FALSE	0.3	1
#377EB8	-150	0.140011501807454	1	2	FALSE	0.3	1
#377EB8	-149	0.13969595911392	1	2	FALSE	0.3	1
#377EB8	-148	0.138966945695997	1	2	FALSE	0.3	1
#377EB8	-147	0.138818719147215	1	2	FALSE	0.3	1
#377EB8	-146	0.138386630475975	1	2	FALSE	0.3	1
#377EB8	-145	0.138620271794807	1	2	FALSE	0.3	1
#377EB8	-144	0.138302824910671	1	2	FALSE	0.3	1
#377EB8	-143	0.138410706189934	1	2	FALSE	0.3	1
#377EB8	-142	0.138006459597987	1	2	FALSE	0.3	1
#377EB8	-141	0.138240226483096	1	2	FALSE	0.3	1
#377EB8	-140	0.137753995429964	1	2	FALSE	0.3	1
#377EB8	-139	0.137489167141462	1	2	FALSE	0.3	1
#377EB8	-138	0.1362145892535	1	2	FALSE	0.3	1
#377EB8	-137	0.135257982926019	1	2	FALSE	0.3	1
#377EB8	-136	0.13400298961561	1	2	FALSE	0.3	1
#377EB8	-135	0.133578043991714	1	2	FALSE	0.3	1
#377EB8	-134	0.133227969864881	1	2	FALSE	0.3	1
#377EB8	-133	0.133125052439021	1	2	FALSE	0.3	1
#377EB8	-132	0.132519608248894	1	2	FALSE	0.3	1
#377EB8	-131	0.132040942266721	1	2	FALSE	0.3	1
#377EB8	-130	0.130979678847552	1	2	FALSE	0.3	1
#377EB8	-129	0.129970103023207	1	2	FALSE	0.3	1
#377EB8	-128	0.128517793847412	1	2	FALSE	0.3	1
#377EB8	-127	0.127344714528382	1	2	FALSE	0.3	1
#377EB8	-126	0.126167250333731	1	2	FALSE	0.3	1
#377EB8	-125	0.125711921532528	1	2	FALSE	0.3	1
#377EB8	-124	0.125562167969528	1	2	FALSE	0.3	1
#377EB8	-123	0.12555641760577	1	2	FALSE	0.3	1
#377EB8	-122	0.125479747559872	1	2	FALSE	0.3	1
#377EB8	-121	0.125622356021134	1	2	FALSE	0.3	1
#377EB8	-120	0.12573073321837	1	2	FALSE	0.3	1
#377EB8	-119	0.125959800174746	1	2	FALSE	0.3	1
#377EB8	-118	0.126133450386115	1	2	FALSE	0.3	1
#377EB8	-117	0.126076912472021	1	2	FALSE	0.3	1
#377EB8	-116	0.126779303607476	1	2	FALSE	0.3	1
#377EB8	-115	0.127940983413451	1	2	FALSE	0.3	1
#377EB8	-114	0.129582415604911	1	2	FALSE	0.3	1
#377EB8	-113	0.131183990088403	1	2	FALSE	0.3	1
#377EB8	-112	0.132307365673897	1	2	FALSE	0.3	1
#377EB8	-111	0.133085802946766	1	2	FALSE	0.3	1
#377EB8	-110	0.133968930092364	1	2	FALSE	0.3	1
#377EB8	-109	0.134972075387763	1	2	FALSE	0.3	1
#377EB8	-108	0.135647547949315	1	2	FALSE	0.3	1
#377EB8	-107	0.136622074037402	1	2	FALSE	0.3	1
#377EB8	-106	0.137900984541393	1	2	FALSE	0.3	1
#377EB8	-105	0.139776440501902	1	2	FALSE	0.3	1
#377EB8	-104	0.142037294949824	1	2	FALSE	0.3	1
#377EB8	-103	0.144781699227119	1	2	FALSE	0.3	1
#377EB8	-102	0.147117730783728	1	2	FALSE	0.3	1
#377EB8	-101	0.149152592484136	1	2	FALSE	0.3	1
#377EB8	-100	0.15082807059379	1	2	FALSE	0.3	1
#377EB8	-99	0.151745895102853	1	2	FALSE	0.3	1
#377EB8	-98	0.152725085030053	1	2	FALSE	0.3	1
#377EB8	-97	0.153383906435965	1	2	FALSE	0.3	1
#377EB8	-96	0.153996307748759	1	2	FALSE	0.3	1
#377EB8	-95	0.154913121538145	1	2	FALSE	0.3	1
#377EB8	-94	0.15615982096773	1	2	FALSE	0.3	1
#377EB8	-93	0.158584635439704	1	2	FALSE	0.3	1
#377EB8	-92	0.16147963338689	1	2	FALSE	0.3	1
#377EB8	-91	0.163262924111911	1	2	FALSE	0.3	1
#377EB8	-90	0.163933802761562	1	2	FALSE	0.3	1
#377EB8	-89	0.164191551674699	1	2	FALSE	0.3	1
#377EB8	-88	0.163951094080239	1	2	FALSE	0.3	1
#377EB8	-87	0.164160585365047	1	2	FALSE	0.3	1
#377EB8	-86	0.164893688584752	1	2	FALSE	0.3	1
#377EB8	-85	0.166047832021739	1	2	FALSE	0.3	1
#377EB8	-84	0.167433666460977	1	2	FALSE	0.3	1
#377EB8	-83	0.16802334769177	1	2	FALSE	0.3	1
#377EB8	-82	0.168109545856944	1	2	FALSE	0.3	1
#377EB8	-81	0.167379964991701	1	2	FALSE	0.3	1
#377EB8	-80	0.167676194492498	1	2	FALSE	0.3	1
#377EB8	-79	0.166224921879915	1	2	FALSE	0.3	1
#377EB8	-78	0.164891262125151	1	2	FALSE	0.3	1
#377EB8	-77	0.16272522314278	1	2	FALSE	0.3	1
#377EB8	-76	0.162518175256293	1	2	FALSE	0.3	1
#377EB8	-75	0.162978835808387	1	2	FALSE	0.3	1
#377EB8	-74	0.164545973662755	1	2	FALSE	0.3	1
#377EB8	-73	0.164352230269147	1	2	FALSE	0.3	1
#377EB8	-72	0.165109252945472	1	2	FALSE	0.3	1
#377EB8	-71	0.165361423738194	1	2	FALSE	0.3	1
#377EB8	-70	0.164065552522812	1	2	FALSE	0.3	1
#377EB8	-69	0.160809399291572	1	2	FALSE	0.3	1
#377EB8	-68	0.157314457038711	1	2	FALSE	0.3	1
#377EB8	-67	0.154160429249682	1	2	FALSE	0.3	1
#377EB8	-66	0.151899197625574	1	2	FALSE	0.3	1
#377EB8	-65	0.150241776805681	1	2	FALSE	0.3	1
#377EB8	-64	0.150325499705679	1	2	FALSE	0.3	1
#377EB8	-63	0.149142226787244	1	2	FALSE	0.3	1
#377EB8	-62	0.147904588487371	1	2	FALSE	0.3	1
#377EB8	-61	0.145251709058738	1	2	FALSE	0.3	1
#377EB8	-60	0.144833979793138	1	2	FALSE	0.3	1
#377EB8	-59	0.143579273420214	1	2	FALSE	0.3	1
#377EB8	-58	0.142501336175244	1	2	FALSE	0.3	1
#377EB8	-57	0.138493437493337	1	2	FALSE	0.3	1
#377EB8	-56	0.137412321477533	1	2	FALSE	0.3	1
#377EB8	-55	0.137443764781351	1	2	FALSE	0.3	1
#377EB8	-54	0.140635534570342	1	2	FALSE	0.3	1
#377EB8	-53	0.143527954791571	1	2	FALSE	0.3	1
#377EB8	-52	0.147172486839889	1	2	FALSE	0.3	1
#377EB8	-51	0.148409630928608	1	2	FALSE	0.3	1
#377EB8	-50	0.148652857657444	1	2	FALSE	0.3	1
#377EB8	-49	0.146800332662005	1	2	FALSE	0.3	1
#377EB8	-48	0.145254436855107	1	2	FALSE	0.3	1
#377EB8	-47	0.140946970822875	1	2	FALSE	0.3	1
#377EB8	-46	0.137704388966485	1	2	FALSE	0.3	1
#377EB8	-45	0.136873115636967	1	2	FALSE	0.3	1
#377EB8	-44	0.139868769878581	1	2	FALSE	0.3	1
#377EB8	-43	0.141608261915522	1	2	FALSE	0.3	1
#377EB8	-42	0.142792742770826	1	2	FALSE	0.3	1
#377EB8	-41	0.142086771646404	1	2	FALSE	0.3	1
#377EB8	-40	0.141704067626036	1	2	FALSE	0.3	1
#377EB8	-39	0.140612865967052	1	2	FALSE	0.3	1
#377EB8	-38	0.141006019303864	1	2	FALSE	0.3	1
#377EB8	-37	0.137126322529433	1	2	FALSE	0.3	1
#377EB8	-36	0.133296250048877	1	2	FALSE	0.3	1
#377EB8	-35	0.131827476303529	1	2	FALSE	0.3	1
#377EB8	-34	0.135135854151741	1	2	FALSE	0.3	1
#377EB8	-33	0.135308738911378	1	2	FALSE	0.3	1
#377EB8	-32	0.134527083406867	1	2	FALSE	0.3	1
#377EB8	-31	0.133645388163791	1	2	FALSE	0.3	1
#377EB8	-30	0.13092540213574	1	2	FALSE	0.3	1
#377EB8	-29	0.130921697469981	1	2	FALSE	0.3	1
#377EB8	-28	0.129781788511449	1	2	FALSE	0.3	1
#377EB8	-27	0.127711825547452	1	2	FALSE	0.3	1
#377EB8	-26	0.127664135893258	1	2	FALSE	0.3	1
#377EB8	-25	0.128305827278217	1	2	FALSE	0.3	1
#377EB8	-24	0.132887621767893	1	2	FALSE	0.3	1
#377EB8	-23	0.137896592976774	1	2	FALSE	0.3	1
#377EB8	-22	0.144196752192875	1	2	FALSE	0.3	1
#377EB8	-21	0.149553835182282	1	2	FALSE	0.3	1
#377EB8	-20	0.15746614465819	1	2	FALSE	0.3	1
#377EB8	-19	0.160028054281062	1	2	FALSE	0.3	1
#377EB8	-18	0.163333548465364	1	2	FALSE	0.3	1
#377EB8	-17	0.162462910735332	1	2	FALSE	0.3	1
#377EB8	-16	0.164162742462814	1	2	FALSE	0.3	1
#377EB8	-15	0.162847337479815	1	2	FALSE	0.3	1
#377EB8	-14	0.163770242453067	1	2	FALSE	0.3	1
#377EB8	-13	0.165253276305557	1	2	FALSE	0.3	1
#377EB8	-12	0.168011333546188	1	2	FALSE	0.3	1
#377EB8	-11	0.168066734231885	1	2	FALSE	0.3	1
#377EB8	-10	0.164210769847689	1	2	FALSE	0.3	1
#377EB8	-9	0.165035238762537	1	2	FALSE	0.3	1
#377EB8	-8	0.166170500848992	1	2	FALSE	0.3	1
#377EB8	-7	0.164429075059799	1	2	FALSE	0.3	1
#377EB8	-6	0.16203912363454	1	2	FALSE	0.3	1
#377EB8	-5	0.16015582386727	1	2	FALSE	0.3	1
#377EB8	-4	0.162134092889162	1	2	FALSE	0.3	1
#377EB8	-3	0.166253890431162	1	2	FALSE	0.3	1
#377EB8	-2	0.169683475611189	1	2	FALSE	0.3	1
#377EB8	-1	0.170041900123173	1	2	FALSE	0.3	1
#377EB8	0	0.16845144296021	1	2	FALSE	0.3	1
#377EB8	1	0.168436112320095	1	2	FALSE	0.3	1
#377EB8	2	0.169869375154931	1	2	FALSE	0.3	1
#377EB8	3	0.169554360232702	1	2	FALSE	0.3	1
#377EB8	4	0.16607358378218	1	2	FALSE	0.3	1
#377EB8	5	0.16202752979143	1	2	FALSE	0.3	1
#377EB8	6	0.16000511451507	1	2	FALSE	0.3	1
#377EB8	7	0.161950925718375	1	2	FALSE	0.3	1
#377EB8	8	0.164326088058845	1	2	FALSE	0.3	1
#377EB8	9	0.166207418429423	1	2	FALSE	0.3	1
#377EB8	10	0.165119422082078	1	2	FALSE	0.3	1
#377EB8	11	0.164325284115284	1	2	FALSE	0.3	1
#377EB8	12	0.168141230791153	1	2	FALSE	0.3	1
#377EB8	13	0.167997594744079	1	2	FALSE	0.3	1
#377EB8	14	0.165155106665036	1	2	FALSE	0.3	1
#377EB8	15	0.163626432317404	1	2	FALSE	0.3	1
#377EB8	16	0.162696212977078	1	2	FALSE	0.3	1
#377EB8	17	0.164063287325923	1	2	FALSE	0.3	1
#377EB8	18	0.162490130793483	1	2	FALSE	0.3	1
#377EB8	19	0.16323962829866	1	2	FALSE	0.3	1
#377EB8	20	0.159900287075165	1	2	FALSE	0.3	1
#377EB8	21	0.157271268189341	1	2	FALSE	0.3	1
#377EB8	22	0.149344637749257	1	2	FALSE	0.3	1
#377EB8	23	0.144005811674726	1	2	FALSE	0.3	1
#377EB8	24	0.13769782525417	1	2	FALSE	0.3	1
#377EB8	25	0.132770628873869	1	2	FALSE	0.3	1
#377EB8	26	0.128289343602332	1	2	FALSE	0.3	1
#377EB8	27	0.127815339502092	1	2	FALSE	0.3	1
#377EB8	28	0.1279258797048	1	2	FALSE	0.3	1
#377EB8	29	0.130078900296562	1	2	FALSE	0.3	1
#377EB8	30	0.131237276297899	1	2	FALSE	0.3	1
#377EB8	31	0.131298123718764	1	2	FALSE	0.3	1
#377EB8	32	0.134068968161541	1	2	FALSE	0.3	1
#377EB8	33	0.134873920321929	1	2	FALSE	0.3	1
#377EB8	34	0.135669813263961	1	2	FALSE	0.3	1
#377EB8	35	0.135368568230971	1	2	FALSE	0.3	1
#377EB8	36	0.132031532715467	1	2	FALSE	0.3	1
#377EB8	37	0.133487231060206	1	2	FALSE	0.3	1
#377EB8	38	0.137407795794403	1	2	FALSE	0.3	1
#377EB8	39	0.141336784394604	1	2	FALSE	0.3	1
#377EB8	40	0.14105261772278	1	2	FALSE	0.3	1
#377EB8	41	0.142097801007834	1	2	FALSE	0.3	1
#377EB8	42	0.142533137621743	1	2	FALSE	0.3	1
#377EB8	43	0.143129535937303	1	2	FALSE	0.3	1
#377EB8	44	0.142030908021915	1	2	FALSE	0.3	1
#377EB8	45	0.14022418494384	1	2	FALSE	0.3	1
#377EB8	46	0.13726320946194	1	2	FALSE	0.3	1
#377EB8	47	0.138166623677798	1	2	FALSE	0.3	1
#377EB8	48	0.14149346420824	1	2	FALSE	0.3	1
#377EB8	49	0.145717643351063	1	2	FALSE	0.3	1
#377EB8	50	0.147351787484006	1	2	FALSE	0.3	1
#377EB8	51	0.149035391052506	1	2	FALSE	0.3	1
#377EB8	52	0.148834543342954	1	2	FALSE	0.3	1
#377EB8	53	0.14746420992557	1	2	FALSE	0.3	1
#377EB8	54	0.143797117398293	1	2	FALSE	0.3	1
#377EB8	55	0.140843539121554	1	2	FALSE	0.3	1
#377EB8	56	0.13768058371766	1	2	FALSE	0.3	1
#377EB8	57	0.137591903032221	1	2	FALSE	0.3	1
#377EB8	58	0.138673544667169	1	2	FALSE	0.3	1
#377EB8	59	0.142614687916884	1	2	FALSE	0.3	1
#377EB8	60	0.143773902544372	1	2	FALSE	0.3	1
#377EB8	61	0.145017662373718	1	2	FALSE	0.3	1
#377EB8	62	0.145450447979394	1	2	FALSE	0.3	1
#377EB8	63	0.148038909025862	1	2	FALSE	0.3	1
#377EB8	64	0.149338250930699	1	2	FALSE	0.3	1
#377EB8	65	0.150433260266432	1	2	FALSE	0.3	1
#377EB8	66	0.150448266136032	1	2	FALSE	0.3	1
#377EB8	67	0.15197054845301	1	2	FALSE	0.3	1
#377EB8	68	0.154322960778745	1	2	FALSE	0.3	1
#377EB8	69	0.157399125061674	1	2	FALSE	0.3	1
#377EB8	70	0.161054312843164	1	2	FALSE	0.3	1
#377EB8	71	0.164195628972108	1	2	FALSE	0.3	1
#377EB8	72	0.165555371996168	1	2	FALSE	0.3	1
#377EB8	73	0.16513638928538	1	2	FALSE	0.3	1
#377EB8	74	0.164480094888309	1	2	FALSE	0.3	1
#377EB8	75	0.164494038235127	1	2	FALSE	0.3	1
#377EB8	76	0.162892607742213	1	2	FALSE	0.3	1
#377EB8	77	0.162233844947785	1	2	FALSE	0.3	1
#377EB8	78	0.16240095639867	1	2	FALSE	0.3	1
#377EB8	79	0.164508862108787	1	2	FALSE	0.3	1
#377EB8	80	0.165889303705142	1	2	FALSE	0.3	1
#377EB8	81	0.167270983733946	1	2	FALSE	0.3	1
#377EB8	82	0.166965251030732	1	2	FALSE	0.3	1
#377EB8	83	0.167600676562191	1	2	FALSE	0.3	1
#377EB8	84	0.167513453611346	1	2	FALSE	0.3	1
#377EB8	85	0.166905878850557	1	2	FALSE	0.3	1
#377EB8	86	0.165566108984879	1	2	FALSE	0.3	1
#377EB8	87	0.164479558311413	1	2	FALSE	0.3	1
#377EB8	88	0.163785108775562	1	2	FALSE	0.3	1
#377EB8	89	0.163689348309971	1	2	FALSE	0.3	1
#377EB8	90	0.163883348555922	1	2	FALSE	0.3	1
#377EB8	91	0.163735945858428	1	2	FALSE	0.3	1
#377EB8	92	0.163138524240343	1	2	FALSE	0.3	1
#377EB8	93	0.161504849800902	1	2	FALSE	0.3	1
#377EB8	94	0.158606675309789	1	2	FALSE	0.3	1
#377EB8	95	0.156348654482215	1	2	FALSE	0.3	1
#377EB8	96	0.155079600469094	1	2	FALSE	0.3	1
#377EB8	97	0.154260988189556	1	2	FALSE	0.3	1
#377EB8	98	0.153654730365621	1	2	FALSE	0.3	1
#377EB8	99	0.153153038426972	1	2	FALSE	0.3	1
#377EB8	100	0.152238873514998	1	2	FALSE	0.3	1
#377EB8	101	0.151418856951383	1	2	FALSE	0.3	1
#377EB8	102	0.149725848297239	1	2	FALSE	0.3	1
#377EB8	103	0.147773657767968	1	2	FALSE	0.3	1
#377EB8	104	0.145281002317546	1	2	FALSE	0.3	1
#377EB8	105	0.142513105506361	1	2	FALSE	0.3	1
#377EB8	106	0.140174394231627	1	2	FALSE	0.3	1
#377EB8	107	0.138300983069329	1	2	FALSE	0.3	1
#377EB8	108	0.136922888339832	1	2	FALSE	0.3	1
#377EB8	109	0.136064233750273	1	2	FALSE	0.3	1
#377EB8	110	0.135317264009279	1	2	FALSE	0.3	1
#377EB8	111	0.134377846345951	1	2	FALSE	0.3	1
#377EB8	112	0.133403311688475	1	2	FALSE	0.3	1
#377EB8	113	0.132645754949481	1	2	FALSE	0.3	1
#377EB8	114	0.131605407208993	1	2	FALSE	0.3	1
#377EB8	115	0.130089111257986	1	2	FALSE	0.3	1
#377EB8	116	0.128427376006778	1	2	FALSE	0.3	1
#377EB8	117	0.127287051529077	1	2	FALSE	0.3	1
#377EB8	118	0.126621137906169	1	2	FALSE	0.3	1
#377EB8	119	0.12671919935583	1	2	FALSE	0.3	1
#377EB8	120	0.126665325097744	1	2	FALSE	0.3	1
#377EB8	121	0.126430557014849	1	2	FALSE	0.3	1
#377EB8	122	0.126340695230293	1	2	FALSE	0.3	1
#377EB8	123	0.126116410805274	1	2	FALSE	0.3	1
#377EB8	124	0.126086182533919	1	2	FALSE	0.3	1
#377EB8	125	0.125930460942072	1	2	FALSE	0.3	1
#377EB8	126	0.125946502496948	1	2	FALSE	0.3	1
#377EB8	127	0.12625401064902	1	2	FALSE	0.3	1
#377EB8	128	0.127372949130655	1	2	FALSE	0.3	1
#377EB8	129	0.128456616934874	1	2	FALSE	0.3	1
#377EB8	130	0.129883750309339	1	2	FALSE	0.3	1
#377EB8	131	0.130750674987119	1	2	FALSE	0.3	1
#377EB8	132	0.131741599812465	1	2	FALSE	0.3	1
#377EB8	133	0.13207841194632	1	2	FALSE	0.3	1
#377EB8	134	0.132656463610941	1	2	FALSE	0.3	1
#377EB8	135	0.132611524672561	1	2	FALSE	0.3	1
#377EB8	136	0.132953758946725	1	2	FALSE	0.3	1
#377EB8	137	0.133302055353074	1	2	FALSE	0.3	1
#377EB8	138	0.134593415619493	1	2	FALSE	0.3	1
#377EB8	139	0.135528093357152	1	2	FALSE	0.3	1
#377EB8	140	0.136897106014668	1	2	FALSE	0.3	1
#377EB8	141	0.137292670477817	1	2	FALSE	0.3	1
#377EB8	142	0.137856258566081	1	2	FALSE	0.3	1
#377EB8	143	0.137666609319376	1	2	FALSE	0.3	1
#377EB8	144	0.138117253255057	1	2	FALSE	0.3	1
#377EB8	145	0.138045164151514	1	2	FALSE	0.3	1
#377EB8	146	0.138396718809309	1	2	FALSE	0.3	1
#377EB8	147	0.13812391117479	1	2	FALSE	0.3	1
#377EB8	148	0.138570117094689	1	2	FALSE	0.3	1
#377EB8	149	0.138757231466109	1	2	FALSE	0.3	1
#377EB8	150	0.139581527027182	1	2	FALSE	0.3	1
#E41A1C	-150	0.141529730503396	2	1	FALSE	0.3	1
#E41A1C	-149	0.142231870722449	2	1	FALSE	0.3	1
#E41A1C	-148	0.141998002691056	2	1	FALSE	0.3	1
#E41A1C	-147	0.143166202981993	2	1	FALSE	0.3	1
#E41A1C	-146	0.143348560509793	2	1	FALSE	0.3	1
#E41A1C	-145	0.144916649403001	2	1	FALSE	0.3	1
#E41A1C	-144	0.145024201110888	2	1	FALSE	0.3	1
#E41A1C	-143	0.146270998558877	2	1	FALSE	0.3	1
#E41A1C	-142	0.146107975661753	2	1	FALSE	0.3	1
#E41A1C	-141	0.147232166392678	2	1	FALSE	0.3	1
#E41A1C	-140	0.146922514989085	2	1	FALSE	0.3	1
#E41A1C	-139	0.147559678230281	2	1	FALSE	0.3	1
#E41A1C	-138	0.146094686116162	2	1	FALSE	0.3	1
#E41A1C	-137	0.145711775816983	2	1	FALSE	0.3	1
#E41A1C	-136	0.143978569056279	2	1	FALSE	0.3	1
#E41A1C	-135	0.143910971411666	2	1	FALSE	0.3	1
#E41A1C	-134	0.143350336049752	2	1	FALSE	0.3	1
#E41A1C	-133	0.143891529117058	2	1	FALSE	0.3	1
#E41A1C	-132	0.143147443890027	2	1	FALSE	0.3	1
#E41A1C	-131	0.143626769924471	2	1	FALSE	0.3	1
#E41A1C	-130	0.142326832021794	2	1	FALSE	0.3	1
#E41A1C	-129	0.14194082170414	2	1	FALSE	0.3	1
#E41A1C	-128	0.140047508405725	2	1	FALSE	0.3	1
#E41A1C	-127	0.13915175892427	2	1	FALSE	0.3	1
#E41A1C	-126	0.137466114626619	2	1	FALSE	0.3	1
#E41A1C	-125	0.136951093525606	2	1	FALSE	0.3	1
#E41A1C	-124	0.136293348501393	2	1	FALSE	0.3	1
#E41A1C	-123	0.136208424693889	2	1	FALSE	0.3	1
#E41A1C	-122	0.135600723309914	2	1	FALSE	0.3	1
#E41A1C	-121	0.135401072727079	2	1	FALSE	0.3	1
#E41A1C	-120	0.134677531318262	2	1	FALSE	0.3	1
#E41A1C	-119	0.134436732631625	2	1	FALSE	0.3	1
#E41A1C	-118	0.134069952157388	2	1	FALSE	0.3	1
#E41A1C	-117	0.133018643650574	2	1	FALSE	0.3	1
#E41A1C	-116	0.132651465343259	2	1	FALSE	0.3	1
#E41A1C	-115	0.132871994750942	2	1	FALSE	0.3	1
#E41A1C	-114	0.134039121013745	2	1	FALSE	0.3	1
#E41A1C	-113	0.134854653203055	2	1	FALSE	0.3	1
#E41A1C	-112	0.134856522002981	2	1	FALSE	0.3	1
#E41A1C	-111	0.13455336624708	2	1	FALSE	0.3	1
#E41A1C	-110	0.13450139180164	2	1	FALSE	0.3	1
#E41A1C	-109	0.134344361110249	2	1	FALSE	0.3	1
#E41A1C	-108	0.133778638125512	2	1	FALSE	0.3	1
#E41A1C	-107	0.133445696464119	2	1	FALSE	0.3	1
#E41A1C	-106	0.133452389219986	2	1	FALSE	0.3	1
#E41A1C	-105	0.134495474102216	2	1	FALSE	0.3	1
#E41A1C	-104	0.136132436179428	2	1	FALSE	0.3	1
#E41A1C	-103	0.138554555659161	2	1	FALSE	0.3	1
#E41A1C	-102	0.140213887453009	2	1	FALSE	0.3	1
#E41A1C	-101	0.141384109506922	2	1	FALSE	0.3	1
#E41A1C	-100	0.14233307244046	2	1	FALSE	0.3	1
#E41A1C	-99	0.142073326339156	2	1	FALSE	0.3	1
#E41A1C	-98	0.142229503004777	2	1	FALSE	0.3	1
#E41A1C	-97	0.141751804064786	2	1	FALSE	0.3	1
#E41A1C	-96	0.141453665403309	2	1	FALSE	0.3	1
#E41A1C	-95	0.141401510997018	2	1	FALSE	0.3	1
#E41A1C	-94	0.142454582863034	2	1	FALSE	0.3	1
#E41A1C	-93	0.145425727844226	2	1	FALSE	0.3	1
#E41A1C	-92	0.149488938744503	2	1	FALSE	0.3	1
#E41A1C	-91	0.151877352205911	2	1	FALSE	0.3	1
#E41A1C	-90	0.153322462691313	2	1	FALSE	0.3	1
#E41A1C	-89	0.154455694329389	2	1	FALSE	0.3	1
#E41A1C	-88	0.15524186367737	2	1	FALSE	0.3	1
#E41A1C	-87	0.156525332750811	2	1	FALSE	0.3	1
#E41A1C	-86	0.158629366445096	2	1	FALSE	0.3	1
#E41A1C	-85	0.160765086856394	2	1	FALSE	0.3	1
#E41A1C	-84	0.163908501926124	2	1	FALSE	0.3	1
#E41A1C	-83	0.165575192875361	2	1	FALSE	0.3	1
#E41A1C	-82	0.166729975999453	2	1	FALSE	0.3	1
#E41A1C	-81	0.166361986927125	2	1	FALSE	0.3	1
#E41A1C	-80	0.167674027677108	2	1	FALSE	0.3	1
#E41A1C	-79	0.167219836363427	2	1	FALSE	0.3	1
#E41A1C	-78	0.168281254719038	2	1	FALSE	0.3	1
#E41A1C	-77	0.168070853746577	2	1	FALSE	0.3	1
#E41A1C	-76	0.170707614547606	2	1	FALSE	0.3	1
#E41A1C	-75	0.173892307363335	2	1	FALSE	0.3	1
#E41A1C	-74	0.179110468112126	2	1	FALSE	0.3	1
#E41A1C	-73	0.181690212598794	2	1	FALSE	0.3	1
#E41A1C	-72	0.185826346413437	2	1	FALSE	0.3	1
#E41A1C	-71	0.188547654846193	2	1	FALSE	0.3	1
#E41A1C	-70	0.188885605785614	2	1	FALSE	0.3	1
#E41A1C	-69	0.186358207099223	2	1	FALSE	0.3	1
#E41A1C	-68	0.183544341989322	2	1	FALSE	0.3	1
#E41A1C	-67	0.18094018017982	2	1	FALSE	0.3	1
#E41A1C	-66	0.179747096822523	2	1	FALSE	0.3	1
#E41A1C	-65	0.179044419277832	2	1	FALSE	0.3	1
#E41A1C	-64	0.180538497421337	2	1	FALSE	0.3	1
#E41A1C	-63	0.179641721276267	2	1	FALSE	0.3	1
#E41A1C	-62	0.179100956933343	2	1	FALSE	0.3	1
#E41A1C	-61	0.176128198353692	2	1	FALSE	0.3	1
#E41A1C	-60	0.176503288055889	2	1	FALSE	0.3	1
#E41A1C	-59	0.174453267395403	2	1	FALSE	0.3	1
#E41A1C	-58	0.174489781559485	2	1	FALSE	0.3	1
#E41A1C	-57	0.170804222995016	2	1	FALSE	0.3	1
#E41A1C	-56	0.171451063875219	2	1	FALSE	0.3	1
#E41A1C	-55	0.171354740254111	2	1	FALSE	0.3	1
#E41A1C	-54	0.175393603947797	2	1	FALSE	0.3	1
#E41A1C	-53	0.177872781804629	2	1	FALSE	0.3	1
#E41A1C	-52	0.182517247415931	2	1	FALSE	0.3	1
#E41A1C	-51	0.182784788091958	2	1	FALSE	0.3	1
#E41A1C	-50	0.18231579938903	2	1	FALSE	0.3	1
#E41A1C	-49	0.177769355486514	2	1	FALSE	0.3	1
#E41A1C	-48	0.174524451889221	2	1	FALSE	0.3	1
#E41A1C	-47	0.167093972334911	2	1	FALSE	0.3	1
#E41A1C	-46	0.162053658388686	2	1	FALSE	0.3	1
#E41A1C	-45	0.158494035344796	2	1	FALSE	0.3	1
#E41A1C	-44	0.160404191657339	2	1	FALSE	0.3	1
#E41A1C	-43	0.160629425253796	2	1	FALSE	0.3	1
#E41A1C	-42	0.161115155175806	2	1	FALSE	0.3	1
#E41A1C	-41	0.158637159600879	2	1	FALSE	0.3	1
#E41A1C	-40	0.156313902517412	2	1	FALSE	0.3	1
#E41A1C	-39	0.151543383605742	2	1	FALSE	0.3	1
#E41A1C	-38	0.149425352632498	2	1	FALSE	0.3	1
#E41A1C	-37	0.142009750521025	2	1	FALSE	0.3	1
#E41A1C	-36	0.135520794206146	2	1	FALSE	0.3	1
#E41A1C	-35	0.131495159307339	2	1	FALSE	0.3	1
#E41A1C	-34	0.13347527830984	2	1	FALSE	0.3	1
#E41A1C	-33	0.13198118759717	2	1	FALSE	0.3	1
#E41A1C	-32	0.130372573591078	2	1	FALSE	0.3	1
#E41A1C	-31	0.127090879597692	2	1	FALSE	0.3	1
#E41A1C	-30	0.122469983573767	2	1	FALSE	0.3	1
#E41A1C	-29	0.119806595310844	2	1	FALSE	0.3	1
#E41A1C	-28	0.116708783370369	2	1	FALSE	0.3	1
#E41A1C	-27	0.11083204100445	2	1	FALSE	0.3	1
#E41A1C	-26	0.110027888776283	2	1	FALSE	0.3	1
#E41A1C	-25	0.109035328680571	2	1	FALSE	0.3	1
#E41A1C	-24	0.115269367397256	2	1	FALSE	0.3	1
#E41A1C	-23	0.120908232799613	2	1	FALSE	0.3	1
#E41A1C	-22	0.129342779360311	2	1	FALSE	0.3	1
#E41A1C	-21	0.135673726957349	2	1	FALSE	0.3	1
#E41A1C	-20	0.14673391936509	2	1	FALSE	0.3	1
#E41A1C	-19	0.148605673690143	2	1	FALSE	0.3	1
#E41A1C	-18	0.151870262289002	2	1	FALSE	0.3	1
#E41A1C	-17	0.14887704980712	2	1	FALSE	0.3	1
#E41A1C	-16	0.151274346091796	2	1	FALSE	0.3	1
#E41A1C	-15	0.149618577861556	2	1	FALSE	0.3	1
#E41A1C	-14	0.15226755643851	2	1	FALSE	0.3	1
#E41A1C	-13	0.154066308040624	2	1	FALSE	0.3	1
#E41A1C	-12	0.158004138839159	2	1	FALSE	0.3	1
#E41A1C	-11	0.159132869025972	2	1	FALSE	0.3	1
#E41A1C	-10	0.155796930432547	2	1	FALSE	0.3	1
#E41A1C	-9	0.156135749221943	2	1	FALSE	0.3	1
#E41A1C	-8	0.156491867701503	2	1	FALSE	0.3	1
#E41A1C	-7	0.153783907412645	2	1	FALSE	0.3	1
#E41A1C	-6	0.152173306938804	2	1	FALSE	0.3	1
#E41A1C	-5	0.150381684692487	2	1	FALSE	0.3	1
#E41A1C	-4	0.153860868784617	2	1	FALSE	0.3	1
#E41A1C	-3	0.159205573362225	2	1	FALSE	0.3	1
#E41A1C	-2	0.163586913929021	2	1	FALSE	0.3	1
#E41A1C	-1	0.163118671166872	2	1	FALSE	0.3	1
#E41A1C	0	0.16081540701334	2	1	FALSE	0.3	1
#E41A1C	1	0.160698617887217	2	1	FALSE	0.3	1
#E41A1C	2	0.162674146575693	2	1	FALSE	0.3	1
#E41A1C	3	0.162860029231946	2	1	FALSE	0.3	1
#E41A1C	4	0.158548570334354	2	1	FALSE	0.3	1
#E41A1C	5	0.153138644247919	2	1	FALSE	0.3	1
#E41A1C	6	0.1497870746911	2	1	FALSE	0.3	1
#E41A1C	7	0.151381044393855	2	1	FALSE	0.3	1
#E41A1C	8	0.15309011110967	2	1	FALSE	0.3	1
#E41A1C	9	0.155729043055616	2	1	FALSE	0.3	1
#E41A1C	10	0.155311371687392	2	1	FALSE	0.3	1
#E41A1C	11	0.154752469002835	2	1	FALSE	0.3	1
#E41A1C	12	0.157961869246081	2	1	FALSE	0.3	1
#E41A1C	13	0.156714821108769	2	1	FALSE	0.3	1
#E41A1C	14	0.152759340862974	2	1	FALSE	0.3	1
#E41A1C	15	0.151047447492952	2	1	FALSE	0.3	1
#E41A1C	16	0.148536965725414	2	1	FALSE	0.3	1
#E41A1C	17	0.150281612619214	2	1	FALSE	0.3	1
#E41A1C	18	0.147941861289655	2	1	FALSE	0.3	1
#E41A1C	19	0.150859985087267	2	1	FALSE	0.3	1
#E41A1C	20	0.14766623530229	2	1	FALSE	0.3	1
#E41A1C	21	0.145774423974536	2	1	FALSE	0.3	1
#E41A1C	22	0.134759837699711	2	1	FALSE	0.3	1
#E41A1C	23	0.128405305367327	2	1	FALSE	0.3	1
#E41A1C	24	0.119889951824068	2	1	FALSE	0.3	1
#E41A1C	25	0.114289036249337	2	1	FALSE	0.3	1
#E41A1C	26	0.108056883509132	2	1	FALSE	0.3	1
#E41A1C	27	0.109119164658808	2	1	FALSE	0.3	1
#E41A1C	28	0.110107360616121	2	1	FALSE	0.3	1
#E41A1C	29	0.116226790788153	2	1	FALSE	0.3	1
#E41A1C	30	0.119131868987285	2	1	FALSE	0.3	1
#E41A1C	31	0.12179851420942	2	1	FALSE	0.3	1
#E41A1C	32	0.126409140786684	2	1	FALSE	0.3	1
#E41A1C	33	0.129571552322846	2	1	FALSE	0.3	1
#E41A1C	34	0.131030286880019	2	1	FALSE	0.3	1
#E41A1C	35	0.132505691520242	2	1	FALSE	0.3	1
#E41A1C	36	0.130449818116003	2	1	FALSE	0.3	1
#E41A1C	37	0.134614567947115	2	1	FALSE	0.3	1
#E41A1C	38	0.141175281206291	2	1	FALSE	0.3	1
#E41A1C	39	0.148850626908221	2	1	FALSE	0.3	1
#E41A1C	40	0.150801842986054	2	1	FALSE	0.3	1
#E41A1C	41	0.155666429829035	2	1	FALSE	0.3	1
#E41A1C	42	0.158103868599993	2	1	FALSE	0.3	1
#E41A1C	43	0.160792151135038	2	1	FALSE	0.3	1
#E41A1C	44	0.160475769116011	2	1	FALSE	0.3	1
#E41A1C	45	0.160341337172349	2	1	FALSE	0.3	1
#E41A1C	46	0.158437656166094	2	1	FALSE	0.3	1
#E41A1C	47	0.161872226133485	2	1	FALSE	0.3	1
#E41A1C	48	0.166630923588259	2	1	FALSE	0.3	1
#E41A1C	49	0.173721319914541	2	1	FALSE	0.3	1
#E41A1C	50	0.177143537717554	2	1	FALSE	0.3	1
#E41A1C	51	0.181637313516343	2	1	FALSE	0.3	1
#E41A1C	52	0.182199473218874	2	1	FALSE	0.3	1
#E41A1C	53	0.181713767016868	2	1	FALSE	0.3	1
#E41A1C	54	0.177264086896538	2	1	FALSE	0.3	1
#E41A1C	55	0.174578667709151	2	1	FALSE	0.3	1
#E41A1C	56	0.17060624871744	2	1	FALSE	0.3	1
#E41A1C	57	0.170546604511913	2	1	FALSE	0.3	1
#E41A1C	58	0.16987074219204	2	1	FALSE	0.3	1
#E41A1C	59	0.17331788857825	2	1	FALSE	0.3	1
#E41A1C	60	0.173482528410255	2	1	FALSE	0.3	1
#E41A1C	61	0.175085028853727	2	1	FALSE	0.3	1
#E41A1C	62	0.174925164894986	2	1	FALSE	0.3	1
#E41A1C	63	0.1774879813671	2	1	FALSE	0.3	1
#E41A1C	64	0.178218781945274	2	1	FALSE	0.3	1
#E41A1C	65	0.178727554026541	2	1	FALSE	0.3	1
#E41A1C	66	0.177540101186661	2	1	FALSE	0.3	1
#E41A1C	67	0.177821385100491	2	1	FALSE	0.3	1
#E41A1C	68	0.179313160033677	2	1	FALSE	0.3	1
#E41A1C	69	0.181653122056688	2	1	FALSE	0.3	1
#E41A1C	70	0.184743434554847	2	1	FALSE	0.3	1
#E41A1C	71	0.186964571247043	2	1	FALSE	0.3	1
#E41A1C	72	0.187212143709353	2	1	FALSE	0.3	1
#E41A1C	73	0.184537433675159	2	1	FALSE	0.3	1
#E41A1C	74	0.181253966963326	2	1	FALSE	0.3	1
#E41A1C	75	0.178568751525712	2	1	FALSE	0.3	1
#E41A1C	76	0.173809728957816	2	1	FALSE	0.3	1
#E41A1C	77	0.170470238695082	2	1	FALSE	0.3	1
#E41A1C	78	0.168029950449494	2	1	FALSE	0.3	1
#E41A1C	79	0.168102981606879	2	1	FALSE	0.3	1
#E41A1C	80	0.16757922396945	2	1	FALSE	0.3	1
#E41A1C	81	0.167892296808107	2	1	FALSE	0.3	1
#E41A1C	82	0.16673153228422	2	1	FALSE	0.3	1
#E41A1C	83	0.166914138775624	2	1	FALSE	0.3	1
#E41A1C	84	0.165951381243664	2	1	FALSE	0.3	1
#E41A1C	85	0.164452391211225	2	1	FALSE	0.3	1
#E41A1C	86	0.161767147271016	2	1	FALSE	0.3	1
#E41A1C	87	0.159660131064951	2	1	FALSE	0.3	1
#E41A1C	88	0.157503642894599	2	1	FALSE	0.3	1
#E41A1C	89	0.156072335255358	2	1	FALSE	0.3	1
#E41A1C	90	0.155366873188742	2	1	FALSE	0.3	1
#E41A1C	91	0.154210077509705	2	1	FALSE	0.3	1
#E41A1C	92	0.152816772896122	2	1	FALSE	0.3	1
#E41A1C	93	0.150276412810926	2	1	FALSE	0.3	1
#E41A1C	94	0.146048700664059	2	1	FALSE	0.3	1
#E41A1C	95	0.143041029116688	2	1	FALSE	0.3	1
#E41A1C	96	0.142020144530979	2	1	FALSE	0.3	1
#E41A1C	97	0.141668236579531	2	1	FALSE	0.3	1
#E41A1C	98	0.141905600390253	2	1	FALSE	0.3	1
#E41A1C	99	0.142047495940513	2	1	FALSE	0.3	1
#E41A1C	100	0.141888399555118	2	1	FALSE	0.3	1
#E41A1C	101	0.141848189471343	2	1	FALSE	0.3	1
#E41A1C	102	0.140979278766601	2	1	FALSE	0.3	1
#E41A1C	103	0.139727504318296	2	1	FALSE	0.3	1
#E41A1C	104	0.138205054801136	2	1	FALSE	0.3	1
#E41A1C	105	0.136020523423808	2	1	FALSE	0.3	1
#E41A1C	106	0.134747966600658	2	1	FALSE	0.3	1
#E41A1C	107	0.133812329842944	2	1	FALSE	0.3	1
#E41A1C	108	0.133841684589425	2	1	FALSE	0.3	1
#E41A1C	109	0.134145758519398	2	1	FALSE	0.3	1
#E41A1C	110	0.134818793463044	2	1	FALSE	0.3	1
#E41A1C	111	0.134852299004777	2	1	FALSE	0.3	1
#E41A1C	112	0.134871526419297	2	1	FALSE	0.3	1
#E41A1C	113	0.13498705586501	2	1	FALSE	0.3	1
#E41A1C	114	0.134973282310971	2	1	FALSE	0.3	1
#E41A1C	115	0.134233415450658	2	1	FALSE	0.3	1
#E41A1C	116	0.133273678307699	2	1	FALSE	0.3	1
#E41A1C	117	0.133028258936272	2	1	FALSE	0.3	1
#E41A1C	118	0.133418579250611	2	1	FALSE	0.3	1
#E41A1C	119	0.134241165132545	2	1	FALSE	0.3	1
#E41A1C	120	0.134629862506353	2	1	FALSE	0.3	1
#E41A1C	121	0.134496599049066	2	1	FALSE	0.3	1
#E41A1C	122	0.13502321110666	2	1	FALSE	0.3	1
#E41A1C	123	0.135058769455395	2	1	FALSE	0.3	1
#E41A1C	124	0.135829773464831	2	1	FALSE	0.3	1
#E41A1C	125	0.135830607516642	2	1	FALSE	0.3	1
#E41A1C	126	0.136489945702136	2	1	FALSE	0.3	1
#E41A1C	127	0.137160263280071	2	1	FALSE	0.3	1
#E41A1C	128	0.138785462218123	2	1	FALSE	0.3	1
#E41A1C	129	0.139726972303896	2	1	FALSE	0.3	1
#E41A1C	130	0.141513746539387	2	1	FALSE	0.3	1
#E41A1C	131	0.141988104127764	2	1	FALSE	0.3	1
#E41A1C	132	0.14333852228639	2	1	FALSE	0.3	1
#E41A1C	133	0.143040732799007	2	1	FALSE	0.3	1
#E41A1C	134	0.143837994983596	2	1	FALSE	0.3	1
#E41A1C	135	0.143353504912651	2	1	FALSE	0.3	1
#E41A1C	136	0.143891375177386	2	1	FALSE	0.3	1
#E41A1C	137	0.143900525873378	2	1	FALSE	0.3	1
#E41A1C	138	0.145550454668941	2	1	FALSE	0.3	1
#E41A1C	139	0.146035386119445	2	1	FALSE	0.3	1
#E41A1C	140	0.147360219819559	2	1	FALSE	0.3	1
#E41A1C	141	0.147196687158637	2	1	FALSE	0.3	1
#E41A1C	142	0.14743046683088	2	1	FALSE	0.3	1
#E41A1C	143	0.14646557012536	2	1	FALSE	0.3	1
#E41A1C	144	0.146644078501182	2	1	FALSE	0.3	1
#E41A1C	145	0.145889276001848	2	1	FALSE	0.3	1
#E41A1C	146	0.145710930699795	2	1	FALSE	0.3	1
#E41A1C	147	0.144380597130652	2	1	FALSE	0.3	1
#E41A1C	148	0.144093166298557	2	1	FALSE	0.3	1
#E41A1C	149	0.143268812783681	2	1	FALSE	0.3	1
#E41A1C	150	0.143356351877352	2	1	FALSE	0.3	1
#377EB8	-150	0.141257431962939	2	2	FALSE	0.3	1
#377EB8	-149	0.141007001303145	2	2	FALSE	0.3	1
#377EB8	-148	0.140212370122115	2	2	FALSE	0.3	1
#377EB8	-147	0.140424863778529	2	2	FALSE	0.3	1
#377EB8	-146	0.140074978861403	2	2	FALSE	0.3	1
#377EB8	-145	0.140902036297402	2	2	FALSE	0.3	1
#377EB8	-144	0.140659217270249	2	2	FALSE	0.3	1
#377EB8	-143	0.141145488641477	2	2	FALSE	0.3	1
#377EB8	-142	0.14064035020232	2	2	FALSE	0.3	1
#377EB8	-141	0.141041166222966	2	2	FALSE	0.3	1
#377EB8	-140	0.140270209839743	2	2	FALSE	0.3	1
#377EB8	-139	0.139930278968263	2	2	FALSE	0.3	1
#377EB8	-138	0.138130446574648	2	2	FALSE	0.3	1
#377EB8	-137	0.137057221574626	2	2	FALSE	0.3	1
#377EB8	-136	0.135433403222765	2	2	FALSE	0.3	1
#377EB8	-135	0.135134512748222	2	2	FALSE	0.3	1
#377EB8	-134	0.134660712723603	2	2	FALSE	0.3	1
#377EB8	-133	0.134930322857968	2	2	FALSE	0.3	1
#377EB8	-132	0.134242396850874	2	2	FALSE	0.3	1
#377EB8	-131	0.134274600130754	2	2	FALSE	0.3	1
#377EB8	-130	0.133156052468212	2	2	FALSE	0.3	1
#377EB8	-129	0.132320653555993	2	2	FALSE	0.3	1
#377EB8	-128	0.130550188857179	2	2	FALSE	0.3	1
#377EB8	-127	0.129635781066709	2	2	FALSE	0.3	1
#377EB8	-126	0.128247890035151	2	2	FALSE	0.3	1
#377EB8	-125	0.12804877660185	2	2	FALSE	0.3	1
#377EB8	-124	0.127845067174021	2	2	FALSE	0.3	1
#377EB8	-123	0.12813182293123	2	2	FALSE	0.3	1
#377EB8	-122	0.128029641670902	2	2	FALSE	0.3	1
#377EB8	-121	0.12837343105199	2	2	FALSE	0.3	1
#377EB8	-120	0.128333177464677	2	2	FALSE	0.3	1
#377EB8	-119	0.128731860931207	2	2	FALSE	0.3	1
#377EB8	-118	0.128809359036512	2	2	FALSE	0.3	1
#377EB8	-117	0.128567230975531	2	2	FALSE	0.3	1
#377EB8	-116	0.129111399112429	2	2	FALSE	0.3	1
#377EB8	-115	0.130390230984434	2	2	FALSE	0.3	1
#377EB8	-114	0.132000247846668	2	2	FALSE	0.3	1
#377EB8	-113	0.133599116946812	2	2	FALSE	0.3	1
#377EB8	-112	0.134511415122498	2	2	FALSE	0.3	1
#377EB8	-111	0.135135244605973	2	2	FALSE	0.3	1
#377EB8	-110	0.136097086042402	2	2	FALSE	0.3	1
#377EB8	-109	0.136974265878747	2	2	FALSE	0.3	1
#377EB8	-108	0.137501495343242	2	2	FALSE	0.3	1
#377EB8	-107	0.138492933587116	2	2	FALSE	0.3	1
#377EB8	-106	0.139785854659739	2	2	FALSE	0.3	1
#377EB8	-105	0.14184057441238	2	2	FALSE	0.3	1
#377EB8	-104	0.144337500362389	2	2	FALSE	0.3	1
#377EB8	-103	0.147248566585928	2	2	FALSE	0.3	1
#377EB8	-102	0.149841297240485	2	2	FALSE	0.3	1
#377EB8	-101	0.152018053540659	2	2	FALSE	0.3	1
#377EB8	-100	0.153822683111568	2	2	FALSE	0.3	1
#377EB8	-99	0.154602193832169	2	2	FALSE	0.3	1
#377EB8	-98	0.155555333422909	2	2	FALSE	0.3	1
#377EB8	-97	0.155990161591205	2	2	FALSE	0.3	1
#377EB8	-96	0.156473669271436	2	2	FALSE	0.3	1
#377EB8	-95	0.157263988830422	2	2	FALSE	0.3	1
#377EB8	-94	0.15868934654844	2	2	FALSE	0.3	1
#377EB8	-93	0.161222946804837	2	2	FALSE	0.3	1
#377EB8	-92	0.164381948344078	2	2	FALSE	0.3	1
#377EB8	-91	0.166137350169357	2	2	FALSE	0.3	1
#377EB8	-90	0.166773600789338	2	2	FALSE	0.3	1
#377EB8	-89	0.167165068928523	2	2	FALSE	0.3	1
#377EB8	-88	0.167170951634125	2	2	FALSE	0.3	1
#377EB8	-87	0.167566438251239	2	2	FALSE	0.3	1
#377EB8	-86	0.168472957935755	2	2	FALSE	0.3	1
#377EB8	-85	0.169949957786389	2	2	FALSE	0.3	1
#377EB8	-84	0.171689658911191	2	2	FALSE	0.3	1
#377EB8	-83	0.172547591719943	2	2	FALSE	0.3	1
#377EB8	-82	0.172768485697273	2	2	FALSE	0.3	1
#377EB8	-81	0.171671877366014	2	2	FALSE	0.3	1
#377EB8	-80	0.17171572477196	2	2	FALSE	0.3	1
#377EB8	-79	0.169897291593979	2	2	FALSE	0.3	1
#377EB8	-78	0.168564802990451	2	2	FALSE	0.3	1
#377EB8	-77	0.166540350533146	2	2	FALSE	0.3	1
#377EB8	-76	0.166773127565792	2	2	FALSE	0.3	1
#377EB8	-75	0.167444699942738	2	2	FALSE	0.3	1
#377EB8	-74	0.169701705959718	2	2	FALSE	0.3	1
#377EB8	-73	0.170130699979628	2	2	FALSE	0.3	1
#377EB8	-72	0.1715733126355	2	2	FALSE	0.3	1
#377EB8	-71	0.172225324456554	2	2	FALSE	0.3	1
#377EB8	-70	0.170975533851456	2	2	FALSE	0.3	1
#377EB8	-69	0.167518616674332	2	2	FALSE	0.3	1
#377EB8	-68	0.163653394431022	2	2	FALSE	0.3	1
#377EB8	-67	0.160194960702988	2	2	FALSE	0.3	1
#377EB8	-66	0.157796898295741	2	2	FALSE	0.3	1
#377EB8	-65	0.156201726733406	2	2	FALSE	0.3	1
#377EB8	-64	0.156420920332897	2	2	FALSE	0.3	1
#377EB8	-63	0.155170968520135	2	2	FALSE	0.3	1
#377EB8	-62	0.153929940923663	2	2	FALSE	0.3	1
#377EB8	-61	0.151051035430559	2	2	FALSE	0.3	1
#377EB8	-60	0.150571297504779	2	2	FALSE	0.3	1
#377EB8	-59	0.148486014536624	2	2	FALSE	0.3	1
#377EB8	-58	0.147098600231343	2	2	FALSE	0.3	1
#377EB8	-57	0.142557092388262	2	2	FALSE	0.3	1
#377EB8	-56	0.14175063634807	2	2	FALSE	0.3	1
#377EB8	-55	0.141754382902444	2	2	FALSE	0.3	1
#377EB8	-54	0.145430214046181	2	2	FALSE	0.3	1
#377EB8	-53	0.14856988766477	2	2	FALSE	0.3	1
#377EB8	-52	0.152832433957576	2	2	FALSE	0.3	1
#377EB8	-51	0.154012562936022	2	2	FALSE	0.3	1
#377EB8	-50	0.154181304045952	2	2	FALSE	0.3	1
#377EB8	-49	0.151586962511694	2	2	FALSE	0.3	1
#377EB8	-48	0.149552497410623	2	2	FALSE	0.3	1
#377EB8	-47	0.144610344609591	2	2	FALSE	0.3	1
#377EB8	-46	0.141024376020499	2	2	FALSE	0.3	1
#377EB8	-45	0.140028182900128	2	2	FALSE	0.3	1
#377EB8	-44	0.14342818252979	2	2	FALSE	0.3	1
#377EB8	-43	0.145459752114599	2	2	FALSE	0.3	1
#377EB8	-42	0.147204940184593	2	2	FALSE	0.3	1
#377EB8	-41	0.146683747582827	2	2	FALSE	0.3	1
#377EB8	-40	0.146269519731252	2	2	FALSE	0.3	1
#377EB8	-39	0.144545645442045	2	2	FALSE	0.3	1
#377EB8	-38	0.144114108969828	2	2	FALSE	0.3	1
#377EB8	-37	0.139397481694174	2	2	FALSE	0.3	1
#377EB8	-36	0.135005838506812	2	2	FALSE	0.3	1
#377EB8	-35	0.133346226481153	2	2	FALSE	0.3	1
#377EB8	-34	0.136602330919382	2	2	FALSE	0.3	1
#377EB8	-33	0.137005343988733	2	2	FALSE	0.3	1
#377EB8	-32	0.136569855835974	2	2	FALSE	0.3	1
#377EB8	-31	0.135913395770841	2	2	FALSE	0.3	1
#377EB8	-30	0.13263350522697	2	2	FALSE	0.3	1
#377EB8	-29	0.131909025956316	2	2	FALSE	0.3	1
#377EB8	-28	0.129827127856532	2	2	FALSE	0.3	1
#377EB8	-27	0.126798008903434	2	2	FALSE	0.3	1
#377EB8	-26	0.126420481734143	2	2	FALSE	0.3	1
#377EB8	-25	0.126624482260249	2	2	FALSE	0.3	1
#377EB8	-24	0.131594303969052	2	2	FALSE	0.3	1
#377EB8	-23	0.136657144467097	2	2	FALSE	0.3	1
#377EB8	-22	0.143409524058622	2	2	FALSE	0.3	1
#377EB8	-21	0.148957985140099	2	2	FALSE	0.3	1
#377EB8	-20	0.157446436528078	2	2	FALSE	0.3	1
#377EB8	-19	0.159595252143735	2	2	FALSE	0.3	1
#377EB8	-18	0.162445599456666	2	2	FALSE	0.3	1
#377EB8	-17	0.16068820043274	2	2	FALSE	0.3	1
#377EB8	-16	0.162017120098179	2	2	FALSE	0.3	1
#377EB8	-15	0.160395629036444	2	2	FALSE	0.3	1
#377EB8	-14	0.161593232311632	2	2	FALSE	0.3	1
#377EB8	-13	0.163083895640526	2	2	FALSE	0.3	1
#377EB8	-12	0.165978041656684	2	2	FALSE	0.3	1
#377EB8	-11	0.16632709635807	2	2	FALSE	0.3	1
#377EB8	-10	0.162651669484057	2	2	FALSE	0.3	1
#377EB8	-9	0.163329496492168	2	2	FALSE	0.3	1
#377EB8	-8	0.164181803189597	2	2	FALSE	0.3	1
#377EB8	-7	0.161971331654269	2	2	FALSE	0.3	1
#377EB8	-6	0.159627908216401	2	2	FALSE	0.3	1
#377EB8	-5	0.157836033042244	2	2	FALSE	0.3	1
#377EB8	-4	0.160332265378686	2	2	FALSE	0.3	1
#377EB8	-3	0.164979566453495	2	2	FALSE	0.3	1
#377EB8	-2	0.168791986944189	2	2	FALSE	0.3	1
#377EB8	-1	0.169153182203272	2	2	FALSE	0.3	1
#377EB8	0	0.167509910451517	2	2	FALSE	0.3	1
#377EB8	1	0.167324513561712	2	2	FALSE	0.3	1
#377EB8	2	0.168953521456213	2	2	FALSE	0.3	1
#377EB8	3	0.168490391087553	2	2	FALSE	0.3	1
#377EB8	4	0.164657929742514	2	2	FALSE	0.3	1
#377EB8	5	0.160023708993063	2	2	FALSE	0.3	1
#377EB8	6	0.157749629394941	2	2	FALSE	0.3	1
#377EB8	7	0.159573398980127	2	2	FALSE	0.3	1
#377EB8	8	0.162124471936331	2	2	FALSE	0.3	1
#377EB8	9	0.164483405063354	2	2	FALSE	0.3	1
#377EB8	10	0.163810784302468	2	2	FALSE	0.3	1
#377EB8	11	0.163061303444207	2	2	FALSE	0.3	1
#377EB8	12	0.166939197159378	2	2	FALSE	0.3	1
#377EB8	13	0.166680156481646	2	2	FALSE	0.3	1
#377EB8	14	0.163769639201331	2	2	FALSE	0.3	1
#377EB8	15	0.162349851523039	2	2	FALSE	0.3	1
#377EB8	16	0.161343904507548	2	2	FALSE	0.3	1
#377EB8	17	0.163308967326824	2	2	FALSE	0.3	1
#377EB8	18	0.161950096520315	2	2	FALSE	0.3	1
#377EB8	19	0.163729436581026	2	2	FALSE	0.3	1
#377EB8	20	0.160719799905116	2	2	FALSE	0.3	1
#377EB8	21	0.158721364784186	2	2	FALSE	0.3	1
#377EB8	22	0.150205074573428	2	2	FALSE	0.3	1
#377EB8	23	0.144573610345008	2	2	FALSE	0.3	1
#377EB8	24	0.137703091692009	2	2	FALSE	0.3	1
#377EB8	25	0.132441048723581	2	2	FALSE	0.3	1
#377EB8	26	0.127419346967136	2	2	FALSE	0.3	1
#377EB8	27	0.12717169990477	2	2	FALSE	0.3	1
#377EB8	28	0.127300359337213	2	2	FALSE	0.3	1
#377EB8	29	0.130611846999056	2	2	FALSE	0.3	1
#377EB8	30	0.132216901161313	2	2	FALSE	0.3	1
#377EB8	31	0.133173001863331	2	2	FALSE	0.3	1
#377EB8	32	0.135950445845811	2	2	FALSE	0.3	1
#377EB8	33	0.136789253551389	2	2	FALSE	0.3	1
#377EB8	34	0.136919262522964	2	2	FALSE	0.3	1
#377EB8	35	0.136555696901711	2	2	FALSE	0.3	1
#377EB8	36	0.132939798024185	2	2	FALSE	0.3	1
#377EB8	37	0.134967584521751	2	2	FALSE	0.3	1
#377EB8	38	0.139104381206766	2	2	FALSE	0.3	1
#377EB8	39	0.143951799064855	2	2	FALSE	0.3	1
#377EB8	40	0.144034296042637	2	2	FALSE	0.3	1
#377EB8	41	0.146009011824996	2	2	FALSE	0.3	1
#377EB8	42	0.14621096439495	2	2	FALSE	0.3	1
#377EB8	43	0.147009346851282	2	2	FALSE	0.3	1
#377EB8	44	0.145447716792025	2	2	FALSE	0.3	1
#377EB8	45	0.143809404864145	2	2	FALSE	0.3	1
#377EB8	46	0.140587543745534	2	2	FALSE	0.3	1
#377EB8	47	0.141901205888302	2	2	FALSE	0.3	1
#377EB8	48	0.145315655527372	2	2	FALSE	0.3	1
#377EB8	49	0.150306128188943	2	2	FALSE	0.3	1
#377EB8	50	0.15232335339817	2	2	FALSE	0.3	1
#377EB8	51	0.154663521483993	2	2	FALSE	0.3	1
#377EB8	52	0.15441960164984	2	2	FALSE	0.3	1
#377EB8	53	0.153122385895422	2	2	FALSE	0.3	1
#377EB8	54	0.14892301202309	2	2	FALSE	0.3	1
#377EB8	55	0.145567134941985	2	2	FALSE	0.3	1
#377EB8	56	0.142010628074547	2	2	FALSE	0.3	1
#377EB8	57	0.141996746129494	2	2	FALSE	0.3	1
#377EB8	58	0.142987980899213	2	2	FALSE	0.3	1
#377EB8	59	0.147451594961809	2	2	FALSE	0.3	1
#377EB8	60	0.148829969813944	2	2	FALSE	0.3	1
#377EB8	61	0.150516451201127	2	2	FALSE	0.3	1
#377EB8	62	0.150933581372418	2	2	FALSE	0.3	1
#377EB8	63	0.153600174441318	2	2	FALSE	0.3	1
#377EB8	64	0.154703463931741	2	2	FALSE	0.3	1
#377EB8	65	0.155708903387698	2	2	FALSE	0.3	1
#377EB8	66	0.155436827827479	2	2	FALSE	0.3	1
#377EB8	67	0.156866014611052	2	2	FALSE	0.3	1
#377EB8	68	0.159388276883566	2	2	FALSE	0.3	1
#377EB8	69	0.162595617186295	2	2	FALSE	0.3	1
#377EB8	70	0.166520499510399	2	2	FALSE	0.3	1
#377EB8	71	0.169889563330523	2	2	FALSE	0.3	1
#377EB8	72	0.171436712958378	2	2	FALSE	0.3	1
#377EB8	73	0.170859513381406	2	2	FALSE	0.3	1
#377EB8	74	0.169950459079624	2	2	FALSE	0.3	1
#377EB8	75	0.169453815887713	2	2	FALSE	0.3	1
#377EB8	76	0.167524365302751	2	2	FALSE	0.3	1
#377EB8	77	0.166655552454979	2	2	FALSE	0.3	1
#377EB8	78	0.166699440936826	2	2	FALSE	0.3	1
#377EB8	79	0.168815930993593	2	2	FALSE	0.3	1
#377EB8	80	0.170300934761578	2	2	FALSE	0.3	1
#377EB8	81	0.171819417385496	2	2	FALSE	0.3	1
#377EB8	82	0.17192121114051	2	2	FALSE	0.3	1
#377EB8	83	0.172671651173999	2	2	FALSE	0.3	1
#377EB8	84	0.172689372919484	2	2	FALSE	0.3	1
#377EB8	85	0.171808151349684	2	2	FALSE	0.3	1
#377EB8	86	0.170286502178799	2	2	FALSE	0.3	1
#377EB8	87	0.168971228595811	2	2	FALSE	0.3	1
#377EB8	88	0.168184319616197	2	2	FALSE	0.3	1
#377EB8	89	0.16764986691113	2	2	FALSE	0.3	1
#377EB8	90	0.168089891269614	2	2	FALSE	0.3	1
#377EB8	91	0.167465110713864	2	2	FALSE	0.3	1
#377EB8	92	0.166788136561078	2	2	FALSE	0.3	1
#377EB8	93	0.164650530630321	2	2	FALSE	0.3	1
#377EB8	94	0.161375951088806	2	2	FALSE	0.3	1
#377EB8	95	0.158566938349036	2	2	FALSE	0.3	1
#377EB8	96	0.157202787573597	2	2	FALSE	0.3	1
#377EB8	97	0.156101042736461	2	2	FALSE	0.3	1
#377EB8	98	0.155720677014306	2	2	FALSE	0.3	1
#377EB8	99	0.155180544819227	2	2	FALSE	0.3	1
#377EB8	100	0.154316484836428	2	2	FALSE	0.3	1
#377EB8	101	0.153342875565945	2	2	FALSE	0.3	1
#377EB8	102	0.151717386138508	2	2	FALSE	0.3	1
#377EB8	103	0.14963205535835	2	2	FALSE	0.3	1
#377EB8	104	0.147167287824132	2	2	FALSE	0.3	1
#377EB8	105	0.144071268020978	2	2	FALSE	0.3	1
#377EB8	106	0.141646062193374	2	2	FALSE	0.3	1
#377EB8	107	0.13965500222635	2	2	FALSE	0.3	1
#377EB8	108	0.138597897969868	2	2	FALSE	0.3	1
#377EB8	109	0.137466741000215	2	2	FALSE	0.3	1
#377EB8	110	0.136898662175464	2	2	FALSE	0.3	1
#377EB8	111	0.13593338483227	2	2	FALSE	0.3	1
#377EB8	112	0.134998512928691	2	2	FALSE	0.3	1
#377EB8	113	0.134347203471851	2	2	FALSE	0.3	1
#377EB8	114	0.133402116254932	2	2	FALSE	0.3	1
#377EB8	115	0.131909366461717	2	2	FALSE	0.3	1
#377EB8	116	0.130129521192785	2	2	FALSE	0.3	1
#377EB8	117	0.128971441230634	2	2	FALSE	0.3	1
#377EB8	118	0.128420974965522	2	2	FALSE	0.3	1
#377EB8	119	0.128471632039389	2	2	FALSE	0.3	1
#377EB8	120	0.128524216038118	2	2	FALSE	0.3	1
#377EB8	121	0.128187910168747	2	2	FALSE	0.3	1
#377EB8	122	0.12815117110474	2	2	FALSE	0.3	1
#377EB8	123	0.127966450070383	2	2	FALSE	0.3	1
#377EB8	124	0.128145345636937	2	2	FALSE	0.3	1
#377EB8	125	0.127972446108967	2	2	FALSE	0.3	1
#377EB8	126	0.12805634606324	2	2	FALSE	0.3	1
#377EB8	127	0.128338711471938	2	2	FALSE	0.3	1
#377EB8	128	0.129432325490979	2	2	FALSE	0.3	1
#377EB8	129	0.130612197346018	2	2	FALSE	0.3	1
#377EB8	130	0.132044405638609	2	2	FALSE	0.3	1
#377EB8	131	0.133066234915941	2	2	FALSE	0.3	1
#377EB8	132	0.134085811187949	2	2	FALSE	0.3	1
#377EB8	133	0.134475307587332	2	2	FALSE	0.3	1
#377EB8	134	0.134989152939516	2	2	FALSE	0.3	1
#377EB8	135	0.134912077752014	2	2	FALSE	0.3	1
#377EB8	136	0.134990596463897	2	2	FALSE	0.3	1
#377EB8	137	0.135271141664042	2	2	FALSE	0.3	1
#377EB8	138	0.136612034369285	2	2	FALSE	0.3	1
#377EB8	139	0.137622128418095	2	2	FALSE	0.3	1
#377EB8	140	0.139047057552755	2	2	FALSE	0.3	1
#377EB8	141	0.139539926886626	2	2	FALSE	0.3	1
#377EB8	142	0.139949942546991	2	2	FALSE	0.3	1
#377EB8	143	0.139748166200773	2	2	FALSE	0.3	1
#377EB8	144	0.14019639161336	2	2	FALSE	0.3	1
#377EB8	145	0.140176912482006	2	2	FALSE	0.3	1
#377EB8	146	0.140400932431405	2	2	FALSE	0.3	1
#377EB8	147	0.139955431542691	2	2	FALSE	0.3	1
#377EB8	148	0.140286783185679	2	2	FALSE	0.3	1
#377EB8	149	0.140515921673306	2	2	FALSE	0.3	1
#377EB8	150	0.141616177757719	2	2	FALSE	0.3	1
#E41A1C	-150	0.129969486810294	3	1	FALSE	0.3	1
#E41A1C	-149	0.130200483746182	3	1	FALSE	0.3	1
#E41A1C	-148	0.12992097577145	3	1	FALSE	0.3	1
#E41A1C	-147	0.130269210334082	3	1	FALSE	0.3	1
#E41A1C	-146	0.13023583744967	3	1	FALSE	0.3	1
#E41A1C	-145	0.131066255067209	3	1	FALSE	0.3	1
#E41A1C	-144	0.130985908353496	3	1	FALSE	0.3	1
#E41A1C	-143	0.131391443552953	3	1	FALSE	0.3	1
#E41A1C	-142	0.131081872593523	3	1	FALSE	0.3	1
#E41A1C	-141	0.131653921938646	3	1	FALSE	0.3	1
#E41A1C	-140	0.131507201561337	3	1	FALSE	0.3	1
#E41A1C	-139	0.131578578118658	3	1	FALSE	0.3	1
#E41A1C	-138	0.130591601002396	3	1	FALSE	0.3	1
#E41A1C	-137	0.130071207738922	3	1	FALSE	0.3	1
#E41A1C	-136	0.128876025613606	3	1	FALSE	0.3	1
#E41A1C	-135	0.128499775046421	3	1	FALSE	0.3	1
#E41A1C	-134	0.127886912664757	3	1	FALSE	0.3	1
#E41A1C	-133	0.127817515090021	3	1	FALSE	0.3	1
#E41A1C	-132	0.12716829508207	3	1	FALSE	0.3	1
#E41A1C	-131	0.127010777809797	3	1	FALSE	0.3	1
#E41A1C	-130	0.126088709019315	3	1	FALSE	0.3	1
#E41A1C	-129	0.12547113319683	3	1	FALSE	0.3	1
#E41A1C	-128	0.124068068360821	3	1	FALSE	0.3	1
#E41A1C	-127	0.123118292984755	3	1	FALSE	0.3	1
#E41A1C	-126	0.121954742746543	3	1	FALSE	0.3	1
#E41A1C	-125	0.12152907263961	3	1	FALSE	0.3	1
#E41A1C	-124	0.120951559449987	3	1	FALSE	0.3	1
#E41A1C	-123	0.120669295438718	3	1	FALSE	0.3	1
#E41A1C	-122	0.120070937555503	3	1	FALSE	0.3	1
#E41A1C	-121	0.119670718635025	3	1	FALSE	0.3	1
#E41A1C	-120	0.119142030470439	3	1	FALSE	0.3	1
#E41A1C	-119	0.118964086730624	3	1	FALSE	0.3	1
#E41A1C	-118	0.118736962709018	3	1	FALSE	0.3	1
#E41A1C	-117	0.118015016071781	3	1	FALSE	0.3	1
#E41A1C	-116	0.117960579840711	3	1	FALSE	0.3	1
#E41A1C	-115	0.118261832540659	3	1	FALSE	0.3	1
#E41A1C	-114	0.119225888309227	3	1	FALSE	0.3	1
#E41A1C	-113	0.11982899081902	3	1	FALSE	0.3	1
#E41A1C	-112	0.119982156016916	3	1	FALSE	0.3	1
#E41A1C	-111	0.119747110978797	3	1	FALSE	0.3	1
#E41A1C	-110	0.119817178249316	3	1	FALSE	0.3	1
#E41A1C	-109	0.119866650015435	3	1	FALSE	0.3	1
#E41A1C	-108	0.119502059183318	3	1	FALSE	0.3	1
#E41A1C	-107	0.119162827612083	3	1	FALSE	0.3	1
#E41A1C	-106	0.119278648621619	3	1	FALSE	0.3	1
#E41A1C	-105	0.12004333573352	3	1	FALSE	0.3	1
#E41A1C	-104	0.121220111913347	3	1	FALSE	0.3	1
#E41A1C	-103	0.122832314579324	3	1	FALSE	0.3	1
#E41A1C	-102	0.124176552763521	3	1	FALSE	0.3	1
#E41A1C	-101	0.125264141935022	3	1	FALSE	0.3	1
#E41A1C	-100	0.126264489684449	3	1	FALSE	0.3	1
#E41A1C	-99	0.126426510834829	3	1	FALSE	0.3	1
#E41A1C	-98	0.126745884209666	3	1	FALSE	0.3	1
#E41A1C	-97	0.12666951478536	3	1	FALSE	0.3	1
#E41A1C	-96	0.126761980350569	3	1	FALSE	0.3	1
#E41A1C	-95	0.127079705484284	3	1	FALSE	0.3	1
#E41A1C	-94	0.127921316163256	3	1	FALSE	0.3	1
#E41A1C	-93	0.130018530609784	3	1	FALSE	0.3	1
#E41A1C	-92	0.132977623463416	3	1	FALSE	0.3	1
#E41A1C	-91	0.134773403503964	3	1	FALSE	0.3	1
#E41A1C	-90	0.135773273967463	3	1	FALSE	0.3	1
#E41A1C	-89	0.136272647820356	3	1	FALSE	0.3	1
#E41A1C	-88	0.136463010678885	3	1	FALSE	0.3	1
#E41A1C	-87	0.137323198834288	3	1	FALSE	0.3	1
#E41A1C	-86	0.138765165852153	3	1	FALSE	0.3	1
#E41A1C	-85	0.140492156408551	3	1	FALSE	0.3	1
#E41A1C	-84	0.142568863390179	3	1	FALSE	0.3	1
#E41A1C	-83	0.143635145496212	3	1	FALSE	0.3	1
#E41A1C	-82	0.144577438885568	3	1	FALSE	0.3	1
#E41A1C	-81	0.144398809393914	3	1	FALSE	0.3	1
#E41A1C	-80	0.145779613369374	3	1	FALSE	0.3	1
#E41A1C	-79	0.14555937237299	3	1	FALSE	0.3	1
#E41A1C	-78	0.146187957768399	3	1	FALSE	0.3	1
#E41A1C	-77	0.145668399049957	3	1	FALSE	0.3	1
#E41A1C	-76	0.147440751363684	3	1	FALSE	0.3	1
#E41A1C	-75	0.1497306297018	3	1	FALSE	0.3	1
#E41A1C	-74	0.153124214548073	3	1	FALSE	0.3	1
#E41A1C	-73	0.154669804169612	3	1	FALSE	0.3	1
#E41A1C	-72	0.15720638271432	3	1	FALSE	0.3	1
#E41A1C	-71	0.159273665514791	3	1	FALSE	0.3	1
#E41A1C	-70	0.159486842603428	3	1	FALSE	0.3	1
#E41A1C	-69	0.157696542247412	3	1	FALSE	0.3	1
#E41A1C	-68	0.155575668357331	3	1	FALSE	0.3	1
#E41A1C	-67	0.15369200582064	3	1	FALSE	0.3	1
#E41A1C	-66	0.152614668927757	3	1	FALSE	0.3	1
#E41A1C	-65	0.151985736180415	3	1	FALSE	0.3	1
#E41A1C	-64	0.152793133110797	3	1	FALSE	0.3	1
#E41A1C	-63	0.151875101405055	3	1	FALSE	0.3	1
#E41A1C	-62	0.151030600093398	3	1	FALSE	0.3	1
#E41A1C	-61	0.148685457169393	3	1	FALSE	0.3	1
#E41A1C	-60	0.149282940422996	3	1	FALSE	0.3	1
#E41A1C	-59	0.149186815799815	3	1	FALSE	0.3	1
#E41A1C	-58	0.150071097144182	3	1	FALSE	0.3	1
#E41A1C	-57	0.14770895367566	3	1	FALSE	0.3	1
#E41A1C	-56	0.148142546224983	3	1	FALSE	0.3	1
#E41A1C	-55	0.148416865490943	3	1	FALSE	0.3	1
#E41A1C	-54	0.151748053888091	3	1	FALSE	0.3	1
#E41A1C	-53	0.153712512465525	3	1	FALSE	0.3	1
#E41A1C	-52	0.156734729569382	3	1	FALSE	0.3	1
#E41A1C	-51	0.157174870086641	3	1	FALSE	0.3	1
#E41A1C	-50	0.157162799818626	3	1	FALSE	0.3	1
#E41A1C	-49	0.15472192761233	3	1	FALSE	0.3	1
#E41A1C	-48	0.152935412276186	3	1	FALSE	0.3	1
#E41A1C	-47	0.147918757654846	3	1	FALSE	0.3	1
#E41A1C	-46	0.144011341866137	3	1	FALSE	0.3	1
#E41A1C	-45	0.141797416407203	3	1	FALSE	0.3	1
#E41A1C	-44	0.143412995481432	3	1	FALSE	0.3	1
#E41A1C	-43	0.143081307739277	3	1	FALSE	0.3	1
#E41A1C	-42	0.142507404743163	3	1	FALSE	0.3	1
#E41A1C	-41	0.139612926522195	3	1	FALSE	0.3	1
#E41A1C	-40	0.137493505823344	3	1	FALSE	0.3	1
#E41A1C	-39	0.134233222897884	3	1	FALSE	0.3	1
#E41A1C	-38	0.133640473436472	3	1	FALSE	0.3	1
#E41A1C	-37	0.128283940610922	3	1	FALSE	0.3	1
#E41A1C	-36	0.123028283722443	3	1	FALSE	0.3	1
#E41A1C	-35	0.11971372809824	3	1	FALSE	0.3	1
#E41A1C	-34	0.121581189792429	3	1	FALSE	0.3	1
#E41A1C	-33	0.119539279549692	3	1	FALSE	0.3	1
#E41A1C	-32	0.116607596864025	3	1	FALSE	0.3	1
#E41A1C	-31	0.113192017358355	3	1	FALSE	0.3	1
#E41A1C	-30	0.109458507529871	3	1	FALSE	0.3	1
#E41A1C	-29	0.108798483148769	3	1	FALSE	0.3	1
#E41A1C	-28	0.107893254190927	3	1	FALSE	0.3	1
#E41A1C	-27	0.104931764438515	3	1	FALSE	0.3	1
#E41A1C	-26	0.104680454533606	3	1	FALSE	0.3	1
#E41A1C	-25	0.104580226372573	3	1	FALSE	0.3	1
#E41A1C	-24	0.109798616407966	3	1	FALSE	0.3	1
#E41A1C	-23	0.114927665039612	3	1	FALSE	0.3	1
#E41A1C	-22	0.121931016045377	3	1	FALSE	0.3	1
#E41A1C	-21	0.127069441158205	3	1	FALSE	0.3	1
#E41A1C	-20	0.136499326724895	3	1	FALSE	0.3	1
#E41A1C	-19	0.139510804421185	3	1	FALSE	0.3	1
#E41A1C	-18	0.143862687804436	3	1	FALSE	0.3	1
#E41A1C	-17	0.143594945363659	3	1	FALSE	0.3	1
#E41A1C	-16	0.14677799668538	3	1	FALSE	0.3	1
#E41A1C	-15	0.146267781266188	3	1	FALSE	0.3	1
#E41A1C	-14	0.148234757091453	3	1	FALSE	0.3	1
#E41A1C	-13	0.149800540420847	3	1	FALSE	0.3	1
#E41A1C	-12	0.152824248854818	3	1	FALSE	0.3	1
#E41A1C	-11	0.153199349635733	3	1	FALSE	0.3	1
#E41A1C	-10	0.149629859164775	3	1	FALSE	0.3	1
#E41A1C	-9	0.150799486554381	3	1	FALSE	0.3	1
#E41A1C	-8	0.152709306174848	3	1	FALSE	0.3	1
#E41A1C	-7	0.151692324455972	3	1	FALSE	0.3	1
#E41A1C	-6	0.15038163443905	3	1	FALSE	0.3	1
#E41A1C	-5	0.148818813267169	3	1	FALSE	0.3	1
#E41A1C	-4	0.151564217028514	3	1	FALSE	0.3	1
#E41A1C	-3	0.155624696563956	3	1	FALSE	0.3	1
#E41A1C	-2	0.158960477473853	3	1	FALSE	0.3	1
#E41A1C	-1	0.15831362971449	3	1	FALSE	0.3	1
#E41A1C	0	0.15624362486188	3	1	FALSE	0.3	1
#E41A1C	1	0.156295387851601	3	1	FALSE	0.3	1
#E41A1C	2	0.158579633875441	3	1	FALSE	0.3	1
#E41A1C	3	0.159384727338926	3	1	FALSE	0.3	1
#E41A1C	4	0.156176362994503	3	1	FALSE	0.3	1
#E41A1C	5	0.152064782478477	3	1	FALSE	0.3	1
#E41A1C	6	0.149376501655012	3	1	FALSE	0.3	1
#E41A1C	7	0.150706352355585	3	1	FALSE	0.3	1
#E41A1C	8	0.151851485792116	3	1	FALSE	0.3	1
#E41A1C	9	0.152906796831033	3	1	FALSE	0.3	1
#E41A1C	10	0.151077407559413	3	1	FALSE	0.3	1
#E41A1C	11	0.149924805071022	3	1	FALSE	0.3	1
#E41A1C	12	0.153551731746213	3	1	FALSE	0.3	1
#E41A1C	13	0.153142963523023	3	1	FALSE	0.3	1
#E41A1C	14	0.150172559805475	3	1	FALSE	0.3	1
#E41A1C	15	0.148516807646439	3	1	FALSE	0.3	1
#E41A1C	16	0.146586372099174	3	1	FALSE	0.3	1
#E41A1C	17	0.147102027716989	3	1	FALSE	0.3	1
#E41A1C	18	0.143980373082864	3	1	FALSE	0.3	1
#E41A1C	19	0.144303436414342	3	1	FALSE	0.3	1
#E41A1C	20	0.140041092997063	3	1	FALSE	0.3	1
#E41A1C	21	0.136933172904788	3	1	FALSE	0.3	1
#E41A1C	22	0.127672722758257	3	1	FALSE	0.3	1
#E41A1C	23	0.122474155706492	3	1	FALSE	0.3	1
#E41A1C	24	0.115507815501688	3	1	FALSE	0.3	1
#E41A1C	25	0.110326894020594	3	1	FALSE	0.3	1
#E41A1C	26	0.105271812993714	3	1	FALSE	0.3	1
#E41A1C	27	0.105443991460198	3	1	FALSE	0.3	1
#E41A1C	28	0.10578429869218	3	1	FALSE	0.3	1
#E41A1C	29	0.108740936159405	3	1	FALSE	0.3	1
#E41A1C	30	0.109830899400497	3	1	FALSE	0.3	1
#E41A1C	31	0.110589469676359	3	1	FALSE	0.3	1
#E41A1C	32	0.114529414677387	3	1	FALSE	0.3	1
#E41A1C	33	0.117835987960958	3	1	FALSE	0.3	1
#E41A1C	34	0.120755210668729	3	1	FALSE	0.3	1
#E41A1C	35	0.122621212613765	3	1	FALSE	0.3	1
#E41A1C	36	0.120649622089487	3	1	FALSE	0.3	1
#E41A1C	37	0.123678837071133	3	1	FALSE	0.3	1
#E41A1C	38	0.128918471180936	3	1	FALSE	0.3	1
#E41A1C	39	0.134250494885185	3	1	FALSE	0.3	1
#E41A1C	40	0.13483200836177	3	1	FALSE	0.3	1
#E41A1C	41	0.13781426933825	3	1	FALSE	0.3	1
#E41A1C	42	0.140029351033974	3	1	FALSE	0.3	1
#E41A1C	43	0.142865300075006	3	1	FALSE	0.3	1
#E41A1C	44	0.14350640037557	3	1	FALSE	0.3	1
#E41A1C	45	0.143714595795705	3	1	FALSE	0.3	1
#E41A1C	46	0.142254412803075	3	1	FALSE	0.3	1
#E41A1C	47	0.14452993853531	3	1	FALSE	0.3	1
#E41A1C	48	0.148522556526869	3	1	FALSE	0.3	1
#E41A1C	49	0.153413609382352	3	1	FALSE	0.3	1
#E41A1C	50	0.155238171045746	3	1	FALSE	0.3	1
#E41A1C	51	0.157642500382232	3	1	FALSE	0.3	1
#E41A1C	52	0.157447082200444	3	1	FALSE	0.3	1
#E41A1C	53	0.156824641768722	3	1	FALSE	0.3	1
#E41A1C	54	0.153775480498176	3	1	FALSE	0.3	1
#E41A1C	55	0.151793832679109	3	1	FALSE	0.3	1
#E41A1C	56	0.148592229226404	3	1	FALSE	0.3	1
#E41A1C	57	0.148174288794578	3	1	FALSE	0.3	1
#E41A1C	58	0.14778319901703	3	1	FALSE	0.3	1
#E41A1C	59	0.149898715747742	3	1	FALSE	0.3	1
#E41A1C	60	0.149014290298106	3	1	FALSE	0.3	1
#E41A1C	61	0.148932306758959	3	1	FALSE	0.3	1
#E41A1C	62	0.148226794782671	3	1	FALSE	0.3	1
#E41A1C	63	0.150250375270849	3	1	FALSE	0.3	1
#E41A1C	64	0.151155316652748	3	1	FALSE	0.3	1
#E41A1C	65	0.151749105907846	3	1	FALSE	0.3	1
#E41A1C	66	0.151030860333797	3	1	FALSE	0.3	1
#E41A1C	67	0.151494192737094	3	1	FALSE	0.3	1
#E41A1C	68	0.152854473003118	3	1	FALSE	0.3	1
#E41A1C	69	0.154477257514228	3	1	FALSE	0.3	1
#E41A1C	70	0.156780589654226	3	1	FALSE	0.3	1
#E41A1C	71	0.158363375171345	3	1	FALSE	0.3	1
#E41A1C	72	0.158319690082681	3	1	FALSE	0.3	1
#E41A1C	73	0.156302659094758	3	1	FALSE	0.3	1
#E41A1C	74	0.153950995300026	3	1	FALSE	0.3	1
#E41A1C	75	0.152515738232777	3	1	FALSE	0.3	1
#E41A1C	76	0.149312820479159	3	1	FALSE	0.3	1
#E41A1C	77	0.1469370670049	3	1	FALSE	0.3	1
#E41A1C	78	0.145356626448126	3	1	FALSE	0.3	1
#E41A1C	79	0.145743776771984	3	1	FALSE	0.3	1
#E41A1C	80	0.145476467235929	3	1	FALSE	0.3	1
#E41A1C	81	0.145660144666323	3	1	FALSE	0.3	1
#E41A1C	82	0.144427931154698	3	1	FALSE	0.3	1
#E41A1C	83	0.144452283154452	3	1	FALSE	0.3	1
#E41A1C	84	0.143762208244692	3	1	FALSE	0.3	1
#E41A1C	85	0.142686526976161	3	1	FALSE	0.3	1
#E41A1C	86	0.140831170107352	3	1	FALSE	0.3	1
#E41A1C	87	0.139079413532235	3	1	FALSE	0.3	1
#E41A1C	88	0.137671506384559	3	1	FALSE	0.3	1
#E41A1C	89	0.136781427059881	3	1	FALSE	0.3	1
#E41A1C	90	0.136580312977794	3	1	FALSE	0.3	1
#E41A1C	91	0.136068117085813	3	1	FALSE	0.3	1
#E41A1C	92	0.135150772953882	3	1	FALSE	0.3	1
#E41A1C	93	0.133321242112951	3	1	FALSE	0.3	1
#E41A1C	94	0.130596076057678	3	1	FALSE	0.3	1
#E41A1C	95	0.12847209859495	3	1	FALSE	0.3	1
#E41A1C	96	0.127737948108439	3	1	FALSE	0.3	1
#E41A1C	97	0.127369256219113	3	1	FALSE	0.3	1
#E41A1C	98	0.127246032566087	3	1	FALSE	0.3	1
#E41A1C	99	0.127107553937051	3	1	FALSE	0.3	1
#E41A1C	100	0.126841805574519	3	1	FALSE	0.3	1
#E41A1C	101	0.126809728437789	3	1	FALSE	0.3	1
#E41A1C	102	0.125947411292527	3	1	FALSE	0.3	1
#E41A1C	103	0.124844892841478	3	1	FALSE	0.3	1
#E41A1C	104	0.123485307989497	3	1	FALSE	0.3	1
#E41A1C	105	0.121957518726368	3	1	FALSE	0.3	1
#E41A1C	106	0.120770750174217	3	1	FALSE	0.3	1
#E41A1C	107	0.12016009649697	3	1	FALSE	0.3	1
#E41A1C	108	0.120053662794157	3	1	FALSE	0.3	1
#E41A1C	109	0.120196687281558	3	1	FALSE	0.3	1
#E41A1C	110	0.120612085267395	3	1	FALSE	0.3	1
#E41A1C	111	0.120433462592373	3	1	FALSE	0.3	1
#E41A1C	112	0.120268299491502	3	1	FALSE	0.3	1
#E41A1C	113	0.12057163052374	3	1	FALSE	0.3	1
#E41A1C	114	0.120446474667068	3	1	FALSE	0.3	1
#E41A1C	115	0.119838487755835	3	1	FALSE	0.3	1
#E41A1C	116	0.118942048906073	3	1	FALSE	0.3	1
#E41A1C	117	0.118689043158284	3	1	FALSE	0.3	1
#E41A1C	118	0.11895489431814	3	1	FALSE	0.3	1
#E41A1C	119	0.119751511976165	3	1	FALSE	0.3	1
#E41A1C	120	0.119946303470114	3	1	FALSE	0.3	1
#E41A1C	121	0.120043127794293	3	1	FALSE	0.3	1
#E41A1C	122	0.120505844607851	3	1	FALSE	0.3	1
#E41A1C	123	0.120749942506253	3	1	FALSE	0.3	1
#E41A1C	124	0.121214328897197	3	1	FALSE	0.3	1
#E41A1C	125	0.121409691795809	3	1	FALSE	0.3	1
#E41A1C	126	0.121911017949145	3	1	FALSE	0.3	1
#E41A1C	127	0.122329802410353	3	1	FALSE	0.3	1
#E41A1C	128	0.123522193167565	3	1	FALSE	0.3	1
#E41A1C	129	0.124412144075063	3	1	FALSE	0.3	1
#E41A1C	130	0.125799759642913	3	1	FALSE	0.3	1
#E41A1C	131	0.126382602632513	3	1	FALSE	0.3	1
#E41A1C	132	0.127333682455925	3	1	FALSE	0.3	1
#E41A1C	133	0.127384280602054	3	1	FALSE	0.3	1
#E41A1C	134	0.127954527047849	3	1	FALSE	0.3	1
#E41A1C	135	0.127847252490587	3	1	FALSE	0.3	1
#E41A1C	136	0.128327792579537	3	1	FALSE	0.3	1
#E41A1C	137	0.128635352278884	3	1	FALSE	0.3	1
#E41A1C	138	0.129895855591966	3	1	FALSE	0.3	1
#E41A1C	139	0.130228850928091	3	1	FALSE	0.3	1
#E41A1C	140	0.131227708593823	3	1	FALSE	0.3	1
#E41A1C	141	0.131062167614583	3	1	FALSE	0.3	1
#E41A1C	142	0.131200540932972	3	1	FALSE	0.3	1
#E41A1C	143	0.130566509605212	3	1	FALSE	0.3	1
#E41A1C	144	0.130808288176652	3	1	FALSE	0.3	1
#E41A1C	145	0.130390959436363	3	1	FALSE	0.3	1
#E41A1C	146	0.130355167262867	3	1	FALSE	0.3	1
#E41A1C	147	0.129519701505523	3	1	FALSE	0.3	1
#E41A1C	148	0.129550747449529	3	1	FALSE	0.3	1
#E41A1C	149	0.129068461995499	3	1	FALSE	0.3	1
#E41A1C	150	0.129416561495297	3	1	FALSE	0.3	1
#377EB8	-150	0.129414559575677	3	2	FALSE	0.3	1
#377EB8	-149	0.129123059176001	3	2	FALSE	0.3	1
#377EB8	-148	0.12836587774788	3	2	FALSE	0.3	1
#377EB8	-147	0.128154288223063	3	2	FALSE	0.3	1
#377EB8	-146	0.127516784631389	3	2	FALSE	0.3	1
#377EB8	-145	0.127715022801851	3	2	FALSE	0.3	1
#377EB8	-144	0.127248091458369	3	2	FALSE	0.3	1
#377EB8	-143	0.127039088398459	3	2	FALSE	0.3	1
#377EB8	-142	0.126352124504602	3	2	FALSE	0.3	1
#377EB8	-141	0.126267592340101	3	2	FALSE	0.3	1
#377EB8	-140	0.125537884493224	3	2	FALSE	0.3	1
#377EB8	-139	0.125105862902581	3	2	FALSE	0.3	1
#377EB8	-138	0.123877492661877	3	2	FALSE	0.3	1
#377EB8	-137	0.12310236604482	3	2	FALSE	0.3	1
#377EB8	-136	0.12184953783142	3	2	FALSE	0.3	1
#377EB8	-135	0.121315241731087	3	2	FALSE	0.3	1
#377EB8	-134	0.120673474360272	3	2	FALSE	0.3	1
#377EB8	-133	0.12045407776075	3	2	FALSE	0.3	1
#377EB8	-132	0.119491370456565	3	2	FALSE	0.3	1
#377EB8	-131	0.119004841281885	3	2	FALSE	0.3	1
#377EB8	-130	0.117879944673509	3	2	FALSE	0.3	1
#377EB8	-129	0.117038217721756	3	2	FALSE	0.3	1
#377EB8	-128	0.115538339920384	3	2	FALSE	0.3	1
#377EB8	-127	0.114490533849761	3	2	FALSE	0.3	1
#377EB8	-126	0.113429642889976	3	2	FALSE	0.3	1
#377EB8	-125	0.113178512232193	3	2	FALSE	0.3	1
#377EB8	-124	0.112879249256829	3	2	FALSE	0.3	1
#377EB8	-123	0.112875357314916	3	2	FALSE	0.3	1
#377EB8	-122	0.11260703209742	3	2	FALSE	0.3	1
#377EB8	-121	0.112636387455092	3	2	FALSE	0.3	1
#377EB8	-120	0.112426782415732	3	2	FALSE	0.3	1
#377EB8	-119	0.112537208684476	3	2	FALSE	0.3	1
#377EB8	-118	0.112462591942026	3	2	FALSE	0.3	1
#377EB8	-117	0.11255653548762	3	2	FALSE	0.3	1
#377EB8	-116	0.113154938036683	3	2	FALSE	0.3	1
#377EB8	-115	0.114235137390094	3	2	FALSE	0.3	1
#377EB8	-114	0.115799954084336	3	2	FALSE	0.3	1
#377EB8	-113	0.117273500807097	3	2	FALSE	0.3	1
#377EB8	-112	0.118298121733177	3	2	FALSE	0.3	1
#377EB8	-111	0.119147591972658	3	2	FALSE	0.3	1
#377EB8	-110	0.120052468866159	3	2	FALSE	0.3	1
#377EB8	-109	0.121269760224984	3	2	FALSE	0.3	1
#377EB8	-108	0.122033728648693	3	2	FALSE	0.3	1
#377EB8	-107	0.122875751432319	3	2	FALSE	0.3	1
#377EB8	-106	0.124085983301103	3	2	FALSE	0.3	1
#377EB8	-105	0.125990665538864	3	2	FALSE	0.3	1
#377EB8	-104	0.127952943906566	3	2	FALSE	0.3	1
#377EB8	-103	0.130455817395668	3	2	FALSE	0.3	1
#377EB8	-102	0.132563690451098	3	2	FALSE	0.3	1
#377EB8	-101	0.13444921225853	3	2	FALSE	0.3	1
#377EB8	-100	0.136029049124449	3	2	FALSE	0.3	1
#377EB8	-99	0.137013702619344	3	2	FALSE	0.3	1
#377EB8	-98	0.137998056510924	3	2	FALSE	0.3	1
#377EB8	-97	0.138673443705683	3	2	FALSE	0.3	1
#377EB8	-96	0.139424753950436	3	2	FALSE	0.3	1
#377EB8	-95	0.140240229436511	3	2	FALSE	0.3	1
#377EB8	-94	0.141352717136842	3	2	FALSE	0.3	1
#377EB8	-93	0.143270903678046	3	2	FALSE	0.3	1
#377EB8	-92	0.14571089058769	3	2	FALSE	0.3	1
#377EB8	-91	0.147245891154486	3	2	FALSE	0.3	1
#377EB8	-90	0.147734230003702	3	2	FALSE	0.3	1
#377EB8	-89	0.147755068598237	3	2	FALSE	0.3	1
#377EB8	-88	0.147474596558099	3	2	FALSE	0.3	1
#377EB8	-87	0.147512364979477	3	2	FALSE	0.3	1
#377EB8	-86	0.148115716396775	3	2	FALSE	0.3	1
#377EB8	-85	0.149136084545441	3	2	FALSE	0.3	1
#377EB8	-84	0.150417751294538	3	2	FALSE	0.3	1
#377EB8	-83	0.150806065536124	3	2	FALSE	0.3	1
#377EB8	-82	0.150914860829208	3	2	FALSE	0.3	1
#377EB8	-81	0.150298625352697	3	2	FALSE	0.3	1
#377EB8	-80	0.150793272954126	3	2	FALSE	0.3	1
#377EB8	-79	0.149558212592653	3	2	FALSE	0.3	1
#377EB8	-78	0.148344672016109	3	2	FALSE	0.3	1
#377EB8	-77	0.14636531280087	3	2	FALSE	0.3	1
#377EB8	-76	0.146018434224177	3	2	FALSE	0.3	1
#377EB8	-75	0.146135299905489	3	2	FALSE	0.3	1
#377EB8	-74	0.147072047606396	3	2	FALSE	0.3	1
#377EB8	-73	0.146258897339	3	2	FALSE	0.3	1
#377EB8	-72	0.146389287576659	3	2	FALSE	0.3	1
#377EB8	-71	0.146375213835727	3	2	FALSE	0.3	1
#377EB8	-70	0.145117212571222	3	2	FALSE	0.3	1
#377EB8	-69	0.142346490502227	3	2	FALSE	0.3	1
#377EB8	-68	0.139236194473983	3	2	FALSE	0.3	1
#377EB8	-67	0.136432058985227	3	2	FALSE	0.3	1
#377EB8	-66	0.134231396267507	3	2	FALSE	0.3	1
#377EB8	-65	0.13255554669604	3	2	FALSE	0.3	1
#377EB8	-64	0.132367103830058	3	2	FALSE	0.3	1
#377EB8	-63	0.13094254065318	3	2	FALSE	0.3	1
#377EB8	-62	0.129399836632153	3	2	FALSE	0.3	1
#377EB8	-61	0.126823462204619	3	2	FALSE	0.3	1
#377EB8	-60	0.126616021180187	3	2	FALSE	0.3	1
#377EB8	-59	0.126207775981236	3	2	FALSE	0.3	1
#377EB8	-58	0.125764490653337	3	2	FALSE	0.3	1
#377EB8	-57	0.122549215119797	3	2	FALSE	0.3	1
#377EB8	-56	0.121783644618067	3	2	FALSE	0.3	1
#377EB8	-55	0.121994683078591	3	2	FALSE	0.3	1
#377EB8	-54	0.124825173787033	3	2	FALSE	0.3	1
#377EB8	-53	0.127163922315599	3	2	FALSE	0.3	1
#377EB8	-52	0.129956212706808	3	2	FALSE	0.3	1
#377EB8	-51	0.130917703165844	3	2	FALSE	0.3	1
#377EB8	-50	0.131370958339148	3	2	FALSE	0.3	1
#377EB8	-49	0.13060177214439	3	2	FALSE	0.3	1
#377EB8	-48	0.129981934053124	3	2	FALSE	0.3	1
#377EB8	-47	0.12694830907126	3	2	FALSE	0.3	1
#377EB8	-46	0.124223450256977	3	2	FALSE	0.3	1
#377EB8	-45	0.123797647176246	3	2	FALSE	0.3	1
#377EB8	-44	0.126595599770771	3	2	FALSE	0.3	1
#377EB8	-43	0.127909741451266	3	2	FALSE	0.3	1
#377EB8	-42	0.128330514773103	3	2	FALSE	0.3	1
#377EB8	-41	0.12721712086613	3	2	FALSE	0.3	1
#377EB8	-40	0.126642415853666	3	2	FALSE	0.3	1
#377EB8	-39	0.126422139486239	3	2	FALSE	0.3	1
#377EB8	-38	0.127647613938501	3	2	FALSE	0.3	1
#377EB8	-37	0.12502237811735	3	2	FALSE	0.3	1
#377EB8	-36	0.121754241855911	3	2	FALSE	0.3	1
#377EB8	-35	0.120578675244901	3	2	FALSE	0.3	1
#377EB8	-34	0.123898359184289	3	2	FALSE	0.3	1
#377EB8	-33	0.123675518159799	3	2	FALSE	0.3	1
#377EB8	-32	0.121802869417082	3	2	FALSE	0.3	1
#377EB8	-31	0.120496258224363	3	2	FALSE	0.3	1
#377EB8	-30	0.117819850174874	3	2	FALSE	0.3	1
#377EB8	-29	0.118611048899354	3	2	FALSE	0.3	1
#377EB8	-28	0.118799032547543	3	2	FALSE	0.3	1
#377EB8	-27	0.118036336286827	3	2	FALSE	0.3	1
#377EB8	-26	0.118429101146018	3	2	FALSE	0.3	1
#377EB8	-25	0.119374665743729	3	2	FALSE	0.3	1
#377EB8	-24	0.123654989725651	3	2	FALSE	0.3	1
#377EB8	-23	0.12823234184661	3	2	FALSE	0.3	1
#377EB8	-22	0.133684132062526	3	2	FALSE	0.3	1
#377EB8	-21	0.138243472870409	3	2	FALSE	0.3	1
#377EB8	-20	0.14534320352579	3	2	FALSE	0.3	1
#377EB8	-19	0.14860370377689	3	2	FALSE	0.3	1
#377EB8	-18	0.152622842728036	3	2	FALSE	0.3	1
#377EB8	-17	0.153335125620373	3	2	FALSE	0.3	1
#377EB8	-16	0.155509556558764	3	2	FALSE	0.3	1
#377EB8	-15	0.154886643237432	3	2	FALSE	0.3	1
#377EB8	-14	0.155437370165121	3	2	FALSE	0.3	1
#377EB8	-13	0.15666982240178	3	2	FALSE	0.3	1
#377EB8	-12	0.158708444468327	3	2	FALSE	0.3	1
#377EB8	-11	0.158154925585678	3	2	FALSE	0.3	1
#377EB8	-10	0.153913273730243	3	2	FALSE	0.3	1
#377EB8	-9	0.155355063797734	3	2	FALSE	0.3	1
#377EB8	-8	0.157382198142928	3	2	FALSE	0.3	1
#377EB8	-7	0.156639223769438	3	2	FALSE	0.3	1
#377EB8	-6	0.154679080745625	3	2	FALSE	0.3	1
#377EB8	-5	0.153318742423618	3	2	FALSE	0.3	1
#377EB8	-4	0.15500563047791	3	2	FALSE	0.3	1
#377EB8	-3	0.158731932953231	3	2	FALSE	0.3	1
#377EB8	-2	0.16141243289808	3	2	FALSE	0.3	1
#377EB8	-1	0.16140085704124	3	2	FALSE	0.3	1
#377EB8	0	0.159531229898991	3	2	FALSE	0.3	1
#377EB8	1	0.159722549780754	3	2	FALSE	0.3	1
#377EB8	2	0.161339018954637	3	2	FALSE	0.3	1
#377EB8	3	0.16169789302975	3	2	FALSE	0.3	1
#377EB8	4	0.158686345864423	3	2	FALSE	0.3	1
#377EB8	5	0.155312357234229	3	2	FALSE	0.3	1
#377EB8	6	0.153548153082187	3	2	FALSE	0.3	1
#377EB8	7	0.155323918743583	3	2	FALSE	0.3	1
#377EB8	8	0.157097771500043	3	2	FALSE	0.3	1
#377EB8	9	0.158025667201043	3	2	FALSE	0.3	1
#377EB8	10	0.155945062225123	3	2	FALSE	0.3	1
#377EB8	11	0.154823561054333	3	2	FALSE	0.3	1
#377EB8	12	0.159025356727471	3	2	FALSE	0.3	1
#377EB8	13	0.159714121398278	3	2	FALSE	0.3	1
#377EB8	14	0.157521822022979	3	2	FALSE	0.3	1
#377EB8	15	0.156305755556124	3	2	FALSE	0.3	1
#377EB8	16	0.155550428144599	3	2	FALSE	0.3	1
#377EB8	17	0.156435495151652	3	2	FALSE	0.3	1
#377EB8	18	0.15403382803245	3	2	FALSE	0.3	1
#377EB8	19	0.153425323214286	3	2	FALSE	0.3	1
#377EB8	20	0.149224317025263	3	2	FALSE	0.3	1
#377EB8	21	0.146137901478332	3	2	FALSE	0.3	1
#377EB8	22	0.138871045879481	3	2	FALSE	0.3	1
#377EB8	23	0.134439593486322	3	2	FALSE	0.3	1
#377EB8	24	0.128896156773095	3	2	FALSE	0.3	1
#377EB8	25	0.124399876003274	3	2	FALSE	0.3	1
#377EB8	26	0.120188601996691	3	2	FALSE	0.3	1
#377EB8	27	0.119199341310387	3	2	FALSE	0.3	1
#377EB8	28	0.118736003819421	3	2	FALSE	0.3	1
#377EB8	29	0.11938537306161	3	2	FALSE	0.3	1
#377EB8	30	0.119345773169524	3	2	FALSE	0.3	1
#377EB8	31	0.118447082917845	3	2	FALSE	0.3	1
#377EB8	32	0.121036590927116	3	2	FALSE	0.3	1
#377EB8	33	0.122315997580008	3	2	FALSE	0.3	1
#377EB8	34	0.124102468789615	3	2	FALSE	0.3	1
#377EB8	35	0.124154775304555	3	2	FALSE	0.3	1
#377EB8	36	0.120806829220523	3	2	FALSE	0.3	1
#377EB8	37	0.121960797842779	3	2	FALSE	0.3	1
#377EB8	38	0.125351790353417	3	2	FALSE	0.3	1
#377EB8	39	0.128168127688722	3	2	FALSE	0.3	1
#377EB8	40	0.126818976748673	3	2	FALSE	0.3	1
#377EB8	41	0.127142038725668	3	2	FALSE	0.3	1
#377EB8	42	0.127613308352857	3	2	FALSE	0.3	1
#377EB8	43	0.1287933777315	3	2	FALSE	0.3	1
#377EB8	44	0.128329588798739	3	2	FALSE	0.3	1
#377EB8	45	0.127078750839048	3	2	FALSE	0.3	1
#377EB8	46	0.124312737639288	3	2	FALSE	0.3	1
#377EB8	47	0.12463828289344	3	2	FALSE	0.3	1
#377EB8	48	0.127255707696387	3	2	FALSE	0.3	1
#377EB8	49	0.130457976425075	3	2	FALSE	0.3	1
#377EB8	50	0.13113621978942	3	2	FALSE	0.3	1
#377EB8	51	0.132071451156588	3	2	FALSE	0.3	1
#377EB8	52	0.131515181770266	3	2	FALSE	0.3	1
#377EB8	53	0.130584291716488	3	2	FALSE	0.3	1
#377EB8	54	0.12778781484992	3	2	FALSE	0.3	1
#377EB8	55	0.125622933296437	3	2	FALSE	0.3	1
#377EB8	56	0.122767613854554	3	2	FALSE	0.3	1
#377EB8	57	0.122569818444847	3	2	FALSE	0.3	1
#377EB8	58	0.123272592397013	3	2	FALSE	0.3	1
#377EB8	59	0.126444314875095	3	2	FALSE	0.3	1
#377EB8	60	0.126870367198138	3	2	FALSE	0.3	1
#377EB8	61	0.12742362379603	3	2	FALSE	0.3	1
#377EB8	62	0.12769023696103	3	2	FALSE	0.3	1
#377EB8	63	0.13036691641452	3	2	FALSE	0.3	1
#377EB8	64	0.131965979271343	3	2	FALSE	0.3	1
#377EB8	65	0.133256643817721	3	2	FALSE	0.3	1
#377EB8	66	0.133482673147658	3	2	FALSE	0.3	1
#377EB8	67	0.134989745165541	3	2	FALSE	0.3	1
#377EB8	68	0.137290229082904	3	2	FALSE	0.3	1
#377EB8	69	0.140069813075006	3	2	FALSE	0.3	1
#377EB8	70	0.143341804791824	3	2	FALSE	0.3	1
#377EB8	71	0.146242159557078	3	2	FALSE	0.3	1
#377EB8	72	0.147574462970351	3	2	FALSE	0.3	1
#377EB8	73	0.147455508578647	3	2	FALSE	0.3	1
#377EB8	74	0.147532453856547	3	2	FALSE	0.3	1
#377EB8	75	0.148310156387692	3	2	FALSE	0.3	1
#377EB8	76	0.147459588025407	3	2	FALSE	0.3	1
#377EB8	77	0.147190793540247	3	2	FALSE	0.3	1
#377EB8	78	0.147436128427183	3	2	FALSE	0.3	1
#377EB8	79	0.149447934008669	3	2	FALSE	0.3	1
#377EB8	80	0.15076774583194	3	2	FALSE	0.3	1
#377EB8	81	0.152031676804149	3	2	FALSE	0.3	1
#377EB8	82	0.151556100340559	3	2	FALSE	0.3	1
#377EB8	83	0.152134949651263	3	2	FALSE	0.3	1
#377EB8	84	0.152113241594427	3	2	FALSE	0.3	1
#377EB8	85	0.151708175790119	3	2	FALSE	0.3	1
#377EB8	86	0.150586028506699	3	2	FALSE	0.3	1
#377EB8	87	0.14963524916086	3	2	FALSE	0.3	1
#377EB8	88	0.148955551445096	3	2	FALSE	0.3	1
#377EB8	89	0.148877606985601	3	2	FALSE	0.3	1
#377EB8	90	0.149233866112414	3	2	FALSE	0.3	1
#377EB8	91	0.149213995256692	3	2	FALSE	0.3	1
#377EB8	92	0.148660311576987	3	2	FALSE	0.3	1
#377EB8	93	0.147105755937299	3	2	FALSE	0.3	1
#377EB8	94	0.144606258613217	3	2	FALSE	0.3	1
#377EB8	95	0.142445649199224	3	2	FALSE	0.3	1
#377EB8	96	0.141128099209889	3	2	FALSE	0.3	1
#377EB8	97	0.140037710080854	3	2	FALSE	0.3	1
#377EB8	98	0.139318772229799	3	2	FALSE	0.3	1
#377EB8	99	0.138611411351159	3	2	FALSE	0.3	1
#377EB8	100	0.13756190846229	3	2	FALSE	0.3	1
#377EB8	101	0.136544090693522	3	2	FALSE	0.3	1
#377EB8	102	0.134757656658359	3	2	FALSE	0.3	1
#377EB8	103	0.13272784417961	3	2	FALSE	0.3	1
#377EB8	104	0.130287399175805	3	2	FALSE	0.3	1
#377EB8	105	0.127775564914108	3	2	FALSE	0.3	1
#377EB8	106	0.125529561731779	3	2	FALSE	0.3	1
#377EB8	107	0.123489524269779	3	2	FALSE	0.3	1
#377EB8	108	0.122087470825851	3	2	FALSE	0.3	1
#377EB8	109	0.121125923381407	3	2	FALSE	0.3	1
#377EB8	110	0.120333814750011	3	2	FALSE	0.3	1
#377EB8	111	0.11914186471242	3	2	FALSE	0.3	1
#377EB8	112	0.118162462004509	3	2	FALSE	0.3	1
#377EB8	113	0.117283213198724	3	2	FALSE	0.3	1
#377EB8	114	0.116206055885308	3	2	FALSE	0.3	1
#377EB8	115	0.114700914425863	3	2	FALSE	0.3	1
#377EB8	116	0.113073351761303	3	2	FALSE	0.3	1
#377EB8	117	0.111965331311181	3	2	FALSE	0.3	1
#377EB8	118	0.111256634693354	3	2	FALSE	0.3	1
#377EB8	119	0.111176706869963	3	2	FALSE	0.3	1
#377EB8	120	0.110914111487693	3	2	FALSE	0.3	1
#377EB8	121	0.110728975718274	3	2	FALSE	0.3	1
#377EB8	122	0.110848430150106	3	2	FALSE	0.3	1
#377EB8	123	0.110746902786107	3	2	FALSE	0.3	1
#377EB8	124	0.110953035103698	3	2	FALSE	0.3	1
#377EB8	125	0.110822690741585	3	2	FALSE	0.3	1
#377EB8	126	0.110971341477136	3	2	FALSE	0.3	1
#377EB8	127	0.111045714620235	3	2	FALSE	0.3	1
#377EB8	128	0.112029243649343	3	2	FALSE	0.3	1
#377EB8	129	0.113022480713292	3	2	FALSE	0.3	1
#377EB8	130	0.114538718280739	3	2	FALSE	0.3	1
#377EB8	131	0.115411792964442	3	2	FALSE	0.3	1
#377EB8	132	0.116632192442396	3	2	FALSE	0.3	1
#377EB8	133	0.117283203126845	3	2	FALSE	0.3	1
#377EB8	134	0.118284140016115	3	2	FALSE	0.3	1
#377EB8	135	0.118881443878604	3	2	FALSE	0.3	1
#377EB8	136	0.119617584100018	3	2	FALSE	0.3	1
#377EB8	137	0.120254487816501	3	2	FALSE	0.3	1
#377EB8	138	0.121616653019602	3	2	FALSE	0.3	1
#377EB8	139	0.122630271952329	3	2	FALSE	0.3	1
#377EB8	140	0.124082174176221	3	2	FALSE	0.3	1
#377EB8	141	0.124403298683145	3	2	FALSE	0.3	1
#377EB8	142	0.125135161531438	3	2	FALSE	0.3	1
#377EB8	143	0.125305139227232	3	2	FALSE	0.3	1
#377EB8	144	0.126118328277021	3	2	FALSE	0.3	1
#377EB8	145	0.126379908342526	3	2	FALSE	0.3	1
#377EB8	146	0.12706585828379	3	2	FALSE	0.3	1
#377EB8	147	0.127056190286203	3	2	FALSE	0.3	1
#377EB8	148	0.127633131356802	3	2	FALSE	0.3	1
#377EB8	149	0.127847683932025	3	2	FALSE	0.3	1
#377EB8	150	0.128556692760838	3	2	FALSE	0.3	1
#E41A1C	-150	0.117596953407768	4	1	FALSE	0.3	1
#E41A1C	-149	0.117716189894186	4	1	FALSE	0.3	1
#E41A1C	-148	0.117100823072564	4	1	FALSE	0.3	1
#E41A1C	-147	0.117580131348335	4	1	FALSE	0.3	1
#E41A1C	-146	0.117526775193959	4	1	FALSE	0.3	1
#E41A1C	-145	0.118236407100754	4	1	FALSE	0.3	1
#E41A1C	-144	0.118185204408988	4	1	FALSE	0.3	1
#E41A1C	-143	0.118442971275531	4	1	FALSE	0.3	1
#E41A1C	-142	0.117984541046785	4	1	FALSE	0.3	1
#E41A1C	-141	0.118441099471257	4	1	FALSE	0.3	1
#E41A1C	-140	0.118237318536511	4	1	FALSE	0.3	1
#E41A1C	-139	0.118362132991045	4	1	FALSE	0.3	1
#E41A1C	-138	0.117550353062619	4	1	FALSE	0.3	1
#E41A1C	-137	0.117095717741721	4	1	FALSE	0.3	1
#E41A1C	-136	0.116037792924856	4	1	FALSE	0.3	1
#E41A1C	-135	0.115798778759437	4	1	FALSE	0.3	1
#E41A1C	-134	0.11518726102243	4	1	FALSE	0.3	1
#E41A1C	-133	0.115093204793083	4	1	FALSE	0.3	1
#E41A1C	-132	0.11425590740138	4	1	FALSE	0.3	1
#E41A1C	-131	0.113987845531682	4	1	FALSE	0.3	1
#E41A1C	-130	0.112945588113458	4	1	FALSE	0.3	1
#E41A1C	-129	0.112357440862056	4	1	FALSE	0.3	1
#E41A1C	-128	0.111024190697756	4	1	FALSE	0.3	1
#E41A1C	-127	0.110259573183257	4	1	FALSE	0.3	1
#E41A1C	-126	0.109157186433793	4	1	FALSE	0.3	1
#E41A1C	-125	0.108977530166583	4	1	FALSE	0.3	1
#E41A1C	-124	0.108388168030771	4	1	FALSE	0.3	1
#E41A1C	-123	0.108320139605116	4	1	FALSE	0.3	1
#E41A1C	-122	0.107641986903561	4	1	FALSE	0.3	1
#E41A1C	-121	0.107347113350562	4	1	FALSE	0.3	1
#E41A1C	-120	0.106699602831506	4	1	FALSE	0.3	1
#E41A1C	-119	0.106511699103196	4	1	FALSE	0.3	1
#E41A1C	-118	0.106072205227201	4	1	FALSE	0.3	1
#E41A1C	-117	0.105373333481974	4	1	FALSE	0.3	1
#E41A1C	-116	0.104998095601293	4	1	FALSE	0.3	1
#E41A1C	-115	0.105181986533878	4	1	FALSE	0.3	1
#E41A1C	-114	0.105785378593879	4	1	FALSE	0.3	1
#E41A1C	-113	0.106197521220865	4	1	FALSE	0.3	1
#E41A1C	-112	0.106204605238736	4	1	FALSE	0.3	1
#E41A1C	-111	0.105860081664023	4	1	FALSE	0.3	1
#E41A1C	-110	0.105701355984663	4	1	FALSE	0.3	1
#E41A1C	-109	0.105735491647648	4	1	FALSE	0.3	1
#E41A1C	-108	0.105336715665799	4	1	FALSE	0.3	1
#E41A1C	-107	0.105156401301803	4	1	FALSE	0.3	1
#E41A1C	-106	0.105280712638421	4	1	FALSE	0.3	1
#E41A1C	-105	0.106086589079379	4	1	FALSE	0.3	1
#E41A1C	-104	0.107234427557706	4	1	FALSE	0.3	1
#E41A1C	-103	0.108821064377929	4	1	FALSE	0.3	1
#E41A1C	-102	0.110176506191668	4	1	FALSE	0.3	1
#E41A1C	-101	0.11135511419942	4	1	FALSE	0.3	1
#E41A1C	-100	0.112307895927505	4	1	FALSE	0.3	1
#E41A1C	-99	0.1127432529836	4	1	FALSE	0.3	1
#E41A1C	-98	0.113178475974793	4	1	FALSE	0.3	1
#E41A1C	-97	0.113459138576569	4	1	FALSE	0.3	1
#E41A1C	-96	0.113858635426246	4	1	FALSE	0.3	1
#E41A1C	-95	0.114402868740585	4	1	FALSE	0.3	1
#E41A1C	-94	0.115179830406673	4	1	FALSE	0.3	1
#E41A1C	-93	0.117193438086139	4	1	FALSE	0.3	1
#E41A1C	-92	0.119634455004976	4	1	FALSE	0.3	1
#E41A1C	-91	0.12124840736973	4	1	FALSE	0.3	1
#E41A1C	-90	0.122084720050192	4	1	FALSE	0.3	1
#E41A1C	-89	0.122420836525444	4	1	FALSE	0.3	1
#E41A1C	-88	0.12241455440415	4	1	FALSE	0.3	1
#E41A1C	-87	0.123065959650792	4	1	FALSE	0.3	1
#E41A1C	-86	0.124286396762343	4	1	FALSE	0.3	1
#E41A1C	-85	0.125768842567404	4	1	FALSE	0.3	1
#E41A1C	-84	0.127384214041802	4	1	FALSE	0.3	1
#E41A1C	-83	0.128282600217936	4	1	FALSE	0.3	1
#E41A1C	-82	0.128965679401741	4	1	FALSE	0.3	1
#E41A1C	-81	0.129198445849877	4	1	FALSE	0.3	1
#E41A1C	-80	0.130563721066922	4	1	FALSE	0.3	1
#E41A1C	-79	0.130840249424485	4	1	FALSE	0.3	1
#E41A1C	-78	0.131196791403281	4	1	FALSE	0.3	1
#E41A1C	-77	0.13067180151078	4	1	FALSE	0.3	1
#E41A1C	-76	0.131916285375997	4	1	FALSE	0.3	1
#E41A1C	-75	0.133671675855162	4	1	FALSE	0.3	1
#E41A1C	-74	0.135940721915711	4	1	FALSE	0.3	1
#E41A1C	-73	0.136570059687505	4	1	FALSE	0.3	1
#E41A1C	-72	0.138096765338262	4	1	FALSE	0.3	1
#E41A1C	-71	0.139732427875575	4	1	FALSE	0.3	1
#E41A1C	-70	0.140070275684243	4	1	FALSE	0.3	1
#E41A1C	-69	0.138723487912598	4	1	FALSE	0.3	1
#E41A1C	-68	0.137097665974911	4	1	FALSE	0.3	1
#E41A1C	-67	0.135693608849265	4	1	FALSE	0.3	1
#E41A1C	-66	0.134724373882399	4	1	FALSE	0.3	1
#E41A1C	-65	0.134115863839841	4	1	FALSE	0.3	1
#E41A1C	-64	0.13446344012585	4	1	FALSE	0.3	1
#E41A1C	-63	0.133401268178388	4	1	FALSE	0.3	1
#E41A1C	-62	0.132161222957898	4	1	FALSE	0.3	1
#E41A1C	-61	0.130241910966251	4	1	FALSE	0.3	1
#E41A1C	-60	0.131299628958952	4	1	FALSE	0.3	1
#E41A1C	-59	0.132218377594571	4	1	FALSE	0.3	1
#E41A1C	-58	0.133553844699212	4	1	FALSE	0.3	1
#E41A1C	-57	0.132125738169929	4	1	FALSE	0.3	1
#E41A1C	-56	0.132649431990784	4	1	FALSE	0.3	1
#E41A1C	-55	0.133042348737043	4	1	FALSE	0.3	1
#E41A1C	-54	0.135541543873611	4	1	FALSE	0.3	1
#E41A1C	-53	0.136729254872624	4	1	FALSE	0.3	1
#E41A1C	-52	0.138650985431622	4	1	FALSE	0.3	1
#E41A1C	-51	0.138955810575429	4	1	FALSE	0.3	1
#E41A1C	-50	0.139286478393803	4	1	FALSE	0.3	1
#E41A1C	-49	0.138075146676635	4	1	FALSE	0.3	1
#E41A1C	-48	0.137335536362088	4	1	FALSE	0.3	1
#E41A1C	-47	0.133543032444673	4	1	FALSE	0.3	1
#E41A1C	-46	0.1302998515061	4	1	FALSE	0.3	1
#E41A1C	-45	0.128547344807439	4	1	FALSE	0.3	1
#E41A1C	-44	0.129720538336079	4	1	FALSE	0.3	1
#E41A1C	-43	0.128890383582334	4	1	FALSE	0.3	1
#E41A1C	-42	0.127514571787406	4	1	FALSE	0.3	1
#E41A1C	-41	0.124477687609962	4	1	FALSE	0.3	1
#E41A1C	-40	0.122275606312384	4	1	FALSE	0.3	1
#E41A1C	-39	0.120193062370288	4	1	FALSE	0.3	1
#E41A1C	-38	0.120523363456716	4	1	FALSE	0.3	1
#E41A1C	-37	0.116687250614333	4	1	FALSE	0.3	1
#E41A1C	-36	0.112426961145383	4	1	FALSE	0.3	1
#E41A1C	-35	0.110046844579362	4	1	FALSE	0.3	1
#E41A1C	-34	0.111737256596371	4	1	FALSE	0.3	1
#E41A1C	-33	0.109294619429596	4	1	FALSE	0.3	1
#E41A1C	-32	0.105141003136818	4	1	FALSE	0.3	1
#E41A1C	-31	0.101541774251422	4	1	FALSE	0.3	1
#E41A1C	-30	0.098004711951653	4	1	FALSE	0.3	1
#E41A1C	-29	0.0982679070403375	4	1	FALSE	0.3	1
#E41A1C	-28	0.0987105890148839	4	1	FALSE	0.3	1
#E41A1C	-27	0.0977339719001925	4	1	FALSE	0.3	1
#E41A1C	-26	0.0982446821168445	4	1	FALSE	0.3	1
#E41A1C	-25	0.0987579771731658	4	1	FALSE	0.3	1
#E41A1C	-24	0.103487229538573	4	1	FALSE	0.3	1
#E41A1C	-23	0.108139745016901	4	1	FALSE	0.3	1
#E41A1C	-22	0.114167465415283	4	1	FALSE	0.3	1
#E41A1C	-21	0.118143072835821	4	1	FALSE	0.3	1
#E41A1C	-20	0.126493691758735	4	1	FALSE	0.3	1
#E41A1C	-19	0.130106380396917	4	1	FALSE	0.3	1
#E41A1C	-18	0.13536287794723	4	1	FALSE	0.3	1
#E41A1C	-17	0.136975826756755	4	1	FALSE	0.3	1
#E41A1C	-16	0.141079199693906	4	1	FALSE	0.3	1
#E41A1C	-15	0.141461164769326	4	1	FALSE	0.3	1
#E41A1C	-14	0.143038099054448	4	1	FALSE	0.3	1
#E41A1C	-13	0.144329544276043	4	1	FALSE	0.3	1
#E41A1C	-12	0.14654406307688	4	1	FALSE	0.3	1
#E41A1C	-11	0.14606213606175	4	1	FALSE	0.3	1
#E41A1C	-10	0.14256878149245	4	1	FALSE	0.3	1
#E41A1C	-9	0.144355244244485	4	1	FALSE	0.3	1
#E41A1C	-8	0.147391795481886	4	1	FALSE	0.3	1
#E41A1C	-7	0.147472420751073	4	1	FALSE	0.3	1
#E41A1C	-6	0.146858294037413	4	1	FALSE	0.3	1
#E41A1C	-5	0.145761721554984	4	1	FALSE	0.3	1
#E41A1C	-4	0.147978173757154	4	1	FALSE	0.3	1
#E41A1C	-3	0.151238986848215	4	1	FALSE	0.3	1
#E41A1C	-2	0.153857546997806	4	1	FALSE	0.3	1
#E41A1C	-1	0.152598403173547	4	1	FALSE	0.3	1
#E41A1C	0	0.150419075448069	4	1	FALSE	0.3	1
#E41A1C	1	0.150362240718773	4	1	FALSE	0.3	1
#E41A1C	2	0.152841605373281	4	1	FALSE	0.3	1
#E41A1C	3	0.15378693504205	4	1	FALSE	0.3	1
#E41A1C	4	0.151425120129613	4	1	FALSE	0.3	1
#E41A1C	5	0.148093391660801	4	1	FALSE	0.3	1
#E41A1C	6	0.14596116928842	4	1	FALSE	0.3	1
#E41A1C	7	0.146749236158024	4	1	FALSE	0.3	1
#E41A1C	8	0.147511260932252	4	1	FALSE	0.3	1
#E41A1C	9	0.147234537044279	4	1	FALSE	0.3	1
#E41A1C	10	0.144456471850913	4	1	FALSE	0.3	1
#E41A1C	11	0.142714892292397	4	1	FALSE	0.3	1
#E41A1C	12	0.146165570665083	4	1	FALSE	0.3	1
#E41A1C	13	0.146378086384762	4	1	FALSE	0.3	1
#E41A1C	14	0.144049663758957	4	1	FALSE	0.3	1
#E41A1C	15	0.142536026131299	4	1	FALSE	0.3	1
#E41A1C	16	0.140858653059811	4	1	FALSE	0.3	1
#E41A1C	17	0.140267713606485	4	1	FALSE	0.3	1
#E41A1C	18	0.136214790643809	4	1	FALSE	0.3	1
#E41A1C	19	0.134387176436273	4	1	FALSE	0.3	1
#E41A1C	20	0.129185079668067	4	1	FALSE	0.3	1
#E41A1C	21	0.125342036521825	4	1	FALSE	0.3	1
#E41A1C	22	0.117031602084761	4	1	FALSE	0.3	1
#E41A1C	23	0.112888566977367	4	1	FALSE	0.3	1
#E41A1C	24	0.106991369004097	4	1	FALSE	0.3	1
#E41A1C	25	0.102280538154799	4	1	FALSE	0.3	1
#E41A1C	26	0.0977395050560943	4	1	FALSE	0.3	1
#E41A1C	27	0.0972988470743756	4	1	FALSE	0.3	1
#E41A1C	28	0.0969717908538566	4	1	FALSE	0.3	1
#E41A1C	29	0.097998184426024	4	1	FALSE	0.3	1
#E41A1C	30	0.0976685619129364	4	1	FALSE	0.3	1
#E41A1C	31	0.0973944555407612	4	1	FALSE	0.3	1
#E41A1C	32	0.100863625742046	4	1	FALSE	0.3	1
#E41A1C	33	0.104470532884784	4	1	FALSE	0.3	1
#E41A1C	34	0.108437108685498	4	1	FALSE	0.3	1
#E41A1C	35	0.110862405024602	4	1	FALSE	0.3	1
#E41A1C	36	0.109109490216273	4	1	FALSE	0.3	1
#E41A1C	37	0.111625065302708	4	1	FALSE	0.3	1
#E41A1C	38	0.11601917326564	4	1	FALSE	0.3	1
#E41A1C	39	0.119841482644	4	1	FALSE	0.3	1
#E41A1C	40	0.119577687231615	4	1	FALSE	0.3	1
#E41A1C	41	0.121552534826389	4	1	FALSE	0.3	1
#E41A1C	42	0.123772841009188	4	1	FALSE	0.3	1
[truncated: 1,011 more rows]
